# Supplementary material for: Aggregation and disaggregation features of the human proteome
Source: Mol Syst Biol. 2020 Oct 6;16(10):e9500. doi: 10.15252/msb.20209500 (PMC7538195; doi:10.15252/msb.20209500)
Supplement: Supplementary file 3 — Source Data for Figure 2 [file MSB-16-e9500-s003.xlsx]

## Sheet: Figure2A
DESCRIPTION OF THE DATA
	gene_name : protein identifier
	solubility : protein intensity in soluble fraction upon heat shock; log2-transformed ratio between heat and mock shocked samples; see main text for details
	set : protein classification according to solubility values; 'aggregators' have significantly decreased solubility upon heat shock - other proteins are classified as 'soluble'; see main text for details
gene_name	solubility	set
'GTF3C1'	-1.14401	aggregator
'KIN'	-1.0351	aggregator
'ZNF451'	-0.770775	aggregator
'KIF4A'	-1.20496	aggregator
'MLH1'	-0.750083	aggregator
'TARDBP'	-1.41272	aggregator
'KIFC1'	-0.917771	aggregator
'NOSIP'	-0.758549	aggregator
'KDM1A'	-0.532755	soluble
'DDX41'	-0.856874	aggregator
'GTF2I'	-1.41344	aggregator
'HIRA'	-1.08083	aggregator
'MSH6'	-0.809534	aggregator
'PARP1'	-1.05034	aggregator
'KPNA2'	-0.75024	aggregator
'RAD18'	-1.1126	aggregator
'LIG3'	-1.13613	aggregator
'RAVER1'	-0.835082	aggregator
'RCC1'	-0.656647	aggregator
'PRPF6'	-1.22438	aggregator
'XAB2'	-0.750944	aggregator
'BAZ1A'	-1.32089	aggregator
'AMMECR1'	-0.73903	aggregator
'XRCC5'	-0.800484	aggregator
'NSUN2'	-0.574939	soluble
'RBM12B'	-0.815804	aggregator
'RNF40'	-0.803994	aggregator
'NKRF'	-1.26614	aggregator
'CDK11B|CDC2L1'	-1.18299	aggregator
'CWC22'	-1.11808	aggregator
'C4ORF27'	-1.43511	aggregator
'TFIP11'	-0.733112	aggregator
'CDC45'	-0.784024	aggregator
'FEN1'	-0.992501	aggregator
'NONO'	-0.927215	aggregator
'WRN'	-1.27776	aggregator
'TH1L|NELFCD'	-1.01305	aggregator
'PRC1'	-1.13885	aggregator
'HNRNPL'	-0.676404	aggregator
'DCUN1D5'	-1.24705	aggregator
'POLR1C'	-0.448652	soluble
'CHAF1A'	-0.750585	aggregator
'PPM1G'	-1.07004	aggregator
'SMARCA4'	-1.04967	aggregator
'TOPBP1'	-0.873083	aggregator
'PAXBP1'	-0.693004	aggregator
'POLE2'	-0.567149	soluble
'CASC5'	-0.580814	soluble
'SMARCD1'	-0.688764	aggregator
'HNRNPA0'	-1.14442	aggregator
'MATR3'	-1.21573	aggregator
'SKP2'	-0.969532	aggregator
'RBM6'	-0.754904	aggregator
'ZNHIT6'	-0.937449	aggregator
'ANLN'	-0.807067	aggregator
'MAD1L1'	-0.749837	aggregator
'VRK1'	-0.725793	aggregator
'RCOR1'	-0.662357	aggregator
'HNRNPM'	-0.85673	aggregator
'LRWD1'	-0.762667	aggregator
'BRD4'	-1.22938	aggregator
'USP48'	-0.917538	aggregator
'RANBP2'	-0.76642	aggregator
'U2AF1L5|U2AF1'	-0.472394	soluble
'SND1'	-0.544592	soluble
'NIPBL'	-0.957183	aggregator
'INTS1'	-0.804324	aggregator
'PDS5A'	-1.09506	aggregator
'SRSF10'	-0.481817	soluble
'UBR5'	-0.600025	aggregator
'RIF1'	-0.830294	aggregator
'DIS3'	-0.510186	soluble
'RNF20'	-0.616566	aggregator
'PRPF40A'	-0.755475	aggregator
'CBFA2T3'	-0.991725	aggregator
'ZC3H11A'	-0.865327	aggregator
'HNRNPH3'	-1.00979	aggregator
'RBM15'	-1.08987	aggregator
'PRIM1'	-0.332153	soluble
'DHFR'	-0.608779	aggregator
'PRPF31'	-0.766059	aggregator
'RBM5'	-1.37281	aggregator
'POLE'	-0.750833	aggregator
'PUS1'	-0.837791	aggregator
'EZH2'	-0.836702	aggregator
'POLD1'	-0.392012	soluble
'CDC5L'	-0.764049	aggregator
'XPC'	-1.03762	aggregator
'SMARCC1'	-0.953264	aggregator
'CDC73'	-0.93405	aggregator
'SAP18'	-0.612818	aggregator
'RBM17'	-0.475209	soluble
'ADNP'	-0.752016	aggregator
'UHRF1'	-1.32351	aggregator
'ARID4B'	-0.632089	aggregator
'POLR1E'	-0.755352	aggregator
'FANCI'	-0.672704	aggregator
'EXOSC10'	-1.27612	aggregator
'KIF2C'	-0.298939	soluble
'RNPS1'	-0.551459	soluble
'CHD7'	-1.06999	aggregator
'HNRNPF'	-0.40987	soluble
'SUPT16H'	-0.748073	aggregator
'TRIM33'	-0.754844	aggregator
'CRNKL1'	-0.694266	aggregator
'NCBP3'	-0.838234	aggregator
'TTK'	-0.400753	soluble
'NCAPD3'	-0.546454	soluble
'TRA2A'	-0.601829	aggregator
'RBBP6'	-0.512771	soluble
'SMARCA2'	-0.890431	aggregator
'DDX42'	-0.926118	aggregator
'STAT1'	-0.303478	soluble
'GPKOW'	-0.397865	soluble
'BPTF'	-0.739115	aggregator
'YY1'	-0.558036	soluble
'HNRNPLL|HNRPLL'	-0.63484	aggregator
'DNAAF5'	-0.337575	soluble
'SUGP2'	-0.937514	aggregator
'NOM1'	-1.6663	aggregator
'DIEXF'	-0.911473	aggregator
'HTATSF1'	-0.908411	aggregator
'TCEB3'	-1.08457	aggregator
'NAB2'	-0.868042	aggregator
'PTPN2'	-0.321788	soluble
'USP7'	-0.322911	soluble
'DAXX'	-1.37179	aggregator
'RECQL5'	-0.828417	aggregator
'OGFR'	-0.854751	aggregator
'RBM39'	-0.616339	aggregator
'UTP20'	-0.964688	aggregator
'DDX50'	-0.960664	aggregator
'RPA1'	-0.295866	soluble
'SF3A3'	-0.384096	soluble
'POLD3'	-0.617841	aggregator
'MBTD1'	-1.13332	aggregator
'PCF11'	-0.977294	aggregator
'RRP12'	-0.741283	aggregator
'CHD1L'	-0.899797	aggregator
'PDCD2'	-0.724195	aggregator
'CDK5RAP1'	-0.349734	soluble
'PHF20L1'	-1.21574	aggregator
'XRN2'	-0.441165	soluble
'RTN4IP1'	-0.553109	soluble
'PTBP3'	-0.640791	aggregator
'PRAME'	-0.939288	aggregator
'CTR9'	-1.04051	aggregator
'TRNAU1AP'	-0.822303	aggregator
'GSE1'	-0.718314	aggregator
'C9ORF64'	-0.259604	soluble
'TWISTNB'	-0.608553	aggregator
'ARID3A'	-1.29131	aggregator
'NELFA'	-0.973489	aggregator
'RBM26'	-0.424998	soluble
'SMARCAD1'	-0.67796	aggregator
'PNKP'	-0.749489	aggregator
'FKBP5'	-0.366079	soluble
'SMARCA5'	-0.894784	aggregator
'ARID2'	-0.863444	aggregator
'CHD4'	-0.860043	aggregator
'KAT8'	-1.13111	aggregator
'FAM50A'	-0.523883	soluble
'PAF1'	-1.02758	aggregator
'SYMPK'	-0.549808	soluble
'GTF2B'	-0.29877	soluble
'RPRD2'	-0.754049	aggregator
'BYSL'	-0.628671	aggregator
'SON'	-0.727719	aggregator
'MAGED2'	-0.34822	soluble
'DDX5'	-0.653573	aggregator
'NXF1'	-0.764009	aggregator
'MTA3'	-0.656624	aggregator
'ESF1'	-1.05448	aggregator
'U2SURP'	-0.741358	aggregator
'ZBTB33'	-0.89906	aggregator
'DPF2'	-0.715559	aggregator
'ZC3H18'	-0.727407	aggregator
'WRNIP1'	-0.652899	aggregator
'ADAR'	-0.449228	soluble
'ACTL6A'	-0.294013	soluble
'ZMYM4'	-1.16293	aggregator
'GNL3'	-0.810394	aggregator
'SMARCD2'	-1.12153	aggregator
'CTNNBL1'	-1.05631	aggregator
'IRF2BPL'	-0.831218	aggregator
'HNRNPH1'	-0.432292	soluble
'ELAVL1'	-0.283947	soluble
'ABT1'	-1.00176	aggregator
'TCERG1'	-0.518783	soluble
'HMCES'	-0.859682	aggregator
'HELLS'	-1.80624	aggregator
'STXBP2'	-0.324719	soluble
'GABPA'	-0.379116	soluble
'TOP3A'	-0.67168	aggregator
'MTA2'	-0.454264	soluble
'USP11'	-0.933839	aggregator
'ARID3B'	-0.881666	aggregator
'NSUN5'	-0.671611	aggregator
'SATB2'	-0.962907	aggregator
'FANCD2'	-0.664577	aggregator
'ZNF326'	-0.72586	aggregator
'LAS1L'	-0.898631	aggregator
'CHERP'	-0.650051	aggregator
'MYD88'	-0.412049	soluble
'ZMYND8'	-0.819856	aggregator
'TYMS'	-0.337665	soluble
'PBRM1'	-0.778751	aggregator
'DDX3X'	-0.38749	soluble
'TRIM28'	-0.432098	soluble
'PPIL2'	-0.662669	aggregator
'POLR1B'	-0.455216	soluble
'LIG1'	-0.535644	soluble
'IRF2BP1'	-0.648808	aggregator
'CDC34'	-0.383188	soluble
'SNIP1'	-0.904415	aggregator
'SETD2'	-0.883242	aggregator
'POLR3A'	-0.321744	soluble
'SLC29A1'	0.326066	soluble
'NOC4L'	-1.18182	aggregator
'MRPL1'	-0.541664	soluble
'MGA'	-0.902773	aggregator
'CTNND1'	-0.401949	soluble
'RBM25'	-0.619379	aggregator
'MAPRE2'	-0.501455	soluble
'ORC2'	-0.482055	soluble
'IGF2R'	0.25236	soluble
'TOP1'	-0.690908	aggregator
'ANK1'	-0.237209	soluble
'LASP1'	0.20077	soluble
'PPP4R3B'	-0.530469	soluble
'RBM14'	-0.957473	aggregator
'LEMD3'	-0.415003	soluble
'ERP29'	0.217201	soluble
'ZNF131'	-0.62765	aggregator
'PKP3'	-0.251454	soluble
'TSFM'	-0.539667	soluble
'TTLL12'	-0.47008	soluble
'CPSF1'	-0.345656	soluble
'SLU7'	-0.68411	aggregator
'SMCHD1'	-0.640909	aggregator
'UBTF'	-1.19692	aggregator
'GOT2'	0.275767	soluble
'ZMYM3'	-1.00793	aggregator
'FIP1L1'	-0.500949	soluble
'HDLBP'	-0.218244	soluble
'P4HB'	0.240981	soluble
'FASTKD1'	-0.360368	soluble
'DEK'	-0.452205	soluble
'MORC2'	-0.682786	aggregator
'YTHDC1'	-0.755926	aggregator
'CSDE1'	-0.273922	soluble
'SPEN'	-0.740389	aggregator
'NDC80'	-0.283319	soluble
'NOP9'	-1.47029	aggregator
'SIN3A'	-0.615273	aggregator
'FOXK2'	-0.843508	aggregator
'CWC27'	-0.695071	aggregator
'SERPINH1'	0.248088	soluble
'ILKAP'	-0.41932	soluble
'GTF3C5'	-0.566981	soluble
'ATP6V0A1'	0.267552	soluble
'ZNF609'	-0.600636	aggregator
'ZNF318'	-0.944779	aggregator
'XRCC6'	-0.584437	soluble
'CDK6'	-0.381206	soluble
'TBRG4'	-0.535202	soluble
'RALY'	-0.52724	soluble
'POLR1A'	-0.434299	soluble
'GATAD2A'	-0.674923	aggregator
'RNGTT'	-0.699441	aggregator
'EYA3'	-0.965085	aggregator
'CPT2'	-0.415139	soluble
'PHB2'	0.252642	soluble
'RCOR3'	-0.848007	aggregator
'CPSF4'	-0.621478	aggregator
'RBM28'	-0.550725	soluble
'EXOSC7'	0.381268	soluble
'ATP5H'	0.0176038	soluble
'NBN'	-0.36068	soluble
'CPSF2'	-0.482265	soluble
'CELF1'	-0.500987	soluble
'TFRC'	0.303232	soluble
'PRPF3'	-0.450503	soluble
'GTF2H2|GTF2H2C'	-0.414394	soluble
'WAPL'	-0.586698	aggregator
'PRIM2'	-0.292611	soluble
'BTK'	-0.229386	soluble
'MORC3'	-0.558315	soluble
'YARS2'	-0.385485	soluble
'NACC1'	-0.347105	soluble
'H7BZW1|C21ORF59'	-0.63737	aggregator
'RAD17'	-0.562687	soluble
'ACSM3'	-0.491123	soluble
'PRPF8'	-0.302843	soluble
'KIF20B'	-0.630145	aggregator
'GCFC2'	-0.591816	aggregator
'TRIM24'	-1.00162	aggregator
'EIF2AK2'	-0.173976	soluble
'PDIA3'	0.165834	soluble
'GIGYF1'	-0.370852	soluble
'DDX46'	-0.632728	aggregator
'PDIA6'	0.23489	soluble
'POGZ'	-0.74657	aggregator
'GANAB'	0.232347	soluble
'GTF2H1'	-0.697204	aggregator
'GCN1'	-0.323722	soluble
'WDR33'	-0.350132	soluble
'NELFB'	-0.614633	aggregator
'DDX39A'	-0.306567	soluble
'RNASEH2B'	-0.313989	soluble
'HYOU1'	0.175901	soluble
'SETD1A'	-1.0378	aggregator
'POLR3B'	-0.431599	soluble
'SNX17'	-0.197316	soluble
'UBN2'	-1.28495	aggregator
'NUF2'	-0.345448	soluble
'AIFM1'	0.216281	soluble
'NCAPG2'	-0.378709	soluble
'NPAT'	-0.805911	aggregator
'PNN'	-0.541806	soluble
'MTERF3'	-0.391959	soluble
'POLB'	-0.692867	aggregator
'TRMT2A'	-0.261878	soluble
'DDX23'	-0.481658	soluble
'CANX'	0.283229	soluble
'NR3C1'	-0.460579	soluble
'GTF3C3'	-1.05522	aggregator
'PDS5B'	-0.278413	soluble
'MTIF2'	-0.489233	soluble
'IK'	-0.472219	soluble
'QRICH1'	-0.651371	aggregator
'SLC3A2'	0.180184	soluble
'CMIP'	-0.386847	soluble
'HDAC1'	-0.537869	soluble
'GPATCH8'	-0.413537	soluble
'NDUFAF7'	-0.601708	aggregator
'AKAP8L'	-0.643436	aggregator
'GRB10'	-0.409732	soluble
'SLC25A24'	0.186608	soluble
'TOMM40'	0.266154	soluble
'GNL3L'	-0.509393	soluble
'SLC1A5'	0.238585	soluble
'SRRM2'	-0.535713	soluble
'SCML2'	-1.72485	aggregator
'TP53BP1'	-0.495946	soluble
'MSH2'	-0.30267	soluble
'USP34'	-0.375513	soluble
'HADHA'	-0.340076	soluble
'RBM10'	-0.421831	soluble
'XRCC1'	-0.651909	aggregator
'PARP12'	-0.485374	soluble
'NOC2L'	-0.745596	aggregator
'PPHLN1'	-0.473452	soluble
'BAZ2A'	-1.0168	aggregator
'SMARCB1'	-0.977819	aggregator
'SLC9A3R1'	0.157563	soluble
'PBK'	-0.399477	soluble
'MMS19'	-0.171316	soluble
'RACGAP1'	-0.351217	soluble
'KIAA1429'	-0.448419	soluble
'SAP30'	-0.568379	soluble
'STOML2'	0.173743	soluble
'DNAJB11'	0.189131	soluble
'SRBD1'	-1.00067	aggregator
'PES1'	-0.754003	aggregator
'MRPS31'	-0.488604	soluble
'TRIT1'	-0.717463	aggregator
'CDC2|CDK1'	-0.156268	soluble
'FAM118B'	-0.309008	soluble
'MLLT1'	-0.17418	soluble
'HSP90B1'	0.241225	soluble
'AKAP8'	-0.41303	soluble
'SNX15'	-0.521789	soluble
'PPIL4'	-0.256532	soluble
'CPSF6'	0.184293	soluble
'LMAN1'	0.24399	soluble
'RPS6KB2'	-0.328562	soluble
'SSRP1'	-0.51905	soluble
'CDKN2AIP'	-0.117646	soluble
'TAF4'	-0.764955	aggregator
'UBLCP1'	-0.190862	soluble
'MYSM1'	-0.745905	aggregator
'RBM12'	-0.286102	soluble
'VDAC2'	0.332296	soluble
'PREP'	-0.143986	soluble
'ELL'	-1.06769	aggregator
'SNRNP200'	-0.213488	soluble
'ZC3HAV1'	-0.255639	soluble
'ECI1'	0.169377	soluble
'CCAR2'	-0.461461	soluble
'ATP5A1'	0.230066	soluble
'CCT6A'	0.226576	soluble
'SRRT'	-0.393014	soluble
'EXOSC9'	0.315001	soluble
'SLC25A6'	0.184937	soluble
'MCMBP'	-0.356193	soluble
'PPIG'	-0.748256	aggregator
'DROSHA'	-0.295047	soluble
'URB1'	-0.832561	aggregator
'PCID2'	-0.320408	soluble
'UBA1'	-0.259794	soluble
'ARID1A'	-0.846643	aggregator
'INTS12'	-0.947111	aggregator
'RPN1'	0.228924	soluble
'TRA2B'	-0.329648	soluble
'GPI'	0.235071	soluble
'LRRC40'	-0.256081	soluble
'TBL1XR1'	-0.143671	soluble
'EIF3I'	-0.0869576	soluble
'CCT7'	0.234724	soluble
'TSR1'	-0.278859	soluble
'GTPBP10'	-0.455648	soluble
'CCT5'	0.230042	soluble
'ZC3H15'	0.169863	soluble
'OLA1'	0.240325	soluble
'GDI2'	0.231124	soluble
'LENG8'	-0.660867	aggregator
'CALR'	0.246939	soluble
'AGFG1'	0.294791	soluble
'ATP5J2'	-0.411422	soluble
'CLSPN'	-0.444364	soluble
'AK2'	0.0194157	soluble
'VCP'	0.207941	soluble
'FUBP3'	-0.262525	soluble
'CLCC1'	0.270519	soluble
'COPS2'	0.223396	soluble
'IGF2BP2'	-0.249277	soluble
'GTF3C4'	-0.283792	soluble
'TMX1'	0.244281	soluble
'VCL'	0.13825	soluble
'EHMT2'	-0.431812	soluble
'THOC1'	-0.496429	soluble
'PDIA4'	0.182133	soluble
'SUPT5H'	-0.164714	soluble
'ZFC3H1'	-0.728436	aggregator
'GABPB1'	-0.665109	aggregator
'DLST'	0.186602	soluble
'APOBR'	0.152414	soluble
'C11ORF58|SMAP'	0.129103	soluble
'GPATCH4'	-0.818944	aggregator
'GATAD2B'	-0.908877	aggregator
'ACTN1'	0.224925	soluble
'CFAP20'	-0.287513	soluble
'YEATS2'	-0.37814	soluble
'SFSWAP'	-0.344973	soluble
'HEATR3'	-0.208555	soluble
'SLC25A3'	0.267373	soluble
'GOLPH3L'	-0.515423	soluble
'NOL9'	-0.859144	aggregator
'NFRKB'	-0.791721	aggregator
'MEPCE'	-0.340434	soluble
'CCT3'	0.222689	soluble
'ZFPM1'	-0.60227	aggregator
'TSEN34'	-0.211712	soluble
'TADA3'	-0.324725	soluble
'RNPC3'	-0.382553	soluble
'SUPT6H'	-0.24356	soluble
'HLTF'	-0.36195	soluble
'IWS1'	-0.665833	aggregator
'TXNDC5'	0.209948	soluble
'DHX37'	-0.684218	aggregator
'NOP14'	-0.963546	aggregator
'DARS2'	0.256325	soluble
'XRN1'	-0.265624	soluble
'SERPINB1'	0.279195	soluble
'CHCHD3'	0.142984	soluble
'HPRT1'	0.238316	soluble
'ZNF687'	-0.452283	soluble
'MAP1B'	0.140615	soluble
'FBXO7'	-0.191435	soluble
'HMG20B'	-1.20702	aggregator
'MINA'	-0.429729	soluble
'CBSL|CBS'	0.233224	soluble
'CTDP1'	-0.697775	aggregator
'ERCC2'	-0.270085	soluble
'SHMT2'	0.136449	soluble
'TDRD7'	-0.348011	soluble
'MKRN2'	-0.269672	soluble
'ZNF592'	-0.676699	aggregator
'PRKCSH'	0.132724	soluble
'POLA2'	-0.278713	soluble
'DDOST'	0.263346	soluble
'PHF10'	-0.636662	aggregator
'RBM4'	-0.698242	aggregator
'ZNF638'	-0.338693	soluble
'ATP5B'	0.193763	soluble
'LATS1'	-0.653597	aggregator
'ZC3H13'	-0.365954	soluble
'PTCD3'	-0.385136	soluble
'RRP1B'	-0.858328	aggregator
'NCOR1'	-0.633068	aggregator
'FHOD1'	-0.190693	soluble
'SUZ12'	-0.591376	aggregator
'RAB7A'	0.223413	soluble
'VDAC1'	0.298835	soluble
'MTDH'	0.110793	soluble
'SLC25A20'	0.136317	soluble
'AKAP9'	-0.34022	soluble
'HSPD1'	0.182724	soluble
'PARN'	-0.339548	soluble
'ALDOA'	0.199694	soluble
'DDX21'	-0.451259	soluble
'GRWD1'	-0.132351	soluble
'PKMYT1'	-0.31575	soluble
'CSNK2A2'	-0.0382749	soluble
'CS'	-0.190719	soluble
'LIN54'	-0.898157	aggregator
'MPP1'	-0.185862	soluble
'SUMO1'	-0.703293	aggregator
'COMMD3'	-0.276254	soluble
'KDM3B'	-0.452654	soluble
'LCP1'	0.200512	soluble
'DLD'	0.248899	soluble
'CTH'	0.274084	soluble
'MYBBP1A'	-0.706743	aggregator
'PGM2'	0.229023	soluble
'DDX17'	-0.25719	soluble
'PLOD3'	0.234945	soluble
'ACY1'	0.221295	soluble
'FNBP4'	0.109223	soluble
'UGGT1'	0.303263	soluble
'GRAP2'	-0.456427	soluble
'SFPQ'	-0.462024	soluble
'POLR3E'	-0.333396	soluble
'DNAJB6'	0.00152888	soluble
'CABIN1'	-0.648625	aggregator
'HOXB9'	-0.682395	aggregator
'CLASRP'	-0.501054	soluble
'DCP2'	-0.428498	soluble
'SLC25A13'	0.247648	soluble
'SLC1A4'	0.214413	soluble
'TAF6'	-0.967765	aggregator
'HNRNPH2'	-1.49177	aggregator
'ADD1'	0.185045	soluble
'GTF3C2'	-0.65808	aggregator
'CCT4'	0.217723	soluble
'URB2'	-0.358666	soluble
'ACAD9'	0.280482	soluble
'GARS'	0.227875	soluble
'TKT'	0.268199	soluble
'CHID1'	0.278847	soluble
'THOC2'	-0.440809	soluble
'SMARCC2'	-0.965487	aggregator
'RAB1A'	0.240757	soluble
'YKT6'	0.221844	soluble
'RPRD1A'	-0.620625	aggregator
'ERO1A'	0.115916	soluble
'TBCE'	-0.280235	soluble
'EXOSC2'	0.201047	soluble
'EIF2B1'	0.252974	soluble
'STT3B'	0.249418	soluble
'UBR2'	-0.162852	soluble
'GRSF1'	-0.289565	soluble
'RANGAP1'	-0.267499	soluble
'MCRS1'	-0.82181	aggregator
'KANSL3'	-0.745046	aggregator
'HADHB'	-0.474012	soluble
'PRPF4'	-0.324112	soluble
'LDHB'	0.222245	soluble
'MAPK14'	-0.295571	soluble
'ERP44'	0.247939	soluble
'MRPS23'	-0.783233	aggregator
'AGAP3'	-0.46761	soluble
'SCAMP3'	0.249099	soluble
'GSPT1'	0.234778	soluble
'BRD3'	-0.569053	soluble
'COLGALT2'	0.263138	soluble
'BRD2'	-0.426277	soluble
'VDAC3'	0.330944	soluble
'CMSS1'	-0.435427	soluble
'PPID'	-0.274945	soluble
'TIMM17B'	0.177067	soluble
'FOXK1'	-0.372672	soluble
'PKM'	0.235357	soluble
'RNF219'	-0.359679	soluble
'EPHX1'	0.22352	soluble
'ARMC6'	-0.33589	soluble
'STAT3'	-0.260985	soluble
'TK1'	0.258757	soluble
'STT3A'	0.259873	soluble
'MCM3AP'	-0.528535	soluble
'RAB21'	0.257224	soluble
'SLC43A3'	0.29845	soluble
'CISD2'	0.17264	soluble
'GPD2'	0.264519	soluble
'KIAA0391'	-0.887499	aggregator
'GFM2'	-0.581194	soluble
'KIAA1524'	-0.249039	soluble
'ARL6IP5'	0.266635	soluble
'ADH5'	0.179699	soluble
'LNP'	0.243452	soluble
'KIF15'	-0.15644	soluble
'ETFA'	0.122957	soluble
'TMEM245'	0.217899	soluble
'CAPN1'	0.239352	soluble
'SLC25A12'	0.269977	soluble
'AHCY'	0.201536	soluble
'NSDHL'	0.177047	soluble
'CACTIN'	-0.268697	soluble
'STUB1'	-0.291668	soluble
'KDM1B'	-0.282294	soluble
'SDAD1'	-0.593422	aggregator
'VCPIP1'	-0.227546	soluble
'OSBPL9'	-0.215138	soluble
'EIF4B'	0.127046	soluble
'ERCC6L'	-0.113309	soluble
'UBXN6'	-0.423478	soluble
'A0A0C4DFX4|SRCAP'	-0.433002	soluble
'WDHD1'	-0.528529	soluble
'HEATR1'	-0.6151	aggregator
'HSPA5'	0.186354	soluble
'ZC3HC1'	-0.360237	soluble
'HNRNPD'	0.1799	soluble
'ACTN4'	0.219692	soluble
'WDR43'	0.245142	soluble
'TCP1'	0.210801	soluble
'LRPPRC'	-0.501233	soluble
'DMAP1'	-0.583896	soluble
'GTF2E1'	-0.423192	soluble
'HEXB'	0.369599	soluble
'SDHA'	0.237193	soluble
'HMBOX1'	-0.6114	aggregator
'HDAC2'	-0.313505	soluble
'WARS'	0.261429	soluble
'HNRNPC'	-0.403603	soluble
'CLP1'	-0.708212	aggregator
'GIPC1'	-0.327188	soluble
'SPCS2'	0.0835318	soluble
'CAPZB'	0.178592	soluble
'EXOSC8'	0.319869	soluble
'LIMA1'	0.189168	soluble
'SMG7'	-0.147352	soluble
'PHB'	0.242695	soluble
'UQCRFS1'	0.197863	soluble
'ARMT1'	-0.249218	soluble
'CSNK2B'	-0.295776	soluble
'USP22'	-0.29741	soluble
'SPTBN2'	-0.47304	soluble
'ALDH9A1'	0.240047	soluble
'UBA52'	0.428087	soluble
'STAT6'	-0.392805	soluble
'CD2BP2'	-0.644986	aggregator
'RAB18'	0.27375	soluble
'IMMT'	0.123353	soluble
'PSAT1'	0.243274	soluble
'BCOR'	-0.710394	aggregator
'LMAN2'	0.23047	soluble
'TTF2'	-0.220137	soluble
'ATF7IP'	-0.712547	aggregator
'TRAP1'	0.251082	soluble
'BCR'	-0.324046	soluble
'PGK1'	0.21861	soluble
'UGP2'	0.231963	soluble
'ORC3'	-0.288638	soluble
'CCT8'	0.212091	soluble
'RDX'	0.129675	soluble
'RAB14'	0.170249	soluble
'NCAPH2'	-0.421446	soluble
'TST'	-0.74555	aggregator
'RPN2'	0.245974	soluble
'POLA1'	-0.29179	soluble
'CAPN2'	0.30756	soluble
'RAB1B'	0.141674	soluble
'COG4'	-0.298968	soluble
'PGD'	0.242536	soluble
'EMG1'	0.242654	soluble
'FIGNL1'	-0.548107	soluble
'YOD1'	-0.224382	soluble
'ME1'	0.272249	soluble
'SMARCE1'	-1.20491	aggregator
'SCAF8'	-0.430863	soluble
'NUB1'	-0.349326	soluble
'JMJD1C'	-0.255584	soluble
'ACADVL'	0.275552	soluble
'GAK'	-0.187216	soluble
'PHC2'	-0.417333	soluble
'CCT2'	0.224957	soluble
'RAP2B'	0.179	soluble
'RNMT'	0.155198	soluble
'PGP'	0.152863	soluble
'PMVK'	-0.519098	soluble
'POLR2E'	-0.340177	soluble
'ABCE1'	0.253408	soluble
'RTFDC1'	-0.322953	soluble
'AFG3L2'	0.21143	soluble
'NAA50'	0.22509	soluble
'HARS'	0.223613	soluble
'EXOSC5'	0.288808	soluble
'GFPT1'	0.259057	soluble
'MAT2A'	0.256638	soluble
'SH3GLB1'	-0.216151	soluble
'EP400'	-0.516897	soluble
'GSR'	0.259548	soluble
'DCPS'	0.187164	soluble
'PLOD1'	0.230127	soluble
'SLC25A5'	0.187201	soluble
'HNRNPUL1'	-0.283054	soluble
'PDLIM1'	0.149364	soluble
'MRPS30'	-0.218557	soluble
'HEXA'	0.204886	soluble
'CAND2'	-0.106916	soluble
'RAB11B'	0.215068	soluble
'C1ORF112'	-0.382484	soluble
'DCAF13'	0.323402	soluble
'FAH'	0.225767	soluble
'PPP2R5D'	-0.227982	soluble
'KPNA6'	-0.221101	soluble
'RBM22'	-0.173714	soluble
'CTTN'	0.183657	soluble
'CYB5R3'	0.224589	soluble
'KIF14'	-0.264153	soluble
'DDX20'	-0.164883	soluble
'TXNRD1'	0.214724	soluble
'PHF19'	-0.758777	aggregator
'BCAT1'	0.285178	soluble
'THRAP3'	-0.334581	soluble
'BCLAF1'	-0.266529	soluble
'DYNC1I2'	0.214235	soluble
'CUL4B'	0.24555	soluble
'DHODH'	0.184456	soluble
'IGF2BP3'	-0.305606	soluble
'COIL'	-0.533173	soluble
'HSDL1'	0.221807	soluble
'SMTN'	-0.614733	aggregator
'GMEB1'	-0.571006	soluble
'PAICS'	0.175552	soluble
'HM13'	0.313439	soluble
'MYDGF'	0.348874	soluble
'ITGB1'	0.0798097	soluble
'RRP1'	-1.14727	aggregator
'DIAPH3'	-0.34769	soluble
'OGT'	-0.1202	soluble
'SREK1'	-0.163935	soluble
'ACP1'	-0.309266	soluble
'STOM'	0.281631	soluble
'EARS2'	-0.375143	soluble
'PFN1'	0.222384	soluble
'CAND1'	0.275822	soluble
'PDXDC1'	-0.213863	soluble
'STAT5B'	-0.348409	soluble
'RAB10'	0.280645	soluble
'FHL3'	0.108019	soluble
'TIA1'	0.186569	soluble
'CAP1'	0.191028	soluble
'TARS2'	-0.0520381	soluble
'SEC61A1'	0.188319	soluble
'USP28'	-1.30051	aggregator
'NCOA5'	-0.374702	soluble
'VAMP7'	0.178575	soluble
'PRPF39'	-0.751522	aggregator
'FAM207A'	-1.08762	aggregator
'EEF2'	0.263719	soluble
'RECQL'	0.195824	soluble
'THOP1'	0.223718	soluble
'STAT5A'	-0.421036	soluble
'SLC25A19'	0.258105	soluble
'VBP1'	0.0823859	soluble
'YLPM1'	-0.396008	soluble
'NCLN'	0.163608	soluble
'ACAT2'	0.182217	soluble
'TTC27'	-0.215258	soluble
'PRPF4B'	-0.256421	soluble
'CDK4'	-0.2567	soluble
'CAT'	0.232525	soluble
'ATP1A1'	0.220695	soluble
'HACL1'	0.263338	soluble
'NMT1'	0.212566	soluble
'VAPA'	0.101811	soluble
'LANCL2'	0.295294	soluble
'SCAF1'	-0.507224	soluble
'DEF6'	-0.410092	soluble
'DNTTIP2'	-0.552733	soluble
'LEO1'	-0.668765	aggregator
'GSTO1'	0.106908	soluble
'EWSR1'	0.0932388	soluble
'MSH3'	-0.163429	soluble
'ACLY'	0.232844	soluble
'WDR44'	0.199284	soluble
'YARS'	-0.0597255	soluble
'TUBA4A'	0.224716	soluble
'PSMG2'	0.156516	soluble
'PRPF38A'	-0.581561	soluble
'HSD17B10'	0.155991	soluble
'RHOC'	0.231042	soluble
'MAGT1'	0.123521	soluble
'AQR'	-0.166465	soluble
'UAP1'	0.215684	soluble
'MAD2L1'	-0.0792775	soluble
'CPSF3'	-0.213238	soluble
'RAB35'	0.291776	soluble
'RAE1'	-0.0913978	soluble
'FSCN1'	0.204596	soluble
'SARS'	0.249554	soluble
'MBD3'	-0.565142	soluble
'PFKL'	0.177513	soluble
'EIF2D'	-0.121511	soluble
'NAMPT'	0.273725	soluble
'SHCBP1'	-0.160225	soluble
'DDB1'	0.210252	soluble
'DNAJA3'	-0.116828	soluble
'PURB'	0.141589	soluble
'CLIP1'	0.141898	soluble
'CUL3'	0.21145	soluble
'F8W031'	0.0270062	soluble
'MT'	0.233029	soluble
'EIF2S2'	0.188041	soluble
'MRPS27'	-0.195681	soluble
'TXNDC12'	0.108365	soluble
'USP3'	-0.438116	soluble
'SART1'	-0.257734	soluble
'EZR'	0.147098	soluble
'CDKAL1'	-0.0744047	soluble
'SULT1A1'	-0.268506	soluble
'HEMGN'	0.16832	soluble
'ALDH1A1'	0.304999	soluble
'COLGALT1'	0.230259	soluble
'GUSB'	0.338644	soluble
'SAMD1'	-0.750571	aggregator
'NOA1'	-0.200953	soluble
'RNF2'	-0.234276	soluble
'LOC102724023|A0A096LPI6|C21ORF33'	0.180635	soluble
'APEH'	0.158893	soluble
'PFKP'	0.181436	soluble
'NCL'	-0.34357	soluble
'MLF2'	-0.735639	aggregator
'NBEAL2'	-0.13934	soluble
'GPHN'	0.117054	soluble
'PDCL3'	0.130186	soluble
'AKR7A2'	0.277024	soluble
'PHGDH'	0.172469	soluble
'RIOK1'	0.118673	soluble
'EXOSC4'	0.285258	soluble
'SMS'	0.210113	soluble
'KDM3A'	-0.578473	soluble
'PLEKHF2'	-0.229663	soluble
'MAP4'	0.169358	soluble
'TRIM11'	-0.423913	soluble
'POM121'	-0.198266	soluble
'NAA15'	0.255305	soluble
'ISOC1'	0.141304	soluble
'GLE1'	-0.366134	soluble
'TOR1AIP1'	0.0832989	soluble
'PKLR'	0.213101	soluble
'PRDX4'	0.360524	soluble
'ARAP1'	-0.220278	soluble
'NARS'	0.232706	soluble
'RTF1'	-0.215015	soluble
'FRRS1'	0.153925	soluble
'KHSRP'	0.0957868	soluble
'PLBD2'	0.340656	soluble
'M6PR'	0.0259793	soluble
'SLIRP'	-0.788092	aggregator
'CWF19L2'	-0.493005	soluble
'SLC16A1'	0.183979	soluble
'F11R'	0.206188	soluble
'SSBP1'	0.195877	soluble
'HSPA9'	0.123887	soluble
'SPDL1'	-0.595531	aggregator
'TGM2'	0.221034	soluble
'LCLAT1'	0.21556	soluble
'UBE2Q1'	-0.0777468	soluble
'CDC42'	0.147426	soluble
'COX20'	0.200348	soluble
'CECR5'	-0.197133	soluble
'DAP3'	-0.276971	soluble
'ZCCHC11'	-0.203151	soluble
'RIC8A'	-0.250594	soluble
'MDH1'	0.211047	soluble
'HNRNPUL2'	-0.10377	soluble
'AGPAT1'	0.0982438	soluble
'PI4KA'	-0.114213	soluble
'INPPL1'	-0.124683	soluble
'SLC25A21'	0.195474	soluble
'SERPINB9'	0.206339	soluble
'TMEM43'	0.223511	soluble
'SPCS3'	0.162304	soluble
'PCIF1'	-0.258148	soluble
'ARCN1'	0.12654	soluble
'G6PD'	0.197985	soluble
'DNAJC3'	0.184731	soluble
'CCDC47'	0.171467	soluble
'OXSM'	0.362122	soluble
'FAM120B'	-0.381706	soluble
'LDHA'	0.207546	soluble
'RAB5A'	0.222127	soluble
'LZIC'	0.176584	soluble
'FN3K'	0.192572	soluble
'IARS2'	0.182791	soluble
'METTL7A'	0.322966	soluble
'NME3'	0.166251	soluble
'PFKFB2'	0.206119	soluble
'LDLRAP1'	-0.227847	soluble
'APOOL'	0.288241	soluble
'NUP210'	0.171979	soluble
'TBK1'	-0.0677068	soluble
'KDM5C'	-0.49807	soluble
'CBLL1'	-0.33097	soluble
'FDXR'	-0.087003	soluble
'PCGF6'	-0.552137	soluble
'GSS'	0.226646	soluble
'DCTN4'	0.20925	soluble
'VAV1'	-0.154507	soluble
'PSMA3'	0.151109	soluble
'CASP8'	-0.156477	soluble
'METTL5'	0.395791	soluble
'VAT1'	0.19052	soluble
'SMG5'	-0.178413	soluble
'TIPRL'	-0.0719184	soluble
'SUGT1'	0.0721521	soluble
'SUGP1'	-0.608623	aggregator
'DCXR'	0.312796	soluble
'SLC38A5'	0.0778511	soluble
'RPIA'	0.200768	soluble
'REEP5'	0.183285	soluble
'TNKS1BP1'	0.0795943	soluble
'NQO2'	0.250737	soluble
'ACAA2'	0.339694	soluble
'TRIM25'	-0.288968	soluble
'PDXK'	0.180383	soluble
'SEC62'	0.148149	soluble
'WAC'	-0.557756	soluble
'IMPDH2'	0.255184	soluble
'MAPK1'	0.19381	soluble
'ZMPSTE24'	0.263835	soluble
'EIF4G3'	-0.19756	soluble
'CD151'	0.315813	soluble
'TES'	0.190904	soluble
'TOR1A'	0.30826	soluble
'ATAD3A'	-0.185869	soluble
'LAMTOR1'	0.0977924	soluble
'TOMM34'	-0.440151	soluble
'AHCYL1'	0.261273	soluble
'ATP6V1B2'	0.142112	soluble
'ALDOC'	0.19024	soluble
'RABL6'	0.27212	soluble
'AARS2'	-0.253216	soluble
'PSMD1'	0.173692	soluble
'INTS3'	-0.198113	soluble
'MGST3'	0.300308	soluble
'CHD8'	-0.930333	aggregator
'PAFAH1B1'	0.19239	soluble
'ACOT7'	0.186716	soluble
'MRPL45'	-0.26851	soluble
'CNP'	0.229231	soluble
'DCAF16'	-0.225768	soluble
'TMED10'	0.247141	soluble
'PSMA4'	0.132892	soluble
'SLC7A1'	0.373687	soluble
'ERCC3'	-0.446316	soluble
'FAM192A'	0.111554	soluble
'SMARCAL1'	-0.737285	aggregator
'IDH1'	0.184756	soluble
'UBE2L3'	0.169072	soluble
'SCAMP2'	0.173259	soluble
'ANXA5'	-0.254876	soluble
'ILK'	-0.109734	soluble
'TBC1D10B'	0.106249	soluble
'DNPEP'	0.165552	soluble
'RNASEL'	-0.27958	soluble
'YWHAE'	0.0847613	soluble
'TCAF1'	-0.0500358	soluble
'C1ORF52'	0.197435	soluble
'NUP214'	-0.169182	soluble
'PPP2CA'	0.246982	soluble
'SCARB2'	0.236452	soluble
'WBP4'	0.1016	soluble
'VIM'	0.236724	soluble
'CHUK'	-0.149461	soluble
'CSTB'	0.174011	soluble
'SSX2IP'	-0.228405	soluble
'GALNT7'	0.343174	soluble
'GRHPR'	0.204947	soluble
'FXR1'	-0.221589	soluble
'LMAN2L'	0.214919	soluble
'SMC1A'	0.144581	soluble
'CBR1'	0.269677	soluble
'TOP2A'	-0.573699	soluble
'WWP2'	-0.284878	soluble
'SRP9'	0.0966738	soluble
'LONP1'	0.215907	soluble
'PPP2R2A'	0.207882	soluble
'BOP1'	-0.476883	soluble
'CD2AP'	0.203091	soluble
'HNRNPDL'	0.259671	soluble
'ACO1'	0.222579	soluble
'PITPNB'	0.223479	soluble
'RRP9'	0.232319	soluble
'ILF3'	0.131192	soluble
'PSMC4'	0.115292	soluble
'SMG8'	-0.0860726	soluble
'PALM3'	0.224135	soluble
'FH'	0.116584	soluble
'EIF3E'	-0.196806	soluble
'SEPT2'	0.199054	soluble
'PTK2B'	-0.1861	soluble
'PNP'	0.279947	soluble
'ABCB7'	0.28182	soluble
'DDAH2'	0.223289	soluble
'MDH2'	0.225294	soluble
'AP2B1'	0.21945	soluble
'PPIB'	0.174893	soluble
'NCK2'	-0.11407	soluble
'ATP6V0D1'	0.218787	soluble
'NELFE'	-0.244682	soluble
'SPAG5'	-0.16148	soluble
'PSPC1'	-0.146181	soluble
'CUL1'	0.211589	soluble
'TSEN54'	-0.263408	soluble
'CRYZL1'	0.282372	soluble
'TDP1'	-0.635368	aggregator
'MBOAT7'	0.129267	soluble
'UBE2T'	-0.336519	soluble
'TTC1'	0.0910077	soluble
'CSNK2A1'	-0.126774	soluble
'CBR4'	0.232716	soluble
'GOT1'	0.207294	soluble
'PIEZO1'	0.134365	soluble
'STX5'	-0.172446	soluble
'HSD17B4'	0.18846	soluble
'SAMM50'	0.254746	soluble
'SART3'	-0.165025	soluble
'FKBP3'	0.180852	soluble
'ILF2'	0.144633	soluble
'TRAF3IP2'	-1.35765	aggregator
'PCBP2'	-0.215088	soluble
'UQCC1'	0.216079	soluble
'PSME3'	0.0677709	soluble
'ARPC2'	0.206391	soluble
'DAZAP1'	0.284654	soluble
'EMD'	0.200538	soluble
'NOL8'	-0.645371	aggregator
'APTX'	-0.33767	soluble
'EIF2B5'	0.173531	soluble
'ARHGAP6'	-0.137652	soluble
'PSMB7'	0.148756	soluble
'FN3KRP'	0.156853	soluble
'UBP1'	-0.401612	soluble
'GGH'	0.162444	soluble
'ANP32E'	-0.960876	aggregator
'CCDC6'	0.0351234	soluble
'GLUD1'	0.147056	soluble
'EEF1A2'	0.170913	soluble
'SRFBP1'	0.205943	soluble
'TIMMDC1'	0.266196	soluble
'HNRNPA3'	-0.121655	soluble
'NR2F2'	-0.1667	soluble
'TTC5'	-0.459478	soluble
'LNPEP'	0.142606	soluble
'AP1B1'	0.17648	soluble
'CHAMP1'	-0.217566	soluble
'ASH2L'	-0.13835	soluble
'AMPD2'	0.210338	soluble
'ENOPH1'	-0.115738	soluble
'MRPL37'	-0.19964	soluble
'RBM45'	-0.453433	soluble
'AARS'	0.200097	soluble
'BLMH'	0.267812	soluble
'MTA1'	-0.431223	soluble
'PCYT1A'	-0.183717	soluble
'RHOG'	0.136456	soluble
'RPS16'	0.373918	soluble
'RAB5C'	0.236588	soluble
'SMC3'	0.127205	soluble
'GGPS1'	0.131769	soluble
'ASL'	0.189892	soluble
'GMPR'	0.183159	soluble
'HK1'	0.226521	soluble
'RNH1'	0.141244	soluble
'NNT'	0.153729	soluble
'FAM208A'	-0.808589	aggregator
'TGFB1'	0.188593	soluble
'DHX15'	0.196786	soluble
'SRP14'	-0.00853183	soluble
'TACC3'	0.104047	soluble
'PTER'	0.0745927	soluble
'PARK7'	0.15757	soluble
'WDR61'	-0.0628296	soluble
'ABL1'	-0.22002	soluble
'VPS33B'	-0.175051	soluble
'SHMT1'	0.222306	soluble
'MAGEA1'	-0.224731	soluble
'STIP1'	0.0570568	soluble
'CORO7'	-0.316841	soluble
'SERPINB6'	0.248661	soluble
'LUZP1'	-0.220242	soluble
'ZC3H8'	0.152814	soluble
'RUNX1'	-0.497867	soluble
'IQSEC1'	-0.168581	soluble
'HCFC1'	-0.19371	soluble
'ZNF574'	-0.38233	soluble
'PPA2'	0.212993	soluble
'PDCD11'	-0.872398	aggregator
'BCL2L13'	0.238263	soluble
'CHD3'	-0.643671	aggregator
'FAM136A'	0.0282428	soluble
'DNAJC11'	0.179208	soluble
'RUVBL2'	0.107277	soluble
'FUCA1'	0.268267	soluble
'ISYNA1'	0.198924	soluble
'TIMELESS'	-0.817326	aggregator
'DNAJC2'	-0.114082	soluble
'PPP2R1B'	-0.26639	soluble
'EEF2K'	-0.203628	soluble
'SCRIB'	-0.179154	soluble
'SNX27'	-0.105259	soluble
'ZYX'	0.0778592	soluble
'CCDC55|NSRP1'	0.139527	soluble
'SNAP23'	0.0477768	soluble
'PPAT'	0.205131	soluble
'SETDB1'	-0.108621	soluble
'ORC5'	-0.306418	soluble
'DENND4C'	-0.0764013	soluble
'PPME1'	0.174284	soluble
'WEE1'	-0.619276	soluble
'OAT'	0.203944	soluble
'UPF1'	0.159137	soluble
'LAP3'	0.230621	soluble
'WHSC1L1'	-0.65217	aggregator
'AACS'	-0.412363	soluble
'CAPNS1'	0.128893	soluble
'CPD'	0.11884	soluble
'BCAP29'	0.189299	soluble
'CAB39'	0.100688	soluble
'USP4'	-0.21591	soluble
'ARHGEF2'	-0.0970592	soluble
'LTA4H'	0.194729	soluble
'GBA'	0.298627	soluble
'DPH5'	0.200021	soluble
'TPI1'	0.175181	soluble
'IMPDH1'	0.217849	soluble
'ERCC5'	-0.29429	soluble
'PURA'	0.181335	soluble
'PYGB'	0.202759	soluble
'MRPS22'	-0.299216	soluble
'CORO1C'	0.168708	soluble
'BCL10'	-0.316973	soluble
'LYPLA2'	0.110614	soluble
'SEPT9'	0.13764	soluble
'TRMT6'	0.183474	soluble
'CTSD'	0.185507	soluble
'ABCF1'	0.127458	soluble
'TTC17'	0.134295	soluble
'DYNC1H1'	0.199745	soluble
'GTF2E2'	-0.653289	aggregator
'PTBP2'	-0.209011	soluble
'FRG1'	-0.160488	soluble
'EIF2S1'	0.191924	soluble
'KIF23'	-0.271757	soluble
'HMGCS1'	0.246296	soluble
'PAXIP1'	-0.247395	soluble
'SEC63'	0.182051	soluble
'PPIP5K2'	0.185899	soluble
'PFKM'	0.320509	soluble
'NOL7'	0.0397263	soluble
'NDUFA4'	0.206223	soluble
'TPR'	-0.381647	soluble
'TRAF2'	0.177992	soluble
'TMEM109'	0.0344262	soluble
'DIDO1'	-0.283135	soluble
'RANBP3'	0.110531	soluble
'SKA1'	-0.316657	soluble
'C11ORF54'	0.297645	soluble
'RING1'	-0.878162	aggregator
'GPATCH1'	-0.372011	soluble
'MTMR12'	0.135325	soluble
'TBCA'	-0.0869903	soluble
'EPPK1'	-0.265868	soluble
'APRT'	0.145704	soluble
'DNM1L'	0.173576	soluble
'MRPS14'	-0.638887	aggregator
'PLRG1'	-0.173066	soluble
'PDHX'	0.0303829	soluble
'ATP1B3'	-0.0436465	soluble
'DNMT1'	0.139235	soluble
'ETF1'	0.287159	soluble
'XPO7'	0.199654	soluble
'NCSTN'	-0.0431887	soluble
'ALDH1A2'	0.260307	soluble
'DENR'	0.0686329	soluble
'NIPSNAP3A'	0.252902	soluble
'MBLAC2'	0.267955	soluble
'CTBP1'	0.14711	soluble
'ENDOD1'	0.252658	soluble
'HDHD2'	0.0637588	soluble
'CTSB'	0.213589	soluble
'CDC37'	0.126401	soluble
'TELO2'	-0.101334	soluble
'FLOT2'	0.168495	soluble
'AMBRA1'	-0.47536	soluble
'NUDT5'	0.202022	soluble
'NANS'	0.22659	soluble
'HNRNPR'	-0.176337	soluble
'SETD3'	0.299182	soluble
'UROD'	0.165423	soluble
'MRPL20'	-0.294859	soluble
'SEPT7'	0.221227	soluble
'HNRNPAB'	0.116564	soluble
'ESD'	0.216538	soluble
'STXBP4'	-0.263186	soluble
'ACIN1'	-0.247803	soluble
'TRMT1'	0.12789	soluble
'HSPBP1'	-0.174789	soluble
'RPUSD2'	0.191284	soluble
'TMEM41A'	0.189856	soluble
'CAPRIN1'	0.122101	soluble
'PDXP'	0.166895	soluble
'MCM4'	0.116203	soluble
'BANF1'	0.0971104	soluble
'FUS'	0.0344128	soluble
'EHMT1'	-0.225483	soluble
'EMC1'	0.187835	soluble
'NAA16'	-0.212477	soluble
'CD47'	0.0771856	soluble
'NAE1'	-0.0361087	soluble
'ASNS'	0.213713	soluble
'CARS'	0.264072	soluble
'RNF169'	-0.68554	aggregator
'IVNS1ABP'	-0.208813	soluble
'SLC2A1'	0.262346	soluble
'CARM1'	0.234866	soluble
'ERAL1'	-0.346811	soluble
'SRSF11'	-0.171517	soluble
'STXBP1'	-0.112208	soluble
'NFKB2'	-0.193852	soluble
'MOGS'	0.108485	soluble
'ATP11B'	0.27633	soluble
'RFC1'	-0.406641	soluble
'SOD2'	0.20061	soluble
'MRPS34'	-0.300414	soluble
'FAM96A'	0.134457	soluble
'SENP6'	-0.296306	soluble
'MPC2'	0.368757	soluble
'UNC45A'	-0.0328374	soluble
'BAG2'	-0.170296	soluble
'MED17'	-0.129914	soluble
'SPAST'	-0.193965	soluble
'PPP1R8'	-0.085992	soluble
'SLC25A1'	0.239366	soluble
'RNF114'	0.132012	soluble
'TROVE2'	0.199935	soluble
'FAM210A'	0.254357	soluble
'NCAPG'	-0.0883121	soluble
'RBM27|U3KPZ7'	-0.160167	soluble
'VPRBP'	-0.178997	soluble
'YRDC'	0.168575	soluble
'PHACTR4'	0.325616	soluble
'CDC27'	0.130395	soluble
'NUDCD2'	-0.379801	soluble
'RHOA'	0.275549	soluble
'PSTPIP2'	-0.247616	soluble
'PCBP1'	-0.153813	soluble
'ARHGEF6'	-0.200888	soluble
'TRIP13'	0.227208	soluble
'NLRP2'	-0.0697891	soluble
'BCAP31'	-0.00664597	soluble
'EIF6'	0.200224	soluble
'VRK3'	-0.410604	soluble
'UBR3'	-0.162804	soluble
'TFG'	0.0769767	soluble
'SRSF9'	-0.187057	soluble
'CAPZA2'	0.174105	soluble
'PRMT5'	0.205478	soluble
'BPNT1'	0.195865	soluble
'RPP30'	0.136946	soluble
'ARHGAP18'	-0.182529	soluble
'PKN2'	-0.149687	soluble
'STIM1'	0.171967	soluble
'TSTA3'	0.294757	soluble
'PCYT2'	0.140619	soluble
'PICALM'	0.215762	soluble
'THUMPD1'	-0.049583	soluble
'VPS72'	-0.435806	soluble
'POLG2'	0.293518	soluble
'MCM3'	0.137056	soluble
'ISOC2'	-0.00114096	soluble
'SSU72'	-0.64157	aggregator
'TPP2'	0.250766	soluble
'PPP2R1A'	0.137595	soluble
'PNO1'	-0.375476	soluble
'ACTR3'	0.18239	soluble
'APEX1'	-0.190069	soluble
'PEX5'	-0.30005	soluble
'ZMYM2'	-0.430596	soluble
'DGCR8'	-0.121083	soluble
'SLC38A1'	0.166098	soluble
'ARID1B'	-0.58027	soluble
'UQCRC2'	0.217782	soluble
'PSMA6'	0.177016	soluble
'TAF7'	-0.321481	soluble
'CRYZ'	0.185767	soluble
'MSN'	0.138359	soluble
'RAN'	0.19448	soluble
'PTPRC'	0.233438	soluble
'PLEKHA5'	-0.300603	soluble
'PHKA2'	0.0040772	soluble
'RTN3'	0.172407	soluble
'SLC39A7'	0.174358	soluble
'KIF22'	-0.571039	soluble
'CUL5'	0.249019	soluble
'CXXC1'	-1.00702	aggregator
'HAUS5'	-0.150757	soluble
'ISY1'	-0.488528	soluble
'BRAT1'	-0.355602	soluble
'PAK2'	0.175672	soluble
'NAA25'	0.295765	soluble
'GUF1'	-0.254315	soluble
'SLC30A1'	0.0970305	soluble
'NFS1'	0.20515	soluble
'ANXA4'	-0.234157	soluble
'CALB1'	0.286906	soluble
'TMEM192'	0.282684	soluble
'RBMX'	-0.307702	soluble
'NAXE'	0.103992	soluble
'EIF2S3'	0.184916	soluble
'SRSF2'	0.125002	soluble
'PCNA'	0.200102	soluble
'FAF1'	0.185719	soluble
'NECTIN2'	0.0913225	soluble
'SMAP2'	-0.304789	soluble
'ORC4'	-0.150914	soluble
'JMJD6'	-0.539971	soluble
'PPP5C'	0.154994	soluble
'HSPA14'	-0.0907583	soluble
'OXA1L'	0.192813	soluble
'TXNRD2'	0.244524	soluble
'MRPS9'	-0.286857	soluble
'SSR3'	0.165712	soluble
'ZEB2'	-0.513515	soluble
'IMPAD1'	0.192395	soluble
'NMI'	0.175358	soluble
'UFM1'	0.196864	soluble
'BOD1L1'	0.091826	soluble
'SMAD5'	-0.206102	soluble
'RAB2A'	0.274709	soluble
'GORASP2'	-0.117649	soluble
'KAT5'	-0.404582	soluble
'TRIM38'	-0.184058	soluble
'IPO5'	0.250848	soluble
'CPOX'	0.215051	soluble
'RPP40'	0.213862	soluble
'NDUFB11'	0.119255	soluble
'TOR3A'	0.280575	soluble
'CNN2'	-0.132792	soluble
'DOCK8'	-0.164881	soluble
'CARNMT1'	0.234611	soluble
'ZC3H7A'	-0.0555378	soluble
'UCK2'	0.210393	soluble
'CHMP5'	0.101888	soluble
'SDHB'	0.0999584	soluble
'WASF2'	0.0988272	soluble
'NFIC'	0.334341	soluble
'CISD1'	0.188029	soluble
'FAHD1'	0.135968	soluble
'STK24'	0.157948	soluble
'PRDX3'	0.220208	soluble
'PGAM1'	0.153158	soluble
'MAP2K1'	0.25681	soluble
'RABGGTB'	-0.186956	soluble
'WDCP'	-0.16993	soluble
'RALA'	0.15234	soluble
'ZCCHC6'	-0.240126	soluble
'WDR5'	-0.193268	soluble
'APIP'	0.306715	soluble
'PPIE'	-0.20395	soluble
'TACO1'	-0.478308	soluble
'CASP3'	0.304544	soluble
'ARG2'	0.252751	soluble
'PNPT1'	-0.105501	soluble
'USMG5'	0.239882	soluble
'API5'	0.187533	soluble
'POLR3C'	-0.165378	soluble
'KDELC1'	0.231039	soluble
'EHD1'	0.162624	soluble
'GTPBP4'	-0.561538	soluble
'CHTF18'	-0.574756	soluble
'PLD6'	0.138854	soluble
'PRMT1'	0.354384	soluble
'ASAH1'	0.14516	soluble
'YEATS4'	-0.20894	soluble
'LMNA'	0.227196	soluble
'CNBP'	0.213672	soluble
'CEP85'	-0.255433	soluble
'EIF4G2'	-0.228546	soluble
'SORT1'	0.163191	soluble
'ADSS'	0.173606	soluble
'CYP20A1'	0.267166	soluble
'MAT2B'	0.151292	soluble
'TDP2'	-0.168051	soluble
'ABCF3'	-0.206511	soluble
'PSMD5'	0.180903	soluble
'ALDH5A1'	0.200217	soluble
'AK6'	-0.256714	soluble
'TONSL'	-1.22298	aggregator
'NLN'	0.177307	soluble
'CEP192'	-0.21988	soluble
'SNRPD1'	0.156472	soluble
'ARIH1'	0.169685	soluble
'CTPS2'	0.196693	soluble
'NPM3'	-0.16501	soluble
'ETFB'	0.11535	soluble
'ACADM'	0.134232	soluble
'ALDH18A1'	0.17383	soluble
'SLC25A22'	0.0689778	soluble
'PSMB5'	0.13967	soluble
'TMED9'	0.210164	soluble
'AP2A2'	0.160641	soluble
'TUBB'	0.185137	soluble
'POGLUT1'	0.304425	soluble
'PLIN3'	-0.0103102	soluble
'FKBP9'	0.121023	soluble
'OARD1'	-0.175504	soluble
'MRPS26'	-0.545803	soluble
'DLGAP4'	0.0777017	soluble
'RBMXL1'	-0.300992	soluble
'ASMTL'	-0.212008	soluble
'RBM42'	-0.287077	soluble
'METAP2'	0.2013	soluble
'CNDP2'	0.205207	soluble
'LSS'	0.225101	soluble
'PNISR'	0.0560744	soluble
'P3H1'	0.120979	soluble
'RRM1'	0.309887	soluble
'SPTLC2'	0.243596	soluble
'NSMCE1'	-0.317767	soluble
'FASN'	0.160023	soluble
'GNE'	0.213141	soluble
'PML'	-0.209935	soluble
'RRP15'	0.163568	soluble
'HACD3'	0.234169	soluble
'NCOR2'	-0.309622	soluble
'PIGK'	0.176849	soluble
'MIF'	-0.0134427	soluble
'NRAS'	0.0935831	soluble
'TNIK'	0.17125	soluble
'FDPS'	-0.192041	soluble
'APMAP'	0.363486	soluble
'SARS2'	0.0932931	soluble
'HSP90AA1'	0.147171	soluble
'PRRC2C'	0.0311349	soluble
'DBN1'	0.216325	soluble
'NDUFAF3'	0.101942	soluble
'ARF6'	0.227496	soluble
'TPD52L2'	0.0100233	soluble
'NDUFA10'	0.0266628	soluble
'TPX2'	0.0747285	soluble
'CTPS1'	0.12741	soluble
'PRPF18'	-0.337437	soluble
'WDR89'	0.205239	soluble
'UCHL5'	-0.147763	soluble
'PTDSS1'	0.364583	soluble
'MKI67'	-0.554337	soluble
'GOPC'	-0.153546	soluble
'PPIL1'	-0.3519	soluble
'COG5'	-0.188111	soluble
'RBM7'	-0.395896	soluble
'ETHE1'	0.395182	soluble
'GPS1'	0.0858158	soluble
'PRKAR2B'	-0.136357	soluble
'IDH3A'	0.152494	soluble
'WNK1'	0.124886	soluble
'METTL13'	-0.065671	soluble
'RNF138'	-0.155692	soluble
'TAF5L'	-0.295235	soluble
'NPEPPS'	0.218998	soluble
'C9ORF78'	0.0367405	soluble
'NR2F6'	-0.275272	soluble
'INTS8'	-0.131327	soluble
'MTCH2'	0.231102	soluble
'NADK2'	0.144233	soluble
'ENO1'	0.228743	soluble
'FARSB'	0.137535	soluble
'QPRT'	0.197062	soluble
'GALK2'	0.256485	soluble
'CLIC2'	-0.252688	soluble
'EXOC2'	0.00839522	soluble
'PIBF1'	-0.289395	soluble
'RBM33'	-0.258075	soluble
'DRG1'	0.279961	soluble
'XPO4'	0.211982	soluble
'LDHAL6A'	0.105151	soluble
'CEBPZ'	-0.611128	aggregator
'UBE3A'	0.156394	soluble
'TMED5'	0.15381	soluble
'MPST'	-0.174756	soluble
'HNRNPA2B1'	-0.0700285	soluble
'HIBADH'	0.19567	soluble
'CCDC9'	0.021994	soluble
'NIT2'	0.161593	soluble
'FAM118A'	-0.382505	soluble
'NUFIP2'	0.0476309	soluble
'MBD2'	-0.214872	soluble
'TSN'	0.146216	soluble
'UQCRC1'	0.206513	soluble
'TRMT12'	-0.263549	soluble
'PCMT1'	0.129695	soluble
'NUDC'	0.128973	soluble
'IFI35'	-0.00895299	soluble
'PSMA2'	0.0732491	soluble
'TMF1'	0.220624	soluble
'TMEM115'	0.13903	soluble
'GEMIN4'	-0.0958731	soluble
'SEL1L'	0.33664	soluble
'MECP2'	0.0491677	soluble
'CTSZ'	0.238554	soluble
'SOD1'	0.0933751	soluble
'GMDS'	0.256632	soluble
'USP32'	-0.0202803	soluble
'MRPL24'	-0.208062	soluble
'EXOSC6'	0.0855266	soluble
'FBXO45'	-0.155703	soluble
'PSMA7'	0.0347355	soluble
'UBE2E1'	-0.299731	soluble
'HSPA4'	0.106905	soluble
'DHX29'	0.141203	soluble
'RAB6A'	0.175953	soluble
'PRDX6'	0.198064	soluble
'PAPOLA'	0.171084	soluble
'PUS10'	-0.1792	soluble
'PSMC6'	0.1083	soluble
'NES'	0.121862	soluble
'MED14'	-0.178621	soluble
'MED12'	-0.281121	soluble
'ATP6V0A2'	0.139782	soluble
'CWF19L1'	-0.234779	soluble
'ADI1'	-0.381702	soluble
'DDX51'	-0.389556	soluble
'NOL11'	0.140349	soluble
'STARD3NL'	0.115188	soluble
'VAPB'	0.21358	soluble
'MYCBP2'	-0.131151	soluble
'ATP6V1D'	0.146091	soluble
'ELF1|DKFZP686H0575'	-0.628905	aggregator
'SP1'	0.107759	soluble
'CYFIP1'	0.251878	soluble
'PDIA5'	0.240299	soluble
'UFD1L'	0.148501	soluble
'TKFC'	0.138512	soluble
'CRTAP'	-0.00256313	soluble
'GNPAT'	0.226817	soluble
'SAR1A'	0.166282	soluble
'RUVBL1'	0.157582	soluble
'ACACA'	-0.0848237	soluble
'PSMC5'	0.0635725	soluble
'FLOT1'	0.130231	soluble
'ADSL'	0.279765	soluble
'DHX16'	-0.164052	soluble
'KIDINS220'	0.230519	soluble
'CLPB'	0.156176	soluble
'EIF2A'	0.121635	soluble
'DGCR14'	-0.596413	aggregator
'KLF16'	-0.599435	aggregator
'SMG9'	-0.0845131	soluble
'PDHA1'	-0.123133	soluble
'EIF3H'	0.0077299	soluble
'TRMT1L'	-0.0905211	soluble
'ALDH6A1'	-0.229331	soluble
'HAUS3'	-0.0543773	soluble
'GRK6'	-0.328553	soluble
'FUCA2'	0.238562	soluble
'CD46'	0.070088	soluble
'POLR3D'	-0.060867	soluble
'DNAJC1'	0.216289	soluble
'FLNC'	0.132147	soluble
'MACROD1'	-0.353256	soluble
'MRPS25'	-0.246638	soluble
'BUB3'	0.171368	soluble
'XPNPEP1'	0.163109	soluble
'UBE2S'	-0.0721887	soluble
'ACOT13'	0.126482	soluble
'SLC35B2'	0.168151	soluble
'DPP3'	0.151648	soluble
'DIP2B'	0.235793	soluble
'MRPS7'	-0.385803	soluble
'SLC33A1'	0.310027	soluble
'PSMC3'	0.040527	soluble
'NIF3L1'	0.244875	soluble
'PSMB6'	0.104728	soluble
'CDC16'	0.201102	soluble
'SLC35A4'	0.00326775	soluble
'NME1|NME2'	0.119508	soluble
'POFUT1'	0.266429	soluble
'ADD3'	0.251448	soluble
'SORD'	0.158724	soluble
'QDPR'	0.134479	soluble
'POR'	0.179854	soluble
'PTGES2'	0.0876477	soluble
'RPS25'	0.059701	soluble
'HMGB3'	-0.194417	soluble
'NCAPD2'	-0.111365	soluble
'PLCG1'	-0.179766	soluble
'DPM3'	0.0151218	soluble
'GNPDA1'	0.279076	soluble
'SGF29'	-0.260072	soluble
'CUL2'	0.250228	soluble
'RAD50'	-0.0961682	soluble
'GCLM'	-0.168073	soluble
'ASCC2'	-0.0401464	soluble
'EIF5B'	0.134925	soluble
'MRPS2'	-0.173065	soluble
'METTL14'	0.143043	soluble
'GPALPP1'	0.0342684	soluble
'COPS3'	0.10518	soluble
'LRRFIP1'	0.0922783	soluble
'TSNAX'	-0.0254647	soluble
'OSGEP'	0.115782	soluble
'ELP5'	0.050808	soluble
'NPC1'	0.338541	soluble
'PPM1H'	0.340766	soluble
'ERLEC1'	0.186538	soluble
'PPP1R7'	0.0832747	soluble
'RBM19'	-0.529239	soluble
'SLC7A5'	0.0189207	soluble
'GLUD2'	0.0837232	soluble
'OTUD7B'	-0.287515	soluble
'EIF3M'	-0.0166302	soluble
'ESYT1'	0.0101873	soluble
'SSR1'	0.0825449	soluble
'NCAPH'	-0.0579035	soluble
'COPB1'	0.209032	soluble
'TAPT1'	0.38673	soluble
'TMA16'	-0.271324	soluble
'USP16'	-0.15256	soluble
'QKI'	-0.52497	soluble
'CENPF'	-0.14457	soluble
'SYPL1'	0.270795	soluble
'MAN1A2'	0.0828187	soluble
'KPNA3'	0.0512694	soluble
'IKBIP'	-0.0250552	soluble
'KLHL18'	-0.197243	soluble
'TAF1'	-0.594179	soluble
'STON2'	-0.154178	soluble
'SSB'	-0.131798	soluble
'PAPSS1'	0.134649	soluble
'EPCAM'	0.165962	soluble
'GHDC'	0.0608363	soluble
'SAAL1'	-0.195539	soluble
'TSPO'	0.419074	soluble
'CMTR1'	-0.133577	soluble
'COPG2'	0.183853	soluble
'ASNA1'	0.262013	soluble
'FLCN'	-0.483767	soluble
'DNAJC9'	-0.305988	soluble
'ATP11C'	0.182825	soluble
'NDUFB10'	-0.0261985	soluble
'SEC24C'	-0.0470414	soluble
'SRSF1'	0.105608	soluble
'SNRPA1'	0.0130925	soluble
'COPZ1'	0.0985685	soluble
'PRRC1'	0.147303	soluble
'TUBGCP2'	-0.0871638	soluble
'HEBP1'	0.301693	soluble
'SLC4A1AP'	-0.117586	soluble
'ABCC4'	0.167721	soluble
'SMPD4'	-0.0619959	soluble
'SMNDC1'	0.157647	soluble
'ANPEP'	0.135279	soluble
'PITPNA'	0.302635	soluble
'SNRPA'	0.0776355	soluble
'HEXIM1'	0.201163	soluble
'DCTD'	0.3384	soluble
'CSTF3'	0.106765	soluble
'C18ORF32'	-0.0343365	soluble
'EIF4A3'	0.0136595	soluble
'ERAP1'	0.172521	soluble
'LGALS8'	-0.206404	soluble
'HBE1'	0.0430637	soluble
'MAGEC1'	-0.0355407	soluble
'S100A11'	-0.0269777	soluble
'ARPC4'	0.0946608	soluble
'C19ORF43'	0.0604288	soluble
'TM9SF2'	0.257073	soluble
'IRAK4'	-0.0824149	soluble
'YME1L1'	0.143388	soluble
'ANKHD1'	-0.335764	soluble
'ALDH1B1'	0.166849	soluble
'ACAA1'	0.364009	soluble
'ANKRD27'	-0.191287	soluble
'NARF'	-0.123676	soluble
'SMC5'	-0.144885	soluble
'BRAP'	-0.122189	soluble
'RTCA'	0.130082	soluble
'GTSE1'	-0.179303	soluble
'RWDD1'	0.135339	soluble
'TIMM23'	0.210339	soluble
'GBE1'	-0.185081	soluble
'NAGA'	0.338485	soluble
'ABHD10'	0.13637	soluble
'CLPTM1'	0.141384	soluble
'PSMG1'	0.282306	soluble
'PRTFDC1'	0.18898	soluble
'WBP11'	0.0299388	soluble
'ACOX1'	0.231991	soluble
'TRIP11'	-0.145289	soluble
'ITPA'	0.179357	soluble
'NDUFA12'	-0.17219	soluble
'NFATC2IP'	-0.443494	soluble
'DCTPP1'	0.187641	soluble
'OBSL1'	-0.175919	soluble
'PNPO'	0.0592287	soluble
'CNOT4'	0.110588	soluble
'GSTP1'	0.141296	soluble
'TXN'	0.0930703	soluble
'CCDC12'	-0.0516106	soluble
'PCYOX1'	0.329548	soluble
'RHAG'	0.269545	soluble
'SYK'	-0.190422	soluble
'CALU'	0.18614	soluble
'SLC19A1'	0.14536	soluble
'ATP6V1C1'	-0.0136442	soluble
'RAB8B'	0.162583	soluble
'NUTF2'	-0.00603201	soluble
'C2ORF47'	0.237722	soluble
'MRPL44'	-0.20093	soluble
'SH3BP5L'	-0.24563	soluble
'TPT1'	-0.0666504	soluble
'PLD3'	0.122722	soluble
'USP47'	0.00550704	soluble
'ASPH'	0.154351	soluble
'BLM'	-0.489411	soluble
'RANBP6'	-0.221031	soluble
'IRAK1'	-0.0489225	soluble
'BSG'	0.0630635	soluble
'BZW1'	-0.110646	soluble
'SERBP1'	0.0727908	soluble
'RAB8A'	0.224545	soluble
'OPLAH'	0.212767	soluble
'SUCLG2'	0.168722	soluble
'SRGAP2'	-0.125719	soluble
'SLC12A9'	0.106537	soluble
'CNOT1'	-0.0511793	soluble
'ZNF143'	-0.142268	soluble
'HSD17B11'	0.276355	soluble
'GIGYF2'	-0.233521	soluble
'SRSF5'	-0.130224	soluble
'EED'	-0.228631	soluble
'NME7'	-0.135535	soluble
'RXRA'	-0.455753	soluble
'GBAS'	0.201751	soluble
'LAMP2'	0.127237	soluble
'NOP2'	0.2888	soluble
'TM9SF4'	0.189907	soluble
'HDGFRP3'	0.193265	soluble
'AP3S1'	-0.216867	soluble
'PSMD14'	0.216207	soluble
'ACTR1A'	0.224079	soluble
'FBXO28'	-0.610396	aggregator
'BCS1L'	0.166613	soluble
'C1ORF131'	0.0125371	soluble
'HDAC3'	-0.216243	soluble
'ZNF106'	-0.399914	soluble
'GK|GK3P'	0.327324	soluble
'RAB4A'	0.275367	soluble
'ATG4B'	-0.0521128	soluble
'CMBL'	0.196416	soluble
'RAP1B'	0.0187019	soluble
'CIRBP'	0.229215	soluble
'TAF5'	-0.259013	soluble
'HMGB1'	0.155515	soluble
'DHDDS'	0.225561	soluble
'REEP4'	0.257915	soluble
'TCEA1'	0.0861266	soluble
'MYO18A'	-0.0573368	soluble
'NDUFA9'	-0.0275863	soluble
'PSMD2'	0.145256	soluble
'CEP131'	-0.170613	soluble
'EEA1'	0.0769143	soluble
'RSBN1'	0.120502	soluble
'PARL'	0.197103	soluble
'MAP2K2'	0.166361	soluble
'AKT1'	-0.141022	soluble
'PIGT'	0.14986	soluble
'CHML'	0.213344	soluble
'EPHX2'	0.23605	soluble
'ARF5'	0.189934	soluble
'MCM5'	0.156135	soluble
'KIF20A'	-0.504966	soluble
'CRLF3'	-0.0604887	soluble
'GHITM'	0.305581	soluble
'ARF3|ARF1'	0.122361	soluble
'HCLS1'	0.157371	soluble
'GMPR2'	0.206525	soluble
'PDF'	0.128773	soluble
'KANSL2'	-0.325848	soluble
'GNAI3'	0.214002	soluble
'ALG5'	0.276853	soluble
'DLAT'	0.0362702	soluble
'FAM20B'	0.246608	soluble
'NUP88'	-0.133805	soluble
'DHRS11'	0.155722	soluble
'DVL2'	-0.351262	soluble
'VPS45'	-0.0653765	soluble
'ANAPC4'	0.296483	soluble
'DUT'	0.132235	soluble
'EXOC1'	-0.024606	soluble
'RREB1'	-0.22412	soluble
'TRAFD1'	0.0488285	soluble
'SELENBP1'	0.197814	soluble
'ETFDH'	0.234813	soluble
'BLVRA'	0.273006	soluble
'AP2A1'	0.142515	soluble
'DHX34'	-0.637244	soluble
'PPA1'	0.240743	soluble
'MYADM'	0.204481	soluble
'DBT'	0.204014	soluble
'SRSF7'	-0.107466	soluble
'NT5C2'	0.239572	soluble
'NFAT5'	-0.107274	soluble
'GLB1'	0.23539	soluble
'REEP6'	0.0772945	soluble
'DDX56'	-0.195505	soluble
'ARHGEF1'	-0.117532	soluble
'APOBEC3B'	-0.460055	soluble
'HSP90AB1'	0.163772	soluble
'ICMT'	0.164472	soluble
'NDUFC2'	0.0699922	soluble
'LGALS1'	0.169312	soluble
'RHEB'	0.159653	soluble
'UMPS'	0.143154	soluble
'MED1'	0.00984218	soluble
'STIL'	-0.478302	soluble
'SEPHS1'	0.252056	soluble
'PSMC1'	0.0972869	soluble
'CAMK2G'	0.0162756	soluble
'TNFRSF8'	0.151633	soluble
'TFCP2'	-0.101138	soluble
'ZNF385A'	-0.368201	soluble
'SEC24B'	0.0663948	soluble
'SNRNP70'	0.0495622	soluble
'MTHFS'	-0.123309	soluble
'DNAJC10'	0.0644088	soluble
'MORF4L1'	-0.0549509	soluble
'TRPV2'	0.232826	soluble
'DPCD'	-0.185495	soluble
'RIPK1'	-0.159163	soluble
'ELP4'	0.240475	soluble
'GFM1'	-0.0805818	soluble
'FASTKD2'	-0.0568448	soluble
'CBX8'	-0.51943	soluble
'FUBP1'	-0.00226355	soluble
'SNX3'	-0.2793	soluble
'SPATA5'	0.193921	soluble
'PRRC2A'	0.0390408	soluble
'SENP1'	-0.480798	soluble
'SLC5A6'	0.476905	soluble
'NDRG2'	0.189356	soluble
'ACO2'	-0.0972114	soluble
'ELP2'	0.269985	soluble
'CDC40'	-0.164132	soluble
'CANT1'	0.225707	soluble
'PDCD6IP'	-0.161082	soluble
'NGLY1'	-0.0884178	soluble
'EMC10'	0.17891	soluble
'PELO'	-0.0773405	soluble
'ATP6V1G1'	-0.02182	soluble
'MARCH5'	0.00782536	soluble
'ZDHHC5'	0.268439	soluble
'PABPC1'	0.116945	soluble
'PSMD6'	0.0784655	soluble
'RAB27A'	0.17521	soluble
'TMEM259'	0.139378	soluble
'UFC1'	0.0728485	soluble
'ASUN'	-0.0510706	soluble
'MFF'	0.070331	soluble
'DCTN1'	-0.0462657	soluble
'GABARAPL2'	0.268491	soluble
'SLBP'	-0.364925	soluble
'SEC61B'	0.191929	soluble
'UNC13D'	-0.202325	soluble
'PUF60'	-0.180498	soluble
'ISG15'	-0.159333	soluble
'DCTN6'	-0.00160133	soluble
'PSMD3'	0.130564	soluble
'ERLIN2'	0.0967946	soluble
'VPS4B'	0.111042	soluble
'ABHD14B'	0.1391	soluble
'SLC2A14'	0.214248	soluble
'P0434_MP_INTS11|CPSF3L'	-0.0659216	soluble
'ZNF787'	0.0458034	soluble
'DEGS1'	0.202971	soluble
'SNU13'	0.259956	soluble
'CFDP1'	0.0067542	soluble
'PPP6R3'	0.095953	soluble
'MESDC2'	0.115564	soluble
'GGCT'	0.173628	soluble
'RPL10A'	0.00389722	soluble
'DYNLL1'	-0.0944052	soluble
'PCM1'	-0.303575	soluble
'ZNHIT2'	-0.237757	soluble
'CDK5RAP2'	-0.115757	soluble
'ITGA5'	-0.00330865	soluble
'FBL'	0.243148	soluble
'ABCB10'	0.163441	soluble
'KLC1'	0.130463	soluble
'ARV1'	0.160534	soluble
'ATP13A3'	0.166007	soluble
'XPOT'	0.0544189	soluble
'MAP7D3'	-0.0991781	soluble
'GSK3A'	0.24921	soluble
'CKS1B'	-0.311681	soluble
'LSG1'	-0.0529758	soluble
'ABCD3'	0.108848	soluble
'GOLGA2'	-0.220959	soluble
'RPUSD3'	-0.360204	soluble
'MTHFR'	0.248587	soluble
'RALB'	0.231626	soluble
'HARS2'	0.150392	soluble
'GGA1'	0.0929954	soluble
'MARS'	0.118807	soluble
'VPS26A'	0.25459	soluble
'RINT1'	0.00277064	soluble
'KDM6A'	-0.238619	soluble
'ANKZF1'	-0.11327	soluble
'DNAJC7'	-0.0620713	soluble
'KARS'	0.0642499	soluble
'TATDN3'	0.192465	soluble
'HTRA2'	0.180255	soluble
'NIPSNAP1'	0.149503	soluble
'DFFA'	0.147063	soluble
'PLSCR1'	0.233026	soluble
'TAF2'	-0.0524721	soluble
'PACSIN3'	-0.268032	soluble
'TATDN1'	0.164493	soluble
'SDF2L1'	0.31847	soluble
'TP53RK'	0.0383763	soluble
'EPB41'	0.146989	soluble
'SMN2|SMN1'	-0.0126627	soluble
'ECHS1'	0.117231	soluble
'EPB41L2'	0.156308	soluble
'MADD'	-0.17406	soluble
'MRPL40'	-0.493341	soluble
'PYCR2'	0.175064	soluble
'TXLNG'	0.0788965	soluble
'SNRNP40'	-0.214089	soluble
'TJP2'	-0.205326	soluble
'MTX1'	0.156085	soluble
'OTULIN'	-0.128058	soluble
'MASTL'	-0.37699	soluble
'PRDX2'	0.193594	soluble
'C19ORF54'	-0.17897	soluble
'EDF1'	-0.0894778	soluble
'COMT'	0.0963727	soluble
'CHAF1B'	0.0814039	soluble
'UBE2G2'	-0.29154	soluble
'TRIM21'	-0.0403714	soluble
'ERMP1'	0.107146	soluble
'HSPE1'	0.0580238	soluble
'SPN'	-0.156887	soluble
'CLTA'	0.106041	soluble
'SSR4'	0.190845	soluble
'PXN'	0.00557715	soluble
'MCM6'	0.123355	soluble
'HSPA4L'	0.131343	soluble
'SCAMP1'	0.303959	soluble
'FABP5'	0.237666	soluble
'PPOX'	0.111542	soluble
'MBD1'	-0.256176	soluble
'NUDT3'	0.326833	soluble
'TMX3'	0.238356	soluble
'NOL6'	0.234012	soluble
'FOXRED1'	-0.0767393	soluble
'ARPC3'	-0.0466894	soluble
'DDT'	0.158746	soluble
'UBR1'	-0.336323	soluble
'AGO2'	0.127962	soluble
'SCAF4'	-0.417174	soluble
'MCTS1'	0.100322	soluble
'SRSF3'	0.152279	soluble
'SMG6'	-0.448687	soluble
'SNUPN'	-0.24731	soluble
'MOB2'	-0.226548	soluble
'BID'	0.259025	soluble
'IPO8'	-0.199631	soluble
'SCARB1'	0.135433	soluble
'TMED2'	0.312638	soluble
'EXOSC3'	0.214726	soluble
'CYB5R1'	0.203012	soluble
'MOCS2'	0.291621	soluble
'LACTB2'	0.240834	soluble
'EIF4G1'	-0.195224	soluble
'ATPIF1'	-0.162408	soluble
'PPIH'	-0.0567439	soluble
'TBC1D13'	0.192265	soluble
'MRPL22'	-0.191104	soluble
'BTF3'	0.0113881	soluble
'NBAS'	-0.030926	soluble
'RFESD'	0.19664	soluble
'RNASEH2A'	-0.0257232	soluble
'WBP2'	0.206345	soluble
'TOP2B'	-0.190889	soluble
'CSTF1'	0.106831	soluble
'FNDC3A'	-0.274432	soluble
'RPS7'	0.0478598	soluble
'ATIC'	0.205439	soluble
'RTN4'	0.105643	soluble
'PTPN1'	-0.123331	soluble
[truncated: 2,791 more rows]

## Sheet: Figure2B
DESCRIPTION OF THE DATA
	gene_name : protein identifier
	gravy_score : hydrophobicity index calculated for each protein; see 'Data analysis' section in materials and methods for details
	set : protein classification according to solubility values; 'aggregators' have significantly decreased solubility upon heat shock - other proteins are classified as 'soluble'; see main text for details
gene_name	set	gravy_score
'GTF3C1'	aggregator	-0.538644
'KIN'	aggregator	-0.85827
'ZNF451'	aggregator	-0.578605
'KIF4A'	aggregator	-0.748782
'MLH1'	aggregator	-0.353439
'TARDBP'	aggregator	-0.534541
'KIFC1'	aggregator	-0.604458
'NOSIP'	aggregator	-0.524585
'KDM1A'	soluble	-0.370892
'DDX41'	aggregator	-0.419614
'GTF2I'	aggregator	-0.525952
'HIRA'	aggregator	-0.228712
'MSH6'	aggregator	-0.499191
'PARP1'	aggregator	-0.536489
'KPNA2'	aggregator	-0.137618
'RAD18'	aggregator	-0.786465
'LIG3'	aggregator	-0.4444
'RAVER1'	aggregator	-0.276403
'RCC1'	aggregator	-0.258195
'PRPF6'	aggregator	-0.642508
'XAB2'	aggregator	-0.534152
'BAZ1A'	aggregator	-0.839524
'AMMECR1'	aggregator	-0.366066
'XRCC5'	aggregator	-0.335792
'NSUN2'	soluble	-0.566623
'RBM12B'	aggregator	-1.07622
'RNF40'	aggregator	-0.87003
'NKRF'	aggregator	-0.73913
'CDK11B|CDC2L1'	aggregator	NA
'CWC22'	aggregator	-1.11112
'C4ORF27'	aggregator	NA
'TFIP11'	aggregator	-0.639665
'CDC45'	aggregator	-0.329505
'FEN1'	aggregator	-0.526842
'NONO'	aggregator	-0.998514
'WRN'	aggregator	-0.440154
'TH1L|NELFCD'	aggregator	NA
'PRC1'	aggregator	-0.714677
'HNRNPL'	aggregator	-0.648557
'DCUN1D5'	aggregator	-0.459916
'POLR1C'	soluble	-0.280347
'CHAF1A'	aggregator	-0.941736
'PPM1G'	aggregator	-0.805861
'SMARCA4'	aggregator	-0.838859
'TOPBP1'	aggregator	-0.502562
'PAXBP1'	aggregator	-0.831516
'POLE2'	soluble	-0.17685
'CASC5'	soluble	NA
'SMARCD1'	aggregator	-0.639029
'HNRNPA0'	aggregator	-0.59377
'MATR3'	aggregator	-0.928571
'SKP2'	aggregator	-0.193868
'RBM6'	aggregator	-1.30365
'ZNHIT6'	aggregator	-0.802553
'ANLN'	aggregator	-0.675979
'MAD1L1'	aggregator	-0.874095
'VRK1'	aggregator	-0.718434
'RCOR1'	aggregator	NA
'HNRNPM'	aggregator	-0.341644
'LRWD1'	aggregator	-0.128284
'BRD4'	aggregator	-1.08106
'USP48'	aggregator	-0.62029
'RANBP2'	aggregator	-0.595844
'U2AF1L5|U2AF1'	soluble	NA
'SND1'	soluble	-0.425824
'NIPBL'	aggregator	-0.759344
'INTS1'	aggregator	-0.128356
'PDS5A'	aggregator	-0.340464
'SRSF10'	soluble	-1.76183
'UBR5'	aggregator	-0.464952
'RIF1'	aggregator	-0.49818
'DIS3'	soluble	-0.465553
'RNF20'	aggregator	-1.03805
'PRPF40A'	aggregator	NA
'CBFA2T3'	aggregator	-0.722205
'ZC3H11A'	aggregator	-0.751481
'HNRNPH3'	aggregator	-0.734393
'RBM15'	aggregator	-0.8739
'PRIM1'	soluble	-0.646667
'DHFR'	aggregator	-0.464171
'PRPF31'	aggregator	-0.487575
'RBM5'	aggregator	-0.973497
'POLE'	aggregator	-0.351356
'PUS1'	aggregator	-0.516628
'EZH2'	aggregator	-0.83244
'POLD1'	soluble	-0.255465
'CDC5L'	aggregator	-0.959601
'XPC'	aggregator	-0.873617
'SMARCC1'	aggregator	-0.813937
'CDC73'	aggregator	-0.576836
'SAP18'	aggregator	-0.769281
'RBM17'	soluble	-0.841895
'ADNP'	aggregator	-0.750272
'UHRF1'	aggregator	NA
'ARID4B'	aggregator	-1.09329
'POLR1E'	aggregator	-0.263202
'FANCI'	aggregator	-0.102184
'EXOSC10'	aggregator	-0.606215
'KIF2C'	soluble	-0.504414
'RNPS1'	soluble	-1.56852
'CHD7'	aggregator	-0.815115
'HNRNPF'	soluble	-0.471566
'SUPT16H'	aggregator	-0.670487
'TRIM33'	aggregator	-0.540639
'CRNKL1'	aggregator	-0.761439
'NCBP3'	aggregator	-1.0829
'TTK'	soluble	-0.64154
'NCAPD3'	soluble	-0.195794
'TRA2A'	aggregator	-1.58794
'RBBP6'	soluble	-1.28783
'SMARCA2'	aggregator	-0.895094
'DDX42'	aggregator	-0.828998
'STAT1'	soluble	-0.522933
'GPKOW'	soluble	-0.685504
'BPTF'	aggregator	-0.838411
'YY1'	soluble	-0.764493
'HNRNPLL|HNRPLL'	aggregator	NA
'DNAAF5'	soluble	0.074386
'SUGP2'	aggregator	-0.638447
'NOM1'	aggregator	-0.637209
'DIEXF'	aggregator	NA
'HTATSF1'	aggregator	-1.34795
'TCEB3'	aggregator	NA
'NAB2'	aggregator	-0.529905
'PTPN2'	soluble	-0.640482
'USP7'	soluble	-0.643376
'DAXX'	aggregator	-0.847838
'RECQL5'	aggregator	-0.598991
'OGFR'	aggregator	-1.08139
'RBM39'	aggregator	-0.648868
'UTP20'	aggregator	-0.127181
'DDX50'	aggregator	-0.714247
'RPA1'	soluble	-0.361526
'SF3A3'	soluble	-0.924152
'POLD3'	aggregator	-0.847639
'MBTD1'	aggregator	-0.421338
'PCF11'	aggregator	-0.95119
'RRP12'	aggregator	-0.225366
'CHD1L'	aggregator	-0.452731
'PDCD2'	aggregator	-0.325291
'CDK5RAP1'	soluble	-0.352579
'PHF20L1'	aggregator	-0.876794
'XRN2'	soluble	-0.650947
'RTN4IP1'	soluble	-0.0131313
'PTBP3'	aggregator	-0.0998188
'PRAME'	aggregator	0.0385069
'CTR9'	aggregator	-0.893265
'TRNAU1AP'	aggregator	-0.472125
'GSE1'	aggregator	-0.911422
'C9ORF64'	soluble	NA
'TWISTNB'	aggregator	-0.704734
'ARID3A'	aggregator	-0.652277
'NELFA'	aggregator	-0.415909
'RBM26'	soluble	-0.903972
'SMARCAD1'	aggregator	-0.591715
'PNKP'	aggregator	-0.297697
'FKBP5'	soluble	-0.67593
'SMARCA5'	aggregator	-0.719106
'ARID2'	aggregator	-0.360654
'CHD4'	aggregator	-0.833525
'KAT8'	aggregator	-0.600218
'FAM50A'	soluble	-1.15339
'PAF1'	aggregator	-1.16365
'SYMPK'	soluble	-0.197331
'GTF2B'	soluble	-0.269304
'RPRD2'	aggregator	-0.652977
'BYSL'	aggregator	-0.372998
'SON'	aggregator	-0.55911
'MAGED2'	soluble	-0.534818
'DDX5'	aggregator	-0.641368
'NXF1'	aggregator	-0.599354
'MTA3'	aggregator	-0.540741
'ESF1'	aggregator	-1.22644
'U2SURP'	aggregator	-1.14286
'ZBTB33'	aggregator	-0.448363
'DPF2'	aggregator	-0.922762
'ZC3H18'	aggregator	-1.58877
'WRNIP1'	aggregator	-0.472782
'ADAR'	soluble	-0.581077
'ACTL6A'	soluble	-0.268065
'ZMYM4'	aggregator	-0.516214
'GNL3'	aggregator	-0.706922
'SMARCD2'	aggregator	-0.506968
'CTNNBL1'	aggregator	-0.54476
'IRF2BPL'	aggregator	-0.474121
'HNRNPH1'	soluble	-0.602227
'ELAVL1'	soluble	-0.356442
'ABT1'	aggregator	-0.927941
'TCERG1'	soluble	-0.868033
'HMCES'	aggregator	-0.754237
'HELLS'	aggregator	-0.547971
'STXBP2'	soluble	-0.252445
'GABPA'	soluble	-0.39207
'TOP3A'	aggregator	-0.491009
'MTA2'	soluble	-0.527695
'USP11'	aggregator	-0.520042
'ARID3B'	aggregator	NA
'NSUN5'	aggregator	-0.0890443
'SATB2'	aggregator	-0.632196
'FANCD2'	aggregator	-0.171675
'ZNF326'	aggregator	-1.10017
'LAS1L'	aggregator	-0.59673
'CHERP'	aggregator	-1.06583
'MYD88'	soluble	NA
'ZMYND8'	aggregator	-0.845363
'TYMS'	soluble	-0.411821
'PBRM1'	aggregator	-0.691119
'DDX3X'	soluble	-0.63429
'TRIM28'	soluble	-0.387186
'PPIL2'	aggregator	-0.689231
'POLR1B'	soluble	-0.130308
'LIG1'	soluble	-0.621763
'IRF2BP1'	aggregator	-0.41661
'CDC34'	soluble	-0.612288
'SNIP1'	aggregator	-1.49924
'SETD2'	aggregator	-0.948167
'POLR3A'	soluble	-0.24777
'SLC29A1'	soluble	0.687281
'NOC4L'	aggregator	-0.080814
'MRPL1'	soluble	-0.441846
'MGA'	aggregator	-0.63275
'CTNND1'	soluble	-0.728202
'RBM25'	aggregator	-1.48102
'MAPRE2'	soluble	-0.774006
'ORC2'	soluble	-0.610225
'IGF2R'	soluble	-0.370173
'TOP1'	aggregator	-1.29046
'ANK1'	soluble	-0.378416
'LASP1'	soluble	-1.01533
'PPP4R3B'	soluble	-0.433098
'RBM14'	aggregator	-0.446786
'LEMD3'	soluble	-0.553897
'ERP29'	soluble	-0.296935
'ZNF131'	aggregator	-0.6687
'PKP3'	soluble	-0.449435
'TSFM'	soluble	-0.250154
'TTLL12'	soluble	-0.389596
'CPSF1'	soluble	-0.214414
'SLU7'	aggregator	-1.24283
'SMCHD1'	aggregator	-0.406484
'UBTF'	aggregator	-1.37526
'GOT2'	soluble	-0.205814
'ZMYM3'	aggregator	-0.54562
'FIP1L1'	soluble	-1.24613
'HDLBP'	soluble	-0.498659
'P4HB'	soluble	-0.430512
'FASTKD1'	soluble	-0.04451
'DEK'	soluble	-1.28587
'MORC2'	aggregator	-0.717151
'YTHDC1'	aggregator	-1.51857
'CSDE1'	soluble	-0.442607
'SPEN'	aggregator	-0.864438
'NDC80'	soluble	-0.749065
'NOP9'	aggregator	-0.118396
'SIN3A'	aggregator	-0.68641
'FOXK2'	aggregator	-0.361061
'CWC27'	aggregator	-1.06568
'SERPINH1'	soluble	-0.224163
'ILKAP'	soluble	-0.477806
'GTF3C5'	soluble	-0.610405
'ATP6V0A1'	soluble	0.00860215
'ZNF609'	aggregator	-0.88292
'ZNF318'	aggregator	-0.82115
'XRCC6'	soluble	-0.535796
'CDK6'	soluble	-0.247239
'TBRG4'	soluble	-0.0914422
'RALY'	soluble	-0.643791
'POLR1A'	soluble	-0.414419
'GATAD2A'	aggregator	-0.503633
'RNGTT'	aggregator	-0.592127
'EYA3'	aggregator	-0.449215
'CPT2'	soluble	-0.319757
'PHB2'	soluble	-0.257525
'RCOR3'	aggregator	-0.870303
'CPSF4'	aggregator	-0.572491
'RBM28'	soluble	-0.956126
'EXOSC7'	soluble	-0.0591065
'ATP5H'	soluble	NA
'NBN'	soluble	-0.698408
'CPSF2'	soluble	-0.392327
'CELF1'	soluble	-0.236626
'TFRC'	soluble	-0.242632
'PRPF3'	soluble	-0.806589
'GTF2H2|GTF2H2C'	soluble	NA
'WAPL'	aggregator	-0.676303
'PRIM2'	soluble	NA
'BTK'	soluble	-0.554932
'MORC3'	soluble	-0.65442
'YARS2'	soluble	-0.173166
'NACC1'	soluble	-0.45389
'H7BZW1|C21ORF59'	aggregator	NA
'RAD17'	soluble	-0.471366
'ACSM3'	soluble	-0.389761
'PRPF8'	soluble	-0.468051
'KIF20B'	aggregator	-0.827857
'GCFC2'	aggregator	-0.732778
'TRIM24'	aggregator	-0.604667
'EIF2AK2'	soluble	-0.665517
'PDIA3'	soluble	-0.506337
'GIGYF1'	soluble	-0.921256
'DDX46'	aggregator	-0.929195
'PDIA6'	soluble	-0.275
'POGZ'	aggregator	-0.393901
'GANAB'	soluble	-0.359004
'GTF2H1'	aggregator	-0.52938
'GCN1'	soluble	0.0595283
'WDR33'	soluble	-1.09326
'NELFB'	aggregator	-0.115862
'DDX39A'	soluble	-0.297892
'RNASEH2B'	soluble	-0.455128
'HYOU1'	soluble	-0.546446
'SETD1A'	aggregator	-0.896719
'POLR3B'	soluble	-0.271227
'SNX17'	soluble	-0.360851
'UBN2'	aggregator	-0.667261
'NUF2'	soluble	-0.667672
'AIFM1'	soluble	-0.268189
'NCAPG2'	soluble	-0.114261
'NPAT'	aggregator	-0.577295
'PNN'	soluble	NA
'MTERF3'	soluble	-0.301439
'POLB'	aggregator	-0.649851
'TRMT2A'	soluble	-0.33136
'DDX23'	soluble	-1.15183
'CANX'	soluble	-0.873986
'NR3C1'	soluble	-0.39305
'GTF3C3'	aggregator	-0.362754
'PDS5B'	soluble	-0.569178
'MTIF2'	soluble	-0.364787
'IK'	soluble	-1.42657
'QRICH1'	aggregator	-0.457345
'SLC3A2'	soluble	-0.146825
'CMIP'	soluble	-0.183571
'HDAC1'	soluble	-0.709751
'GPATCH8'	soluble	-1.16065
'NDUFAF7'	aggregator	-0.139909
'AKAP8L'	aggregator	-1.02384
'GRB10'	soluble	-0.514815
'SLC25A24'	soluble	-0.207757
'TOMM40'	soluble	-0.098615
'GNL3L'	soluble	-0.571649
'SLC1A5'	soluble	0.643808
'SRRM2'	soluble	-1.35839
'SCML2'	aggregator	-0.555
'TP53BP1'	soluble	-0.700203
'MSH2'	soluble	-0.239615
'USP34'	soluble	-0.326396
'HADHA'	soluble	-0.0778506
'RBM10'	soluble	-1.03516
'XRCC1'	aggregator	NA
'PARP12'	soluble	-0.4097
'NOC2L'	aggregator	-0.430574
'PPHLN1'	soluble	-1.29934
'BAZ2A'	aggregator	-0.639738
'SMARCB1'	aggregator	-0.576104
'SLC9A3R1'	soluble	-0.711453
'PBK'	soluble	-0.39472
'MMS19'	soluble	0.156505
'RACGAP1'	soluble	-0.465032
'KIAA1429'	soluble	NA
'SAP30'	soluble	-0.515455
'STOML2'	soluble	-0.162079
'DNAJB11'	soluble	-0.560894
'SRBD1'	aggregator	-0.411558
'PES1'	aggregator	-0.688605
'MRPS31'	soluble	-0.76962
'TRIT1'	aggregator	-0.496146
'CDC2|CDK1'	soluble	NA
'FAM118B'	soluble	-0.347578
'MLLT1'	soluble	-1.11199
'HSP90B1'	soluble	-0.712702
'AKAP8'	soluble	-1.0026
'SNX15'	soluble	-0.654094
'PPIL4'	soluble	-1.01321
'CPSF6'	soluble	-0.972051
'LMAN1'	soluble	-0.542157
'RPS6KB2'	soluble	-0.376141
'SSRP1'	soluble	-0.921016
'CDKN2AIP'	soluble	-0.491034
'TAF4'	aggregator	-0.295392
'UBLCP1'	soluble	-0.444969
'MYSM1'	aggregator	-0.730676
'RBM12'	soluble	-0.239378
'VDAC2'	soluble	-0.27415
'PREP'	soluble	-0.32831
'ELL'	aggregator	-0.770048
'SNRNP200'	soluble	-0.327575
'ZC3HAV1'	soluble	-0.587472
'ECI1'	soluble	0.0354305
'CCAR2'	soluble	-0.520043
'ATP5A1'	soluble	NA
'CCT6A'	soluble	-0.0966102
'SRRT'	soluble	-1.12979
'EXOSC9'	soluble	-0.362187
'SLC25A6'	soluble	0.0751678
'MCMBP'	soluble	-0.344237
'PPIG'	aggregator	-1.88316
'DROSHA'	soluble	-0.790247
'URB1'	aggregator	0.0181858
'PCID2'	soluble	-0.0458647
'UBA1'	soluble	-0.267013
'ARID1A'	aggregator	-0.777549
'INTS12'	aggregator	-0.597403
'RPN1'	soluble	-0.208237
'TRA2B'	soluble	-1.61701
'GPI'	soluble	-0.344444
'LRRC40'	soluble	-0.206811
'TBL1XR1'	soluble	-0.293385
'EIF3I'	soluble	-0.415692
'CCT7'	soluble	-0.0979742
'TSR1'	soluble	-0.592413
'GTPBP10'	soluble	-0.242119
'CCT5'	soluble	-0.191867
'ZC3H15'	soluble	-1.0561
'OLA1'	soluble	-0.400505
'GDI2'	soluble	-0.332135
'LENG8'	aggregator	NA
'CALR'	soluble	-1.10432
'AGFG1'	soluble	-0.342705
'ATP5J2'	soluble	NA
'CLSPN'	soluble	-1.09701
'AK2'	soluble	-0.281172
'VCP'	soluble	-0.347643
'FUBP3'	soluble	-0.504545
'CLCC1'	soluble	-0.408167
'COPS2'	soluble	-0.634763
'IGF2BP2'	soluble	-0.403506
'GTF3C4'	soluble	-0.263747
'TMX1'	soluble	-0.295714
'VCL'	soluble	-0.405467
'EHMT2'	soluble	-0.555289
'THOC1'	soluble	-0.639117
'PDIA4'	soluble	-0.543101
'SUPT5H'	soluble	-0.738362
'ZFC3H1'	aggregator	-0.716792
'GABPB1'	aggregator	-0.234177
'DLST'	soluble	-0.140839
'APOBR'	soluble	-0.925092
'C11ORF58|SMAP'	soluble	NA
'GPATCH4'	aggregator	NA
'GATAD2B'	aggregator	-0.610961
'ACTN1'	soluble	-0.598543
'CFAP20'	soluble	-0.399482
'YEATS2'	soluble	-0.375035
'SFSWAP'	soluble	-0.950683
'HEATR3'	soluble	-0.0772059
'SLC25A3'	soluble	0.0237569
'GOLPH3L'	soluble	-0.597895
'NOL9'	aggregator	-0.298433
'NFRKB'	aggregator	-0.323249
'MEPCE'	soluble	-0.772569
'CCT3'	soluble	-0.252477
'ZFPM1'	aggregator	-0.580517
'TSEN34'	soluble	-0.444516
'TADA3'	soluble	-0.939583
'RNPC3'	soluble	-0.718762
'SUPT6H'	soluble	-0.855968
'HLTF'	soluble	-0.483548
'IWS1'	aggregator	-1.45336
'TXNDC5'	soluble	-0.400463
'DHX37'	aggregator	-0.415385
'NOP14'	aggregator	-0.761027
'DARS2'	soluble	-0.308992
'XRN1'	soluble	-0.530305
'SERPINB1'	soluble	-0.248813
'CHCHD3'	soluble	-1.02115
'HPRT1'	soluble	-0.136239
'ZNF687'	soluble	-0.448343
'MAP1B'	soluble	-0.83517
'FBXO7'	soluble	-0.352107
'HMG20B'	aggregator	-0.874763
'MINA'	soluble	NA
'CBSL|CBS'	soluble	NA
'CTDP1'	aggregator	-0.735276
'ERCC2'	soluble	-0.154868
'SHMT2'	soluble	-0.273413
'TDRD7'	soluble	-0.293169
'MKRN2'	soluble	-0.576202
'ZNF592'	aggregator	-0.583899
'PRKCSH'	soluble	-0.910417
'POLA2'	soluble	-0.195485
'DDOST'	soluble	-0.0565789
'PHF10'	aggregator	-0.947992
'RBM4'	aggregator	-0.557143
'ZNF638'	soluble	-0.805966
'ATP5B'	soluble	NA
'LATS1'	aggregator	-0.813363
'ZC3H13'	soluble	-1.86325
'PTCD3'	soluble	-0.353266
'RRP1B'	aggregator	-0.761873
'NCOR1'	aggregator	-0.922869
'FHOD1'	soluble	-0.299828
'SUZ12'	aggregator	-0.747767
'RAB7A'	soluble	-0.377295
'VDAC1'	soluble	-0.410954
'MTDH'	soluble	-1.07113
'SLC25A20'	soluble	0.127243
'AKAP9'	soluble	-0.842291
'HSPD1'	soluble	-0.0764398
'PARN'	soluble	-0.628169
'ALDOA'	soluble	-0.262088
'DDX21'	soluble	-0.763474
'GRWD1'	soluble	-0.465022
'PKMYT1'	soluble	-0.281764
'CSNK2A2'	soluble	-0.536286
'CS'	soluble	-0.164592
'LIN54'	aggregator	-0.241255
'MPP1'	soluble	-0.5103
'SUMO1'	aggregator	-0.915842
'COMMD3'	soluble	-0.366667
'KDM3B'	soluble	-0.496139
'LCP1'	soluble	-0.311643
'DLD'	soluble	-0.035167
'CTH'	soluble	-0.0819753
'MYBBP1A'	aggregator	-0.430346
'PGM2'	soluble	-0.401961
'DDX17'	soluble	NA
'PLOD3'	soluble	-0.422087
'ACY1'	soluble	-0.291912
'FNBP4'	soluble	-0.818092
'UGGT1'	soluble	-0.325723
'GRAP2'	soluble	-0.830606
'SFPQ'	soluble	-1.12532
'POLR3E'	soluble	-0.515254
'DNAJB6'	soluble	-0.945706
'CABIN1'	aggregator	-0.504595
'HOXB9'	aggregator	-0.8592
'CLASRP'	soluble	-1.44896
'DCP2'	soluble	-0.698333
'SLC25A13'	soluble	0.0317037
'SLC1A4'	soluble	0.525376
'TAF6'	aggregator	-0.300739
'HNRNPH2'	aggregator	-0.600223
'ADD1'	soluble	-0.632429
'GTF3C2'	aggregator	-0.459276
'CCT4'	soluble	0.0283859
'URB2'	soluble	0.161155
'ACAD9'	soluble	-0.0954911
'GARS'	soluble	-0.29594
'TKT'	soluble	-0.173997
'CHID1'	soluble	-0.254962
'THOC2'	soluble	-0.770245
'SMARCC2'	aggregator	-0.744975
'RAB1A'	soluble	-0.293659
'YKT6'	soluble	-0.289899
'RPRD1A'	aggregator	-0.638462
'ERO1A'	soluble	-0.490171
'TBCE'	soluble	-0.328083
'EXOSC2'	soluble	-0.183618
'EIF2B1'	soluble	0.0740984
'STT3B'	soluble	0.0383777
'UBR2'	soluble	-0.289858
'GRSF1'	soluble	-0.3275
'RANGAP1'	soluble	-0.241397
'MCRS1'	aggregator	-0.498701
'KANSL3'	aggregator	NA
'HADHB'	soluble	-0.0723629
'PRPF4'	soluble	-0.493678
'LDHB'	soluble	0.055988
'MAPK14'	soluble	-0.260833
'ERP44'	soluble	-0.400985
'MRPS23'	aggregator	-0.705789
'AGAP3'	soluble	-0.405486
'SCAMP3'	soluble	0.0256484
'GSPT1'	soluble	-0.431463
'BRD3'	soluble	-0.840909
'COLGALT2'	soluble	-0.472045
'BRD2'	soluble	-0.847191
'VDAC3'	soluble	-0.279505
'CMSS1'	soluble	-0.504301
'PPID'	soluble	-0.427568
'TIMM17B'	soluble	0.0168605
'FOXK1'	soluble	-0.170123
'PKM'	soluble	-0.12806
'RNF219'	soluble	-0.784573
'EPHX1'	soluble	-0.260879
'ARMC6'	soluble	-0.0908184
'STAT3'	soluble	-0.403377
'TK1'	soluble	-0.0269231
'STT3A'	soluble	0.236738
'MCM3AP'	soluble	-0.358283
'RAB21'	soluble	-0.377333
'SLC43A3'	soluble	0.44888
'CISD2'	soluble	-0.062963
'GPD2'	soluble	-0.214993
'KIAA0391'	aggregator	NA
'GFM2'	soluble	-0.170732
'KIAA1524'	soluble	NA
'ARL6IP5'	soluble	0.348936
'ADH5'	soluble	0.158021
'LNP'	soluble	NA
'KIF15'	soluble	-0.811167
'ETFA'	soluble	0.145946
'TMEM245'	soluble	NA
'CAPN1'	soluble	-0.357143
'SLC25A12'	soluble	-0.0202065
'AHCY'	soluble	-0.102083
'NSDHL'	soluble	-0.149866
'CACTIN'	soluble	-1.2281
'STUB1'	soluble	-0.810891
'KDM1B'	soluble	NA
'SDAD1'	aggregator	-0.67016
'VCPIP1'	soluble	-0.467021
'OSBPL9'	soluble	-0.535734
'EIF4B'	soluble	-1.60769
'ERCC6L'	soluble	-0.55384
'UBXN6'	soluble	-0.546939
'A0A0C4DFX4|SRCAP'	soluble	NA
'WDHD1'	soluble	-0.564925
'HEATR1'	aggregator	0.0585354
'HSPA5'	soluble	-0.486697
'ZC3HC1'	soluble	-0.421514
'HNRNPD'	soluble	-0.923662
'ACTN4'	soluble	-0.636773
'WDR43'	soluble	-0.472083
'TCP1'	soluble	-0.0377698
'LRPPRC'	soluble	-0.206098
'DMAP1'	soluble	-0.822912
'GTF2E1'	soluble	-0.643736
'HEXB'	soluble	NA
'SDHA'	soluble	-0.270331
'HMBOX1'	aggregator	-0.855476
'HDAC2'	soluble	-0.717828
'WARS'	soluble	-0.365393
'HNRNPC'	soluble	-0.976797
'CLP1'	aggregator	-0.219765
'GIPC1'	soluble	-0.328529
'SPCS2'	soluble	-0.169027
'CAPZB'	soluble	-0.55704
'EXOSC8'	soluble	-0.0786232
'LIMA1'	soluble	-1.07378
'SMG7'	soluble	-0.649868
'PHB'	soluble	0.0242647
'UQCRFS1'	soluble	-0.0781022
'ARMT1'	soluble	-0.320862
'CSNK2B'	soluble	-0.46093
'USP22'	soluble	-0.417143
'SPTBN2'	soluble	-0.650837
'ALDH9A1'	soluble	NA
'UBA52'	soluble	-0.703125
'STAT6'	soluble	-0.266352
'CD2BP2'	aggregator	-0.828152
'RAB18'	soluble	-0.315049
'IMMT'	soluble	-0.464644
'PSAT1'	soluble	0.0194595
'BCOR'	aggregator	-0.668091
'LMAN2'	soluble	-0.364326
'TTF2'	soluble	-0.599053
'ATF7IP'	aggregator	-0.649449
'TRAP1'	soluble	-0.343608
'BCR'	soluble	-0.625806
'PGK1'	soluble	-0.0779376
'UGP2'	soluble	-0.293307
'ORC3'	soluble	-0.282841
'CCT8'	soluble	-0.0677007
'RDX'	soluble	-1.00652
'RAB14'	soluble	-0.39907
'NCAPH2'	soluble	-0.612066
'TST'	aggregator	-0.387542
'RPN2'	soluble	0.0809826
'POLA1'	soluble	-0.459371
'CAPN2'	soluble	-0.422143
'RAB1B'	soluble	-0.305473
'COG4'	soluble	NA
'PGD'	soluble	-0.150311
'EMG1'	soluble	NA
'FIGNL1'	soluble	-0.42997
'YOD1'	soluble	-0.307471
'ME1'	soluble	-0.22028
'SMARCE1'	aggregator	-1.14355
'SCAF8'	soluble	-0.670574
'NUB1'	soluble	-0.658049
'JMJD1C'	soluble	-0.734449
'ACADVL'	soluble	-0.0645802
'GAK'	soluble	-0.415713
'PHC2'	soluble	-0.504662
'CCT2'	soluble	-0.0147664
'RAP2B'	soluble	-0.202186
'RNMT'	soluble	-0.788025
'PGP'	soluble	0.0233645
'PMVK'	soluble	-0.43125
'POLR2E'	soluble	-0.540952
'ABCE1'	soluble	-0.190985
'RTFDC1'	soluble	NA
'AFG3L2'	soluble	-0.352447
'NAA50'	soluble	-0.387574
'HARS'	soluble	-0.252456
'EXOSC5'	soluble	-0.0485106
'GFPT1'	soluble	-0.278112
'MAT2A'	soluble	-0.280253
'SH3GLB1'	soluble	-0.417534
'EP400'	soluble	-0.472903
'GSR'	soluble	-0.048659
'DCPS'	soluble	-0.471217
'PLOD1'	soluble	-0.358459
'SLC25A5'	soluble	0.0516779
'HNRNPUL1'	soluble	-1.07512
'PDLIM1'	soluble	-0.521884
'MRPS30'	soluble	-0.35877
'HEXA'	soluble	-0.222306
'CAND2'	soluble	0.0390777
'RAB11B'	soluble	-0.435321
'C1ORF112'	soluble	NA
'DCAF13'	soluble	NA
'FAH'	soluble	-0.178282
'PPP2R5D'	soluble	-0.530897
'KPNA6'	soluble	-0.211754
'RBM22'	soluble	-0.674286
'CTTN'	soluble	-1.08309
'CYB5R3'	soluble	-0.179734
'KIF14'	soluble	-0.593932
'DDX20'	soluble	-0.463592
'TXNRD1'	soluble	-0.220955
'PHF19'	aggregator	-0.491034
'BCAT1'	soluble	-0.171503
'THRAP3'	soluble	-1.62817
'BCLAF1'	soluble	-1.63109
'DYNC1I2'	soluble	-0.637931
'CUL4B'	soluble	-0.494852
'DHODH'	soluble	-0.203797
'IGF2BP3'	soluble	-0.427461
'COIL'	soluble	-0.719618
'HSDL1'	soluble	0.152121
'SMTN'	aggregator	-0.757034
'GMEB1'	soluble	-0.253054
'PAICS'	soluble	-0.201647
'HM13'	soluble	0.36366
'MYDGF'	soluble	-0.193642
'ITGB1'	soluble	-0.403509
'RRP1'	aggregator	-0.837744
'DIAPH3'	soluble	-0.578122
'OGT'	soluble	-0.242447
'SREK1'	soluble	-1.80256
'ACP1'	soluble	-0.491772
'STOM'	soluble	0.0434028
'EARS2'	soluble	-0.289675
'PFN1'	soluble	-0.116429
'CAND1'	soluble	-0.0191057
'PDXDC1'	soluble	-0.278046
'STAT5B'	soluble	-0.467344
'RAB10'	soluble	-0.33
'FHL3'	soluble	-0.450714
'TIA1'	soluble	-0.578238
'CAP1'	soluble	-0.352211
'TARS2'	soluble	-0.333844
'SEC61A1'	soluble	0.562815
'USP28'	aggregator	-0.515413
'NCOA5'	soluble	-1.1038
'VAMP7'	soluble	0.055
'PRPF39'	aggregator	-0.758595
'FAM207A'	aggregator	-0.696957
'EEF2'	soluble	-0.209441
'RECQL'	soluble	-0.381818
'THOP1'	soluble	-0.469231
'STAT5A'	soluble	-0.443451
'SLC25A19'	soluble	-0.0290625
'VBP1'	soluble	-0.713198
'YLPM1'	soluble	NA
'NCLN'	soluble	-0.0376554
'ACAT2'	soluble	0.202519
'TTC27'	soluble	-0.251127
'PRPF4B'	soluble	-1.29464
'CDK4'	soluble	-0.167327
'CAT'	soluble	-0.585579
'ATP1A1'	soluble	0.0112414
'HACL1'	soluble	-0.0434256
'NMT1'	soluble	-0.528226
'VAPA'	soluble	-0.467871
'LANCL2'	soluble	-0.338
'SCAF1'	soluble	-1.0654
'DEF6'	soluble	-0.946434
'DNTTIP2'	soluble	-1.03333
'LEO1'	aggregator	-1.63198
'GSTO1'	soluble	-0.380083
'EWSR1'	soluble	-1.11692
'MSH3'	soluble	-0.324099
'ACLY'	soluble	-0.105268
'WDR44'	soluble	-0.666594
'YARS'	soluble	-0.361553
'TUBA4A'	soluble	-0.251563
'PSMG2'	soluble	0.00227273
'PRPF38A'	soluble	-1.26506
'HSD17B10'	soluble	0.23295
'RHOC'	soluble	-0.421244
'MAGT1'	soluble	NA
'AQR'	soluble	-0.34862
'UAP1'	soluble	-0.313793
'MAD2L1'	soluble	-0.120488
'CPSF3'	soluble	-0.209795
'RAB35'	soluble	-0.472637
'RAE1'	soluble	-0.475
'FSCN1'	soluble	-0.453955
'SARS'	soluble	-0.496887
'MBD3'	soluble	-0.791409
'PFKL'	soluble	-0.080641
'EIF2D'	soluble	-0.343151
'NAMPT'	soluble	-0.429328
'SHCBP1'	soluble	-0.284821
'DDB1'	soluble	-0.110789
'DNAJA3'	soluble	-0.447917
'PURB'	soluble	-0.666667
'CLIP1'	soluble	-0.869054
'CUL3'	soluble	-0.514323
'F8W031'	soluble	NA
'MT'	soluble	NA
'EIF2S2'	soluble	-1.03003
'MRPS27'	soluble	-0.39686
'TXNDC12'	soluble	-0.405233
'USP3'	soluble	-0.415192
'SART1'	soluble	-1.08425
'EZR'	soluble	-0.97116
'CDKAL1'	soluble	-0.398273
'SULT1A1'	soluble	-0.361695
'HEMGN'	soluble	-1.16405
'ALDH1A1'	soluble	-0.162675
'COLGALT1'	soluble	-0.413023
'GUSB'	soluble	-0.315822
'SAMD1'	aggregator	NA
'NOA1'	soluble	-0.476648
'RNF2'	soluble	-0.696131
'LOC102724023|A0A096LPI6|C21ORF33'	soluble	NA
'APEH'	soluble	-0.145765
'PFKP'	soluble	-0.146046
'NCL'	soluble	-1.12634
'MLF2'	aggregator	-0.884677
'NBEAL2'	soluble	-0.0938998
'GPHN'	soluble	-0.179755
'PDCL3'	soluble	-0.615481
'AKR7A2'	soluble	-0.277716
'PHGDH'	soluble	0.0932458
'RIOK1'	soluble	-0.889261
'EXOSC4'	soluble	-0.102041
'SMS'	soluble	-0.256284
'KDM3A'	soluble	-0.480924
'PLEKHF2'	soluble	-0.436948
'MAP4'	soluble	-0.540538
'TRIM11'	soluble	-0.451709
'POM121'	soluble	-0.344035
'NAA15'	soluble	-0.615127
'ISOC1'	soluble	0.314094
'GLE1'	soluble	-0.613897
'TOR1AIP1'	soluble	-0.927273
'PKLR'	soluble	0.0405923
'PRDX4'	soluble	-0.218081
'ARAP1'	soluble	-0.422552
'NARS'	soluble	-0.491058
'RTF1'	soluble	-1.20085
'FRRS1'	soluble	0.0646959
'KHSRP'	soluble	-0.772433
'PLBD2'	soluble	-0.106791
'M6PR'	soluble	-0.190614
'SLIRP'	aggregator	-0.576147
'CWF19L2'	soluble	-1.08814
'SLC16A1'	soluble	0.348
'F11R'	soluble	-0.0919732
'SSBP1'	soluble	-0.561486
'HSPA9'	soluble	-0.400295
'SPDL1'	aggregator	-0.845455
'TGM2'	soluble	-0.282678
'LCLAT1'	soluble	-0.00724638
'UBE2Q1'	soluble	-0.522275
'CDC42'	soluble	-0.157068
'COX20'	soluble	-0.400847
'CECR5'	soluble	NA
'DAP3'	soluble	-0.443719
'ZCCHC11'	soluble	NA
'RIC8A'	soluble	-0.26516
'MDH1'	soluble	-0.0434132
'HNRNPUL2'	soluble	-1.07711
'AGPAT1'	soluble	0.264664
'PI4KA'	soluble	NA
'INPPL1'	soluble	-0.481161
'SLC25A21'	soluble	0.122074
'SERPINB9'	soluble	-0.17234
'TMEM43'	soluble	-0.0525
'SPCS3'	soluble	0.0383333
'PCIF1'	soluble	-0.613778
'ARCN1'	soluble	-0.391585
'G6PD'	soluble	-0.370097
'DNAJC3'	soluble	-0.678968
'CCDC47'	soluble	-0.769151
'OXSM'	soluble	0.00893246
'FAM120B'	soluble	-0.426264
'LDHA'	soluble	-0.0063253
'RAB5A'	soluble	-0.427907
'LZIC'	soluble	-0.573684
'FN3K'	soluble	-0.367638
'IARS2'	soluble	-0.303063
'METTL7A'	soluble	0.12418
'NME3'	soluble	0.0236686
'PFKFB2'	soluble	-0.530891
'LDLRAP1'	soluble	-0.396753
'APOOL'	soluble	-0.246642
'NUP210'	soluble	0.0617382
'TBK1'	soluble	-0.347188
'KDM5C'	soluble	-0.492692
'CBLL1'	soluble	-0.87556
'FDXR'	soluble	NA
'PCGF6'	soluble	-0.423429
'GSS'	soluble	-0.19135
'DCTN4'	soluble	-0.494348
'VAV1'	soluble	-0.564379
'PSMA3'	soluble	-0.278824
'CASP8'	soluble	-0.529019
'METTL5'	soluble	-0.195215
'VAT1'	soluble	-0.037659
'SMG5'	soluble	-0.396358
'TIPRL'	soluble	-0.400735
'SUGT1'	soluble	-0.601918
'SUGP1'	aggregator	-0.890543
'DCXR'	soluble	0.255738
'SLC38A5'	soluble	0.748517
'RPIA'	soluble	-0.17717
'REEP5'	soluble	0.104762
'TNKS1BP1'	soluble	-0.80347
'NQO2'	soluble	-0.198268
'ACAA2'	soluble	-0.00881612
'TRIM25'	soluble	-0.436984
'PDXK'	soluble	-0.207051
'SEC62'	soluble	-1.03684
'WAC'	soluble	-0.88238
'IMPDH2'	soluble	-0.113619
'MAPK1'	soluble	-0.286667
'ZMPSTE24'	soluble	0.118737
'EIF4G3'	soluble	-0.612808
'CD151'	soluble	0.329644
'TES'	soluble	-0.533492
'TOR1A'	soluble	-0.0253012
'ATAD3A'	soluble	-0.623186
'LAMTOR1'	soluble	-0.471429
'TOMM34'	soluble	-0.609385
'AHCYL1'	soluble	-0.265283
'ATP6V1B2'	soluble	-0.159883
'ALDOC'	soluble	-0.240659
'RABL6'	soluble	-0.864609
'AARS2'	soluble	-0.163655
'PSMD1'	soluble	-0.228856
'INTS3'	soluble	NA
'MGST3'	soluble	0.281579
'CHD8'	aggregator	-0.674157
'PAFAH1B1'	soluble	-0.508049
'ACOT7'	soluble	-0.302895
'MRPL45'	soluble	NA
'CNP'	soluble	-0.512589
'DCAF16'	soluble	-0.528241
'TMED10'	soluble	-0.170776
'PSMA4'	soluble	-0.458621
'SLC7A1'	soluble	0.592369
'ERCC3'	soluble	-0.509207
'FAM192A'	soluble	-1.15315
'SMARCAL1'	aggregator	-0.381027
'IDH1'	soluble	-0.391787
'UBE2L3'	soluble	-0.754545
'SCAMP2'	soluble	0.14924
'ANXA5'	soluble	-0.33
'ILK'	soluble	-0.411947
'TBC1D10B'	soluble	-0.608663
'DNPEP'	soluble	NA
'RNASEL'	soluble	-0.513495
'YWHAE'	soluble	-0.54
'TCAF1'	soluble	-0.0373507
'C1ORF52'	soluble	NA
'NUP214'	soluble	-0.21134
'PPP2CA'	soluble	-0.427184
'SCARB2'	soluble	-0.0389121
'WBP4'	soluble	-1.25665
'VIM'	soluble	-0.823176
'CHUK'	soluble	-0.300671
'CSTB'	soluble	-0.545918
'SSX2IP'	soluble	-0.88241
'GALNT7'	soluble	-0.472755
'GRHPR'	soluble	-0.014939
'FXR1'	soluble	-0.776973
'LMAN2L'	soluble	-0.228161
'SMC1A'	soluble	-0.968938
'CBR1'	soluble	-0.211191
'TOP2A'	soluble	-0.695297
'WWP2'	soluble	-0.69046
'SRP9'	soluble	-0.513953
'LONP1'	soluble	-0.285923
'PPP2R2A'	soluble	-0.610515
'BOP1'	soluble	-0.498123
'CD2AP'	soluble	-0.792801
'HNRNPDL'	soluble	-0.951905
'ACO1'	soluble	-0.13667
'PITPNB'	soluble	-0.612915
'RRP9'	soluble	-0.417474
'ILF3'	soluble	-0.739821
'PSMC4'	soluble	-0.352632
'SMG8'	soluble	-0.471544
'PALM3'	soluble	-0.929421
'FH'	soluble	-0.0737255
'EIF3E'	soluble	-0.326966
'SEPT2'	soluble	NA
'PTK2B'	soluble	-0.420614
'PNP'	soluble	-0.166436
'ABCB7'	soluble	-0.00518617
'DDAH2'	soluble	0.00666667
'MDH2'	soluble	0.143491
'AP2B1'	soluble	-0.0948773
'PPIB'	soluble	-0.197685
'NCK2'	soluble	-0.631842
'ATP6V0D1'	soluble	-0.094302
'NELFE'	soluble	-1.27342
'SPAG5'	soluble	-0.54627
'PSPC1'	soluble	-0.86979
'CUL1'	soluble	-0.516237
'TSEN54'	soluble	-0.643916
'CRYZL1'	soluble	-0.10659
'TDP1'	aggregator	-0.601151
'MBOAT7'	soluble	0.306356
'UBE2T'	soluble	-0.682741
'TTC1'	soluble	-1.10445
'CSNK2A1'	soluble	-0.476215
'CBR4'	soluble	0.0805907
'GOT1'	soluble	-0.276513
'PIEZO1'	soluble	0.0796906
'STX5'	soluble	-0.259718
'HSD17B4'	soluble	-0.132473
'SAMM50'	soluble	-0.212367
'SART3'	soluble	-0.659917
'FKBP3'	soluble	-0.759821
'ILF2'	soluble	-0.234872
'TRAF3IP2'	aggregator	-0.675958
'PCBP2'	soluble	-0.136712
'UQCC1'	soluble	-0.321739
'PSME3'	soluble	-0.37126
'ARPC2'	soluble	-0.439333
'DAZAP1'	soluble	-0.754545
'EMD'	soluble	-0.716142
'NOL8'	aggregator	-1.09649
'APTX'	soluble	-0.549157
'EIF2B5'	soluble	-0.276422
'ARHGAP6'	soluble	-0.63501
'PSMB7'	soluble	-0.0776173
'FN3KRP'	soluble	-0.312945
'UBP1'	soluble	-0.54463
'GGH'	soluble	-0.0918239
'ANP32E'	aggregator	-1.17649
'CCDC6'	soluble	-0.974473
'GLUD1'	soluble	-0.29319
'EEF1A2'	soluble	-0.305616
'SRFBP1'	soluble	-1.04126
'TIMMDC1'	soluble	-0.372632
'HNRNPA3'	soluble	-0.988889
'NR2F2'	soluble	-0.281643
'TTC5'	soluble	-0.409545
'LNPEP'	soluble	-0.193659
'AP1B1'	soluble	-0.05353
'CHAMP1'	soluble	-0.837685
'ASH2L'	soluble	-0.61035
'AMPD2'	soluble	-0.482253
'ENOPH1'	soluble	-0.124904
'MRPL37'	soluble	-0.277541
'RBM45'	soluble	NA
'AARS'	soluble	-0.304236
'BLMH'	soluble	-0.382198
'MTA1'	soluble	-0.616643
'PCYT1A'	soluble	-0.738147
'RHOG'	soluble	-0.213089
'RPS16'	soluble	-0.444521
'RAB5C'	soluble	-0.33287
'SMC3'	soluble	-0.873213
'GGPS1'	soluble	-0.428
'ASL'	soluble	-0.189224
'GMPR'	soluble	-0.0762319
'HK1'	soluble	-0.210033
'RNH1'	soluble	0.0577007
'NNT'	soluble	0.299079
'FAM208A'	aggregator	NA
'TGFB1'	soluble	NA
'DHX15'	soluble	-0.513585
'SRP14'	soluble	-0.444853
'TACC3'	soluble	-0.719451
'PTER'	soluble	-0.220057
'PARK7'	soluble	0.00529101
'WDR61'	soluble	-0.190492
'ABL1'	soluble	-0.597168
'VPS33B'	soluble	-0.257699
'SHMT1'	soluble	-0.250932
'MAGEA1'	soluble	-0.202589
'STIP1'	soluble	-0.937569
'CORO7'	soluble	-0.247892
'SERPINB6'	soluble	-0.221277
'LUZP1'	soluble	-1.02546
'ZC3H8'	soluble	-1.2646
'RUNX1'	soluble	-0.482119
'IQSEC1'	soluble	-0.736033
'HCFC1'	soluble	-0.0897297
'ZNF574'	soluble	-0.508147
'PPA2'	soluble	-0.522156
'PDCD11'	aggregator	-0.349332
'BCL2L13'	soluble	-0.275052
'CHD3'	aggregator	-0.812
'FAM136A'	soluble	-0.428986
'DNAJC11'	soluble	-0.411091
'RUVBL2'	soluble	-0.230022
'FUCA1'	soluble	-0.419528
'ISYNA1'	soluble	-0.110036
'TIMELESS'	aggregator	-0.52144
'DNAJC2'	soluble	-1.07601
'PPP2R1B'	soluble	0.0798669
'EEF2K'	soluble	-0.769103
'SCRIB'	soluble	-0.447301
'SNX27'	soluble	-0.468392
'ZYX'	soluble	-0.63042
'CCDC55|NSRP1'	soluble	NA
'SNAP23'	soluble	-0.821801
'PPAT'	soluble	-0.174468
'SETDB1'	soluble	-0.635554
'ORC5'	soluble	-0.131724
'DENND4C'	soluble	NA
'PPME1'	soluble	-0.289119
'WEE1'	soluble	-0.683437
'OAT'	soluble	-0.0899772
'UPF1'	soluble	NA
'LAP3'	soluble	-0.172254
'WHSC1L1'	aggregator	NA
'AACS'	soluble	-0.150298
'CAPNS1'	soluble	-0.237687
'CPD'	soluble	-0.395507
'BCAP29'	soluble	-0.357676
'CAB39'	soluble	-0.399707
'USP4'	soluble	-0.548702
'ARHGEF2'	soluble	-0.602941
'LTA4H'	soluble	-0.25581
'GBA'	soluble	-0.138619
'DPH5'	soluble	-0.062807
'TPI1'	soluble	-0.166783
'IMPDH1'	soluble	NA
'ERCC5'	soluble	-0.773356
'PURA'	soluble	-0.752174
'PYGB'	soluble	-0.33191
'MRPS22'	soluble	-0.453056
'CORO1C'	soluble	-0.348523
'BCL10'	soluble	-0.695708
'LYPLA2'	soluble	0.169264
'SEPT9'	soluble	NA
'TRMT6'	soluble	-0.710262
'CTSD'	soluble	0.0230583
'ABCF1'	soluble	-0.953728
'TTC17'	soluble	-0.428747
'DYNC1H1'	soluble	-0.340529
'GTF2E2'	aggregator	-0.849141
'PTBP2'	soluble	-0.140301
'FRG1'	soluble	-0.814341
'EIF2S1'	soluble	-0.453333
'KIF23'	soluble	-0.819688
'HMGCS1'	soluble	-0.278654
'PAXIP1'	soluble	-0.595697
'SEC63'	soluble	-0.677763
'PPIP5K2'	soluble	-0.569268
'PFKM'	soluble	-0.171667
'NOL7'	soluble	-1.0821
'NDUFA4'	soluble	-0.380247
'TPR'	soluble	-0.968726
'TRAF2'	soluble	-0.264671
'TMEM109'	soluble	0.541152
'DIDO1'	soluble	-0.964196
'RANBP3'	soluble	-0.750441
'SKA1'	soluble	-0.631765
'C11ORF54'	soluble	NA
'RING1'	aggregator	-0.619458
'GPATCH1'	soluble	-0.983673
'MTMR12'	soluble	-0.416198
'TBCA'	soluble	-0.944444
'EPPK1'	soluble	NA
'APRT'	soluble	0.103889
'DNM1L'	soluble	-0.258967
'MRPS14'	aggregator	-0.534375
'PLRG1'	soluble	-0.490467
'PDHX'	soluble	-0.217166
'ATP1B3'	soluble	-0.144086
'DNMT1'	soluble	-0.798082
'ETF1'	soluble	-0.311442
'XPO7'	soluble	-0.0967801
'NCSTN'	soluble	-0.139633
'ALDH1A2'	soluble	-0.131853
'DENR'	soluble	-0.707576
'NIPSNAP3A'	soluble	-0.37004
'MBLAC2'	soluble	-0.218638
'CTBP1'	soluble	-0.1
'ENDOD1'	soluble	0.1358
'HDHD2'	soluble	-0.123552
'CTSB'	soluble	-0.394395
'CDC37'	soluble	-0.96746
'TELO2'	soluble	0.0194743
'FLOT2'	soluble	-0.148131
'AMBRA1'	soluble	-0.616333
'NUDT5'	soluble	-0.392237
'NANS'	soluble	-0.333705
'HNRNPR'	soluble	-0.932859
'SETD3'	soluble	-0.474242
'UROD'	soluble	-0.137875
'MRPL20'	soluble	-0.354362
'SEPT7'	soluble	NA
'HNRNPAB'	soluble	NA
'ESD'	soluble	-0.301064
'STXBP4'	soluble	-0.45425
'ACIN1'	soluble	-1.34452
'TRMT1'	soluble	-0.334901
'HSPBP1'	soluble	NA
'RPUSD2'	soluble	-0.579266
'TMEM41A'	soluble	0.547727
'CAPRIN1'	soluble	-0.911283
'PDXP'	soluble	-0.0584459
'MCM4'	soluble	-0.405794
'BANF1'	soluble	-0.366292
'FUS'	soluble	-1.31939
'EHMT1'	soluble	-0.590832
'EMC1'	soluble	-0.106546
'NAA16'	soluble	-0.53287
'CD47'	soluble	0.599381
'NAE1'	soluble	-0.332022
'ASNS'	soluble	-0.257754
'CARS'	soluble	-0.582487
'RNF169'	aggregator	-0.764124
'IVNS1ABP'	soluble	-0.301558
'SLC2A1'	soluble	0.534146
'CARM1'	soluble	-0.0473684
'ERAL1'	soluble	-0.156979
'SRSF11'	soluble	-1.23946
'STXBP1'	soluble	-0.409933
'NFKB2'	soluble	-0.412
'MOGS'	soluble	-0.258542
'ATP11B'	soluble	-0.00909091
'RFC1'	soluble	-0.868467
'SOD2'	soluble	NA
'MRPS34'	soluble	-0.767431
'FAM96A'	soluble	NA
'SENP6'	soluble	-0.717986
'MPC2'	soluble	0.12126
'UNC45A'	soluble	-0.10678
'BAG2'	soluble	-0.591943
'MED17'	soluble	-0.414132
'SPAST'	soluble	-0.39237
'PPP1R8'	soluble	-0.534473
'SLC25A1'	soluble	-0.0646302
'RNF114'	soluble	-0.419737
'TROVE2'	soluble	NA
'FAM210A'	soluble	-0.466912
'NCAPG'	soluble	-0.153103
'RBM27|U3KPZ7'	soluble	NA
'VPRBP'	soluble	NA
'YRDC'	soluble	0.072043
'PHACTR4'	soluble	-0.897009
'CDC27'	soluble	-0.392354
'NUDCD2'	soluble	-0.555414
'RHOA'	soluble	-0.367876
'PSTPIP2'	soluble	-0.827246
'PCBP1'	soluble	-0.106461
'ARHGEF6'	soluble	-0.439175
'TRIP13'	soluble	-0.0474537
'NLRP2'	soluble	-0.185122
'BCAP31'	soluble	-0.157317
'EIF6'	soluble	0.0914286
'VRK3'	soluble	-0.536498
'UBR3'	soluble	-0.24089
'TFG'	soluble	-0.8465
'SRSF9'	soluble	-1.07149
'CAPZA2'	soluble	-0.563636
'PRMT5'	soluble	-0.330141
'BPNT1'	soluble	-0.0246753
'RPP30'	soluble	0.061194
'ARHGAP18'	soluble	-0.560181
'PKN2'	soluble	-0.502744
'STIM1'	soluble	-0.674307
'TSTA3'	soluble	-0.257632
'PCYT2'	soluble	-0.522622
'PICALM'	soluble	-0.228374
'THUMPD1'	soluble	-0.794051
'VPS72'	soluble	-0.96511
'POLG2'	soluble	-0.351959
'MCM3'	soluble	-0.564109
'ISOC2'	soluble	0.196585
'SSU72'	aggregator	-0.62732
'TPP2'	soluble	-0.33795
'PPP2R1A'	soluble	0.0748727
'PNO1'	soluble	-0.364286
'ACTR3'	soluble	-0.266268
'APEX1'	soluble	-0.583019
'PEX5'	soluble	-0.464006
'ZMYM2'	soluble	-0.613943
'DGCR8'	soluble	-0.708538
'SLC38A1'	soluble	0.550308
'ARID1B'	soluble	-0.724732
'UQCRC2'	soluble	-0.0713024
'PSMA6'	soluble	-0.177642
'TAF7'	soluble	-1.00802
'CRYZ'	soluble	0.056535
'MSN'	soluble	-0.975043
'RAN'	soluble	-0.265741
'PTPRC'	soluble	-0.595015
'PLEKHA5'	soluble	-0.909946
'PHKA2'	soluble	-0.206883
'RTN3'	soluble	-0.394574
'SLC39A7'	soluble	-0.207676
'KIF22'	soluble	-0.448872
'CUL5'	soluble	-0.419359
'CXXC1'	aggregator	-1.06707
'HAUS5'	soluble	-0.427488
'ISY1'	soluble	-0.998947
'BRAT1'	soluble	0.113276
'PAK2'	soluble	-0.437214
'NAA25'	soluble	-0.358951
'GUF1'	soluble	-0.17728
'SLC30A1'	soluble	0.0591716
'NFS1'	soluble	-0.218162
'ANXA4'	soluble	NA
'CALB1'	soluble	-0.498467
'TMEM192'	soluble	0.143911
'RBMX'	soluble	-1.36726
'NAXE'	soluble	-0.096875
'EIF2S3'	soluble	-0.0135593
'SRSF2'	soluble	-1.62353
'PCNA'	soluble	-0.094636
'FAF1'	soluble	-0.486923
'NECTIN2'	soluble	-0.237918
'SMAP2'	soluble	-0.45035
'ORC4'	soluble	-0.207798
'JMJD6'	soluble	-0.877916
'PPP5C'	soluble	-0.514228
'HSPA14'	soluble	-0.0742633
'OXA1L'	soluble	NA
'TXNRD2'	soluble	-0.0864504
'MRPS9'	soluble	-0.569192
'SSR3'	soluble	0.0659459
'ZEB2'	soluble	-0.916392
'IMPAD1'	soluble	-0.0924791
'NMI'	soluble	-0.586645
'UFM1'	soluble	0.0894118
'BOD1L1'	soluble	-0.9902
'SMAD5'	soluble	-0.515699
'RAB2A'	soluble	-0.353774
'GORASP2'	soluble	-0.138717
'KAT5'	soluble	-0.572904
'TRIM38'	soluble	-0.563656
'IPO5'	soluble	-0.133637
'CPOX'	soluble	-0.442731
'RPP40'	soluble	-0.282369
'NDUFB11'	soluble	-0.418301
'TOR3A'	soluble	-0.288161
'CNN2'	soluble	-0.577994
'DOCK8'	soluble	-0.29819
'CARNMT1'	soluble	-0.410758
'ZC3H7A'	soluble	-0.563543
'UCK2'	soluble	-0.408046
'CHMP5'	soluble	-0.797717
'SDHB'	soluble	-0.408214
'WASF2'	soluble	-0.828313
'NFIC'	soluble	NA
'CISD1'	soluble	-0.397222
'FAHD1'	soluble	-0.106696
'STK24'	soluble	-0.490519
'PRDX3'	soluble	0.0605469
'PGAM1'	soluble	-0.497638
'MAP2K1'	soluble	-0.30458
'RABGGTB'	soluble	-0.00755287
'WDCP'	soluble	-0.104022
'RALA'	soluble	-0.620874
'ZCCHC6'	soluble	NA
'WDR5'	soluble	-0.322156
'APIP'	soluble	-0.403719
'PPIE'	soluble	-0.521262
'TACO1'	soluble	-0.413805
'CASP3'	soluble	-0.45704
'ARG2'	soluble	-0.122881
'PNPT1'	soluble	-0.174968
'USMG5'	soluble	NA
'API5'	soluble	-0.392366
'POLR3C'	soluble	-0.375655
'KDELC1'	soluble	NA
'EHD1'	soluble	-0.3603
'GTPBP4'	soluble	-0.75142
'CHTF18'	soluble	-0.407077
'PLD6'	soluble	-0.194048
'PRMT1'	soluble	NA
'ASAH1'	soluble	-0.111139
'YEATS4'	soluble	-0.605286
'LMNA'	soluble	-0.862952
'CNBP'	soluble	-0.849718
'CEP85'	soluble	-0.775328
'EIF4G2'	soluble	NA
'SORT1'	soluble	-0.290614
'ADSS'	soluble	-0.178289
'CYP20A1'	soluble	-0.135498
'MAT2B'	soluble	-0.343413
'TDP2'	soluble	-0.341436
'ABCF3'	soluble	-0.385755
'PSMD5'	soluble	0.00357143
'ALDH5A1'	soluble	0.0104673
'AK6'	soluble	-0.577907
'TONSL'	aggregator	-0.425689
'NLN'	soluble	-0.338494
'CEP192'	soluble	-0.36914
'SNRPD1'	soluble	-0.579832
'ARIH1'	soluble	-0.738061
'CTPS2'	soluble	-0.187201
'NPM3'	soluble	-0.289888
'ETFB'	soluble	-0.115294
'ACADM'	soluble	-0.332067
'ALDH18A1'	soluble	-0.0826415
'SLC25A22'	soluble	0.16192
'PSMB5'	soluble	-0.113688
'TMED9'	soluble	-0.341702
'AP2A2'	soluble	-0.0865815
'TUBB'	soluble	-0.347973
'POGLUT1'	soluble	-0.446939
'PLIN3'	soluble	-0.385253
'FKBP9'	soluble	-0.195614
'OARD1'	soluble	-0.319079
'MRPS26'	soluble	-0.921951
'DLGAP4'	soluble	-0.800101
'RBMXL1'	soluble	-1.29128
'ASMTL'	soluble	-0.211594
'RBM42'	soluble	-0.17875
'METAP2'	soluble	-0.681799
'CNDP2'	soluble	-0.276
'LSS'	soluble	-0.318716
'PNISR'	soluble	-1.65627
'P3H1'	soluble	-0.444837
'RRM1'	soluble	-0.360606
'SPTLC2'	soluble	-0.196797
'NSMCE1'	soluble	-0.517293
'FASN'	soluble	-0.0696933
'GNE'	soluble	0.0234072
'PML'	soluble	-0.404195
'RRP15'	soluble	-1.11418
'HACD3'	soluble	0.00303867
'NCOR2'	soluble	NA
'PIGK'	soluble	-0.216962
'MIF'	soluble	-0.00173913
'NRAS'	soluble	-0.316931
'TNIK'	soluble	-0.831103
'FDPS'	soluble	-0.23747
'APMAP'	soluble	-0.186298
'SARS2'	soluble	-0.400579
'HSP90AA1'	soluble	-0.750273
'PRRC2C'	soluble	NA
'DBN1'	soluble	-0.804777
'NDUFAF3'	soluble	-0.184239
'ARF6'	soluble	-0.364571
'TPD52L2'	soluble	-0.639806
'NDUFA10'	soluble	-0.451831
'TPX2'	soluble	-0.966934
'CTPS1'	soluble	-0.30643
'PRPF18'	soluble	-0.737135
'WDR89'	soluble	-0.365116
'UCHL5'	soluble	-0.431915
'PTDSS1'	soluble	0.148203
'MKI67'	soluble	-0.974908
'GOPC'	soluble	-0.543074
'PPIL1'	soluble	-0.304217
'COG5'	soluble	-0.179499
'RBM7'	soluble	-1.05226
'ETHE1'	soluble	-0.0759843
'GPS1'	soluble	-0.317108
'PRKAR2B'	soluble	-0.400239
'IDH3A'	soluble	-0.0562842
'WNK1'	soluble	-0.394039
'METTL13'	soluble	NA
'RNF138'	soluble	-0.629796
'TAF5L'	soluble	-0.362988
'NPEPPS'	soluble	-0.194995
'C9ORF78'	soluble	NA
'NR2F6'	soluble	-0.0811881
'INTS8'	soluble	-0.126935
'MTCH2'	soluble	0.237294
'NADK2'	soluble	-0.466516
'ENO1'	soluble	-0.221429
'FARSB'	soluble	-0.119355
'QPRT'	soluble	0.325926
'GALK2'	soluble	-0.0401747
'CLIC2'	soluble	-0.517814
'EXOC2'	soluble	-0.3
'PIBF1'	soluble	-0.997886
'RBM33'	soluble	-0.982479
'DRG1'	soluble	-0.155313
'XPO4'	soluble	-0.0220678
'LDHAL6A'	soluble	-0.0111446
'CEBPZ'	aggregator	-0.714137
'UBE3A'	soluble	-0.467886
'TMED5'	soluble	-0.0659389
'MPST'	soluble	-0.425589
'HNRNPA2B1'	soluble	-0.931445
'HIBADH'	soluble	0.122024
'CCDC9'	soluble	-1.4742
'NIT2'	soluble	-0.18587
'FAM118A'	soluble	-0.333053
'NUFIP2'	soluble	-0.932086
'MBD2'	soluble	-0.845499
'TSN'	soluble	-0.190351
'UQCRC1'	soluble	-0.141042
'TRMT12'	soluble	-0.301563
'PCMT1'	soluble	-0.16652
'NUDC'	soluble	-1.03988
'IFI35'	soluble	-0.177622
'PSMA2'	soluble	-0.186325
'TMF1'	soluble	-0.829826
'TMEM115'	soluble	0.498006
'GEMIN4'	soluble	0.0258979
'SEL1L'	soluble	-0.429471
'MECP2'	soluble	-1.07798
'CTSZ'	soluble	-0.50495
'SOD1'	soluble	-0.343506
'GMDS'	soluble	-0.380376
'USP32'	soluble	-0.474688
'MRPL24'	soluble	-0.559722
'EXOSC6'	soluble	-0.171324
'FBXO45'	soluble	-0.134615
'PSMA7'	soluble	-0.432258
'UBE2E1'	soluble	-0.57772
'HSPA4'	soluble	-0.580714
'DHX29'	soluble	-0.478232
'RAB6A'	soluble	-0.415385
'PRDX6'	soluble	-0.209821
'PAPOLA'	soluble	-0.336779
'PUS10'	soluble	-0.317958
'PSMC6'	soluble	-0.436504
'NES'	soluble	-0.904627
'MED14'	soluble	-0.185213
'MED12'	soluble	-0.513597
'ATP6V0A2'	soluble	0.134696
'CWF19L1'	soluble	-0.416171
'ADI1'	soluble	-0.81676
'DDX51'	soluble	-0.344895
'NOL11'	soluble	-0.108762
'STARD3NL'	soluble	0.112393
'VAPB'	soluble	-0.379835
'MYCBP2'	soluble	-0.358879
'ATP6V1D'	soluble	-0.443725
'ELF1|DKFZP686H0575'	aggregator	NA
'SP1'	soluble	-0.435924
'CYFIP1'	soluble	-0.263927
'PDIA5'	soluble	-0.516956
'UFD1L'	soluble	NA
'TKFC'	soluble	0.222609
'CRTAP'	soluble	-0.428678
'GNPAT'	soluble	0.0445588
'SAR1A'	soluble	-0.079798
'RUVBL1'	soluble	-0.250658
'ACACA'	soluble	-0.245652
'PSMC5'	soluble	-0.321675
'FLOT1'	soluble	-0.338407
'ADSL'	soluble	-0.237397
'DHX16'	soluble	-0.60269
'KIDINS220'	soluble	-0.368944
'CLPB'	soluble	-0.459123
'EIF2A'	soluble	-0.461026
'DGCR14'	aggregator	NA
'KLF16'	aggregator	-0.425397
'SMG9'	soluble	-0.478654
'PDHA1'	soluble	-0.311795
'EIF3H'	soluble	-0.552557
'TRMT1L'	soluble	-0.388813
'ALDH6A1'	soluble	-0.0547664
'HAUS3'	soluble	-0.556882
'GRK6'	soluble	-0.501563
'FUCA2'	soluble	-0.295717
'CD46'	soluble	-0.231633
'POLR3D'	soluble	-0.784171
'DNAJC1'	soluble	-0.814982
'FLNC'	soluble	-0.320294
'MACROD1'	soluble	-0.186462
'MRPS25'	soluble	-0.586127
'BUB3'	soluble	-0.514024
'XPNPEP1'	soluble	-0.245907
'UBE2S'	soluble	-0.422072
'ACOT13'	soluble	0.0278571
'SLC35B2'	soluble	0.437269
'DPP3'	soluble	-0.319403
'DIP2B'	soluble	-0.078934
'MRPS7'	soluble	-0.513636
'SLC33A1'	soluble	0.302368
'PSMC3'	soluble	-0.396355
'NIF3L1'	soluble	-0.162069
'PSMB6'	soluble	0.0343096
'CDC16'	soluble	-0.392903
'SLC35A4'	soluble	0.697222
'NME1|NME2'	soluble	NA
'POFUT1'	soluble	-0.229897
'ADD3'	soluble	-0.56728
'SORD'	soluble	0.0120448
'QDPR'	soluble	0.00409836
'POR'	soluble	NA
'PTGES2'	soluble	-0.246684
'RPS25'	soluble	-0.8608
'HMGB3'	soluble	-1.4135
'NCAPD2'	soluble	-0.257673
'PLCG1'	soluble	-0.554961
'DPM3'	soluble	0.331522
'GNPDA1'	soluble	-0.253633
'SGF29'	soluble	-0.611945
'CUL2'	soluble	-0.422416
'RAD50'	soluble	-0.915168
'GCLM'	soluble	-0.29927
'ASCC2'	soluble	-0.552312
'EIF5B'	soluble	-1.04926
'MRPS2'	soluble	-0.268243
'METTL14'	soluble	-0.861842
'GPALPP1'	soluble	-1.38794
'COPS3'	soluble	-0.199054
'LRRFIP1'	soluble	-1.1229
'TSNAX'	soluble	-0.557931
'OSGEP'	soluble	-0.00358209
'ELP5'	soluble	-0.333544
'NPC1'	soluble	0.222222
'PPM1H'	soluble	-0.328988
'ERLEC1'	soluble	-0.556729
'PPP1R7'	soluble	-0.556667
'RBM19'	soluble	-0.752708
'SLC7A5'	soluble	0.739053
'GLUD2'	soluble	-0.291935
'OTUD7B'	soluble	-0.699763
'EIF3M'	soluble	-0.184225
'ESYT1'	soluble	-0.26567
'SSR1'	soluble	-0.318182
'NCAPH'	soluble	-0.668286
'COPB1'	soluble	-0.0911857
'TAPT1'	soluble	-0.029806
'TMA16'	soluble	-1.08719
'USP16'	soluble	-0.746051
'QKI'	soluble	-0.387683
'CENPF'	soluble	NA
'SYPL1'	soluble	0.34556
'MAN1A2'	soluble	-0.392668
'KPNA3'	soluble	-0.118618
'IKBIP'	soluble	-0.503429
'KLHL18'	soluble	-0.10453
'TAF1'	soluble	-0.812714
'STON2'	soluble	-0.486188
'SSB'	soluble	-0.973284
'PAPSS1'	soluble	-0.413301
'EPCAM'	soluble	-0.206051
'GHDC'	soluble	-0.0983019
'SAAL1'	soluble	-0.186498
'TSPO'	soluble	0.243787
'CMTR1'	soluble	-0.454251
'COPG2'	soluble	NA
'ASNA1'	soluble	-0.108333
'FLCN'	soluble	-0.295337
'DNAJC9'	soluble	-0.884231
'ATP11C'	soluble	-0.0678445
'NDUFB10'	soluble	-1.03081
'SEC24C'	soluble	-0.232541
'SRSF1'	soluble	-1.15202
'SNRPA1'	soluble	-0.495686
'COPZ1'	soluble	-0.0525424
'PRRC1'	soluble	-0.0838202
'TUBGCP2'	soluble	-0.207982
'HEBP1'	soluble	-0.480952
'SLC4A1AP'	soluble	-0.950879
'ABCC4'	soluble	0.078717
'SMPD4'	soluble	NA
'SMNDC1'	soluble	-0.915966
'ANPEP'	soluble	-0.316546
'PITPNA'	soluble	-0.732222
'SNRPA'	soluble	-0.438652
'HEXIM1'	soluble	-1.27493
'DCTD'	soluble	-0.272472
'CSTF3'	soluble	-0.481032
'C18ORF32'	soluble	NA
'EIF4A3'	soluble	-0.257908
'ERAP1'	soluble	-0.216578
'LGALS8'	soluble	-0.21735
'HBE1'	soluble	0.0265306
'MAGEC1'	soluble	-0.470053
'S100A11'	soluble	-0.34
'ARPC4'	soluble	-0.132738
'C19ORF43'	soluble	NA
'TM9SF2'	soluble	0.271795
'IRAK4'	soluble	-0.347609
'YME1L1'	soluble	-0.302717
'ANKHD1'	soluble	-0.384343
'ALDH1B1'	soluble	NA
'ACAA1'	soluble	0.00400943
'ANKRD27'	soluble	-0.369048
'NARF'	soluble	-0.444518
'SMC5'	soluble	-0.772116
'BRAP'	soluble	-0.553041
'RTCA'	soluble	0.0360656
'GTSE1'	soluble	NA
'RWDD1'	soluble	-0.891358
'TIMM23'	soluble	0.0344498
'GBE1'	soluble	-0.374644
'NAGA'	soluble	-0.123114
'ABHD10'	soluble	-0.00915033
'CLPTM1'	soluble	-0.184903
'PSMG1'	soluble	-0.203125
'PRTFDC1'	soluble	-0.209333
'WBP11'	soluble	-0.993916
'ACOX1'	soluble	-0.25303
'TRIP11'	soluble	-0.843507
'ITPA'	soluble	-0.170103
'NDUFA12'	soluble	-0.851034
'NFATC2IP'	soluble	-0.6821
'DCTPP1'	soluble	-0.462353
'OBSL1'	soluble	-0.241403
'PNPO'	soluble	-0.65364
'CNOT4'	soluble	-0.635826
'GSTP1'	soluble	-0.121429
'TXN'	soluble	-0.0961905
'CCDC12'	soluble	-1.29337
'PCYOX1'	soluble	-0.0607921
'RHAG'	soluble	0.607335
'SYK'	soluble	-0.53748
'CALU'	soluble	-1.00381
'SLC19A1'	soluble	0.267174
'ATP6V1C1'	soluble	-0.313351
'RAB8B'	soluble	-0.360386
'NUTF2'	soluble	-0.200787
'C2ORF47'	soluble	NA
'MRPL44'	soluble	-0.293072
'SH3BP5L'	soluble	-0.906616
'TPT1'	soluble	-0.426744
'PLD3'	soluble	-0.187551
'USP47'	soluble	-0.624873
'ASPH'	soluble	-0.788127
'BLM'	soluble	-0.602117
'RANBP6'	soluble	-0.0848869
'IRAK1'	soluble	-0.280056
'BSG'	soluble	-0.322857
'BZW1'	soluble	-0.389499
'SERBP1'	soluble	-1.28922
'RAB8A'	soluble	-0.380676
'OPLAH'	soluble	-0.0781832
'SUCLG2'	soluble	-0.0446759
'SRGAP2'	soluble	NA
'SLC12A9'	soluble	0.427462
'CNOT1'	soluble	-0.157155
'ZNF143'	soluble	-0.509875
'HSD17B11'	soluble	0.294667
'GIGYF2'	soluble	-1.23179
'SRSF5'	soluble	-1.30735
'EED'	soluble	-0.573243
'NME7'	soluble	-0.200532
'RXRA'	soluble	-0.308874
'GBAS'	soluble	NA
'LAMP2'	soluble	-0.0439024
'NOP2'	soluble	-0.807512
'TM9SF4'	soluble	0.197819
'HDGFRP3'	soluble	NA
'AP3S1'	soluble	-0.0103627
'PSMD14'	soluble	-0.174839
'ACTR1A'	soluble	-0.284574
'FBXO28'	aggregator	-0.625543
'BCS1L'	soluble	-0.228878
'C1ORF131'	soluble	NA
'HDAC3'	soluble	-0.348131
'ZNF106'	soluble	-0.848062
'GK|GK3P'	soluble	NA
'RAB4A'	soluble	-0.315138
'ATG4B'	soluble	-0.169466
'CMBL'	soluble	-0.318776
'RAP1B'	soluble	-0.389674
'CIRBP'	soluble	-1.05872
'TAF5'	soluble	-0.420375
'HMGB1'	soluble	-1.61023
'DHDDS'	soluble	-0.391892
'REEP4'	soluble	-0.20856
'TCEA1'	soluble	-0.80598
'MYO18A'	soluble	-0.751996
'NDUFA9'	soluble	-0.0286472
'PSMD2'	soluble	-0.174339
'CEP131'	soluble	-1.01754
'EEA1'	soluble	-1.04933
'RSBN1'	soluble	-0.661222
'PARL'	soluble	0.0514512
'MAP2K2'	soluble	-0.3185
'AKT1'	soluble	-0.574792
'PIGT'	soluble	-0.129585
'CHML'	soluble	-0.423628
'EPHX2'	soluble	-0.134955
'ARF5'	soluble	-0.204444
'MCM5'	soluble	-0.352316
'KIF20A'	soluble	-0.546404
'CRLF3'	soluble	-0.378733
'GHITM'	soluble	0.418261
'ARF3|ARF1'	soluble	NA
'HCLS1'	soluble	-1.03004
'GMPR2'	soluble	-0.131609
'PDF'	soluble	-0.0378601
'KANSL2'	soluble	-0.647358
'GNAI3'	soluble	-0.361864
'ALG5'	soluble	-0.0907407
'DLAT'	soluble	-0.0913447
'FAM20B'	soluble	-0.192176
'NUP88'	soluble	-0.288259
'DHRS11'	soluble	-0.125
'DVL2'	soluble	-0.566576
'VPS45'	soluble	-0.310526
'ANAPC4'	soluble	-0.205817
'DUT'	soluble	-0.303968
'EXOC1'	soluble	-0.430313
'RREB1'	soluble	-0.628986
'TRAFD1'	soluble	-0.816495
'SELENBP1'	soluble	-0.254449
'ETFDH'	soluble	-0.28363
'BLVRA'	soluble	-0.218919
'AP2A1'	soluble	-0.0899693
'DHX34'	soluble	-0.405424
'PPA1'	soluble	-0.516263
'MYADM'	soluble	0.770186
'DBT'	soluble	NA
'SRSF7'	soluble	-1.39748
'NT5C2'	soluble	-0.428342
'NFAT5'	soluble	-0.631417
'GLB1'	soluble	NA
'REEP6'	soluble	0.243602
'DDX56'	soluble	-0.272578
'ARHGEF1'	soluble	-0.576864
'APOBEC3B'	soluble	-0.375131
'HSP90AB1'	soluble	-0.678453
'ICMT'	soluble	0.339789
'NDUFC2'	soluble	-0.395798
'LGALS1'	soluble	-0.151111
'RHEB'	soluble	-0.0940217
'UMPS'	soluble	0.076875
'MED1'	soluble	-0.677356
'STIL'	soluble	-0.500389
'SEPHS1'	soluble	-0.0492347
'PSMC1'	soluble	-0.5425
'CAMK2G'	soluble	NA
'TNFRSF8'	soluble	NA
'TFCP2'	soluble	-0.555578
'ZNF385A'	soluble	-0.415803
'SEC24B'	soluble	-0.281782
'SNRNP70'	soluble	-1.83982
'MTHFS'	soluble	-0.512808
'DNAJC10'	soluble	-0.395712
'MORF4L1'	soluble	-0.71768
'TRPV2'	soluble	0.00732984
'DPCD'	soluble	-0.614778
'RIPK1'	soluble	-0.606706
'ELP4'	soluble	-0.166745
'GFM1'	soluble	-0.316911
'FASTKD2'	soluble	-0.0480282
'CBX8'	soluble	-1.02468
'FUBP1'	soluble	-0.74441
'SNX3'	soluble	-0.62963
'SPATA5'	soluble	-0.191153
'PRRC2A'	soluble	-1.02782
'SENP1'	soluble	-0.674068
'SLC5A6'	soluble	0.66189
'NDRG2'	soluble	-0.25876
'ACO2'	soluble	-0.335256
'ELP2'	soluble	-0.150726
'CDC40'	soluble	-0.553886
'CANT1'	soluble	-0.339401
'PDCD6IP'	soluble	-0.467857
'NGLY1'	soluble	-0.487156
'EMC10'	soluble	-0.154198
'PELO'	soluble	-0.369091
'ATP6V1G1'	soluble	-1.06525
'MARCH5'	soluble	0.125899
'ZDHHC5'	soluble	-0.449371
'PABPC1'	soluble	-0.510849
'PSMD6'	soluble	-0.355527
'RAB27A'	soluble	-0.356561
'TMEM259'	soluble	0.0801613
'UFC1'	soluble	-0.51018
'ASUN'	soluble	NA
'MFF'	soluble	-0.558772
'DCTN1'	soluble	-0.561346
'GABARAPL2'	soluble	-0.316239
'SLBP'	soluble	-1.24185
'SEC61B'	soluble	-0.140625
'UNC13D'	soluble	-0.314128
'PUF60'	soluble	-0.160823
'ISG15'	soluble	-0.138788
'DCTN6'	soluble	-0.128947
'PSMD3'	soluble	-0.529213
'ERLIN2'	soluble	-0.162537
'VPS4B'	soluble	-0.551577
'ABHD14B'	soluble	0.0957143
'SLC2A14'	soluble	0.547692
'P0434_MP_INTS11|CPSF3L'	soluble	NA
'ZNF787'	soluble	-0.62801
'DEGS1'	soluble	0.0374613
'SNU13'	soluble	-0.0898438
'CFDP1'	soluble	-1.22609
'PPP6R3'	soluble	-0.477205
'MESDC2'	soluble	NA
'GGCT'	soluble	-0.496277
'RPL10A'	soluble	-0.408295
'DYNLL1'	soluble	-0.448315
'PCM1'	soluble	NA
'ZNHIT2'	soluble	-0.237717
'CDK5RAP2'	soluble	-0.760486
'ITGA5'	soluble	-0.219638
'FBL'	soluble	-0.480374
'ABCB10'	soluble	0.107046
'KLC1'	soluble	-0.880454
'ARV1'	soluble	0.168266
'ATP13A3'	soluble	0.157586
'XPOT'	soluble	-0.018815
'MAP7D3'	soluble	-1.01005
'GSK3A'	soluble	-0.219876
'CKS1B'	soluble	-0.973418
'LSG1'	soluble	-0.814134
'ABCD3'	soluble	-0.130197
'GOLGA2'	soluble	-0.916168
'RPUSD3'	soluble	-0.184046
'MTHFR'	soluble	-0.41814
'RALB'	soluble	-0.624272
'HARS2'	soluble	-0.164427
'GGA1'	soluble	-0.442723
'MARS'	soluble	-0.240778
'VPS26A'	soluble	-0.4263
'RINT1'	soluble	-0.130808
'KDM6A'	soluble	-0.459101
'ANKZF1'	soluble	-0.771488
'DNAJC7'	soluble	-0.721862
'KARS'	soluble	-0.449749
'TATDN3'	soluble	-0.174453
'HTRA2'	soluble	-0.0556769
'NIPSNAP1'	soluble	-0.648239
'DFFA'	soluble	-0.451964
'PLSCR1'	soluble	-0.244654
'TAF2'	soluble	-0.323436
'PACSIN3'	soluble	-0.971462
'TATDN1'	soluble	-0.317508
'SDF2L1'	soluble	-0.351584
'TP53RK'	soluble	-0.294466
'EPB41'	soluble	-0.770023
'SMN2|SMN1'	soluble	NA
'ECHS1'	soluble	-0.0562069
'EPB41L2'	soluble	-0.815224
'MADD'	soluble	-0.449302
'MRPL40'	soluble	-0.912621
'PYCR2'	soluble	0.23125
'TXLNG'	soluble	-0.986364
'SNRNP40'	soluble	-0.353501
'TJP2'	soluble	-0.947731
'MTX1'	soluble	-0.43691
'OTULIN'	soluble	-0.559943
'MASTL'	soluble	-0.498407
'PRDX2'	soluble	-0.199495
'C19ORF54'	soluble	NA
'EDF1'	soluble	-0.927703
'COMT'	soluble	0.159779
'CHAF1B'	soluble	-0.440787
'UBE2G2'	soluble	-0.204848
'TRIM21'	soluble	-0.465053
'ERMP1'	soluble	0.146792
'HSPE1'	soluble	-0.0411765
'SPN'	soluble	-0.225
'CLTA'	soluble	-0.733871
'SSR4'	soluble	0.0988439
'PXN'	soluble	-0.542132
'MCM6'	soluble	-0.377223
'HSPA4L'	soluble	-0.529559
'SCAMP1'	soluble	NA
'FABP5'	soluble	-0.457778
'PPOX'	soluble	0.0406709
'MBD1'	soluble	-0.764959
'NUDT3'	soluble	-0.522674
'TMX3'	soluble	-0.252643
'NOL6'	soluble	-0.157853
'FOXRED1'	soluble	-0.199794
'ARPC3'	soluble	-0.605056
'DDT'	soluble	0.231356
'UBR1'	soluble	-0.201715
'AGO2'	soluble	-0.358324
'SCAF4'	soluble	-0.862511
'MCTS1'	soluble	-0.122652
'SRSF3'	soluble	-1.52073
'SMG6'	soluble	-0.7821
'SNUPN'	soluble	-0.649722
'MOB2'	soluble	NA
'BID'	soluble	-0.487692
'IPO8'	soluble	-0.174156
'SCARB1'	soluble	0.124638
'TMED2'	soluble	0.0313433
'EXOSC3'	soluble	-0.0690909
'CYB5R1'	soluble	-0.160328
'MOCS2'	soluble	NA
'LACTB2'	soluble	-0.39375
'EIF4G1'	soluble	-0.649906
'ATPIF1'	soluble	NA
'PPIH'	soluble	-0.0570621
'TBC1D13'	soluble	-0.25375
'MRPL22'	soluble	-0.452913
'BTF3'	soluble	-0.742233
'NBAS'	soluble	-0.289709
'RFESD'	soluble	-0.624841
'RNASEH2A'	soluble	-0.3
'WBP2'	soluble	-0.477778
'TOP2B'	soluble	-0.653321
'CSTF1'	soluble	-0.329698
'FNDC3A'	soluble	-0.429215
'RPS7'	soluble	-0.458763
'ATIC'	soluble	-0.108277
'RTN4'	soluble	-0.414262
'PTPN1'	soluble	-0.602069
[truncated: 2,791 more rows]

## Sheet: Figure2C
DESCRIPTION OF THE DATA
	gene_name : protein identifier
	isoelectric_point : isoelectric point of the protein
	set : protein classification according to solubility values; 'aggregators' have significantly decreased solubility upon heat shock - other proteins are classified as 'soluble'; see main text for details
gene_name	set	isoelectric_point
'GTF3C1'	aggregator	7.30974
'KIN'	aggregator	9.42517
'ZNF451'	aggregator	6.75945
'KIF4A'	aggregator	6.13405
'MLH1'	aggregator	5.48149
'TARDBP'	aggregator	6.07114
'KIFC1'	aggregator	9.3532
'NOSIP'	aggregator	9.07757
'KDM1A'	soluble	6.47468
'DDX41'	aggregator	6.82662
'GTF2I'	aggregator	6.28517
'HIRA'	aggregator	8.14047
'MSH6'	aggregator	6.88812
'PARP1'	aggregator	9.33854
'KPNA2'	aggregator	5.0533
'RAD18'	aggregator	7.62616
'LIG3'	aggregator	9.43434
'RAVER1'	aggregator	8.60478
'RCC1'	aggregator	7.56666
'PRPF6'	aggregator	8.39919
'XAB2'	aggregator	6.1314
'BAZ1A'	aggregator	6.55423
'AMMECR1'	aggregator	8.73179
'XRCC5'	aggregator	5.57693
'NSUN2'	soluble	6.76128
'RBM12B'	aggregator	6.79234
'RNF40'	aggregator	6.11348
'NKRF'	aggregator	9.09054
'CDK11B|CDC2L1'	aggregator	NA
'CWC22'	aggregator	7.03161
'C4ORF27'	aggregator	NA
'TFIP11'	aggregator	5.38088
'CDC45'	aggregator	5.22653
'FEN1'	aggregator	8.9221
'NONO'	aggregator	9.49435
'WRN'	aggregator	6.28612
'TH1L|NELFCD'	aggregator	NA
'PRC1'	aggregator	6.65608
'HNRNPL'	aggregator	8.31948
'DCUN1D5'	aggregator	5.23259
'POLR1C'	soluble	5.18198
'CHAF1A'	aggregator	5.70995
'PPM1G'	aggregator	3.99232
'SMARCA4'	aggregator	8.02035
'TOPBP1'	aggregator	6.94774
'PAXBP1'	aggregator	5.36539
'POLE2'	soluble	6.29831
'CASC5'	soluble	NA
'SMARCD1'	aggregator	9.72125
'HNRNPA0'	aggregator	9.66452
'MATR3'	aggregator	6.18636
'SKP2'	aggregator	7.1119
'RBM6'	aggregator	6.23136
'ZNHIT6'	aggregator	5.52769
'ANLN'	aggregator	8.16739
'MAD1L1'	aggregator	5.71087
'VRK1'	aggregator	9.29345
'RCOR1'	aggregator	NA
'HNRNPM'	aggregator	9.10223
'LRWD1'	aggregator	7.21535
'BRD4'	aggregator	9.80183
'USP48'	aggregator	5.91606
'RANBP2'	aggregator	6.10392
'U2AF1L5|U2AF1'	soluble	NA
'SND1'	soluble	7.16969
'NIPBL'	aggregator	8.01028
'INTS1'	aggregator	6.04041
'PDS5A'	aggregator	7.995
'SRSF10'	soluble	11.7866
'UBR5'	aggregator	5.62906
'RIF1'	aggregator	5.19936
'DIS3'	soluble	7.1363
'RNF20'	aggregator	5.70367
'PRPF40A'	aggregator	NA
'CBFA2T3'	aggregator	8.23696
'ZC3H11A'	aggregator	8.5625
'HNRNPH3'	aggregator	6.86715
'RBM15'	aggregator	10.6505
'PRIM1'	soluble	8.35126
'DHFR'	aggregator	7.59515
'PRPF31'	aggregator	5.50832
'RBM5'	aggregator	6.16946
'POLE'	aggregator	6.34644
'PUS1'	aggregator	8.53774
'EZH2'	aggregator	7.01128
'POLD1'	soluble	7.03067
'CDC5L'	aggregator	8.47124
'XPC'	aggregator	9.30432
'SMARCC1'	aggregator	5.52934
'CDC73'	aggregator	10.223
'SAP18'	aggregator	9.8606
'RBM17'	soluble	5.69233
'ADNP'	aggregator	7.35255
'UHRF1'	aggregator	NA
'ARID4B'	aggregator	4.76234
'POLR1E'	aggregator	8.735
'FANCI'	aggregator	6.72047
'EXOSC10'	aggregator	8.65167
'KIF2C'	soluble	7.89935
'RNPS1'	soluble	12.3583
'CHD7'	aggregator	6.2826
'HNRNPF'	soluble	5.30566
'SUPT16H'	aggregator	5.36351
'TRIM33'	aggregator	6.65117
'CRNKL1'	aggregator	8.12902
'NCBP3'	aggregator	5.42364
'TTK'	soluble	8.27466
'NCAPD3'	soluble	7.53083
'TRA2A'	aggregator	11.7515
'RBBP6'	soluble	10.2736
'SMARCA2'	aggregator	7.20038
'DDX42'	aggregator	7.01041
'STAT1'	soluble	5.91684
'GPKOW'	soluble	6.00755
'BPTF'	aggregator	6.4838
'YY1'	soluble	6.22246
'HNRNPLL|HNRPLL'	aggregator	NA
'DNAAF5'	soluble	6.39009
'SUGP2'	aggregator	7.30465
'NOM1'	aggregator	8.26249
'DIEXF'	aggregator	NA
'HTATSF1'	aggregator	4.02332
'TCEB3'	aggregator	NA
'NAB2'	aggregator	6.96006
'PTPN2'	soluble	8.4434
'USP7'	soluble	5.24223
'DAXX'	aggregator	4.50788
'RECQL5'	aggregator	8.68599
'OGFR'	aggregator	4.48481
'RBM39'	aggregator	10.7457
'UTP20'	aggregator	7.40318
'DDX50'	aggregator	9.67529
'RPA1'	soluble	7.24172
'SF3A3'	soluble	5.05325
'POLD3'	aggregator	9.96408
'MBTD1'	aggregator	7.81748
'PCF11'	aggregator	8.76359
'RRP12'	aggregator	9.0191
'CHD1L'	aggregator	6.90024
'PDCD2'	aggregator	5.06071
'CDK5RAP1'	soluble	8.27493
'PHF20L1'	aggregator	6.80863
'XRN2'	soluble	7.51778
'RTN4IP1'	soluble	9.58022
'PTBP3'	aggregator	9.46256
'PRAME'	aggregator	6.89635
'CTR9'	aggregator	6.7456
'TRNAU1AP'	aggregator	4.35258
'GSE1'	aggregator	7.81039
'C9ORF64'	soluble	NA
'TWISTNB'	aggregator	6.97953
'ARID3A'	aggregator	4.55135
'NELFA'	aggregator	9.55025
'RBM26'	soluble	9.70316
'SMARCAD1'	aggregator	5.24136
'PNKP'	aggregator	8.61239
'FKBP5'	soluble	5.66213
'SMARCA5'	aggregator	8.24759
'ARID2'	aggregator	7.42921
'CHD4'	aggregator	5.62791
'KAT8'	aggregator	8.41475
'FAM50A'	soluble	6.82257
'PAF1'	aggregator	4.24722
'SYMPK'	soluble	5.99426
'GTF2B'	soluble	8.47016
'RPRD2'	aggregator	7.43735
'BYSL'	aggregator	8.29752
'SON'	aggregator	5.34622
'MAGED2'	soluble	9.92598
'DDX5'	aggregator	9.20605
'NXF1'	aggregator	8.70084
'MTA3'	aggregator	8.71727
'ESF1'	aggregator	4.73739
'U2SURP'	aggregator	8.81944
'ZBTB33'	aggregator	4.73746
'DPF2'	aggregator	6.25048
'ZC3H18'	aggregator	8.66904
'WRNIP1'	aggregator	6.00574
'ADAR'	soluble	8.8627
'ACTL6A'	soluble	5.30317
'ZMYM4'	aggregator	6.82407
'GNL3'	aggregator	9.74587
'SMARCD2'	aggregator	10.2173
'CTNNBL1'	aggregator	4.69027
'IRF2BPL'	aggregator	8.30355
'HNRNPH1'	soluble	6.24604
'ELAVL1'	soluble	9.5751
'ABT1'	aggregator	10.4441
'TCERG1'	soluble	9.14941
'HMCES'	aggregator	8.24994
'HELLS'	aggregator	8.05441
'STXBP2'	soluble	6.51819
'GABPA'	soluble	4.60192
'TOP3A'	aggregator	8.40761
'MTA2'	soluble	10.1728
'USP11'	aggregator	5.1362
'ARID3B'	aggregator	NA
'NSUN5'	aggregator	8.72902
'SATB2'	aggregator	6.89945
'FANCD2'	aggregator	5.73336
'ZNF326'	aggregator	4.8124
'LAS1L'	aggregator	4.35948
'CHERP'	aggregator	9.38606
'MYD88'	soluble	NA
'ZMYND8'	aggregator	7.19984
'TYMS'	soluble	7.00331
'PBRM1'	aggregator	6.87686
'DDX3X'	soluble	7.19543
'TRIM28'	soluble	5.55099
'PPIL2'	aggregator	9.10051
'POLR1B'	soluble	7.87863
'LIG1'	soluble	5.3039
'IRF2BP1'	aggregator	8.24097
'CDC34'	soluble	4.15313
'SNIP1'	aggregator	10.5937
'SETD2'	aggregator	6.02338
'POLR3A'	soluble	8.6156
'SLC29A1'	soluble	8.39114
'NOC4L'	aggregator	7.53015
'MRPL1'	soluble	9.17833
'MGA'	aggregator	6.75533
'CTNND1'	soluble	6.14299
'RBM25'	aggregator	6.17284
'MAPRE2'	soluble	5.28165
'ORC2'	soluble	6.47662
'IGF2R'	soluble	5.75215
'TOP1'	aggregator	9.9482
'ANK1'	soluble	5.9224
'LASP1'	soluble	7.0721
'PPP4R3B'	soluble	4.60119
'RBM14'	aggregator	9.92448
'LEMD3'	soluble	7.5804
'ERP29'	soluble	7.48586
'ZNF131'	aggregator	4.87198
'PKP3'	soluble	9.70305
'TSFM'	soluble	8.55666
'TTLL12'	soluble	5.25463
'CPSF1'	soluble	6.37094
'SLU7'	aggregator	7.14384
'SMCHD1'	aggregator	7.31936
'UBTF'	aggregator	5.52056
'GOT2'	soluble	9.37658
'ZMYM3'	aggregator	6.28108
'FIP1L1'	soluble	5.27845
'HDLBP'	soluble	6.8621
'P4HB'	soluble	4.49022
'FASTKD1'	soluble	7.79088
'DEK'	soluble	9.01356
'MORC2'	aggregator	8.55736
'YTHDC1'	aggregator	6.13343
'CSDE1'	soluble	6.16963
'SPEN'	aggregator	7.69068
'NDC80'	soluble	5.315
'NOP9'	aggregator	7.29155
'SIN3A'	aggregator	7.26915
'FOXK2'	aggregator	10.0593
'CWC27'	aggregator	5.53151
'SERPINH1'	soluble	9.12005
'ILKAP'	soluble	7.10713
'GTF3C5'	soluble	6.90063
'ATP6V0A1'	soluble	6.38925
'ZNF609'	aggregator	8.13489
'ZNF318'	aggregator	7.19349
'XRCC6'	soluble	6.60648
'CDK6'	soluble	6.42533
'TBRG4'	soluble	7.4485
'RALY'	soluble	9.65598
'POLR1A'	soluble	7.03082
'GATAD2A'	aggregator	10.6645
'RNGTT'	aggregator	8.22912
'EYA3'	aggregator	4.8453
'CPT2'	soluble	8.30268
'PHB2'	soluble	10.4065
'RCOR3'	aggregator	8.56359
'CPSF4'	aggregator	8.36257
'RBM28'	soluble	9.91178
'EXOSC7'	soluble	4.83465
'ATP5H'	soluble	NA
'NBN'	soluble	6.89134
'CPSF2'	soluble	4.73219
'CELF1'	soluble	8.62856
'TFRC'	soluble	6.58358
'PRPF3'	soluble	10.2194
'GTF2H2|GTF2H2C'	soluble	NA
'WAPL'	aggregator	5.09437
'PRIM2'	soluble	NA
'BTK'	soluble	7.85642
'MORC3'	soluble	5.30309
'YARS2'	soluble	9.33457
'NACC1'	soluble	5.50677
'H7BZW1|C21ORF59'	aggregator	NA
'RAD17'	soluble	7.07348
'ACSM3'	soluble	9.45043
'PRPF8'	soluble	9.14221
'KIF20B'	aggregator	5.37054
'GCFC2'	aggregator	5.81463
'TRIM24'	aggregator	7.1119
'EIF2AK2'	soluble	8.62658
'PDIA3'	soluble	6.27841
'GIGYF1'	soluble	5.05898
'DDX46'	aggregator	9.86697
'PDIA6'	soluble	4.70254
'POGZ'	aggregator	7.42066
'GANAB'	soluble	6.05995
'GTF2H1'	aggregator	8.97967
'GCN1'	soluble	7.49656
'WDR33'	soluble	9.71221
'NELFB'	aggregator	6.02425
'DDX39A'	soluble	5.3879
'RNASEH2B'	soluble	9.68407
'HYOU1'	soluble	4.87875
'SETD1A'	aggregator	4.79133
'POLR3B'	soluble	8.63656
'SNX17'	soluble	7.53151
'UBN2'	aggregator	9.78591
'NUF2'	soluble	8.4958
'AIFM1'	soluble	9.39405
'NCAPG2'	soluble	6.86781
'NPAT'	aggregator	5.69251
'PNN'	soluble	NA
'MTERF3'	soluble	8.93789
'POLB'	aggregator	9.41184
'TRMT2A'	soluble	7.99207
'DDX23'	soluble	10.2109
'CANX'	soluble	4.20687
'NR3C1'	soluble	6.30735
'GTF3C3'	aggregator	4.7138
'PDS5B'	soluble	8.68751
'MTIF2'	soluble	7.15808
'IK'	soluble	6.5692
'QRICH1'	aggregator	5.72484
'SLC3A2'	soluble	4.63364
'CMIP'	soluble	6.67686
'HDAC1'	soluble	5.15807
'GPATCH8'	soluble	9.00205
'NDUFAF7'	aggregator	8.54626
'AKAP8L'	aggregator	4.70158
'GRB10'	soluble	7.92115
'SLC25A24'	soluble	6.20638
'TOMM40'	soluble	7.28884
'GNL3L'	soluble	8.61786
'SLC1A5'	soluble	5.13953
'SRRM2'	soluble	12.5569
'SCML2'	aggregator	8.72061
'TP53BP1'	soluble	4.34267
'MSH2'	soluble	5.49258
'USP34'	soluble	5.66104
'HADHA'	soluble	9.51571
'RBM10'	soluble	5.79766
'XRCC1'	aggregator	NA
'PARP12'	soluble	8.60591
'NOC2L'	aggregator	5.30822
'PPHLN1'	soluble	9.52458
'BAZ2A'	aggregator	6.60255
'SMARCB1'	aggregator	6.13288
'SLC9A3R1'	soluble	5.52199
'PBK'	soluble	4.74741
'MMS19'	soluble	6.31972
'RACGAP1'	soluble	9.26355
'KIAA1429'	soluble	NA
'SAP30'	soluble	9.59888
'STOML2'	soluble	7.50268
'DNAJB11'	soluble	6.07463
'SRBD1'	aggregator	8.996
'PES1'	aggregator	7.36797
'MRPS31'	soluble	9.91648
'TRIT1'	aggregator	8.36448
'CDC2|CDK1'	soluble	NA
'FAM118B'	soluble	5.83518
'MLLT1'	soluble	8.93347
'HSP90B1'	soluble	4.47663
'AKAP8'	soluble	4.77119
'SNX15'	soluble	4.83856
'PPIL4'	soluble	5.70893
'CPSF6'	soluble	7.16275
'LMAN1'	soluble	6.76396
'RPS6KB2'	soluble	7.37092
'SSRP1'	soluble	6.85433
'CDKN2AIP'	soluble	9.53566
'TAF4'	aggregator	10.6439
'UBLCP1'	soluble	6.39371
'MYSM1'	aggregator	5.20084
'RBM12'	soluble	8.97782
'VDAC2'	soluble	7.65138
'PREP'	soluble	5.68048
'ELL'	aggregator	9.77918
'SNRNP200'	soluble	5.94946
'ZC3HAV1'	soluble	8.46746
'ECI1'	soluble	8.71684
'CCAR2'	soluble	4.89003
'ATP5A1'	soluble	NA
'CCT6A'	soluble	6.65302
'SRRT'	soluble	5.75883
'EXOSC9'	soluble	4.93427
'SLC25A6'	soluble	10.2581
'MCMBP'	soluble	5.70075
'PPIG'	aggregator	11.0125
'DROSHA'	soluble	7.91328
'URB1'	aggregator	6.42948
'PCID2'	soluble	8.68283
'UBA1'	soluble	5.49969
'ARID1A'	aggregator	6.68055
'INTS12'	aggregator	10.4338
'RPN1'	soluble	6.34034
'TRA2B'	soluble	11.7288
'GPI'	soluble	8.55401
'LRRC40'	soluble	6.37253
'TBL1XR1'	soluble	5.25722
'EIF3I'	soluble	5.37762
'CCT7'	soluble	7.73145
'TSR1'	soluble	7.44378
'GTPBP10'	soluble	9.54939
'CCT5'	soluble	5.34059
'ZC3H15'	soluble	4.95121
'OLA1'	soluble	7.98787
'GDI2'	soluble	6.39168
'LENG8'	aggregator	NA
'CALR'	soluble	4.04336
'AGFG1'	soluble	8.91307
'ATP5J2'	soluble	NA
'CLSPN'	soluble	4.45469
'AK2'	soluble	7.97038
'VCP'	soluble	4.8916
'FUBP3'	soluble	8.55294
'CLCC1'	soluble	5.23004
'COPS2'	soluble	5.20135
'IGF2BP2'	soluble	8.81666
'GTF3C4'	soluble	6.63921
'TMX1'	soluble	4.63064
'VCL'	soluble	5.33028
'EHMT2'	soluble	5.13854
'THOC1'	soluble	4.63432
'PDIA4'	soluble	4.69747
'SUPT5H'	soluble	4.69078
'ZFC3H1'	aggregator	8.24213
'GABPB1'	aggregator	4.50281
'DLST'	soluble	9.38653
'APOBR'	soluble	4.07074
'C11ORF58|SMAP'	soluble	NA
'GPATCH4'	aggregator	NA
'GATAD2B'	aggregator	10.3765
'ACTN1'	soluble	5.07424
'CFAP20'	soluble	10.2673
'YEATS2'	soluble	9.43958
'SFSWAP'	soluble	8.22496
'HEATR3'	soluble	4.74755
'SLC25A3'	soluble	9.78516
'GOLPH3L'	soluble	5.54756
'NOL9'	aggregator	9.39238
'NFRKB'	aggregator	9.84873
'MEPCE'	soluble	10.0133
'CCT3'	soluble	6.44067
'ZFPM1'	aggregator	7.90461
'TSEN34'	soluble	8.68845
'TADA3'	soluble	6.17869
'RNPC3'	soluble	7.82186
'SUPT6H'	soluble	4.53638
'HLTF'	soluble	8.84471
'IWS1'	aggregator	4.30971
'TXNDC5'	soluble	5.86133
'DHX37'	aggregator	8.2111
'NOP14'	aggregator	7.62941
'DARS2'	soluble	8.10803
'XRN1'	soluble	7.22165
'SERPINB1'	soluble	6.19443
'CHCHD3'	soluble	8.45274
'HPRT1'	soluble	6.67075
'ZNF687'	soluble	8.23572
'MAP1B'	soluble	4.4409
'FBXO7'	soluble	6.51458
'HMG20B'	aggregator	9.95846
'MINA'	soluble	NA
'CBSL|CBS'	soluble	NA
'CTDP1'	aggregator	4.93318
'ERCC2'	soluble	7.15613
'SHMT2'	soluble	8.67401
'TDRD7'	soluble	7.21567
'MKRN2'	soluble	7.64157
'ZNF592'	aggregator	7.87832
'PRKCSH'	soluble	4.04563
'POLA2'	soluble	4.90213
'DDOST'	soluble	6.51794
'PHF10'	aggregator	6.59062
'RBM4'	aggregator	7.08323
'ZNF638'	soluble	6.30895
'ATP5B'	soluble	NA
'LATS1'	aggregator	8.99552
'ZC3H13'	soluble	10.0584
'PTCD3'	soluble	6.37683
'RRP1B'	aggregator	10.4901
'NCOR1'	aggregator	7.10807
'FHOD1'	soluble	6.32599
'SUZ12'	aggregator	9.13061
'RAB7A'	soluble	6.58792
'VDAC1'	soluble	8.88609
'MTDH'	soluble	10.0586
'SLC25A20'	soluble	9.8361
'AKAP9'	soluble	4.64658
'HSPD1'	soluble	5.54782
'PARN'	soluble	6.10533
'ALDOA'	soluble	8.1992
'DDX21'	soluble	9.91643
'GRWD1'	soluble	4.56045
'PKMYT1'	soluble	6.93394
'CSNK2A2'	soluble	8.81683
'CS'	soluble	8.52962
'LIN54'	aggregator	9.34294
'MPP1'	soluble	7.42178
'SUMO1'	aggregator	5.22446
'COMMD3'	soluble	5.87884
'KDM3B'	soluble	7.18659
'LCP1'	soluble	5.0711
'DLD'	soluble	7.94523
'CTH'	soluble	6.68821
'MYBBP1A'	aggregator	9.87052
'PGM2'	soluble	6.70296
'DDX17'	soluble	NA
'PLOD3'	soluble	5.95255
'ACY1'	soluble	6.11775
'FNBP4'	soluble	4.38732
'UGGT1'	soluble	5.32145
'GRAP2'	soluble	6.94635
'SFPQ'	soluble	9.95369
'POLR3E'	soluble	6.43001
'DNAJB6'	soluble	9.742
'CABIN1'	aggregator	5.90453
'HOXB9'	aggregator	9.21733
'CLASRP'	soluble	11.0269
'DCP2'	soluble	8.10475
'SLC25A13'	soluble	8.86569
'SLC1A4'	soluble	6.17981
'TAF6'	aggregator	8.80293
'HNRNPH2'	aggregator	6.246
'ADD1'	soluble	5.60717
'GTF3C2'	aggregator	7.32604
'CCT4'	soluble	7.93982
'URB2'	soluble	7.3171
'ACAD9'	soluble	8.04939
'GARS'	soluble	7.03508
'TKT'	soluble	7.72826
'CHID1'	soluble	8.93627
'THOC2'	soluble	8.62851
'SMARCC2'	aggregator	5.44568
'RAB1A'	soluble	5.99927
'YKT6'	soluble	6.93385
'RPRD1A'	aggregator	7.63744
'ERO1A'	soluble	5.40947
'TBCE'	soluble	6.73182
'EXOSC2'	soluble	7.58055
'EIF2B1'	soluble	7.40275
'STT3B'	soluble	9.16982
'UBR2'	soluble	6.18713
'GRSF1'	soluble	6.11461
'RANGAP1'	soluble	4.33038
'MCRS1'	aggregator	9.9928
'KANSL3'	aggregator	NA
'HADHB'	soluble	9.94061
'PRPF4'	soluble	7.44252
'LDHB'	soluble	5.9262
'MAPK14'	soluble	5.58107
'ERP44'	soluble	4.89926
'MRPS23'	aggregator	9.32534
'AGAP3'	soluble	8.04623
'SCAMP3'	soluble	7.72487
'GSPT1'	soluble	5.3425
'BRD3'	soluble	9.99033
'COLGALT2'	soluble	6.11641
'BRD2'	soluble	9.64874
'VDAC3'	soluble	8.9017
'CMSS1'	soluble	9.81983
'PPID'	soluble	7.23718
'TIMM17B'	soluble	9.22429
'FOXK1'	soluble	9.67844
'PKM'	soluble	7.93556
'RNF219'	soluble	5.44552
'EPHX1'	soluble	7.27888
'ARMC6'	soluble	6.194
'STAT3'	soluble	6.2252
'TK1'	soluble	8.61334
'STT3A'	soluble	8.16522
'MCM3AP'	soluble	6.34904
'RAB21'	soluble	8.0481
'SLC43A3'	soluble	8.65038
'CISD2'	soluble	10.2498
'GPD2'	soluble	7.77296
'KIAA0391'	aggregator	NA
'GFM2'	soluble	6.47214
'KIAA1524'	soluble	NA
'ARL6IP5'	soluble	10.2821
'ADH5'	soluble	7.53969
'LNP'	soluble	NA
'KIF15'	soluble	5.84637
'ETFA'	soluble	8.56868
'TMEM245'	soluble	NA
'CAPN1'	soluble	5.34577
'SLC25A12'	soluble	8.55948
'AHCY'	soluble	6.29231
'NSDHL'	soluble	8.20161
'CACTIN'	soluble	9.6187
'STUB1'	soluble	5.68357
'KDM1B'	soluble	NA
'SDAD1'	aggregator	9.84028
'VCPIP1'	soluble	7.20056
'OSBPL9'	soluble	6.10765
'EIF4B'	soluble	5.34986
'ERCC6L'	soluble	4.95614
'UBXN6'	soluble	6.8828
'A0A0C4DFX4|SRCAP'	soluble	NA
'WDHD1'	soluble	5.32356
'HEATR1'	aggregator	6.51405
'HSPA5'	soluble	4.79503
'ZC3HC1'	soluble	5.29014
'HNRNPD'	soluble	8.0081
'ACTN4'	soluble	5.11807
'WDR43'	soluble	5.2842
'TCP1'	soluble	5.96146
'LRPPRC'	soluble	5.99728
'DMAP1'	soluble	10.0854
'GTF2E1'	soluble	4.45215
'HEXB'	soluble	NA
'SDHA'	soluble	7.40552
'HMBOX1'	aggregator	5.9582
'HDAC2'	soluble	5.74594
'WARS'	soluble	6.15058
'HNRNPC'	soluble	4.69498
'CLP1'	aggregator	6.60361
'GIPC1'	soluble	6.19397
'SPCS2'	soluble	8.68228
'CAPZB'	soluble	5.2278
'EXOSC8'	soluble	4.94074
'LIMA1'	soluble	6.83585
'SMG7'	soluble	8.99749
'PHB'	soluble	5.45991
'UQCRFS1'	soluble	8.46511
'ARMT1'	soluble	5.56389
'CSNK2B'	soluble	5.28788
'USP22'	soluble	8.09005
'SPTBN2'	soluble	6.01304
'ALDH9A1'	soluble	NA
'UBA52'	soluble	10.5135
'STAT6'	soluble	6.16443
'CD2BP2'	aggregator	4.23166
'RAB18'	soluble	4.8606
'IMMT'	soluble	6.43176
'PSAT1'	soluble	7.76961
'BCOR'	aggregator	6.44229
'LMAN2'	soluble	6.94878
'TTF2'	soluble	8.50604
'ATF7IP'	aggregator	4.31699
'TRAP1'	soluble	8.39879
'BCR'	soluble	7.02879
'PGK1'	soluble	8.26811
'UGP2'	soluble	8.39614
'ORC3'	soluble	7.65429
'CCT8'	soluble	5.30401
'RDX'	soluble	6.29675
'RAB14'	soluble	6.12659
'NCAPH2'	soluble	4.37854
'TST'	aggregator	7.28332
'RPN2'	soluble	5.46016
'POLA1'	soluble	5.59047
'CAPN2'	soluble	4.6048
'RAB1B'	soluble	5.37592
'COG4'	soluble	NA
'PGD'	soluble	7.24789
'EMG1'	soluble	NA
'FIGNL1'	soluble	7.93496
'YOD1'	soluble	5.98764
'ME1'	soluble	6.01296
'SMARCE1'	aggregator	4.54009
'SCAF8'	soluble	8.51544
'NUB1'	soluble	5.76644
'JMJD1C'	soluble	7.93652
'ACADVL'	soluble	9.09535
'GAK'	soluble	5.47478
'PHC2'	soluble	8.8694
'CCT2'	soluble	6.41621
'RAP2B'	soluble	4.44081
'RNMT'	soluble	6.54442
'PGP'	soluble	5.91571
'PMVK'	soluble	5.41526
'POLR2E'	soluble	5.75941
'ABCE1'	soluble	8.45007
'RTFDC1'	soluble	NA
'AFG3L2'	soluble	8.9836
'NAA50'	soluble	9.0819
'HARS'	soluble	5.56066
'EXOSC5'	soluble	7.66089
'GFPT1'	soluble	7.10979
'MAT2A'	soluble	6.45018
'SH3GLB1'	soluble	5.83889
'EP400'	soluble	9.67452
'GSR'	soluble	8.65531
'DCPS'	soluble	6.34729
'PLOD1'	soluble	6.93867
'SLC25A5'	soluble	10.1761
'HNRNPUL1'	soluble	6.89591
'PDLIM1'	soluble	7.03425
'MRPS30'	soluble	8.05321
'HEXA'	soluble	4.79391
'CAND2'	soluble	5.40668
'RAB11B'	soluble	5.72932
'C1ORF112'	soluble	NA
'DCAF13'	soluble	NA
'FAH'	soluble	6.94353
'PPP2R5D'	soluble	8.31366
'KPNA6'	soluble	4.61564
'RBM22'	soluble	8.67039
'CTTN'	soluble	5.04692
'CYB5R3'	soluble	7.6819
'KIF14'	soluble	7.99287
'DDX20'	soluble	6.94731
'TXNRD1'	soluble	7.41832
'PHF19'	aggregator	9.01623
'BCAT1'	soluble	4.94927
'THRAP3'	soluble	10.8201
'BCLAF1'	soluble	10.6105
'DYNC1I2'	soluble	4.85315
'CUL4B'	soluble	7.41315
'DHODH'	soluble	10.231
'IGF2BP3'	soluble	9.32249
'COIL'	soluble	9.57027
'HSDL1'	soluble	8.90174
'SMTN'	aggregator	9.58252
'GMEB1'	soluble	4.47761
'PAICS'	soluble	7.25979
'HM13'	soluble	6.39846
'MYDGF'	soluble	6.6762
'ITGB1'	soluble	5.04024
'RRP1'	aggregator	9.96113
'DIAPH3'	soluble	7.03566
'OGT'	soluble	6.68042
'SREK1'	soluble	11.1389
'ACP1'	soluble	6.73072
'STOM'	soluble	8.06992
'EARS2'	soluble	8.98048
'PFN1'	soluble	8.46487
'CAND1'	soluble	5.53572
'PDXDC1'	soluble	5.0524
'STAT5B'	soluble	5.94227
'RAB10'	soluble	8.61138
'FHL3'	soluble	6.14803
'TIA1'	soluble	7.84453
'CAP1'	soluble	8.20056
'TARS2'	soluble	7.31082
'SEC61A1'	soluble	8.1722
'USP28'	aggregator	4.84416
'NCOA5'	soluble	9.9338
'VAMP7'	soluble	8.7854
'PRPF39'	aggregator	5.09374
'FAM207A'	aggregator	11.6543
'EEF2'	soluble	6.81766
'RECQL'	soluble	7.9663
'THOP1'	soluble	5.93001
'STAT5A'	soluble	6.35647
'SLC25A19'	soluble	9.98824
'VBP1'	soluble	7.19054
'YLPM1'	soluble	NA
'NCLN'	soluble	6.87804
'ACAT2'	soluble	6.91927
'TTC27'	soluble	5.28573
'PRPF4B'	soluble	10.9641
'CDK4'	soluble	7.01046
'CAT'	soluble	7.4129
'ATP1A1'	soluble	5.14724
'HACL1'	soluble	7.39094
'NMT1'	soluble	7.91113
'VAPA'	soluble	8.92547
'LANCL2'	soluble	7.46189
'SCAF1'	soluble	9.84364
'DEF6'	soluble	5.88969
'DNTTIP2'	soluble	6.02335
'LEO1'	aggregator	4.12112
'GSTO1'	soluble	6.53734
'EWSR1'	soluble	9.56348
'MSH3'	soluble	8.11942
'ACLY'	soluble	7.34364
'WDR44'	soluble	5.10397
'YARS'	soluble	7.05349
'TUBA4A'	soluble	4.69362
'PSMG2'	soluble	7.01859
'PRPF38A'	soluble	10.5131
'HSD17B10'	soluble	7.93684
'RHOC'	soluble	6.52227
'MAGT1'	soluble	NA
'AQR'	soluble	6.32559
'UAP1'	soluble	6.28606
'MAD2L1'	soluble	4.71812
'CPSF3'	soluble	5.3362
'RAB35'	soluble	8.46278
'RAE1'	soluble	7.89927
'FSCN1'	soluble	7.25775
'SARS'	soluble	6.37587
'MBD3'	soluble	4.97989
'PFKL'	soluble	7.53735
'EIF2D'	soluble	7.72568
'NAMPT'	soluble	7.17663
'SHCBP1'	soluble	4.38865
'DDB1'	soluble	4.92221
'DNAJA3'	soluble	9.67871
'PURB'	soluble	5.0632
'CLIP1'	soluble	5.03379
'CUL3'	soluble	8.70343
'F8W031'	soluble	NA
'MT'	soluble	NA
'EIF2S2'	soluble	5.46359
'MRPS27'	soluble	6.08005
'TXNDC12'	soluble	5.09829
'USP3'	soluble	8.22682
'SART1'	soluble	5.921
'EZR'	soluble	6.16915
'CDKAL1'	soluble	7.51129
'SULT1A1'	soluble	6.60807
'HEMGN'	soluble	4.53429
'ALDH1A1'	soluble	6.70462
'COLGALT1'	soluble	7.33123
'GUSB'	soluble	7.01868
'SAMD1'	aggregator	NA
'NOA1'	soluble	8.86102
'RNF2'	soluble	6.84172
'LOC102724023|A0A096LPI6|C21ORF33'	soluble	NA
'APEH'	soluble	5.16202
'PFKP'	soluble	7.60163
'NCL'	soluble	4.31988
'MLF2'	aggregator	6.89721
'NBEAL2'	soluble	6.34618
'GPHN'	soluble	5.08667
'PDCL3'	soluble	4.48197
'AKR7A2'	soluble	7.18465
'PHGDH'	soluble	6.69736
'RIOK1'	soluble	6.08135
'EXOSC4'	soluble	6.50763
'SMS'	soluble	4.62411
'KDM3A'	soluble	8.14755
'PLEKHF2'	soluble	8.29445
'MAP4'	soluble	5.06945
'TRIM11'	soluble	5.41875
'POM121'	soluble	11.2348
'NAA15'	soluble	7.44679
'ISOC1'	soluble	7.46068
'GLE1'	soluble	7.46785
'TOR1AIP1'	soluble	8.40573
'PKLR'	soluble	7.83219
'PRDX4'	soluble	6.23935
'ARAP1'	soluble	6.14834
'NARS'	soluble	6.17064
'RTF1'	soluble	8.49383
'FRRS1'	soluble	7.50823
'KHSRP'	soluble	7.33861
'PLBD2'	soluble	6.78125
'M6PR'	soluble	5.64349
'SLIRP'	aggregator	10.9979
'CWF19L2'	soluble	9.04781
'SLC16A1'	soluble	8.82409
'F11R'	soluble	8.01854
'SSBP1'	soluble	10.0411
'HSPA9'	soluble	6.00917
'SPDL1'	aggregator	5.15229
'TGM2'	soluble	4.86386
'LCLAT1'	soluble	8.79653
'UBE2Q1'	soluble	4.71938
'CDC42'	soluble	6.50698
'COX20'	soluble	8.95304
'CECR5'	soluble	NA
'DAP3'	soluble	9.22129
'ZCCHC11'	soluble	NA
'RIC8A'	soluble	4.97913
'MDH1'	soluble	7.44729
'HNRNPUL2'	soluble	4.55413
'AGPAT1'	soluble	9.74783
'PI4KA'	soluble	NA
'INPPL1'	soluble	6.49275
'SLC25A21'	soluble	9.93719
'SERPINB9'	soluble	5.6735
'TMEM43'	soluble	8.40617
'SPCS3'	soluble	8.99488
'PCIF1'	soluble	7.43952
'ARCN1'	soluble	6.10743
'G6PD'	soluble	6.83691
'DNAJC3'	soluble	6.03486
'CCDC47'	soluble	4.4861
'OXSM'	soluble	7.71919
'FAM120B'	soluble	5.43866
'LDHA'	soluble	8.45177
'RAB5A'	soluble	8.31027
'LZIC'	soluble	4.58437
'FN3K'	soluble	7.63582
'IARS2'	soluble	7.19939
'METTL7A'	soluble	8.47403
'NME3'	soluble	7.96721
'PFKFB2'	soluble	8.5362
'LDLRAP1'	soluble	6.6746
'APOOL'	soluble	10.0748
'NUP210'	soluble	6.79839
'TBK1'	soluble	6.77242
'KDM5C'	soluble	5.28687
'CBLL1'	soluble	8.38051
'FDXR'	soluble	NA
'PCGF6'	soluble	4.63121
'GSS'	soluble	5.7331
'DCTN4'	soluble	7.37294
'VAV1'	soluble	6.58904
'PSMA3'	soluble	4.96586
'CASP8'	soluble	4.73018
'METTL5'	soluble	6.66388
'VAT1'	soluble	6.2455
'SMG5'	soluble	5.73429
'TIPRL'	soluble	5.77541
'SUGT1'	soluble	4.80468
'SUGP1'	aggregator	7.76588
'DCXR'	soluble	8.23328
'SLC38A5'	soluble	8.28388
'RPIA'	soluble	8.72514
'REEP5'	soluble	8.28641
'TNKS1BP1'	soluble	4.48673
'NQO2'	soluble	6.24127
'ACAA2'	soluble	8.20714
'TRIM25'	soluble	8.14948
'PDXK'	soluble	6.04754
'SEC62'	soluble	7.13812
'WAC'	soluble	9.99309
'IMPDH2'	soluble	6.89626
'MAPK1'	soluble	6.98569
'ZMPSTE24'	soluble	7.57908
'EIF4G3'	soluble	5.0202
'CD151'	soluble	7.51793
'TES'	soluble	7.72249
'TOR1A'	soluble	6.99503
'ATAD3A'	soluble	9.41386
'LAMTOR1'	soluble	4.78836
'TOMM34'	soluble	9.35249
'AHCYL1'	soluble	6.8728
'ATP6V1B2'	soluble	5.54764
'ALDOC'	soluble	6.86155
'RABL6'	soluble	4.85285
'AARS2'	soluble	6.19848
'PSMD1'	soluble	5.04412
'INTS3'	soluble	NA
'MGST3'	soluble	9.68014
'CHD8'	aggregator	6.4331
'PAFAH1B1'	soluble	7.39709
'ACOT7'	soluble	8.65997
'MRPL45'	soluble	NA
'CNP'	soluble	9.5049
'DCAF16'	soluble	5.9429
'TMED10'	soluble	7.55284
'PSMA4'	soluble	7.85561
'SLC7A1'	soluble	5.05773
'ERCC3'	soluble	7.24128
'FAM192A'	soluble	5.11289
'SMARCAL1'	aggregator	9.54871
'IDH1'	soluble	7.00502
'UBE2L3'	soluble	8.79354
'SCAMP2'	soluble	6.00372
'ANXA5'	soluble	4.66006
'ILK'	soluble	8.17925
'TBC1D10B'	soluble	9.64248
'DNPEP'	soluble	NA
'RNASEL'	soluble	6.6445
'YWHAE'	soluble	4.36296
'TCAF1'	soluble	6.51082
'C1ORF52'	soluble	NA
'NUP214'	soluble	7.51779
'PPP2CA'	soluble	5.22386
'SCARB2'	soluble	4.76014
'WBP4'	soluble	5.24893
'VIM'	soluble	4.77339
'CHUK'	soluble	6.71949
'CSTB'	soluble	7.72655
'SSX2IP'	soluble	6.3476
'GALNT7'	soluble	7.12041
'GRHPR'	soluble	7.43676
'FXR1'	soluble	6.0248
'LMAN2L'	soluble	8.56339
'SMC1A'	soluble	7.74998
'CBR1'	soluble	8.48805
'TOP2A'	soluble	9.16581
'WWP2'	soluble	7.12636
'SRP9'	soluble	8.20857
'LONP1'	soluble	6.34203
'PPP2R2A'	soluble	6.11319
'BOP1'	soluble	6.11914
'CD2AP'	soluble	6.31295
'HNRNPDL'	soluble	9.98028
'ACO1'	soluble	6.66126
'PITPNB'	soluble	6.87294
'RRP9'	soluble	7.92263
'ILF3'	soluble	9.0773
'PSMC4'	soluble	4.83988
'SMG8'	soluble	7.7219
'PALM3'	soluble	4.19961
'FH'	soluble	9.16534
'EIF3E'	soluble	5.88871
'SEPT2'	soluble	NA
'PTK2B'	soluble	6.15899
'PNP'	soluble	6.9482
'ABCB7'	soluble	9.7869
'DDAH2'	soluble	5.89644
'MDH2'	soluble	8.90168
'AP2B1'	soluble	5.02055
'PPIB'	soluble	10.0713
'NCK2'	soluble	6.95294
'ATP6V0D1'	soluble	4.63512
'NELFE'	soluble	9.91484
'SPAG5'	soluble	4.64931
'PSPC1'	soluble	6.63092
'CUL1'	soluble	8.12911
'TSEN54'	soluble	7.99795
'CRYZL1'	soluble	5.58301
'TDP1'	aggregator	7.72243
'MBOAT7'	soluble	9.11301
'UBE2T'	soluble	8.22921
'TTC1'	soluble	4.48652
'CSNK2A1'	soluble	7.85675
'CBR4'	soluble	9.93142
'GOT1'	soluble	7.0119
'PIEZO1'	soluble	7.48499
'STX5'	soluble	9.71884
'HSD17B4'	soluble	9.20657
'SAMM50'	soluble	6.90064
'SART3'	soluble	5.24719
'FKBP3'	soluble	9.95664
'ILF2'	soluble	4.92948
'TRAF3IP2'	aggregator	6.74021
'PCBP2'	soluble	6.77325
'UQCC1'	soluble	9.1678
'PSME3'	soluble	5.75518
'ARPC2'	soluble	7.40244
'DAZAP1'	soluble	8.77847
'EMD'	soluble	5.16638
'NOL8'	aggregator	7.09214
'APTX'	soluble	9.67605
'EIF2B5'	soluble	4.72494
'ARHGAP6'	soluble	7.38174
'PSMB7'	soluble	7.796
'FN3KRP'	soluble	7.36064
'UBP1'	soluble	6.31028
'GGH'	soluble	7.13411
'ANP32E'	aggregator	3.48722
'CCDC6'	soluble	7.3853
'GLUD1'	soluble	7.90905
'EEF1A2'	soluble	9.50429
'SRFBP1'	soluble	10.3319
'TIMMDC1'	soluble	8.74703
'HNRNPA3'	soluble	9.30597
'NR2F2'	soluble	8.34523
'TTC5'	soluble	6.45259
'LNPEP'	soluble	5.49606
'AP1B1'	soluble	4.67821
'CHAMP1'	soluble	8.62903
'ASH2L'	soluble	5.42499
'AMPD2'	soluble	6.92671
'ENOPH1'	soluble	4.40429
'MRPL37'	soluble	8.73061
'RBM45'	soluble	NA
'AARS'	soluble	5.17869
'BLMH'	soluble	6.2018
'MTA1'	soluble	9.64587
'PCYT1A'	soluble	7.29109
'RHOG'	soluble	8.20609
'RPS16'	soluble	10.8059
'RAB5C'	soluble	8.60582
'SMC3'	soluble	7.18229
'GGPS1'	soluble	6.05869
'ASL'	soluble	6.44565
'GMPR'	soluble	7.07814
'HK1'	soluble	6.78293
'RNH1'	soluble	4.44363
'NNT'	soluble	8.21103
'FAM208A'	aggregator	NA
'TGFB1'	soluble	NA
'DHX15'	soluble	7.48231
'SRP14'	soluble	10.7529
'TACC3'	soluble	4.69342
'PTER'	soluble	6.50599
'PARK7'	soluble	6.78128
'WDR61'	soluble	5.1241
'ABL1'	soluble	8.94405
'VPS33B'	soluble	6.67561
'SHMT1'	soluble	7.77178
'MAGEA1'	soluble	4.52872
'STIP1'	soluble	6.784
'CORO7'	soluble	5.55292
'SERPINB6'	soluble	4.92671
'LUZP1'	soluble	8.83002
'ZC3H8'	soluble	8.40288
'RUNX1'	soluble	9.61723
'IQSEC1'	soluble	6.92691
'HCFC1'	soluble	7.48386
'ZNF574'	soluble	8.10739
'PPA2'	soluble	7.44515
'PDCD11'	aggregator	9.29351
'BCL2L13'	soluble	4.10258
'CHD3'	aggregator	7.30459
'FAM136A'	soluble	7.68417
'DNAJC11'	soluble	8.60281
'RUVBL2'	soluble	5.3224
'FUCA1'	soluble	6.84221
'ISYNA1'	soluble	5.50728
'TIMELESS'	aggregator	5.0805
'DNAJC2'	soluble	9.13454
'PPP2R1B'	soluble	4.5699
'EEF2K'	soluble	4.98393
'SCRIB'	soluble	4.73255
'SNX27'	soluble	6.46515
'ZYX'	soluble	6.6545
'CCDC55|NSRP1'	soluble	NA
'SNAP23'	soluble	4.62319
'PPAT'	soluble	6.73722
'SETDB1'	soluble	5.84031
'ORC5'	soluble	7.81059
'DENND4C'	soluble	NA
'PPME1'	soluble	5.83972
'WEE1'	soluble	6.75682
'OAT'	soluble	7.0483
'UPF1'	soluble	NA
'LAP3'	soluble	8.05421
'WHSC1L1'	aggregator	NA
'AACS'	soluble	6.18246
'CAPNS1'	soluble	4.81814
'CPD'	soluble	5.95057
'BCAP29'	soluble	10.1837
'CAB39'	soluble	6.88827
'USP4'	soluble	5.43344
'ARHGEF2'	soluble	7.27222
'LTA4H'	soluble	6.10183
'GBA'	soluble	7.65521
'DPH5'	soluble	4.96142
'TPI1'	soluble	5.72048
'IMPDH1'	soluble	NA
'ERCC5'	soluble	4.87249
'PURA'	soluble	6.38659
'PYGB'	soluble	6.84732
'MRPS22'	soluble	8.07227
'CORO1C'	soluble	7.09148
'BCL10'	soluble	5.47493
'LYPLA2'	soluble	7.25042
'SEPT9'	soluble	NA
'TRMT6'	soluble	7.63166
'CTSD'	soluble	6.50465
'ABCF1'	soluble	6.76994
'TTC17'	soluble	6.56122
'DYNC1H1'	soluble	6.34222
'GTF2E2'	aggregator	10.3436
'PTBP2'	soluble	9.05155
'FRG1'	soluble	9.53616
'EIF2S1'	soluble	4.72687
'KIF23'	soluble	8.69835
'HMGCS1'	soluble	5.04656
'PAXIP1'	soluble	6.68996
'SEC63'	soluble	4.95653
'PPIP5K2'	soluble	8.34098
'PFKM'	soluble	8.06895
'NOL7'	soluble	10.4242
'NDUFA4'	soluble	9.83455
'TPR'	soluble	4.68035
'TRAF2'	soluble	7.55767
'TMEM109'	soluble	11.0932
'DIDO1'	soluble	7.96188
'RANBP3'	soluble	4.41856
'SKA1'	soluble	7.15199
'C11ORF54'	soluble	NA
'RING1'	aggregator	5.33596
'GPATCH1'	soluble	7.04659
'MTMR12'	soluble	6.60524
'TBCA'	soluble	4.94453
'EPPK1'	soluble	NA
'APRT'	soluble	5.82144
'DNM1L'	soluble	6.7965
'MRPS14'	aggregator	11.9306
'PLRG1'	soluble	9.61169
'PDHX'	soluble	9.09036
'ATP1B3'	soluble	8.51834
'DNMT1'	soluble	7.81025
'ETF1'	soluble	5.40823
'XPO7'	soluble	6.26718
'NCSTN'	soluble	5.82248
'ALDH1A2'	soluble	5.84267
'DENR'	soluble	4.92822
'NIPSNAP3A'	soluble	9.54798
'MBLAC2'	soluble	6.91389
'CTBP1'	soluble	6.76185
'ENDOD1'	soluble	5.37572
'HDHD2'	soluble	6.17045
'CTSB'	soluble	6.2731
'CDC37'	soluble	4.9048
'TELO2'	soluble	5.50284
'FLOT2'	soluble	4.90898
'AMBRA1'	soluble	7.18523
'NUDT5'	soluble	4.58624
'NANS'	soluble	6.73376
'HNRNPR'	soluble	8.32072
'SETD3'	soluble	5.76829
'UROD'	soluble	6.05584
'MRPL20'	soluble	11.4602
'SEPT7'	soluble	NA
'HNRNPAB'	soluble	NA
'ESD'	soluble	7.02346
'STXBP4'	soluble	4.84892
'ACIN1'	soluble	6.36362
'TRMT1'	soluble	7.67431
'HSPBP1'	soluble	NA
'RPUSD2'	soluble	7.17902
'TMEM41A'	soluble	9.24515
'CAPRIN1'	soluble	4.90635
'PDXP'	soluble	6.51139
'MCM4'	soluble	6.71467
'BANF1'	soluble	5.88377
'FUS'	soluble	9.5922
'EHMT1'	soluble	5.52657
'EMC1'	soluble	7.72965
'NAA16'	soluble	7.96264
'CD47'	soluble	7.26773
'NAE1'	soluble	5.05747
'ASNS'	soluble	6.85251
'CARS'	soluble	6.73338
'RNF169'	aggregator	9.54457
'IVNS1ABP'	soluble	5.21099
'SLC2A1'	soluble	8.91572
'CARM1'	soluble	6.72498
'ERAL1'	soluble	9.11563
'SRSF11'	soluble	11.2367
'STXBP1'	soluble	6.95659
'NFKB2'	soluble	6.19901
'MOGS'	soluble	9.18449
'ATP11B'	soluble	6.95385
'RFC1'	soluble	9.98574
'SOD2'	soluble	NA
'MRPS34'	soluble	10.5059
'FAM96A'	soluble	NA
'SENP6'	soluble	6.69855
'MPC2'	soluble	11.0467
'UNC45A'	soluble	5.90342
'BAG2'	soluble	6.68203
'MED17'	soluble	7.48309
'SPAST'	soluble	10.2724
'PPP1R8'	soluble	7.41558
'SLC25A1'	soluble	10.4369
'RNF114'	soluble	7.27619
'TROVE2'	soluble	NA
'FAM210A'	soluble	10.3352
'NCAPG'	soluble	5.2808
'RBM27|U3KPZ7'	soluble	NA
'VPRBP'	soluble	NA
'YRDC'	soluble	8.6769
'PHACTR4'	soluble	6.58678
'CDC27'	soluble	7.02607
'NUDCD2'	soluble	4.71282
'RHOA'	soluble	5.89063
'PSTPIP2'	soluble	8.68233
'PCBP1'	soluble	7.11419
'ARHGEF6'	soluble	5.89745
'TRIP13'	soluble	5.98468
'NLRP2'	soluble	5.95703
'BCAP31'	soluble	8.88439
'EIF6'	soluble	4.30503
'VRK3'	soluble	9.38861
'UBR3'	soluble	6.0192
'TFG'	soluble	4.69916
'SRSF9'	soluble	8.84874
'CAPZA2'	soluble	5.65086
'PRMT5'	soluble	6.24179
'BPNT1'	soluble	5.41043
'RPP30'	soluble	9.23536
'ARHGAP18'	soluble	6.36954
'PKN2'	soluble	6.21766
'STIM1'	soluble	6.65393
'TSTA3'	soluble	6.58507
'PCYT2'	soluble	6.91446
'PICALM'	soluble	8.09831
'THUMPD1'	soluble	8.02025
'VPS72'	soluble	6.42691
'POLG2'	soluble	8.47834
'MCM3'	soluble	5.47719
'ISOC2'	soluble	7.88625
'SSU72'	aggregator	4.98052
'TPP2'	soluble	6.26911
'PPP2R1A'	soluble	4.74707
'PNO1'	soluble	10.4489
'ACTR3'	soluble	5.68757
'APEX1'	soluble	8.25588
'PEX5'	soluble	4.16364
'ZMYM2'	soluble	6.27975
'DGCR8'	soluble	5.74334
'SLC38A1'	soluble	7.02911
'ARID1B'	soluble	6.72213
'UQCRC2'	soluble	8.92254
'PSMA6'	soluble	6.74007
'TAF7'	soluble	4.83312
'CRYZ'	soluble	8.69635
'MSN'	soluble	6.31771
'RAN'	soluble	7.59236
'PTPRC'	soluble	6.08367
'PLEKHA5'	soluble	7.58043
'PHKA2'	soluble	6.40696
'RTN3'	soluble	4.57956
'SLC39A7'	soluble	6.8716
'KIF22'	soluble	10.0441
'CUL5'	soluble	8.08742
'CXXC1'	aggregator	8.29013
'HAUS5'	soluble	8.63886
'ISY1'	soluble	4.84429
'BRAT1'	soluble	4.92072
'PAK2'	soluble	5.7582
'NAA25'	soluble	6.61405
'GUF1'	soluble	8.86632
'SLC30A1'	soluble	6.46106
'NFS1'	soluble	8.44873
'ANXA4'	soluble	NA
'CALB1'	soluble	4.44375
'TMEM192'	soluble	8.07924
'RBMX'	soluble	10.3943
'NAXE'	soluble	7.77689
'EIF2S3'	soluble	8.53892
'SRSF2'	soluble	12.3635
'PCNA'	soluble	4.30801
'FAF1'	soluble	4.51964
'NECTIN2'	soluble	4.46237
'SMAP2'	soluble	9.20104
'ORC4'	soluble	8.10792
'JMJD6'	soluble	8.97727
'PPP5C'	soluble	6.20939
'HSPA14'	soluble	5.27141
'OXA1L'	soluble	NA
'TXNRD2'	soluble	7.54665
'MRPS9'	soluble	10.0277
'SSR3'	soluble	10.1684
'ZEB2'	soluble	6.27326
'IMPAD1'	soluble	6.86112
'NMI'	soluble	5.00198
'UFM1'	soluble	9.90868
'BOD1L1'	soluble	4.72908
'SMAD5'	soluble	7.76639
'RAB2A'	soluble	6.51328
'GORASP2'	soluble	4.45672
'KAT5'	soluble	8.63636
'TRIM38'	soluble	7.02335
'IPO5'	soluble	4.57416
'CPOX'	soluble	8.32817
'RPP40'	soluble	6.66674
'NDUFB11'	soluble	4.85857
'TOR3A'	soluble	5.91166
'CNN2'	soluble	7.384
'DOCK8'	soluble	6.86171
'CARNMT1'	soluble	6.25408
'ZC3H7A'	soluble	7.31728
'UCK2'	soluble	6.67978
'CHMP5'	soluble	4.42856
'SDHB'	soluble	8.91943
'WASF2'	soluble	5.16002
'NFIC'	soluble	NA
'CISD1'	soluble	9.50249
'FAHD1'	soluble	7.45676
'STK24'	soluble	5.40689
'PRDX3'	soluble	7.87719
'PGAM1'	soluble	7.2157
'MAP2K1'	soluble	6.60541
'RABGGTB'	soluble	4.65729
'WDCP'	soluble	6.69082
'RALA'	soluble	7.19552
'ZCCHC6'	soluble	NA
'WDR5'	soluble	8.39609
'APIP'	soluble	7.14135
'PPIE'	soluble	5.29142
'TACO1'	soluble	8.23841
'CASP3'	soluble	6.50781
'ARG2'	soluble	6.44518
'PNPT1'	soluble	7.86166
'USMG5'	soluble	NA
'API5'	soluble	7.41833
'POLR3C'	soluble	7.34039
'KDELC1'	soluble	NA
'EHD1'	soluble	6.81114
'GTPBP4'	soluble	10.0716
'CHTF18'	soluble	7.21224
'PLD6'	soluble	9.66757
'PRMT1'	soluble	NA
'ASAH1'	soluble	7.70574
'YEATS4'	soluble	8.80696
'LMNA'	soluble	7.00789
'CNBP'	soluble	7.74333
'CEP85'	soluble	5.87657
'EIF4G2'	soluble	NA
'SORT1'	soluble	5.5077
'ADSS'	soluble	6.51883
'CYP20A1'	soluble	6.14959
'MAT2B'	soluble	7.38815
'TDP2'	soluble	4.74981
'ABCF3'	soluble	6.26787
'PSMD5'	soluble	5.16084
'ALDH5A1'	soluble	8.37142
'AK6'	soluble	4.20776
'TONSL'	aggregator	6.38752
'NLN'	soluble	6.61543
'CEP192'	soluble	6.47766
'SNRPD1'	soluble	12.092
'ARIH1'	soluble	4.71567
'CTPS2'	soluble	6.90447
'NPM3'	soluble	4.27063
'ETFB'	soluble	8.31348
'ACADM'	soluble	8.51448
'ALDH18A1'	soluble	7.12946
'SLC25A22'	soluble	9.67225
'PSMB5'	soluble	6.93189
'TMED9'	soluble	8.23272
'AP2A2'	soluble	6.95955
'TUBB'	soluble	4.51811
'POGLUT1'	soluble	8.93055
'PLIN3'	soluble	5.10606
'FKBP9'	soluble	4.68756
'OARD1'	soluble	8.46626
'MRPS26'	soluble	11.0237
'DLGAP4'	soluble	7.08073
'RBMXL1'	soluble	10.2057
'ASMTL'	soluble	5.98343
'RBM42'	soluble	10.3096
'METAP2'	soluble	5.57378
'CNDP2'	soluble	5.81337
'LSS'	soluble	6.60048
'PNISR'	soluble	10.7506
'P3H1'	soluble	4.78977
'RRM1'	soluble	7.15585
'SPTLC2'	soluble	7.85417
'NSMCE1'	soluble	7.52534
'FASN'	soluble	6.41484
'GNE'	soluble	6.78737
'PML'	soluble	6.12908
'RRP15'	soluble	5.14633
'HACD3'	soluble	9.24801
'NCOR2'	soluble	NA
'PIGK'	soluble	6.09231
'MIF'	soluble	8.05015
'NRAS'	soluble	4.77512
'TNIK'	soluble	7.16165
'FDPS'	soluble	6.02157
'APMAP'	soluble	6.02259
'SARS2'	soluble	8.21997
'HSP90AA1'	soluble	4.65722
'PRRC2C'	soluble	NA
'DBN1'	soluble	4.10303
'NDUFAF3'	soluble	8.3393
'ARF6'	soluble	9.32177
'TPD52L2'	soluble	5.00876
'NDUFA10'	soluble	8.68074
'TPX2'	soluble	9.88041
'CTPS1'	soluble	6.42296
'PRPF18'	soluble	8.40194
'WDR89'	soluble	6.04779
'UCHL5'	soluble	4.99562
'PTDSS1'	soluble	8.51564
'MKI67'	soluble	10.1891
'GOPC'	soluble	5.7902
'PPIL1'	soluble	8.21402
'COG5'	soluble	6.56686
'RBM7'	soluble	9.97642
'ETHE1'	soluble	6.83365
'GPS1'	soluble	6.73122
'PRKAR2B'	soluble	4.55263
'IDH3A'	soluble	6.92491
'WNK1'	soluble	6.29644
'METTL13'	soluble	NA
'RNF138'	soluble	6.93001
'TAF5L'	soluble	5.71372
'NPEPPS'	soluble	5.43653
'C9ORF78'	soluble	NA
'NR2F6'	soluble	7.83817
'INTS8'	soluble	7.04925
'MTCH2'	soluble	8.03837
'NADK2'	soluble	8.25619
'ENO1'	soluble	7.46043
'FARSB'	soluble	6.82976
'QPRT'	soluble	6.15479
'GALK2'	soluble	6.58489
'CLIC2'	soluble	5.25785
'EXOC2'	soluble	6.89263
'PIBF1'	soluble	5.86667
'RBM33'	soluble	6.93061
'DRG1'	soluble	9.31071
'XPO4'	soluble	4.68767
'LDHAL6A'	soluble	6.99652
'CEBPZ'	aggregator	5.72783
'UBE3A'	soluble	4.86133
'TMED5'	soluble	4.45548
'MPST'	soluble	6.58456
'HNRNPA2B1'	soluble	9.26194
'HIBADH'	soluble	8.25554
'CCDC9'	soluble	5.08451
'NIT2'	soluble	7.2664
'FAM118A'	soluble	5.97385
'NUFIP2'	soluble	9.17248
'MBD2'	soluble	10.7601
'TSN'	soluble	6.4064
'UQCRC1'	soluble	6.32195
'TRMT12'	soluble	8.04692
'PCMT1'	soluble	7.25164
'NUDC'	soluble	5.03141
'IFI35'	soluble	5.9769
'PSMA2'	soluble	7.55314
'TMF1'	soluble	4.57969
'TMEM115'	soluble	8.31579
'GEMIN4'	soluble	5.94176
'SEL1L'	soluble	5.05868
'MECP2'	soluble	10.6931
'CTSZ'	soluble	7.12951
'SOD1'	soluble	6.06956
'GMDS'	soluble	7.35451
'USP32'	soluble	6.40107
'MRPL24'	soluble	9.71774
'EXOSC6'	soluble	6.08537
'FBXO45'	soluble	7.89623
'PSMA7'	soluble	8.72969
'UBE2E1'	soluble	8.70988
'HSPA4'	soluble	4.8247
'DHX29'	soluble	8.21533
'RAB6A'	soluble	5.15544
'PRDX6'	soluble	6.29342
'PAPOLA'	soluble	7.40407
'PUS10'	soluble	6.51038
'PSMC6'	soluble	7.56373
'NES'	soluble	4.03158
'MED14'	soluble	8.91666
'MED12'	soluble	7.05024
'ATP6V0A2'	soluble	6.58809
'CWF19L1'	soluble	7.26447
'ADI1'	soluble	5.37652
'DDX51'	soluble	8.26329
'NOL11'	soluble	5.97647
'STARD3NL'	soluble	4.46119
'VAPB'	soluble	7.38914
'MYCBP2'	soluble	7.03248
'ATP6V1D'	soluble	10.0069
'ELF1|DKFZP686H0575'	aggregator	NA
'SP1'	soluble	7.36393
'CYFIP1'	soluble	6.89874
'PDIA5'	soluble	8.00391
'UFD1L'	soluble	NA
'TKFC'	soluble	7.56247
'CRTAP'	soluble	5.49485
'GNPAT'	soluble	6.51845
'SAR1A'	soluble	6.67861
'RUVBL1'	soluble	6.36948
'ACACA'	soluble	6.32481
'PSMC5'	soluble	7.66025
'FLOT1'	soluble	7.57587
'ADSL'	soluble	7.11936
'DHX16'	soluble	6.77462
'KIDINS220'	soluble	6.59585
'CLPB'	soluble	9.42623
'EIF2A'	soluble	9.21627
'DGCR14'	aggregator	NA
'KLF16'	aggregator	10.4601
'SMG9'	soluble	7.00389
'PDHA1'	soluble	8.14445
'EIF3H'	soluble	6.51753
'TRMT1L'	soluble	7.9411
'ALDH6A1'	soluble	8.68531
'HAUS3'	soluble	5.23616
'GRK6'	soluble	8.05794
'FUCA2'	soluble	6.19593
'CD46'	soluble	6.72635
'POLR3D'	soluble	6.96774
'DNAJC1'	soluble	8.97266
'FLNC'	soluble	5.81998
'MACROD1'	soluble	10.0084
'MRPS25'	soluble	9.14393
'BUB3'	soluble	6.83871
'XPNPEP1'	soluble	5.40657
'UBE2S'	soluble	8.67055
'ACOT13'	soluble	9.73472
'SLC35B2'	soluble	9.4052
'DPP3'	soluble	4.7417
'DIP2B'	soluble	8.14521
'MRPS7'	soluble	10.6242
'SLC33A1'	soluble	7.37126
'PSMC3'	soluble	4.86509
'NIF3L1'	soluble	6.64466
'PSMB6'	soluble	4.5433
'CDC16'	soluble	5.67693
'SLC35A4'	soluble	9.92268
'NME1|NME2'	soluble	NA
'POFUT1'	soluble	8.68603
'ADD3'	soluble	6.25573
'SORD'	soluble	8.0602
'QDPR'	soluble	7.4535
'POR'	soluble	NA
'PTGES2'	soluble	9.5051
'RPS25'	soluble	10.8533
'HMGB3'	soluble	8.71857
'NCAPD2'	soluble	6.58884
'PLCG1'	soluble	5.91235
'DPM3'	soluble	5.75065
'GNPDA1'	soluble	6.91396
'SGF29'	soluble	8.28321
'CUL2'	soluble	6.90722
'RAD50'	soluble	6.86774
'GCLM'	soluble	5.91307
'ASCC2'	soluble	4.78278
'EIF5B'	soluble	5.14835
'MRPS2'	soluble	9.58612
'METTL14'	soluble	6.10841
'GPALPP1'	soluble	5.02675
'COPS3'	soluble	6.63888
'LRRFIP1'	soluble	4.29736
'TSNAX'	soluble	6.52243
'OSGEP'	soluble	6.30788
'ELP5'	soluble	4.58025
'NPC1'	soluble	4.99502
'PPM1H'	soluble	6.5659
'ERLEC1'	soluble	6.23625
'PPP1R7'	soluble	4.55373
'RBM19'	soluble	6.49709
'SLC7A5'	soluble	7.79212
'GLUD2'	soluble	8.667
'OTUD7B'	soluble	6.69503
'EIF3M'	soluble	5.32508
'ESYT1'	soluble	5.60832
'SSR1'	soluble	4.10851
'NCAPH'	soluble	4.67754
'COPB1'	soluble	5.91903
'TAPT1'	soluble	8.38698
'TMA16'	soluble	9.86532
'USP16'	soluble	6.9264
'QKI'	soluble	8.89208
'CENPF'	soluble	NA
'SYPL1'	soluble	8.5528
'MAN1A2'	soluble	7.66669
'KPNA3'	soluble	4.55412
'IKBIP'	soluble	9.895
'KLHL18'	soluble	5.33697
'TAF1'	soluble	4.70097
'STON2'	soluble	5.0525
'SSB'	soluble	7.14057
'PAPSS1'	soluble	6.84629
'EPCAM'	soluble	7.52521
'GHDC'	soluble	7.94488
'SAAL1'	soluble	4.12154
'TSPO'	soluble	9.57653
'CMTR1'	soluble	7.05258
'COPG2'	soluble	NA
'ASNA1'	soluble	4.54105
'FLCN'	soluble	6.17708
'DNAJC9'	soluble	5.3846
'ATP11C'	soluble	6.6336
'NDUFB10'	soluble	8.65418
'SEC24C'	soluble	7.07068
'SRSF1'	soluble	10.771
'SNRPA1'	soluble	8.9979
'COPZ1'	soluble	4.42585
'PRRC1'	soluble	5.64171
'TUBGCP2'	soluble	6.83977
'HEBP1'	soluble	5.43605
'SLC4A1AP'	soluble	4.83848
'ABCC4'	soluble	8.30585
'SMPD4'	soluble	NA
'SMNDC1'	soluble	7.34237
'ANPEP'	soluble	5.14127
'PITPNA'	soluble	6.51948
'SNRPA'	soluble	10.4974
'HEXIM1'	soluble	4.54267
'DCTD'	soluble	7.65403
'CSTF3'	soluble	8.28495
'C18ORF32'	soluble	NA
'EIF4A3'	soluble	6.68595
'ERAP1'	soluble	6.42531
'LGALS8'	soluble	8.46096
'HBE1'	soluble	9.10118
'MAGEC1'	soluble	3.93436
'S100A11'	soluble	7.25344
'ARPC4'	soluble	8.71308
'C19ORF43'	soluble	NA
'TM9SF2'	soluble	7.46825
'IRAK4'	soluble	5.06093
'YME1L1'	soluble	9.19746
'ANKHD1'	soluble	5.51716
'ALDH1B1'	soluble	NA
'ACAA1'	soluble	8.55057
'ANKRD27'	soluble	6.87347
'NARF'	soluble	7.07994
'SMC5'	soluble	8.53526
'BRAP'	soluble	5.76508
'RTCA'	soluble	7.94258
'GTSE1'	soluble	NA
'RWDD1'	soluble	3.83014
'TIMM23'	soluble	8.79782
'GBE1'	soluble	6.28774
'NAGA'	soluble	4.78127
'ABHD10'	soluble	8.77167
'CLPTM1'	soluble	6.24683
'PSMG1'	soluble	7.1888
'PRTFDC1'	soluble	6.03363
'WBP11'	soluble	8.95995
'ACOX1'	soluble	8.2946
'TRIP11'	soluble	4.93205
'ITPA'	soluble	5.34518
'NDUFA12'	soluble	10.1
'NFATC2IP'	soluble	6.54409
'DCTPP1'	soluble	4.67101
'OBSL1'	soluble	5.36729
'PNPO'	soluble	7.08769
'CNOT4'	soluble	7.03512
'GSTP1'	soluble	5.29589
'TXN'	soluble	4.54838
'CCDC12'	soluble	7.52242
'PCYOX1'	soluble	6.10435
'RHAG'	soluble	6.84797
'SYK'	soluble	8.40081
'CALU'	soluble	4.23278
'SLC19A1'	soluble	9.10272
'ATP6V1C1'	soluble	7.57876
'RAB8B'	soluble	9.54057
'NUTF2'	soluble	5.02337
'C2ORF47'	soluble	NA
'MRPL44'	soluble	8.56685
'SH3BP5L'	soluble	5.55085
'TPT1'	soluble	4.56781
'PLD3'	soluble	6.44606
'USP47'	soluble	4.71544
'ASPH'	soluble	4.65379
'BLM'	soluble	7.52256
'RANBP6'	soluble	4.62541
'IRAK1'	soluble	6.60454
'BSG'	soluble	5.40453
'BZW1'	soluble	5.66025
'SERBP1'	soluble	9.2176
'RAB8A'	soluble	9.54057
'OPLAH'	soluble	6.56378
'SUCLG2'	soluble	6.17707
'SRGAP2'	soluble	NA
'SLC12A9'	soluble	8.15001
'CNOT1'	soluble	7.09907
'ZNF143'	soluble	5.99273
'HSD17B11'	soluble	9.55863
'GIGYF2'	soluble	5.23027
'SRSF5'	soluble	12.097
'EED'	soluble	7.03022
'NME7'	soluble	6.43822
'RXRA'	soluble	7.85621
'GBAS'	soluble	NA
'LAMP2'	soluble	5.34124
'NOP2'	soluble	9.83295
'TM9SF4'	soluble	6.50734
'HDGFRP3'	soluble	NA
'AP3S1'	soluble	5.05712
'PSMD14'	soluble	6.51153
'ACTR1A'	soluble	6.6152
'FBXO28'	aggregator	10.1326
'BCS1L'	soluble	8.68253
'C1ORF131'	soluble	NA
'HDAC3'	soluble	4.79221
'ZNF106'	soluble	7.15282
'GK|GK3P'	soluble	NA
'RAB4A'	soluble	5.87721
'ATG4B'	soluble	4.6866
'CMBL'	soluble	7.20175
'RAP1B'	soluble	5.39221
'CIRBP'	soluble	9.82048
'TAF5'	soluble	5.36064
'HMGB1'	soluble	5.42216
'DHDDS'	soluble	8.39502
'REEP4'	soluble	10.1642
'TCEA1'	soluble	8.54842
'MYO18A'	soluble	6.23119
'NDUFA9'	soluble	10.372
'PSMD2'	soluble	4.84047
'CEP131'	soluble	9.10265
'EEA1'	soluble	5.41225
'RSBN1'	soluble	8.77013
'PARL'	soluble	10.289
'MAP2K2'	soluble	6.52009
'AKT1'	soluble	5.95713
'PIGT'	soluble	8.49367
'CHML'	soluble	4.56409
'EPHX2'	soluble	6.20718
'ARF5'	soluble	6.78798
'MCM5'	soluble	8.49937
'KIF20A'	soluble	6.90886
'CRLF3'	soluble	4.77004
'GHITM'	soluble	10.4025
'ARF3|ARF1'	soluble	NA
'HCLS1'	soluble	4.4502
'GMPR2'	soluble	7.2479
'PDF'	soluble	9.27428
'KANSL2'	soluble	6.60157
'GNAI3'	soluble	5.37195
'ALG5'	soluble	9.78482
'DLAT'	soluble	7.94055
'FAM20B'	soluble	6.87583
'NUP88'	soluble	5.45509
'DHRS11'	soluble	6.61771
'DVL2'	soluble	5.90945
'VPS45'	soluble	8.40503
'ANAPC4'	soluble	5.21149
'DUT'	soluble	9.73898
'EXOC1'	soluble	6.57842
'RREB1'	soluble	6.97657
'TRAFD1'	soluble	4.96184
'SELENBP1'	soluble	6.32312
'ETFDH'	soluble	7.59357
'BLVRA'	soluble	6.41137
'AP2A1'	soluble	7.03812
'DHX34'	soluble	7.5873
'PPA1'	soluble	5.64072
'MYADM'	soluble	8.19875
'DBT'	soluble	NA
'SRSF7'	soluble	12.326
'NT5C2'	soluble	6.04787
'NFAT5'	soluble	4.9002
'GLB1'	soluble	NA
'REEP6'	soluble	8.75329
'DDX56'	soluble	9.75641
'ARHGEF1'	soluble	5.37116
'APOBEC3B'	soluble	5.93618
'HSP90AB1'	soluble	4.68257
'ICMT'	soluble	8.05266
'NDUFC2'	soluble	9.26617
'LGALS1'	soluble	5.14637
'RHEB'	soluble	5.72855
'UMPS'	soluble	7.26308
'MED1'	soluble	9.09587
'STIL'	soluble	6.43115
'SEPHS1'	soluble	5.84033
'PSMC1'	soluble	6.10577
'CAMK2G'	soluble	NA
'TNFRSF8'	soluble	NA
'TFCP2'	soluble	5.60757
'ZNF385A'	soluble	10.5173
'SEC24B'	soluble	6.64948
'SNRNP70'	soluble	10.4726
'MTHFS'	soluble	8.05899
'DNAJC10'	soluble	7.18646
'MORF4L1'	soluble	9.76418
'TRPV2'	soluble	5.64086
'DPCD'	soluble	9.48631
'RIPK1'	soluble	6.29216
'ELP4'	soluble	8.68756
'GFM1'	soluble	7.00658
'FASTKD2'	soluble	8.12162
'CBX8'	soluble	10.5618
'FUBP1'	soluble	7.71032
'SNX3'	soluble	9.04132
'SPATA5'	soluble	5.33091
'PRRC2A'	soluble	9.99928
'SENP1'	soluble	8.64359
'SLC5A6'	soluble	8.31658
'NDRG2'	soluble	4.86747
'ACO2'	soluble	7.64668
'ELP2'	soluble	5.84861
'CDC40'	soluble	7.06658
'CANT1'	soluble	5.98009
'PDCD6IP'	soluble	6.46196
'NGLY1'	soluble	6.88447
'EMC10'	soluble	6.0315
'PELO'	soluble	6.29595
'ATP6V1G1'	soluble	9.16723
'MARCH5'	soluble	8.82651
'ZDHHC5'	soluble	9.28213
'PABPC1'	soluble	10.0004
'PSMD6'	soluble	5.28607
'RAB27A'	soluble	4.8519
'TMEM259'	soluble	4.96286
'UFC1'	soluble	7.50217
'ASUN'	soluble	NA
'MFF'	soluble	9.35233
'DCTN1'	soluble	5.57792
'GABARAPL2'	soluble	8.433
'SLBP'	soluble	7.53973
'SEC61B'	soluble	12.0841
'UNC13D'	soluble	6.64456
'PUF60'	soluble	4.94537
'ISG15'	soluble	7.6118
'DCTN6'	soluble	6.25653
'PSMD3'	soluble	8.74866
'ERLIN2'	soluble	5.32523
'VPS4B'	soluble	7.25633
'ABHD14B'	soluble	6.38843
'SLC2A14'	soluble	7.89568
'P0434_MP_INTS11|CPSF3L'	soluble	NA
'ZNF787'	soluble	7.99843
'DEGS1'	soluble	7.51394
'SNU13'	soluble	8.64063
'CFDP1'	soluble	4.4639
'PPP6R3'	soluble	4.22885
'MESDC2'	soluble	NA
'GGCT'	soluble	4.78828
'RPL10A'	soluble	10.6174
'DYNLL1'	soluble	7.50257
'PCM1'	soluble	NA
'ZNHIT2'	soluble	5.86409
'CDK5RAP2'	soluble	5.29061
'ITGA5'	soluble	5.53811
'FBL'	soluble	10.8078
'ABCB10'	soluble	10.3688
'KLC1'	soluble	6.10859
'ARV1'	soluble	8.38464
'ATP13A3'	soluble	6.62523
'XPOT'	soluble	5.04766
'MAP7D3'	soluble	9.97979
'GSK3A'	soluble	8.94884
'CKS1B'	soluble	9.38671
'LSG1'	soluble	6.34028
'ABCD3'	soluble	9.753
'GOLGA2'	soluble	4.69598
'RPUSD3'	soluble	10.9505
'MTHFR'	soluble	5.00022
'RALB'	soluble	6.56351
'HARS2'	soluble	8.3456
'GGA1'	soluble	4.93038
'MARS'	soluble	6.04838
'VPS26A'	soluble	6.52823
'RINT1'	soluble	5.12376
'KDM6A'	soluble	7.46783
'ANKZF1'	soluble	8.53044
'DNAJC7'	soluble	6.95404
'KARS'	soluble	6.30613
'TATDN3'	soluble	7.1821
'HTRA2'	soluble	10.4825
'NIPSNAP1'	soluble	9.67035
'DFFA'	soluble	4.41387
'PLSCR1'	soluble	4.57452
'TAF2'	soluble	8.27354
'PACSIN3'	soluble	6.08894
'TATDN1'	soluble	6.97095
'SDF2L1'	soluble	7.0384
'TP53RK'	soluble	10.0576
'EPB41'	soluble	5.27295
'SMN2|SMN1'	soluble	NA
'ECHS1'	soluble	8.19247
'EPB41L2'	soluble	5.12662
'MADD'	soluble	5.8978
'MRPL40'	soluble	10.2628
'PYCR2'	soluble	7.86879
'TXLNG'	soluble	7.57936
'SNRNP40'	soluble	8.21042
'TJP2'	soluble	7.4322
'MTX1'	soluble	10.2307
'OTULIN'	soluble	5.13253
'MASTL'	soluble	5.84062
'PRDX2'	soluble	5.75542
'C19ORF54'	soluble	NA
'EDF1'	soluble	10.7164
'COMT'	soluble	5.14611
'CHAF1B'	soluble	7.56371
'UBE2G2'	soluble	4.34131
'TRIM21'	soluble	6.34762
'ERMP1'	soluble	7.55037
'HSPE1'	soluble	9.4922
'SPN'	soluble	4.73525
'CLTA'	soluble	4.15396
'SSR4'	soluble	6.09156
'PXN'	soluble	6.13316
'MCM6'	soluble	5.08571
'HSPA4L'	soluble	5.64908
'SCAMP1'	soluble	NA
'FABP5'	soluble	7.05211
'PPOX'	soluble	8.24113
'MBD1'	soluble	9.24617
'NUDT3'	soluble	6.27972
'TMX3'	soluble	4.52538
'NOL6'	soluble	7.66694
'FOXRED1'	soluble	7.88286
'ARPC3'	soluble	8.82982
'DDT'	soluble	7.42228
'UBR1'	soluble	5.911
'AGO2'	soluble	9.54475
'SCAF4'	soluble	10.1647
'MCTS1'	soluble	9.16184
'SRSF3'	soluble	12.145
'SMG6'	soluble	7.034
'SNUPN'	soluble	6.625
'MOB2'	soluble	NA
'BID'	soluble	5.10012
'IPO8'	soluble	4.79707
'SCARB1'	soluble	8.31364
'TMED2'	soluble	4.83429
'EXOSC3'	soluble	8.20139
'CYB5R1'	soluble	9.82385
'MOCS2'	soluble	NA
'LACTB2'	soluble	6.7926
'EIF4G1'	soluble	4.98585
'ATPIF1'	soluble	NA
'PPIH'	soluble	8.21524
'TBC1D13'	soluble	4.86321
'MRPL22'	soluble	10.48
'BTF3'	soluble	10.1605
'NBAS'	soluble	5.82332
'RFESD'	soluble	6.86003
'RNASEH2A'	soluble	4.88505
'WBP2'	soluble	5.72388
'TOP2B'	soluble	8.16183
'CSTF1'	soluble	6.56171
'FNDC3A'	soluble	6.68633
'RPS7'	soluble	10.8608
'ATIC'	soluble	6.70152
'RTN4'	soluble	4.13647
'PTPN1'	soluble	6.20561
[truncated: 2,791 more rows]

## Sheet: Figure2D
DESCRIPTION OF THE DATA
	amino_acid : one letter code for each amino acid
	median_occurrence_aggregators : median occurrence of the amino acid (percentage of the primary sequence) in aggregators
	median_occurrence_soluble : median occurrence of the amino acid in soluble proteins
	difference_in_median_occurrence : difference in the median occurrence between soluble proteins and aggregators
	gravy_score : hydrophobicity index for each amino acid; see 'Data analysis' section in materials and methods for details
amino_acid	median_occurrence_aggregators	median_occurrence_soluble	difference_in_median_occurrence	gravy_score
R	0.0610687	0.0543478	0.00672088	-4.5
K	0.0692964	0.0623341	0.00696223	-3.9
N	0.0348924	0.0359712	-0.00107887	-3.5
D	0.0529301	0.0520077	0.000922357	-3.5
Q	0.0475059	0.0446117	0.00289425	-3.5
E	0.0831099	0.0733333	0.00977659	-3.5
H	0.0230474	0.0227273	0.000320102	-3.2
P	0.0589391	0.0506912	0.00824785	-1.6
Y	0.0235627	0.0267676	-0.00320494	-1.3
W	0.00806452	0.00965484	-0.00159032	-0.9
S	0.0810556	0.0701754	0.0108802	-0.8
T	0.0462544	0.0497118	-0.00345736	-0.7
G	0.0585242	0.062972	-0.00444783	-0.4
A	0.066129	0.0706036	-0.00447459	1.8
M	0.0208589	0.0223499	-0.001491	1.9
C	0.0139373	0.016277	-0.00233968	2.5
F	0.031	0.0356374	-0.00463738	2.8
L	0.0859375	0.0969542	-0.0110167	3.8
V	0.0537313	0.0623529	-0.00862155	4.2
I	0.0390456	0.0461008	-0.00705522	4.5

## Sheet: Figure2E
DESCRIPTION OF THE DATA
	gene_name : protein identifier
	set : protein classification according to solubility values; 'aggregators' have significantly decreased solubility upon heat shock - other proteins are classified as 'soluble'; see main text for details
	fraction_disorder : the fraction of instrinsically disordered regions in the primary sequence
gene_name	set	fraction_disorder
'GTF3C1'	aggregator	0.198198
'KIN'	aggregator	0.226463
'ZNF451'	aggregator	0.0442978
'KIF4A'	aggregator	0.153409
'MLH1'	aggregator	0.175926
'TARDBP'	aggregator	0.23913
'KIFC1'	aggregator	0.271917
'NOSIP'	aggregator	0.199336
'KDM1A'	soluble	0.226526
'DDX41'	aggregator	0.160772
'GTF2I'	aggregator	0.251503
'HIRA'	aggregator	0.162242
'MSH6'	aggregator	0.176471
'PARP1'	aggregator	0.0552268
'KPNA2'	aggregator	0.120983
'RAD18'	aggregator	0.373737
'LIG3'	aggregator	0.127849
'RAVER1'	aggregator	0.387789
'RCC1'	aggregator	0.0688836
'PRPF6'	aggregator	0.180659
'XAB2'	aggregator	0.0748538
'BAZ1A'	aggregator	0.290488
'AMMECR1'	aggregator	0.198198
'XRCC5'	aggregator	0
'NSUN2'	soluble	0.211213
'RBM12B'	aggregator	0.386613
'RNF40'	aggregator	0.302697
'NKRF'	aggregator	0.155072
'CDK11B|CDC2L1'	aggregator	NA
'CWC22'	aggregator	0.465859
'C4ORF27'	aggregator	NA
'TFIP11'	aggregator	0.205496
'CDC45'	aggregator	0.0618375
'FEN1'	aggregator	0.128947
'NONO'	aggregator	0.528662
'WRN'	aggregator	0.0691341
'TH1L|NELFCD'	aggregator	NA
'PRC1'	aggregator	0.196774
'HNRNPL'	aggregator	0.33107
'DCUN1D5'	aggregator	0
'POLR1C'	soluble	0
'CHAF1A'	aggregator	0.490586
'PPM1G'	aggregator	0.437729
'SMARCA4'	aggregator	0.445052
'TOPBP1'	aggregator	0.200394
'PAXBP1'	aggregator	0.380589
'POLE2'	soluble	0
'CASC5'	soluble	NA
'SMARCD1'	aggregator	0.254369
'HNRNPA0'	aggregator	0.281967
'MATR3'	aggregator	0.476978
'SKP2'	aggregator	0.103774
'RBM6'	aggregator	0.710597
'ZNHIT6'	aggregator	0.170213
'ANLN'	aggregator	0.344306
'MAD1L1'	aggregator	0.167131
'VRK1'	aggregator	0.133838
'RCOR1'	aggregator	NA
'HNRNPM'	aggregator	0.163014
'LRWD1'	aggregator	0.0942813
'BRD4'	aggregator	0.795888
'USP48'	aggregator	0.0743961
'RANBP2'	aggregator	0.154467
'U2AF1L5|U2AF1'	soluble	NA
'SND1'	soluble	0.0615385
'NIPBL'	aggregator	0.404422
'INTS1'	aggregator	0.0849315
'PDS5A'	aggregator	0.159312
'SRSF10'	soluble	0.652672
'UBR5'	aggregator	0.282244
'RIF1'	aggregator	0.348706
'DIS3'	soluble	0.0511482
'RNF20'	aggregator	0.262564
'PRPF40A'	aggregator	NA
'CBFA2T3'	aggregator	0.552833
'ZC3H11A'	aggregator	0.658025
'HNRNPH3'	aggregator	0.0375723
'RBM15'	aggregator	0.485159
'PRIM1'	soluble	0.0690476
'DHFR'	aggregator	0
'PRPF31'	aggregator	0.150301
'RBM5'	aggregator	0.276074
'POLE'	aggregator	0.0419948
'PUS1'	aggregator	0.194379
'EZH2'	aggregator	0.233244
'POLD1'	soluble	0.0840108
'CDC5L'	aggregator	0.226933
'XPC'	aggregator	0.423404
'SMARCC1'	aggregator	0.434389
'CDC73'	aggregator	0.169492
'SAP18'	aggregator	0.222222
'RBM17'	soluble	0.466334
'ADNP'	aggregator	0.348457
'UHRF1'	aggregator	NA
'ARID4B'	aggregator	0.647866
'POLR1E'	aggregator	0
'FANCI'	aggregator	0.0225904
'EXOSC10'	aggregator	0.183051
'KIF2C'	soluble	0.206897
'RNPS1'	soluble	0.757377
'CHD7'	aggregator	0.418085
'HNRNPF'	soluble	0
'SUPT16H'	aggregator	0.179561
'TRIM33'	aggregator	0.393079
'CRNKL1'	aggregator	0.0707547
'NCBP3'	aggregator	0.606452
'TTK'	soluble	0.092182
'NCAPD3'	soluble	0.113485
'TRA2A'	aggregator	0.634752
'RBBP6'	soluble	0.75
'SMARCA2'	aggregator	0.412579
'DDX42'	aggregator	0.446695
'STAT1'	soluble	0.0106667
'GPKOW'	soluble	0.457983
'BPTF'	aggregator	0.497702
'YY1'	soluble	0.371981
'HNRNPLL|HNRPLL'	aggregator	NA
'DNAAF5'	soluble	0.0105263
'SUGP2'	aggregator	0.323475
'NOM1'	aggregator	0.377907
'DIEXF'	aggregator	NA
'HTATSF1'	aggregator	0.633113
'TCEB3'	aggregator	NA
'NAB2'	aggregator	0.457143
'PTPN2'	soluble	0
'USP7'	soluble	0.0680581
'DAXX'	aggregator	0.594595
'RECQL5'	aggregator	0.316852
'OGFR'	aggregator	0.654357
'RBM39'	aggregator	0.275472
'UTP20'	aggregator	0.0506284
'DDX50'	aggregator	0.278155
'RPA1'	soluble	0.0746753
'SF3A3'	soluble	0.133733
'POLD3'	aggregator	0.620172
'MBTD1'	aggregator	0.116242
'PCF11'	aggregator	0.449518
'RRP12'	aggregator	0.225135
'CHD1L'	aggregator	0.112598
'PDCD2'	aggregator	0.0174419
'CDK5RAP1'	soluble	0.0266223
'PHF20L1'	aggregator	0.456244
'XRN2'	soluble	0.178947
'RTN4IP1'	soluble	0
'PTBP3'	aggregator	0.0724638
'PRAME'	aggregator	0
'CTR9'	aggregator	0.271952
'TRNAU1AP'	aggregator	0
'GSE1'	aggregator	0.698439
'C9ORF64'	soluble	NA
'TWISTNB'	aggregator	0.381657
'ARID3A'	aggregator	0.53457
'NELFA'	aggregator	0.386364
'RBM26'	soluble	0.45283
'SMARCAD1'	aggregator	0.18616
'PNKP'	aggregator	0.113244
'FKBP5'	soluble	0.133479
'SMARCA5'	aggregator	0.18251
'ARID2'	aggregator	0.350409
'CHD4'	aggregator	0.33159
'KAT8'	aggregator	0.157205
'FAM50A'	soluble	0.418879
'PAF1'	aggregator	0.414313
'SYMPK'	soluble	0.206436
'GTF2B'	soluble	0.0537975
'RPRD2'	aggregator	0.737166
'BYSL'	aggregator	0.286041
'SON'	aggregator	0.47197
'MAGED2'	soluble	0.442244
'DDX5'	aggregator	0.0358306
'NXF1'	aggregator	0.214863
'MTA3'	aggregator	0.111111
'ESF1'	aggregator	0.520564
'U2SURP'	aggregator	0.570457
'ZBTB33'	aggregator	0.244048
'DPF2'	aggregator	0.391304
'ZC3H18'	aggregator	0.896118
'WRNIP1'	aggregator	0.311278
'ADAR'	soluble	0.169657
'ACTL6A'	soluble	0
'ZMYM4'	aggregator	0.200258
'GNL3'	aggregator	0.296903
'SMARCD2'	aggregator	0.299435
'CTNNBL1'	aggregator	0.12611
'IRF2BPL'	aggregator	0.584171
'HNRNPH1'	soluble	0.0334076
'ELAVL1'	soluble	0
'ABT1'	aggregator	0.338235
'TCERG1'	soluble	0.448998
'HMCES'	aggregator	0.166667
'HELLS'	aggregator	0.151551
'STXBP2'	soluble	0.0303541
'GABPA'	soluble	0.0352423
'TOP3A'	aggregator	0.125874
'MTA2'	soluble	0.20509
'USP11'	aggregator	0.109034
'ARID3B'	aggregator	NA
'NSUN5'	aggregator	0.027972
'SATB2'	aggregator	0.328786
'FANCD2'	aggregator	0.0916609
'ZNF326'	aggregator	0.395189
'LAS1L'	aggregator	0.194823
'CHERP'	aggregator	0.531659
'MYD88'	soluble	NA
'ZMYND8'	aggregator	0.499157
'TYMS'	soluble	0.0894569
'PBRM1'	aggregator	0.250444
'DDX3X'	soluble	0.196375
'TRIM28'	soluble	0.295808
'PPIL2'	aggregator	0.148077
'POLR1B'	soluble	0.0105727
'LIG1'	soluble	0.32753
'IRF2BP1'	aggregator	0.393836
'CDC34'	soluble	0.152542
'SNIP1'	aggregator	0.633838
'SETD2'	aggregator	0.527301
'POLR3A'	soluble	0
'SLC29A1'	soluble	0.0350877
'NOC4L'	aggregator	0.0251938
'MRPL1'	soluble	0.0892308
'MGA'	aggregator	0.328817
'CTNND1'	soluble	0.289256
'RBM25'	aggregator	0.679715
'MAPRE2'	soluble	0.376147
'ORC2'	soluble	0.246101
'IGF2R'	soluble	0.0618226
'TOP1'	aggregator	0.260131
'ANK1'	soluble	0.181818
'LASP1'	soluble	0.344828
'PPP4R3B'	soluble	0.180212
'RBM14'	aggregator	0.221226
'LEMD3'	soluble	0.428101
'ERP29'	soluble	0.0229885
'ZNF131'	aggregator	0.18138
'PKP3'	soluble	0.12798
'TSFM'	soluble	0.0246154
'TTLL12'	soluble	0.0621118
'CPSF1'	soluble	0.107415
'SLU7'	aggregator	0.419795
'SMCHD1'	aggregator	0.0169576
'UBTF'	aggregator	0.387435
'GOT2'	soluble	0
'ZMYM3'	aggregator	0.294161
'FIP1L1'	soluble	0.73569
'HDLBP'	soluble	0.0623028
'P4HB'	soluble	0.0708661
'FASTKD1'	soluble	0
'DEK'	soluble	0.522667
'MORC2'	aggregator	0.310078
'YTHDC1'	aggregator	0.700138
'CSDE1'	soluble	0.0388471
'SPEN'	aggregator	0.661572
'NDC80'	soluble	0.0778816
'NOP9'	aggregator	0.16195
'SIN3A'	aggregator	0.223881
'FOXK2'	aggregator	0.383333
'CWC27'	aggregator	0.557203
'SERPINH1'	soluble	0
'ILKAP'	soluble	0.227041
'GTF3C5'	soluble	0.125241
'ATP6V0A1'	soluble	0
'ZNF609'	aggregator	0.771084
'ZNF318'	aggregator	0.494515
'XRCC6'	soluble	0.0837438
'CDK6'	soluble	0.0490798
'TBRG4'	soluble	0.0126783
'RALY'	soluble	0.366013
'POLR1A'	soluble	0.0831395
'GATAD2A'	aggregator	0.537125
'RNGTT'	aggregator	0.0971524
'EYA3'	aggregator	0.233857
'CPT2'	soluble	0.0379939
'PHB2'	soluble	0
'RCOR3'	aggregator	0.480808
'CPSF4'	aggregator	0.237918
'RBM28'	soluble	0.42029
'EXOSC7'	soluble	0
'ATP5H'	soluble	NA
'NBN'	soluble	0.282493
'CPSF2'	soluble	0.0754476
'CELF1'	soluble	0.0946502
'TFRC'	soluble	0.0302632
'PRPF3'	soluble	0.259151
'GTF2H2|GTF2H2C'	soluble	NA
'WAPL'	aggregator	0.281513
'PRIM2'	soluble	NA
'BTK'	soluble	0.0834598
'MORC3'	soluble	0.171459
'YARS2'	soluble	0
'NACC1'	soluble	0.396584
'H7BZW1|C21ORF59'	aggregator	NA
'RAD17'	soluble	0.14978
'ACSM3'	soluble	0
'PRPF8'	soluble	0.00256959
'KIF20B'	aggregator	0.126374
'GCFC2'	aggregator	0.332907
'TRIM24'	aggregator	0.407619
'EIF2AK2'	soluble	0.0689655
'PDIA3'	soluble	0.0415842
'GIGYF1'	soluble	0.613527
'DDX46'	aggregator	0.27934
'PDIA6'	soluble	0.0727273
'POGZ'	aggregator	0.256028
'GANAB'	soluble	0.0487288
'GTF2H1'	aggregator	0.040146
'GCN1'	soluble	0.00411831
'WDR33'	soluble	0.59506
'NELFB'	aggregator	0.0551724
'DDX39A'	soluble	0.0772834
'RNASEH2B'	soluble	0.0544872
'HYOU1'	soluble	0.225225
'SETD1A'	aggregator	0.626245
'POLR3B'	soluble	0.00617829
'SNX17'	soluble	0.112766
'UBN2'	aggregator	0.57758
'NUF2'	soluble	0
'AIFM1'	soluble	0.0946166
'NCAPG2'	soluble	0.0183727
'NPAT'	aggregator	0.422565
'PNN'	soluble	NA
'MTERF3'	soluble	0.0695444
'POLB'	aggregator	0.0268657
'TRMT2A'	soluble	0.1696
'DDX23'	soluble	0.347561
'CANX'	soluble	0.337838
'NR3C1'	soluble	0.169884
'GTF3C3'	aggregator	0.167043
'PDS5B'	soluble	0.234278
'MTIF2'	soluble	0.0151307
'IK'	soluble	0.603232
'QRICH1'	aggregator	0.170103
'SLC3A2'	soluble	0.146032
'CMIP'	soluble	0
'HDAC1'	soluble	0.217842
'GPATCH8'	soluble	0.688415
'NDUFAF7'	aggregator	0
'AKAP8L'	aggregator	0.407121
'GRB10'	soluble	0.161616
'SLC25A24'	soluble	0
'TOMM40'	soluble	0.196676
'GNL3L'	soluble	0.199313
'SLC1A5'	soluble	0.064695
'SRRM2'	soluble	0.940044
'SCML2'	aggregator	0.3
'TP53BP1'	soluble	0.716024
'MSH2'	soluble	0
'USP34'	soluble	0.110265
'HADHA'	soluble	0
'RBM10'	soluble	0.53871
'XRCC1'	aggregator	NA
'PARP12'	soluble	0.0299572
'NOC2L'	aggregator	0.300401
'PPHLN1'	soluble	0.742358
'BAZ2A'	aggregator	0.380052
'SMARCB1'	aggregator	0.0701299
'SLC9A3R1'	soluble	0.441341
'PBK'	soluble	0.0341615
'MMS19'	soluble	0
'RACGAP1'	soluble	0.170886
'KIAA1429'	soluble	NA
'SAP30'	soluble	0.359091
'STOML2'	soluble	0.101124
'DNAJB11'	soluble	0.0502793
'SRBD1'	aggregator	0.126633
'PES1'	aggregator	0.25
'MRPS31'	soluble	0.232911
'TRIT1'	aggregator	0.104925
'CDC2|CDK1'	soluble	NA
'FAM118B'	soluble	0
'MLLT1'	soluble	0.60644
'HSP90B1'	soluble	0.13076
'AKAP8'	soluble	0.5
'SNX15'	soluble	0.415205
'PPIL4'	soluble	0.304878
'CPSF6'	soluble	0.662432
'LMAN1'	soluble	0.0607843
'RPS6KB2'	soluble	0.209544
'SSRP1'	soluble	0.389281
'CDKN2AIP'	soluble	0.472414
'TAF4'	aggregator	0.601843
'UBLCP1'	soluble	0.0345912
'MYSM1'	aggregator	0.111111
'RBM12'	soluble	0.45279
'VDAC2'	soluble	0
'PREP'	soluble	0
'ELL'	aggregator	0.359098
'SNRNP200'	soluble	0.0220037
'ZC3HAV1'	soluble	0.195122
'ECI1'	soluble	0
'CCAR2'	soluble	0.312026
'ATP5A1'	soluble	NA
'CCT6A'	soluble	0
'SRRT'	soluble	0.468037
'EXOSC9'	soluble	0.225513
'SLC25A6'	soluble	0
'MCMBP'	soluble	0.0919003
'PPIG'	aggregator	0.770557
'DROSHA'	soluble	0.336245
'URB1'	aggregator	0.0488771
'PCID2'	soluble	0
'UBA1'	soluble	0.0453686
'ARID1A'	aggregator	0.717287
'INTS12'	aggregator	0.647186
'RPN1'	soluble	0.00988468
'TRA2B'	soluble	0.621528
'GPI'	soluble	0.0179211
'LRRC40'	soluble	0.0215947
'TBL1XR1'	soluble	0.077821
'EIF3I'	soluble	0
'CCT7'	soluble	0.0349908
'TSR1'	soluble	0.186567
'GTPBP10'	soluble	0.0310078
'CCT5'	soluble	0.0110906
'ZC3H15'	soluble	0.35446
'OLA1'	soluble	0.0277778
'GDI2'	soluble	0
'LENG8'	aggregator	NA
'CALR'	soluble	0.342926
'AGFG1'	soluble	0.186833
'ATP5J2'	soluble	NA
'CLSPN'	soluble	0.639283
'AK2'	soluble	0.0251046
'VCP'	soluble	0.0843672
'FUBP3'	soluble	0.22028
'CLCC1'	soluble	0.337568
'COPS2'	soluble	0.0677201
'IGF2BP2'	soluble	0.0751252
'GTF3C4'	soluble	0.126521
'TMX1'	soluble	0.178571
'VCL'	soluble	0.140212
'EHMT2'	soluble	0.386777
'THOC1'	soluble	0.121766
'PDIA4'	soluble	0.0682171
'SUPT5H'	soluble	0.344986
'ZFC3H1'	aggregator	0.371543
'GABPB1'	aggregator	0.0531646
'DLST'	soluble	0.18543
'APOBR'	soluble	0.92739
'C11ORF58|SMAP'	soluble	NA
'GPATCH4'	aggregator	NA
'GATAD2B'	aggregator	0.397976
'ACTN1'	soluble	0.0123318
'CFAP20'	soluble	0
'YEATS2'	soluble	0.25879
'SFSWAP'	soluble	0.603575
'HEATR3'	soluble	0.0838235
'SLC25A3'	soluble	0.0524862
'GOLPH3L'	soluble	0.147368
'NOL9'	aggregator	0.0641026
'NFRKB'	aggregator	0.287144
'MEPCE'	soluble	0.548621
'CCT3'	soluble	0.0440367
'ZFPM1'	aggregator	0.560636
'TSEN34'	soluble	0.335484
'TADA3'	soluble	0.474537
'RNPC3'	soluble	0.303675
'SUPT6H'	soluble	0.253187
'HLTF'	soluble	0.0961348
'IWS1'	aggregator	0.700855
'TXNDC5'	soluble	0.106481
'DHX37'	aggregator	0.258427
'NOP14'	aggregator	0.434072
'DARS2'	soluble	0.0294574
'XRN1'	soluble	0.110199
'SERPINB1'	soluble	0
'CHCHD3'	soluble	0.317181
'HPRT1'	soluble	0
'ZNF687'	soluble	0.455942
'MAP1B'	soluble	0.701378
'FBXO7'	soluble	0.220307
'HMG20B'	aggregator	0.22082
'MINA'	soluble	NA
'CBSL|CBS'	soluble	NA
'CTDP1'	aggregator	0.540062
'ERCC2'	soluble	0
'SHMT2'	soluble	0.0337302
'TDRD7'	soluble	0.075592
'MKRN2'	soluble	0.175481
'ZNF592'	aggregator	0.489345
'PRKCSH'	soluble	0.375
'POLA2'	soluble	0.0769231
'DDOST'	soluble	0
'PHF10'	aggregator	0.299197
'RBM4'	aggregator	0.021978
'ZNF638'	soluble	0.452983
'ATP5B'	soluble	NA
'LATS1'	aggregator	0.5
'ZC3H13'	soluble	0.886091
'PTCD3'	soluble	0.0609579
'RRP1B'	aggregator	0.5
'NCOR1'	aggregator	0.677869
'FHOD1'	soluble	0.365979
'SUZ12'	aggregator	0.259811
'RAB7A'	soluble	0
'VDAC1'	soluble	0
'MTDH'	soluble	0.786942
'SLC25A20'	soluble	0
'AKAP9'	soluble	0.101253
'HSPD1'	soluble	0.0209424
'PARN'	soluble	0.128326
'ALDOA'	soluble	0.0192308
'DDX21'	soluble	0.326948
'GRWD1'	soluble	0.165919
'PKMYT1'	soluble	0.174349
'CSNK2A2'	soluble	0
'CS'	soluble	0
'LIN54'	aggregator	0.0934579
'MPP1'	soluble	0.0858369
'SUMO1'	aggregator	0.148515
'COMMD3'	soluble	0
'KDM3B'	soluble	0.311755
'LCP1'	soluble	0
'DLD'	soluble	0
'CTH'	soluble	0.0197531
'MYBBP1A'	aggregator	0.245482
'PGM2'	soluble	0.0212418
'DDX17'	soluble	NA
'PLOD3'	soluble	0.00813008
'ACY1'	soluble	0.0171569
'FNBP4'	soluble	0.636185
'UGGT1'	soluble	0.0135048
'GRAP2'	soluble	0.315152
'SFPQ'	soluble	0.680339
'POLR3E'	soluble	0.189266
'DNAJB6'	soluble	0.288344
'CABIN1'	aggregator	0.316667
'HOXB9'	aggregator	0.468
'CLASRP'	soluble	0.746291
'DCP2'	soluble	0.27381
'SLC25A13'	soluble	0.0118519
'SLC1A4'	soluble	0.0864662
'TAF6'	aggregator	0.364845
'HNRNPH2'	aggregator	0.0334076
'ADD1'	soluble	0.360923
'GTF3C2'	aggregator	0.33809
'CCT4'	soluble	0.0519481
'URB2'	soluble	0
'ACAD9'	soluble	0
'GARS'	soluble	0.0135318
'TKT'	soluble	0.0176565
'CHID1'	soluble	0
'THOC2'	soluble	0.284997
'SMARCC2'	aggregator	0.490115
'RAB1A'	soluble	0.0536585
'YKT6'	soluble	0
'RPRD1A'	aggregator	0.0352564
'ERO1A'	soluble	0
'TBCE'	soluble	0
'EXOSC2'	soluble	0
'EIF2B1'	soluble	0
'STT3B'	soluble	0.090799
'UBR2'	soluble	0.0336182
'GRSF1'	soluble	0.0291667
'RANGAP1'	soluble	0.153322
'MCRS1'	aggregator	0.266234
'KANSL3'	aggregator	NA
'HADHB'	soluble	0
'PRPF4'	soluble	0.0651341
'LDHB'	soluble	0
'MAPK14'	soluble	0
'ERP44'	soluble	0.0640394
'MRPS23'	aggregator	0.273684
'AGAP3'	soluble	0.243429
'SCAMP3'	soluble	0.340058
'GSPT1'	soluble	0.132265
'BRD3'	soluble	0.646006
'COLGALT2'	soluble	0.0479233
'BRD2'	soluble	0.554307
'VDAC3'	soluble	0
'CMSS1'	soluble	0.308244
'PPID'	soluble	0.0648649
'TIMM17B'	soluble	0.122093
'FOXK1'	soluble	0.283765
'PKM'	soluble	0.0169492
'RNF219'	soluble	0.252066
'EPHX1'	soluble	0
'ARMC6'	soluble	0
'STAT3'	soluble	0.0493506
'TK1'	soluble	0.042735
'STT3A'	soluble	0
'MCM3AP'	soluble	0.191919
'RAB21'	soluble	0.106667
'SLC43A3'	soluble	0.0264766
'CISD2'	soluble	0
'GPD2'	soluble	0
'KIAA0391'	aggregator	NA
'GFM2'	soluble	0.0282413
'KIAA1524'	soluble	NA
'ARL6IP5'	soluble	0
'ADH5'	soluble	0
'LNP'	soluble	NA
'KIF15'	soluble	0.0785303
'ETFA'	soluble	0.03003
'TMEM245'	soluble	NA
'CAPN1'	soluble	0
'SLC25A12'	soluble	0.0162242
'AHCY'	soluble	0
'NSDHL'	soluble	0.0294906
'CACTIN'	soluble	0.383905
'STUB1'	soluble	0.148515
'KDM1B'	soluble	NA
'SDAD1'	aggregator	0.298399
'VCPIP1'	soluble	0.270049
'OSBPL9'	soluble	0.235054
'EIF4B'	soluble	0.849427
'ERCC6L'	soluble	0.184
'UBXN6'	soluble	0.222222
'A0A0C4DFX4|SRCAP'	soluble	NA
'WDHD1'	soluble	0.244464
'HEATR1'	aggregator	0.00886194
'HSPA5'	soluble	0.0428135
'ZC3HC1'	soluble	0.374502
'HNRNPD'	soluble	0.352113
'ACTN4'	soluble	0.0340285
'WDR43'	soluble	0.209749
'TCP1'	soluble	0.0197842
'LRPPRC'	soluble	0
'DMAP1'	soluble	0.361884
'GTF2E1'	soluble	0.328018
'HEXB'	soluble	NA
'SDHA'	soluble	0.0105422
'HMBOX1'	aggregator	0.419048
'HDAC2'	soluble	0.22541
'WARS'	soluble	0.0573248
'HNRNPC'	soluble	0.54902
'CLP1'	aggregator	0.0517647
'GIPC1'	soluble	0.231231
'SPCS2'	soluble	0
'CAPZB'	soluble	0.0252708
'EXOSC8'	soluble	0
'LIMA1'	soluble	0.710145
'SMG7'	soluble	0.340369
'PHB'	soluble	0
'UQCRFS1'	soluble	0
'ARMT1'	soluble	0
'CSNK2B'	soluble	0.0372093
'USP22'	soluble	0.0114286
'SPTBN2'	soluble	0.0991632
'ALDH9A1'	soluble	NA
'UBA52'	soluble	0.0703125
'STAT6'	soluble	0.180638
'CD2BP2'	aggregator	0.524927
'RAB18'	soluble	0
'IMMT'	soluble	0.135884
'PSAT1'	soluble	0
'BCOR'	aggregator	0.441026
'LMAN2'	soluble	0
'TTF2'	soluble	0.30895
'ATF7IP'	aggregator	0.72126
'TRAP1'	soluble	0.0142045
'BCR'	soluble	0.312352
'PGK1'	soluble	0
'UGP2'	soluble	0
'ORC3'	soluble	0.0126582
'CCT8'	soluble	0.0346715
'RDX'	soluble	0.428816
'RAB14'	soluble	0.144186
'NCAPH2'	soluble	0.292562
'TST'	aggregator	0.047138
'RPN2'	soluble	0
'POLA1'	soluble	0.138167
'CAPN2'	soluble	0
'RAB1B'	soluble	0.104478
'COG4'	soluble	NA
'PGD'	soluble	0
'EMG1'	soluble	NA
'FIGNL1'	soluble	0.117211
'YOD1'	soluble	0.132184
'ME1'	soluble	0.0244755
'SMARCE1'	aggregator	0.532847
'SCAF8'	soluble	0.456334
'NUB1'	soluble	0.141463
'JMJD1C'	soluble	0.279528
'ACADVL'	soluble	0.0748092
'GAK'	soluble	0.376049
'PHC2'	soluble	0.609557
'CCT2'	soluble	0
'RAP2B'	soluble	0
'RNMT'	soluble	0.308824
'PGP'	soluble	0
'PMVK'	soluble	0
'POLR2E'	soluble	0.0761905
'ABCE1'	soluble	0
'RTFDC1'	soluble	NA
'AFG3L2'	soluble	0.109159
'NAA50'	soluble	0.0532544
'HARS'	soluble	0
'EXOSC5'	soluble	0.0851064
'GFPT1'	soluble	0.0128755
'MAT2A'	soluble	0
'SH3GLB1'	soluble	0.0246575
'EP400'	soluble	0.42007
'GSR'	soluble	0.0249042
'DCPS'	soluble	0.10089
'PLOD1'	soluble	0
'SLC25A5'	soluble	0
'HNRNPUL1'	soluble	0.525701
'PDLIM1'	soluble	0.234043
'MRPS30'	soluble	0.0364465
'HEXA'	soluble	0
'CAND2'	soluble	0.0372168
'RAB11B'	soluble	0.123853
'C1ORF112'	soluble	NA
'DCAF13'	soluble	NA
'FAH'	soluble	0
'PPP2R5D'	soluble	0.199336
'KPNA6'	soluble	0.0634328
'RBM22'	soluble	0.342857
'CTTN'	soluble	0.323636
'CYB5R3'	soluble	0
'KIF14'	soluble	0.112864
'DDX20'	soluble	0.243932
'TXNRD1'	soluble	0
'PHF19'	aggregator	0.112069
'BCAT1'	soluble	0
'THRAP3'	soluble	0.87644
'BCLAF1'	soluble	0.838043
'DYNC1I2'	soluble	0.318182
'CUL4B'	soluble	0.131435
'DHODH'	soluble	0
'IGF2BP3'	soluble	0.127807
'COIL'	soluble	0.489583
'HSDL1'	soluble	0
'SMTN'	aggregator	0.634678
'GMEB1'	soluble	0.136126
'PAICS'	soluble	0
'HM13'	soluble	0.140584
'MYDGF'	soluble	0
'ITGB1'	soluble	0.0413534
'RRP1'	aggregator	0.429501
'DIAPH3'	soluble	0.15088
'OGT'	soluble	0.00573614
'SREK1'	soluble	0.720472
'ACP1'	soluble	0
'STOM'	soluble	0.0243056
'EARS2'	soluble	0.0592734
'PFN1'	soluble	0
'CAND1'	soluble	0.0333333
'PDXDC1'	soluble	0.206853
'STAT5B'	soluble	0.0266836
'RAB10'	soluble	0.045
'FHL3'	soluble	0
'TIA1'	soluble	0.137306
'CAP1'	soluble	0.193684
'TARS2'	soluble	0.0278552
'SEC61A1'	soluble	0
'USP28'	aggregator	0.14299
'NCOA5'	soluble	0.588946
'VAMP7'	soluble	0
'PRPF39'	aggregator	0.174888
'FAM207A'	aggregator	0.521739
'EEF2'	soluble	0
'RECQL'	soluble	0.0801233
'THOP1'	soluble	0.0174165
'STAT5A'	soluble	0
'SLC25A19'	soluble	0.01875
'VBP1'	soluble	0.0304569
'YLPM1'	soluble	NA
'NCLN'	soluble	0.0106572
'ACAT2'	soluble	0
'TTC27'	soluble	0
'PRPF4B'	soluble	0.545184
'CDK4'	soluble	0
'CAT'	soluble	0.0265655
'ATP1A1'	soluble	0.0527859
'HACL1'	soluble	0.0121107
'NMT1'	soluble	0.197581
'VAPA'	soluble	0.253012
'LANCL2'	soluble	0.0333333
'SCAF1'	soluble	0.848323
'DEF6'	soluble	0.329635
'DNTTIP2'	soluble	0.55291
'LEO1'	aggregator	0.746246
'GSTO1'	soluble	0.0580913
'EWSR1'	soluble	0.78811
'MSH3'	soluble	0.12577
'ACLY'	soluble	0.044505
'WDR44'	soluble	0.41402
'YARS'	soluble	0.0397727
'TUBA4A'	soluble	0.0334821
'PSMG2'	soluble	0
'PRPF38A'	soluble	0.423077
'HSD17B10'	soluble	0
'RHOC'	soluble	0.0829016
'MAGT1'	soluble	NA
'AQR'	soluble	0.0895623
'UAP1'	soluble	0.0383142
'MAD2L1'	soluble	0
'CPSF3'	soluble	0
'RAB35'	soluble	0
'RAE1'	soluble	0.0516304
'FSCN1'	soluble	0.0243408
'SARS'	soluble	0.0758755
'MBD3'	soluble	0.213058
'PFKL'	soluble	0
'EIF2D'	soluble	0.140411
'NAMPT'	soluble	0
'SHCBP1'	soluble	0
'DDB1'	soluble	0
'DNAJA3'	soluble	0.05
'PURB'	soluble	0.346154
'CLIP1'	soluble	0.253825
'CUL3'	soluble	0.046875
'F8W031'	soluble	NA
'MT'	soluble	NA
'EIF2S2'	soluble	0.471471
'MRPS27'	soluble	0.0917874
'TXNDC12'	soluble	0
'USP3'	soluble	0.0115385
'SART1'	soluble	0.4825
'EZR'	soluble	0.366894
'CDKAL1'	soluble	0.0690846
'SULT1A1'	soluble	0
'HEMGN'	soluble	0.714876
'ALDH1A1'	soluble	0
'COLGALT1'	soluble	0.085209
'GUSB'	soluble	0
'SAMD1'	aggregator	NA
'NOA1'	soluble	0.17192
'RNF2'	soluble	0.270833
'LOC102724023|A0A096LPI6|C21ORF33'	soluble	NA
'APEH'	soluble	0
'PFKP'	soluble	0
'NCL'	soluble	0.540845
'MLF2'	aggregator	0.362903
'NBEAL2'	soluble	0.0700799
'GPHN'	soluble	0.126359
'PDCL3'	soluble	0.108787
'AKR7A2'	soluble	0.0306407
'PHGDH'	soluble	0
'RIOK1'	soluble	0.329225
'EXOSC4'	soluble	0.0489796
'SMS'	soluble	0
'KDM3A'	soluble	0.0984103
'PLEKHF2'	soluble	0.108434
'MAP4'	soluble	0.678819
'TRIM11'	soluble	0
'POM121'	soluble	0.511609
'NAA15'	soluble	0.0877598
'ISOC1'	soluble	0
'GLE1'	soluble	0.202006
'TOR1AIP1'	soluble	0.530017
'PKLR'	soluble	0
'PRDX4'	soluble	0
'ARAP1'	soluble	0.189655
'NARS'	soluble	0.0656934
'RTF1'	soluble	0.56338
'FRRS1'	soluble	0
'KHSRP'	soluble	0.518987
'PLBD2'	soluble	0
'M6PR'	soluble	0.0685921
'SLIRP'	aggregator	0.146789
'CWF19L2'	soluble	0.482103
'SLC16A1'	soluble	0.092
'F11R'	soluble	0
'SSBP1'	soluble	0
'HSPA9'	soluble	0.0824742
'SPDL1'	aggregator	0.115702
'TGM2'	soluble	0
'LCLAT1'	soluble	0
'UBE2Q1'	soluble	0.258294
'CDC42'	soluble	0
'COX20'	soluble	0.220339
'CECR5'	soluble	NA
'DAP3'	soluble	0.0628141
'ZCCHC11'	soluble	NA
'RIC8A'	soluble	0.171375
'MDH1'	soluble	0
'HNRNPUL2'	soluble	0.381526
'AGPAT1'	soluble	0.0388693
'PI4KA'	soluble	NA
'INPPL1'	soluble	0.291733
'SLC25A21'	soluble	0
'SERPINB9'	soluble	0
'TMEM43'	soluble	0
'SPCS3'	soluble	0
'PCIF1'	soluble	0.214489
'ARCN1'	soluble	0.156556
'G6PD'	soluble	0
'DNAJC3'	soluble	0.0992063
'CCDC47'	soluble	0.306418
'OXSM'	soluble	0
'FAM120B'	soluble	0.241758
'LDHA'	soluble	0
'RAB5A'	soluble	0.2
'LZIC'	soluble	0.126316
'FN3K'	soluble	0.0291262
'IARS2'	soluble	0.0167984
'METTL7A'	soluble	0
'NME3'	soluble	0
'PFKFB2'	soluble	0.154455
'LDLRAP1'	soluble	0.165584
'APOOL'	soluble	0.268657
'NUP210'	soluble	0.0174881
'TBK1'	soluble	0
'KDM5C'	soluble	0.177564
'CBLL1'	soluble	0.661914
'FDXR'	soluble	NA
'PCGF6'	soluble	0.345714
'GSS'	soluble	0
'DCTN4'	soluble	0.0282609
'VAV1'	soluble	0
'PSMA3'	soluble	0.0666667
'CASP8'	soluble	0.0417537
'METTL5'	soluble	0
'VAT1'	soluble	0.127226
'SMG5'	soluble	0.219488
'TIPRL'	soluble	0.0330882
'SUGT1'	soluble	0
'SUGP1'	aggregator	0.382946
'DCXR'	soluble	0
'SLC38A5'	soluble	0
'RPIA'	soluble	0.163987
'REEP5'	soluble	0
'TNKS1BP1'	soluble	0.842105
'NQO2'	soluble	0
'ACAA2'	soluble	0
'TRIM25'	soluble	0.104762
'PDXK'	soluble	0
'SEC62'	soluble	0.45614
'WAC'	soluble	0.724884
'IMPDH2'	soluble	0
'MAPK1'	soluble	0
'ZMPSTE24'	soluble	0.0294737
'EIF4G3'	soluble	0.413249
'CD151'	soluble	0
'TES'	soluble	0.087886
'TOR1A'	soluble	0
'ATAD3A'	soluble	0.214511
'LAMTOR1'	soluble	0.279503
'TOMM34'	soluble	0.126214
'AHCYL1'	soluble	0.10566
'ATP6V1B2'	soluble	0
'ALDOC'	soluble	0.0164835
'RABL6'	soluble	0.654321
'AARS2'	soluble	0.0213198
'PSMD1'	soluble	0.113326
'INTS3'	soluble	NA
'MGST3'	soluble	0
'CHD8'	aggregator	0.340953
'PAFAH1B1'	soluble	0.0414634
'ACOT7'	soluble	0.0789474
'MRPL45'	soluble	NA
'CNP'	soluble	0
'DCAF16'	soluble	0.208333
'TMED10'	soluble	0
'PSMA4'	soluble	0.0881226
'SLC7A1'	soluble	0
'ERCC3'	soluble	0.0984655
'FAM192A'	soluble	0.507874
'SMARCAL1'	aggregator	0.289308
'IDH1'	soluble	0
'UBE2L3'	soluble	0.0584416
'SCAMP2'	soluble	0.145897
'ANXA5'	soluble	0
'ILK'	soluble	0
'TBC1D10B'	soluble	0.540842
'DNPEP'	soluble	NA
'RNASEL'	soluble	0.0499325
'YWHAE'	soluble	0.0823529
'TCAF1'	soluble	0
'C1ORF52'	soluble	NA
'NUP214'	soluble	0.393301
'PPP2CA'	soluble	0
'SCARB2'	soluble	0
'WBP4'	soluble	0.598404
'VIM'	soluble	0.111588
'CHUK'	soluble	0.0255034
'CSTB'	soluble	0.255102
'SSX2IP'	soluble	0.0700326
'GALNT7'	soluble	0.101979
'GRHPR'	soluble	0
'FXR1'	soluble	0.380032
'LMAN2L'	soluble	0
'SMC1A'	soluble	0.169505
'CBR1'	soluble	0.0830325
'TOP2A'	soluble	0.252123
'WWP2'	soluble	0.221839
'SRP9'	soluble	0
'LONP1'	soluble	0.0896767
'PPP2R2A'	soluble	0.0201342
'BOP1'	soluble	0.176944
'CD2AP'	soluble	0.375587
'HNRNPDL'	soluble	0.402381
'ACO1'	soluble	0
'PITPNB'	soluble	0.0442804
'RRP9'	soluble	0.189474
'ILF3'	soluble	0.455257
'PSMC4'	soluble	0
'SMG8'	soluble	0.18668
'PALM3'	soluble	0.800892
'FH'	soluble	0
'EIF3E'	soluble	0
'SEPT2'	soluble	NA
'PTK2B'	soluble	0.061447
'PNP'	soluble	0
'ABCB7'	soluble	0.0119681
'DDAH2'	soluble	0
'MDH2'	soluble	0
'AP2B1'	soluble	0.0288154
'PPIB'	soluble	0
'NCK2'	soluble	0.0578947
'ATP6V0D1'	soluble	0
'NELFE'	soluble	0.634211
'SPAG5'	soluble	0.191115
'PSPC1'	soluble	0.476099
'CUL1'	soluble	0.0283505
'TSEN54'	soluble	0.311787
'CRYZL1'	soluble	0
'TDP1'	aggregator	0.205592
'MBOAT7'	soluble	0.0381356
'UBE2T'	soluble	0.203046
'TTC1'	soluble	0.441781
'CSNK2A1'	soluble	0.0946292
'CBR4'	soluble	0
'GOT1'	soluble	0
'PIEZO1'	soluble	0.128917
'STX5'	soluble	0.0901408
'HSD17B4'	soluble	0
'SAMM50'	soluble	0.0127932
'SART3'	soluble	0.26999
'FKBP3'	soluble	0.0848214
'ILF2'	soluble	0.141026
'TRAF3IP2'	aggregator	0.376307
'PCBP2'	soluble	0.0438356
'UQCC1'	soluble	0.0434783
'PSME3'	soluble	0
'ARPC2'	soluble	0
'DAZAP1'	soluble	0.609337
'EMD'	soluble	0.200787
'NOL8'	aggregator	0.598972
'APTX'	soluble	0.134831
'EIF2B5'	soluble	0.174757
'ARHGAP6'	soluble	0.50616
'PSMB7'	soluble	0
'FN3KRP'	soluble	0
'UBP1'	soluble	0.257407
'GGH'	soluble	0
'ANP32E'	aggregator	0.451493
'CCDC6'	soluble	0.533755
'GLUD1'	soluble	0
'EEF1A2'	soluble	0.0799136
'SRFBP1'	soluble	0.606061
'TIMMDC1'	soluble	0.115789
'HNRNPA3'	soluble	0.373016
'NR2F2'	soluble	0.198068
'TTC5'	soluble	0
'LNPEP'	soluble	0.017561
'AP1B1'	soluble	0.0368809
'CHAMP1'	soluble	0.62069
'ASH2L'	soluble	0.308917
'AMPD2'	soluble	0.14562
'ENOPH1'	soluble	0
'MRPL37'	soluble	0
'RBM45'	soluble	NA
'AARS'	soluble	0
'BLMH'	soluble	0
'MTA1'	soluble	0.169231
'PCYT1A'	soluble	0.256131
'RHOG'	soluble	0
'RPS16'	soluble	0.109589
'RAB5C'	soluble	0.175926
'SMC3'	soluble	0.136401
'GGPS1'	soluble	0
'ASL'	soluble	0
'GMPR'	soluble	0
'HK1'	soluble	0
'RNH1'	soluble	0
'NNT'	soluble	0
'FAM208A'	aggregator	NA
'TGFB1'	soluble	NA
'DHX15'	soluble	0.138365
'SRP14'	soluble	0.316176
'TACC3'	soluble	0.585919
'PTER'	soluble	0
'PARK7'	soluble	0
'WDR61'	soluble	0
'ABL1'	soluble	0.438053
'VPS33B'	soluble	0
'SHMT1'	soluble	0
'MAGEA1'	soluble	0.220065
'STIP1'	soluble	0.119705
'CORO7'	soluble	0.152432
'SERPINB6'	soluble	0
'LUZP1'	soluble	0.627323
'ZC3H8'	soluble	0.597938
'RUNX1'	soluble	0.470199
'IQSEC1'	soluble	0.370717
'HCFC1'	soluble	0.304177
'ZNF574'	soluble	0.203125
'PPA2'	soluble	0.0479042
'PDCD11'	aggregator	0.155532
'BCL2L13'	soluble	0.325773
'CHD3'	aggregator	0.3125
'FAM136A'	soluble	0
'DNAJC11'	soluble	0.0286225
'RUVBL2'	soluble	0
'FUCA1'	soluble	0
'ISYNA1'	soluble	0.0430108
'TIMELESS'	aggregator	0.164735
'DNAJC2'	soluble	0.21256
'PPP2R1B'	soluble	0.0232945
'EEF2K'	soluble	0.197241
'SCRIB'	soluble	0.446626
'SNX27'	soluble	0.064695
'ZYX'	soluble	0.617133
'CCDC55|NSRP1'	soluble	NA
'SNAP23'	soluble	0.123223
'PPAT'	soluble	0
'SETDB1'	soluble	0.361735
'ORC5'	soluble	0
'DENND4C'	soluble	NA
'PPME1'	soluble	0.163212
'WEE1'	soluble	0.298762
'OAT'	soluble	0
'UPF1'	soluble	NA
'LAP3'	soluble	0
'WHSC1L1'	aggregator	NA
'AACS'	soluble	0
'CAPNS1'	soluble	0.115672
'CPD'	soluble	0.0782609
'BCAP29'	soluble	0.165975
'CAB39'	soluble	0.0234604
'USP4'	soluble	0.147456
'ARHGEF2'	soluble	0.289047
'LTA4H'	soluble	0
'GBA'	soluble	0
'DPH5'	soluble	0
'TPI1'	soluble	0
'IMPDH1'	soluble	NA
'ERCC5'	soluble	0.44941
'PURA'	soluble	0.354037
'PYGB'	soluble	0.00830368
'MRPS22'	soluble	0.0444444
'CORO1C'	soluble	0
'BCL10'	soluble	0.399142
'LYPLA2'	soluble	0
'SEPT9'	soluble	NA
'TRMT6'	soluble	0.311871
'CTSD'	soluble	0
'ABCF1'	soluble	0.388166
'TTC17'	soluble	0.0718668
'DYNC1H1'	soluble	0.0182953
'GTF2E2'	aggregator	0.319588
'PTBP2'	soluble	0.0207156
'FRG1'	soluble	0.116279
'EIF2S1'	soluble	0.104762
'KIF23'	soluble	0.16875
'HMGCS1'	soluble	0.0692308
'PAXIP1'	soluble	0.294668
'SEC63'	soluble	0.240789
'PPIP5K2'	soluble	0.163315
'PFKM'	soluble	0
'NOL7'	soluble	0.373541
'NDUFA4'	soluble	0
'TPR'	soluble	0.393144
'TRAF2'	soluble	0
'TMEM109'	soluble	0.0452675
'DIDO1'	soluble	0.746875
'RANBP3'	soluble	0.671958
'SKA1'	soluble	0.0823529
'C11ORF54'	soluble	NA
'RING1'	aggregator	0.463054
'GPATCH1'	soluble	0.477981
'MTMR12'	soluble	0.0321285
'TBCA'	soluble	0
'EPPK1'	soluble	NA
'APRT'	soluble	0
'DNM1L'	soluble	0.139946
'MRPS14'	aggregator	0
'PLRG1'	soluble	0.149805
'PDHX'	soluble	0.197605
'ATP1B3'	soluble	0
'DNMT1'	soluble	0.224629
'ETF1'	soluble	0
'XPO7'	soluble	0
'NCSTN'	soluble	0.00846262
'ALDH1A2'	soluble	0.0135135
'DENR'	soluble	0.242424
'NIPSNAP3A'	soluble	0
'MBLAC2'	soluble	0
'CTBP1'	soluble	0.0772727
'ENDOD1'	soluble	0.014
'HDHD2'	soluble	0
'CTSB'	soluble	0
'CDC37'	soluble	0.153439
'TELO2'	soluble	0.111111
'FLOT2'	soluble	0
'AMBRA1'	soluble	0.486133
'NUDT5'	soluble	0.109589
'NANS'	soluble	0
'HNRNPR'	soluble	0.344392
'SETD3'	soluble	0.114478
'UROD'	soluble	0
'MRPL20'	soluble	0
'SEPT7'	soluble	NA
'HNRNPAB'	soluble	NA
'ESD'	soluble	0
'STXBP4'	soluble	0.0253165
'ACIN1'	soluble	0.836689
'TRMT1'	soluble	0.191199
'HSPBP1'	soluble	NA
'RPUSD2'	soluble	0.185321
'TMEM41A'	soluble	0
'CAPRIN1'	soluble	0.634697
'PDXP'	soluble	0
'MCM4'	soluble	0.14832
'BANF1'	soluble	0.11236
'FUS'	soluble	0.80038
'EHMT1'	soluble	0.394453
'EMC1'	soluble	0.00906344
'NAA16'	soluble	0.0497685
'CD47'	soluble	0
'NAE1'	soluble	0
'ASNS'	soluble	0
'CARS'	soluble	0.0868984
'RNF169'	aggregator	0.509887
'IVNS1ABP'	soluble	0.0451713
'SLC2A1'	soluble	0.0406504
'CARM1'	soluble	0.0559211
'ERAL1'	soluble	0.0228833
'SRSF11'	soluble	0.646694
'STXBP1'	soluble	0.016835
'NFKB2'	soluble	0.222222
'MOGS'	soluble	0.046595
'ATP11B'	soluble	0.0101954
'RFC1'	soluble	0.433798
'SOD2'	soluble	NA
'MRPS34'	soluble	0.155963
'FAM96A'	soluble	NA
'SENP6'	soluble	0.272482
'MPC2'	soluble	0
'UNC45A'	soluble	0.0233051
'BAG2'	soluble	0.0473934
'MED17'	soluble	0.0691244
'SPAST'	soluble	0.243506
'PPP1R8'	soluble	0.350427
'SLC25A1'	soluble	0
'RNF114'	soluble	0
'TROVE2'	soluble	NA
'FAM210A'	soluble	0.1875
'NCAPG'	soluble	0.0778325
'RBM27|U3KPZ7'	soluble	NA
'VPRBP'	soluble	NA
'YRDC'	soluble	0.0394265
'PHACTR4'	soluble	0.797721
'CDC27'	soluble	0.25
'NUDCD2'	soluble	0.044586
'RHOA'	soluble	0.0466321
'PSTPIP2'	soluble	0.0688623
'PCBP1'	soluble	0
'ARHGEF6'	soluble	0.0966495
'TRIP13'	soluble	0
'NLRP2'	soluble	0.00659134
'BCAP31'	soluble	0.0650407
'EIF6'	soluble	0
'VRK3'	soluble	0.202532
'UBR3'	soluble	0.0709746
'TFG'	soluble	0.7025
'SRSF9'	soluble	0.180995
'CAPZA2'	soluble	0
'PRMT5'	soluble	0.0204082
'BPNT1'	soluble	0
'RPP30'	soluble	0.0485075
'ARHGAP18'	soluble	0.209653
'PKN2'	soluble	0.0813008
'STIM1'	soluble	0.345985
'TSTA3'	soluble	0
'PCYT2'	soluble	0.0694087
'PICALM'	soluble	0.0613497
'THUMPD1'	soluble	0.373938
'VPS72'	soluble	0.653846
'POLG2'	soluble	0.0804124
'MCM3'	soluble	0.113861
'ISOC2'	soluble	0
'SSU72'	aggregator	0
'TPP2'	soluble	0.0304243
'PPP2R1A'	soluble	0
'PNO1'	soluble	0.222222
'ACTR3'	soluble	0
'APEX1'	soluble	0.185535
'PEX5'	soluble	0.0422535
'ZMYM2'	soluble	0.229484
'DGCR8'	soluble	0.256145
'SLC38A1'	soluble	0.026694
'ARID1B'	soluble	0.723614
'UQCRC2'	soluble	0.0220751
'PSMA6'	soluble	0
'TAF7'	soluble	0.467049
'CRYZ'	soluble	0
'MSN'	soluble	0.471404
'RAN'	soluble	0
'PTPRC'	soluble	0.202454
'PLEKHA5'	soluble	0.353943
'PHKA2'	soluble	0.0518219
'RTN3'	soluble	0.278101
'SLC39A7'	soluble	0.339019
'KIF22'	soluble	0.136842
'CUL5'	soluble	0
'CXXC1'	aggregator	0.375
'HAUS5'	soluble	0.0584518
'ISY1'	soluble	0.291228
'BRAT1'	soluble	0.0341048
'PAK2'	soluble	0.28626
'NAA25'	soluble	0.0185185
'GUF1'	soluble	0
'SLC30A1'	soluble	0.195266
'NFS1'	soluble	0.0393873
'ANXA4'	soluble	NA
'CALB1'	soluble	0
'TMEM192'	soluble	0
'RBMX'	soluble	0.84399
'NAXE'	soluble	0
'EIF2S3'	soluble	0
'SRSF2'	soluble	0.638009
'PCNA'	soluble	0
'FAF1'	soluble	0.146154
'NECTIN2'	soluble	0.180297
'SMAP2'	soluble	0.251748
'ORC4'	soluble	0
'JMJD6'	soluble	0.205955
'PPP5C'	soluble	0.0521042
'HSPA14'	soluble	0
'OXA1L'	soluble	NA
'TXNRD2'	soluble	0
'MRPS9'	soluble	0.0555556
'SSR3'	soluble	0
'ZEB2'	soluble	0.41598
'IMPAD1'	soluble	0.0501393
'NMI'	soluble	0.0586319
'UFM1'	soluble	0
'BOD1L1'	soluble	0.75549
'SMAD5'	soluble	0.221505
'RAB2A'	soluble	0.103774
'GORASP2'	soluble	0.420354
'KAT5'	soluble	0.276803
'TRIM38'	soluble	0
'IPO5'	soluble	0.00729262
'CPOX'	soluble	0.10793
'RPP40'	soluble	0
'NDUFB11'	soluble	0.20915
'TOR3A'	soluble	0.0151134
'CNN2'	soluble	0.106796
'DOCK8'	soluble	0.0128633
'CARNMT1'	soluble	0.0904645
'ZC3H7A'	soluble	0.061792
'UCK2'	soluble	0.157088
'CHMP5'	soluble	0.39726
'SDHB'	soluble	0
'WASF2'	soluble	0.614458
'NFIC'	soluble	NA
'CISD1'	soluble	0
'FAHD1'	soluble	0
'STK24'	soluble	0.106095
'PRDX3'	soluble	0
'PGAM1'	soluble	0
'MAP2K1'	soluble	0.13486
'RABGGTB'	soluble	0
'WDCP'	soluble	0.0596394
'RALA'	soluble	0.0631068
'ZCCHC6'	soluble	NA
'WDR5'	soluble	0.0838323
'APIP'	soluble	0
'PPIE'	soluble	0.0996678
'TACO1'	soluble	0.0841751
'CASP3'	soluble	0.0649819
'ARG2'	soluble	0.0536723
'PNPT1'	soluble	0.0166028
'USMG5'	soluble	NA
'API5'	soluble	0.124046
'POLR3C'	soluble	0.0955056
'KDELC1'	soluble	NA
'EHD1'	soluble	0.0280899
'GTPBP4'	soluble	0.263407
'CHTF18'	soluble	0.28
'PLD6'	soluble	0
'PRMT1'	soluble	NA
'ASAH1'	soluble	0
'YEATS4'	soluble	0.030837
'LMNA'	soluble	0.304217
'CNBP'	soluble	0
'CEP85'	soluble	0.335958
'EIF4G2'	soluble	NA
'SORT1'	soluble	0.0445247
'ADSS'	soluble	0.0372807
'CYP20A1'	soluble	0
'MAT2B'	soluble	0
'TDP2'	soluble	0.151934
'ABCF3'	soluble	0.0719323
'PSMD5'	soluble	0
'ALDH5A1'	soluble	0
'AK6'	soluble	0
'TONSL'	aggregator	0.270682
'NLN'	soluble	0
'CEP192'	soluble	0.157651
'SNRPD1'	soluble	0.260504
'ARIH1'	soluble	0.175943
'CTPS2'	soluble	0.0238908
'NPM3'	soluble	0.213483
'ETFB'	soluble	0
'ACADM'	soluble	0
'ALDH18A1'	soluble	0
'SLC25A22'	soluble	0.0402477
'PSMB5'	soluble	0
'TMED9'	soluble	0
'AP2A2'	soluble	0.0649627
'TUBB'	soluble	0.0495495
'POGLUT1'	soluble	0
'PLIN3'	soluble	0.103687
'FKBP9'	soluble	0.0175439
'OARD1'	soluble	0
'MRPS26'	soluble	0.121951
'DLGAP4'	soluble	0.560484
'RBMXL1'	soluble	0.835897
'ASMTL'	soluble	0.0708535
'RBM42'	soluble	0.310417
'METAP2'	soluble	0.276151
'CNDP2'	soluble	0
'LSS'	soluble	0.00819672
'PNISR'	soluble	0.931677
'P3H1'	soluble	0.0625
'RRM1'	soluble	0.0151515
'SPTLC2'	soluble	0
'NSMCE1'	soluble	0.075188
'FASN'	soluble	0.0151334
'GNE'	soluble	0
'PML'	soluble	0.247166
'RRP15'	soluble	0.77305
'HACD3'	soluble	0
'NCOR2'	soluble	NA
'PIGK'	soluble	0
'MIF'	soluble	0
'NRAS'	soluble	0
'TNIK'	soluble	0.461029
'FDPS'	soluble	0
'APMAP'	soluble	0.0721154
'SARS2'	soluble	0.046332
'HSP90AA1'	soluble	0.155738
'PRRC2C'	soluble	NA
'DBN1'	soluble	0.645609
'NDUFAF3'	soluble	0
'ARF6'	soluble	0
'TPD52L2'	soluble	0.393204
'NDUFA10'	soluble	0
'TPX2'	soluble	0.239625
'CTPS1'	soluble	0.0524535
'PRPF18'	soluble	0.0760234
'WDR89'	soluble	0.0310078
'UCHL5'	soluble	0.0851064
'PTDSS1'	soluble	0.0845666
'MKI67'	soluble	0.796069
'GOPC'	soluble	0.116883
'PPIL1'	soluble	0
'COG5'	soluble	0.0512515
'RBM7'	soluble	0.473684
'ETHE1'	soluble	0
'GPS1'	soluble	0.10998
'PRKAR2B'	soluble	0.169856
'IDH3A'	soluble	0
'WNK1'	soluble	0.548699
'METTL13'	soluble	NA
'RNF138'	soluble	0.0857143
'TAF5L'	soluble	0.0288625
'NPEPPS'	soluble	0
'C9ORF78'	soluble	NA
'NR2F6'	soluble	0.116337
'INTS8'	soluble	0.0261307
'MTCH2'	soluble	0
'NADK2'	soluble	0.0588235
'ENO1'	soluble	0
'FARSB'	soluble	0
'QPRT'	soluble	0
'GALK2'	soluble	0
'CLIC2'	soluble	0
'EXOC2'	soluble	0.012987
'PIBF1'	soluble	0.112285
'RBM33'	soluble	0.854701
'DRG1'	soluble	0
'XPO4'	soluble	0.0165074
'LDHAL6A'	soluble	0
'CEBPZ'	aggregator	0.244782
'UBE3A'	soluble	0.0857143
'TMED5'	soluble	0
'MPST'	soluble	0.023569
'HNRNPA2B1'	soluble	0.456091
'HIBADH'	soluble	0
'CCDC9'	soluble	0.990584
'NIT2'	soluble	0
'FAM118A'	soluble	0.0896359
'NUFIP2'	soluble	0.476259
'MBD2'	soluble	0.545012
'TSN'	soluble	0
'UQCRC1'	soluble	0
'TRMT12'	soluble	0.0513393
'PCMT1'	soluble	0
'NUDC'	soluble	0.465257
'IFI35'	soluble	0
'PSMA2'	soluble	0
'TMF1'	soluble	0.37054
'TMEM115'	soluble	0.182336
'GEMIN4'	soluble	0
'SEL1L'	soluble	0.13602
'MECP2'	soluble	0.925926
'CTSZ'	soluble	0
'SOD1'	soluble	0.12987
'GMDS'	soluble	0.0430108
'USP32'	soluble	0.0798005
'MRPL24'	soluble	0
'EXOSC6'	soluble	0.202206
'FBXO45'	soluble	0
'PSMA7'	soluble	0.0685484
'UBE2E1'	soluble	0.227979
'HSPA4'	soluble	0.161905
'DHX29'	soluble	0.165814
'RAB6A'	soluble	0.125
'PRDX6'	soluble	0
'PAPOLA'	soluble	0.33557
'PUS10'	soluble	0
'PSMC6'	soluble	0
'NES'	soluble	0.736582
'MED14'	soluble	0.174691
'MED12'	soluble	0.254938
'ATP6V0A2'	soluble	0.00817757
'CWF19L1'	soluble	0.0613383
'ADI1'	soluble	0.0893855
'DDX51'	soluble	0.250751
'NOL11'	soluble	0.00834492
'STARD3NL'	soluble	0.145299
'VAPB'	soluble	0.0617284
'MYCBP2'	soluble	0.131681
'ATP6V1D'	soluble	0.117409
'ELF1|DKFZP686H0575'	aggregator	NA
'SP1'	soluble	0.397452
'CYFIP1'	soluble	0
'PDIA5'	soluble	0.0308285
'UFD1L'	soluble	NA
'TKFC'	soluble	0.0347826
'CRTAP'	soluble	0
'GNPAT'	soluble	0
'SAR1A'	soluble	0
'RUVBL1'	soluble	0.0153509
'ACACA'	soluble	0.00468883
'PSMC5'	soluble	0.0320197
'FLOT1'	soluble	0
'ADSL'	soluble	0.018595
'DHX16'	soluble	0.223823
'KIDINS220'	soluble	0.257482
'CLPB'	soluble	0.0608204
'EIF2A'	soluble	0.208547
'DGCR14'	aggregator	NA
'KLF16'	aggregator	0.539683
'SMG9'	soluble	0.363462
'PDHA1'	soluble	0
'EIF3H'	soluble	0.196023
'TRMT1L'	soluble	0.129604
'ALDH6A1'	soluble	0
'HAUS3'	soluble	0
'GRK6'	soluble	0.0173611
'FUCA2'	soluble	0
'CD46'	soluble	0.0816327
'POLR3D'	soluble	0.482412
'DNAJC1'	soluble	0.258123
'FLNC'	soluble	0.0289908
'MACROD1'	soluble	0.04
'MRPS25'	soluble	0.0924855
'BUB3'	soluble	0.0304878
'XPNPEP1'	soluble	0
'UBE2S'	soluble	0.301802
'ACOT13'	soluble	0
'SLC35B2'	soluble	0
'DPP3'	soluble	0.0149254
'DIP2B'	soluble	0.177665
'MRPS7'	soluble	0
'SLC33A1'	soluble	0.0582878
'PSMC3'	soluble	0.0182232
'NIF3L1'	soluble	0.0238727
'PSMB6'	soluble	0
'CDC16'	soluble	0.066129
'SLC35A4'	soluble	0
'NME1|NME2'	soluble	NA
'POFUT1'	soluble	0
'ADD3'	soluble	0.307365
'SORD'	soluble	0
'QDPR'	soluble	0
'POR'	soluble	NA
'PTGES2'	soluble	0
'RPS25'	soluble	0.4
'HMGB3'	soluble	0.455
'NCAPD2'	soluble	0.139186
'PLCG1'	soluble	0.0410853
'DPM3'	soluble	0
'GNPDA1'	soluble	0.0449827
'SGF29'	soluble	0.0648464
'CUL2'	soluble	0.0201342
'RAD50'	soluble	0.0175305
'GCLM'	soluble	0
'ASCC2'	soluble	0.250991
'EIF5B'	soluble	0.510656
'MRPS2'	soluble	0.0945946
'METTL14'	soluble	0.267544
'GPALPP1'	soluble	0.964706
'COPS3'	soluble	0.0520095
'LRRFIP1'	soluble	0.709158
'TSNAX'	soluble	0.134483
'OSGEP'	soluble	0
'ELP5'	soluble	0.193038
'NPC1'	soluble	0
'PPM1H'	soluble	0.116732
'ERLEC1'	soluble	0.0269151
'PPP1R7'	soluble	0.188889
'RBM19'	soluble	0.298958
'SLC7A5'	soluble	0.0591716
'GLUD2'	soluble	0.0107527
'OTUD7B'	soluble	0.421115
'EIF3M'	soluble	0
'ESYT1'	soluble	0.117754
'SSR1'	soluble	0.262238
'NCAPH'	soluble	0.20108
'COPB1'	soluble	0.0209864
'TAPT1'	soluble	0.169312
'TMA16'	soluble	0.295567
'USP16'	soluble	0.172539
'QKI'	soluble	0.123167
'CENPF'	soluble	NA
'SYPL1'	soluble	0.0579151
'MAN1A2'	soluble	0.0374415
'KPNA3'	soluble	0.115163
'IKBIP'	soluble	0.102857
'KLHL18'	soluble	0
'TAF1'	soluble	0.299679
'STON2'	soluble	0.278453
'SSB'	soluble	0.198529
'PAPSS1'	soluble	0
'EPCAM'	soluble	0
'GHDC'	soluble	0.0603774
'SAAL1'	soluble	0.126582
'TSPO'	soluble	0
'CMTR1'	soluble	0.091018
'COPG2'	soluble	NA
'ASNA1'	soluble	0
'FLCN'	soluble	0.16753
'DNAJC9'	soluble	0.234615
'ATP11C'	soluble	0
'NDUFB10'	soluble	0.116279
'SEC24C'	soluble	0.306216
'SRSF1'	soluble	0.415323
'SNRPA1'	soluble	0.254902
'COPZ1'	soluble	0
'PRRC1'	soluble	0.438202
'TUBGCP2'	soluble	0.0299335
'HEBP1'	soluble	0
'SLC4A1AP'	soluble	0.482412
'ABCC4'	soluble	0.0166038
'SMPD4'	soluble	NA
'SMNDC1'	soluble	0.260504
'ANPEP'	soluble	0.0351603
'PITPNA'	soluble	0.0777778
'SNRPA'	soluble	0.379433
'HEXIM1'	soluble	0.729805
'DCTD'	soluble	0
'CSTF3'	soluble	0.0962343
'C18ORF32'	soluble	NA
'EIF4A3'	soluble	0
'ERAP1'	soluble	0
'LGALS8'	soluble	0
'HBE1'	soluble	0
'MAGEC1'	soluble	0.468476
'S100A11'	soluble	0
'ARPC4'	soluble	0
'C19ORF43'	soluble	NA
'TM9SF2'	soluble	0
'IRAK4'	soluble	0.0434783
'YME1L1'	soluble	0
'ANKHD1'	soluble	0.305271
'ALDH1B1'	soluble	NA
'ACAA1'	soluble	0
'ANKRD27'	soluble	0.125714
'NARF'	soluble	0.0767544
'SMC5'	soluble	0.0435967
'BRAP'	soluble	0.140203
'RTCA'	soluble	0
'GTSE1'	soluble	NA
'RWDD1'	soluble	0.353909
'TIMM23'	soluble	0.0287081
'GBE1'	soluble	0
'NAGA'	soluble	0
'ABHD10'	soluble	0
'CLPTM1'	soluble	0.182362
'PSMG1'	soluble	0.0763889
'PRTFDC1'	soluble	0
'WBP11'	soluble	0.722309
'ACOX1'	soluble	0.0106061
'TRIP11'	soluble	0.108641
'ITPA'	soluble	0
'NDUFA12'	soluble	0
'NFATC2IP'	soluble	0.565632
'DCTPP1'	soluble	0.294118
'OBSL1'	soluble	0.024789
'PNPO'	soluble	0
'CNOT4'	soluble	0.377391
'GSTP1'	soluble	0
'TXN'	soluble	0
'CCDC12'	soluble	0.698795
'PCYOX1'	soluble	0
'RHAG'	soluble	0
'SYK'	soluble	0.0551181
'CALU'	soluble	0.0285714
'SLC19A1'	soluble	0.118443
'ATP6V1C1'	soluble	0
'RAB8B'	soluble	0.0628019
'NUTF2'	soluble	0
'C2ORF47'	soluble	NA
'MRPL44'	soluble	0
'SH3BP5L'	soluble	0.422392
'TPT1'	soluble	0.0872093
'PLD3'	soluble	0
'USP47'	soluble	0.158545
'ASPH'	soluble	0.316623
'BLM'	soluble	0.197601
'RANBP6'	soluble	0
'IRAK1'	soluble	0.296348
'BSG'	soluble	0.0831169
'BZW1'	soluble	0.0811456
'SERBP1'	soluble	0.875
'RAB8A'	soluble	0.0869565
'OPLAH'	soluble	0.0295031
'SUCLG2'	soluble	0
'SRGAP2'	soluble	NA
'SLC12A9'	soluble	0.0995624
'CNOT1'	soluble	0.0517677
'ZNF143'	soluble	0.0736677
'HSD17B11'	soluble	0
'GIGYF2'	soluble	0.602002
'SRSF5'	soluble	0.477941
'EED'	soluble	0.154195
'NME7'	soluble	0
'RXRA'	soluble	0.28355
'GBAS'	soluble	NA
'LAMP2'	soluble	0.0390244
'NOP2'	soluble	0.552956
'TM9SF4'	soluble	0.0218069
'HDGFRP3'	soluble	NA
'AP3S1'	soluble	0
'PSMD14'	soluble	0.0387097
'ACTR1A'	soluble	0
'FBXO28'	aggregator	0.304348
'BCS1L'	soluble	0
'C1ORF131'	soluble	NA
'HDAC3'	soluble	0.0957944
'ZNF106'	soluble	0.505576
'GK|GK3P'	soluble	NA
'RAB4A'	soluble	0
'ATG4B'	soluble	0
'CMBL'	soluble	0
'RAP1B'	soluble	0
'CIRBP'	soluble	0.604651
'TAF5'	soluble	0.27
'HMGB1'	soluble	0.544186
'DHDDS'	soluble	0
'REEP4'	soluble	0.280156
'TCEA1'	soluble	0.20598
'MYO18A'	soluble	0.246349
'NDUFA9'	soluble	0
'PSMD2'	soluble	0.0848018
'CEP131'	soluble	0.490305
'EEA1'	soluble	0.155918
'RSBN1'	soluble	0.342893
'PARL'	soluble	0.0263852
'MAP2K2'	soluble	0.1275
'AKT1'	soluble	0.0854167
'PIGT'	soluble	0
'CHML'	soluble	0.11128
'EPHX2'	soluble	0
'ARF5'	soluble	0
'MCM5'	soluble	0.00953678
'KIF20A'	soluble	0.0382022
'CRLF3'	soluble	0
'GHITM'	soluble	0
'ARF3|ARF1'	soluble	NA
'HCLS1'	soluble	0.489712
'GMPR2'	soluble	0
'PDF'	soluble	0
'KANSL2'	soluble	0.189024
'GNAI3'	soluble	0
'ALG5'	soluble	0
'DLAT'	soluble	0.16847
'FAM20B'	soluble	0
'NUP88'	soluble	0.022942
'DHRS11'	soluble	0
'DVL2'	soluble	0.480978
'VPS45'	soluble	0.0263158
'ANAPC4'	soluble	0.049505
'DUT'	soluble	0.325397
'EXOC1'	soluble	0.0771812
'RREB1'	soluble	0.504446
'TRAFD1'	soluble	0.417526
'SELENBP1'	soluble	0
'ETFDH'	soluble	0
'BLVRA'	soluble	0
'AP2A1'	soluble	0.127943
'DHX34'	soluble	0.133858
'PPA1'	soluble	0
'MYADM'	soluble	0
'DBT'	soluble	NA
'SRSF7'	soluble	0.558824
'NT5C2'	soluble	0.0392157
'NFAT5'	soluble	0.551927
'GLB1'	soluble	NA
'REEP6'	soluble	0.0947867
'DDX56'	soluble	0.104205
'ARHGEF1'	soluble	0.321272
'APOBEC3B'	soluble	0
'HSP90AB1'	soluble	0.122928
'ICMT'	soluble	0
'NDUFC2'	soluble	0
'LGALS1'	soluble	0
'RHEB'	soluble	0
'UMPS'	soluble	0
'MED1'	soluble	0.559772
'STIL'	soluble	0.232323
'SEPHS1'	soluble	0.0229592
'PSMC1'	soluble	0.159091
'CAMK2G'	soluble	NA
'TNFRSF8'	soluble	NA
'TFCP2'	soluble	0.149402
'ZNF385A'	soluble	0.414508
'SEC24B'	soluble	0.30205
'SNRNP70'	soluble	0.668192
'MTHFS'	soluble	0
'DNAJC10'	soluble	0
'MORF4L1'	soluble	0.251381
'TRPV2'	soluble	0.134817
'DPCD'	soluble	0.044335
'RIPK1'	soluble	0.247392
'ELP4'	soluble	0.0188679
'GFM1'	soluble	0
'FASTKD2'	soluble	0
'CBX8'	soluble	0.501285
'FUBP1'	soluble	0.459627
'SNX3'	soluble	0
'SPATA5'	soluble	0.06271
'PRRC2A'	soluble	0.930459
'SENP1'	soluble	0.122671
'SLC5A6'	soluble	0
'NDRG2'	soluble	0.140162
'ACO2'	soluble	0.0474359
'ELP2'	soluble	0
'CDC40'	soluble	0.148532
'CANT1'	soluble	0
'PDCD6IP'	soluble	0.192396
'NGLY1'	soluble	0.0749235
'EMC10'	soluble	0.152672
'PELO'	soluble	0.0311688
'ATP6V1G1'	soluble	0.322034
'MARCH5'	soluble	0
'ZDHHC5'	soluble	0.58042
'PABPC1'	soluble	0.160377
'PSMD6'	soluble	0.0282776
'RAB27A'	soluble	0.0271493
'TMEM259'	soluble	0.219355
'UFC1'	soluble	0
'ASUN'	soluble	NA
'MFF'	soluble	0.304094
'DCTN1'	soluble	0.258998
'GABARAPL2'	soluble	0
'SLBP'	soluble	0.62963
'SEC61B'	soluble	0.489583
'UNC13D'	soluble	0.0623853
'PUF60'	soluble	0.0948122
'ISG15'	soluble	0.0363636
'DCTN6'	soluble	0.0526316
'PSMD3'	soluble	0.189139
'ERLIN2'	soluble	0.0324484
'VPS4B'	soluble	0.119369
'ABHD14B'	soluble	0
'SLC2A14'	soluble	0
'P0434_MP_INTS11|CPSF3L'	soluble	NA
'ZNF787'	soluble	0.26178
'DEGS1'	soluble	0
'SNU13'	soluble	0
'CFDP1'	soluble	0.702341
'PPP6R3'	soluble	0.297824
'MESDC2'	soluble	NA
'GGCT'	soluble	0
'RPL10A'	soluble	0
'DYNLL1'	soluble	0
'PCM1'	soluble	NA
'ZNHIT2'	soluble	0.186104
'CDK5RAP2'	soluble	0.219229
'ITGA5'	soluble	0.0457579
'FBL'	soluble	0.267913
'ABCB10'	soluble	0.0176152
'KLC1'	soluble	0.181501
'ARV1'	soluble	0
'ATP13A3'	soluble	0.0130506
'XPOT'	soluble	0
'MAP7D3'	soluble	0.732877
'GSK3A'	soluble	0.275362
'CKS1B'	soluble	0.0886076
'LSG1'	soluble	0.276596
'ABCD3'	soluble	0.0227618
'GOLGA2'	soluble	0.4002
'RPUSD3'	soluble	0.0712251
'MTHFR'	soluble	0.089939
'RALB'	soluble	0.101942
'HARS2'	soluble	0
'GGA1'	soluble	0.347418
'MARS'	soluble	0.0366667
'VPS26A'	soluble	0.0733945
'RINT1'	soluble	0.0214646
'KDM6A'	soluble	0.299072
'ANKZF1'	soluble	0.381543
'DNAJC7'	soluble	0.0425101
'KARS'	soluble	0.135678
'TATDN3'	soluble	0
'HTRA2'	soluble	0.0371179
'NIPSNAP1'	soluble	0
'DFFA'	soluble	0.102719
'PLSCR1'	soluble	0.210692
'TAF2'	soluble	0.154295
'PACSIN3'	soluble	0.205189
'TATDN1'	soluble	0
'SDF2L1'	soluble	0
'TP53RK'	soluble	0.0790514
'EPB41'	soluble	0.359954
'SMN2|SMN1'	soluble	NA
'ECHS1'	soluble	0
'EPB41L2'	soluble	0.416915
'MADD'	soluble	0.328476
'MRPL40'	soluble	0.121359
'PYCR2'	soluble	0
'TXLNG'	soluble	0.30303
'SNRNP40'	soluble	0.0896359
'TJP2'	soluble	0.480672
'MTX1'	soluble	0.371245
'OTULIN'	soluble	0.153409
'MASTL'	soluble	0.147895
'PRDX2'	soluble	0
'C19ORF54'	soluble	NA
'EDF1'	soluble	0.52027
'COMT'	soluble	0
'CHAF1B'	soluble	0.313059
'UBE2G2'	soluble	0
'TRIM21'	soluble	0
'ERMP1'	soluble	0.0719027
'HSPE1'	soluble	0
'SPN'	soluble	0.7725
'CLTA'	soluble	0.467742
'SSR4'	soluble	0
'PXN'	soluble	0.500846
'MCM6'	soluble	0.0267966
'HSPA4L'	soluble	0.141836
'SCAMP1'	soluble	NA
'FABP5'	soluble	0
'PPOX'	soluble	0
'MBD1'	soluble	0.363636
'NUDT3'	soluble	0
'TMX3'	soluble	0.0991189
'NOL6'	soluble	0.0628272
'FOXRED1'	soluble	0.0246914
'ARPC3'	soluble	0
'DDT'	soluble	0
'UBR1'	soluble	0.0325901
'AGO2'	soluble	0.0488941
'SCAF4'	soluble	0.700087
'MCTS1'	soluble	0
'SRSF3'	soluble	0.506098
'SMG6'	soluble	0.389711
'SNUPN'	soluble	0.286111
'MOB2'	soluble	NA
'BID'	soluble	0
'IPO8'	soluble	0.0520733
'SCARB1'	soluble	0
'TMED2'	soluble	0
'EXOSC3'	soluble	0.0581818
'CYB5R1'	soluble	0
'MOCS2'	soluble	NA
'LACTB2'	soluble	0
'EIF4G1'	soluble	0.55222
'ATPIF1'	soluble	NA
'PPIH'	soluble	0
'TBC1D13'	soluble	0.045
'MRPL22'	soluble	0
'BTF3'	soluble	0.446602
'NBAS'	soluble	0.0274146
'RFESD'	soluble	0.044586
'RNASEH2A'	soluble	0
'WBP2'	soluble	0.268199
'TOP2B'	soluble	0.274908
'CSTF1'	soluble	0
'FNDC3A'	soluble	0.111853
'RPS7'	soluble	0.0773196
'ATIC'	soluble	0
'RTN4'	soluble	0.417785
'PTPN1'	soluble	0.133333
[truncated: 2,791 more rows]

## Sheet: Figure2F
DESCRIPTION OF THE DATA
	gene_name : protein identifier
	set : protein classification according to solubility values; 'aggregators' have significantly decreased solubility upon heat shock - other proteins are classified as 'soluble'; see main text for details
	log10_molecular_weight : log10-transformed molecular weight (in daltons) of the protein
gene_name	set	log10_molecular_weight
'GTF3C1'	aggregator	5.37817
'KIN'	aggregator	4.6568
'ZNF451'	aggregator	5.08452
'KIF4A'	aggregator	5.14576
'MLH1'	aggregator	4.92738
'TARDBP'	aggregator	4.65069
'KIFC1'	aggregator	4.86775
'NOSIP'	aggregator	4.52077
'KDM1A'	soluble	4.96803
'DDX41'	aggregator	4.84409
'GTF2I'	aggregator	5.05083
'HIRA'	aggregator	5.04858
'MSH6'	aggregator	5.18408
'PARP1'	aggregator	5.0534
'KPNA2'	aggregator	4.76239
'RAD18'	aggregator	4.74991
'LIG3'	aggregator	5.05272
'RAVER1'	aggregator	4.80534
'RCC1'	aggregator	4.65291
'PRPF6'	aggregator	5.02908
'XAB2'	aggregator	5.00004
'BAZ1A'	aggregator	5.25213
'AMMECR1'	aggregator	4.54978
'XRCC5'	aggregator	4.91753
'NSUN2'	soluble	4.93687
'RBM12B'	aggregator	5.07226
'RNF40'	aggregator	5.05557
'NKRF'	aggregator	4.89027
'CDK11B|CDC2L1'	aggregator	NA
'CWC22'	aggregator	5.02311
'C4ORF27'	aggregator	NA
'TFIP11'	aggregator	4.98596
'CDC45'	aggregator	4.8167
'FEN1'	aggregator	4.62934
'NONO'	aggregator	4.73425
'WRN'	aggregator	5.21075
'TH1L|NELFCD'	aggregator	NA
'PRC1'	aggregator	4.85495
'HNRNPL'	aggregator	4.80708
'DCUN1D5'	aggregator	4.43947
'POLR1C'	soluble	4.59384
'CHAF1A'	aggregator	5.02908
'PPM1G'	aggregator	4.77285
'SMARCA4'	aggregator	5.26634
'TOPBP1'	aggregator	5.23218
'PAXBP1'	aggregator	5.02038
'POLE2'	soluble	4.77479
'CASC5'	soluble	NA
'SMARCD1'	aggregator	4.76517
'HNRNPA0'	aggregator	4.48912
'MATR3'	aggregator	4.976
'SKP2'	aggregator	4.67907
'RBM6'	aggregator	5.10939
'ZNHIT6'	aggregator	4.73174
'ANLN'	aggregator	5.09412
'MAD1L1'	aggregator	4.91943
'VRK1'	aggregator	4.65778
'RCOR1'	aggregator	NA
'HNRNPM'	aggregator	4.88939
'LRWD1'	aggregator	4.85041
'BRD4'	aggregator	5.18247
'USP48'	aggregator	5.07566
'RANBP2'	aggregator	5.55412
'U2AF1L5|U2AF1'	soluble	NA
'SND1'	soluble	5.00859
'NIPBL'	aggregator	5.49976
'INTS1'	aggregator	5.38792
'PDS5A'	aggregator	5.17849
'SRSF10'	soluble	4.49555
'UBR5'	aggregator	5.49045
'RIF1'	aggregator	5.43849
'DIS3'	soluble	5.03744
'RNF20'	aggregator	5.05562
'PRPF40A'	aggregator	NA
'CBFA2T3'	aggregator	4.85243
'ZC3H11A'	aggregator	4.95003
'HNRNPH3'	aggregator	4.56734
'RBM15'	aggregator	5.03015
'PRIM1'	soluble	4.69812
'DHFR'	aggregator	4.33148
'PRPF31'	aggregator	4.74395
'RBM5'	aggregator	4.96451
'POLE'	aggregator	5.4175
'PUS1'	aggregator	4.67642
'EZH2'	aggregator	4.93127
'POLD1'	soluble	5.09213
'CDC5L'	aggregator	4.96497
'XPC'	aggregator	5.02511
'SMARCC1'	aggregator	5.08944
'CDC73'	aggregator	4.7823
'SAP18'	aggregator	4.24455
'RBM17'	soluble	4.65284
'ADNP'	aggregator	5.09189
'UHRF1'	aggregator	NA
'ARID4B'	aggregator	5.1697
'POLR1E'	aggregator	4.73209
'FANCI'	aggregator	5.17413
'EXOSC10'	aggregator	5.00359
'KIF2C'	soluble	4.91016
'RNPS1'	soluble	4.53413
'CHD7'	aggregator	5.52625
'HNRNPF'	soluble	4.65965
'SUPT16H'	aggregator	5.07887
'TRIM33'	aggregator	5.08825
'CRNKL1'	aggregator	5.00196
'NCBP3'	aggregator	4.84876
'TTK'	soluble	4.9871
'NCAPD3'	soluble	5.22761
'TRA2A'	aggregator	4.5144
'RBBP6'	soluble	5.30441
'SMARCA2'	aggregator	5.25835
'DDX42'	aggregator	5.01273
'STAT1'	soluble	4.94119
'GPKOW'	soluble	4.71791
'BPTF'	aggregator	5.52925
'YY1'	soluble	4.65043
'HNRNPLL|HNRPLL'	aggregator	NA
'DNAAF5'	soluble	4.97091
'SUGP2'	aggregator	5.07993
'NOM1'	aggregator	4.98343
'DIEXF'	aggregator	NA
'HTATSF1'	aggregator	4.93375
'TCEB3'	aggregator	NA
'NAB2'	aggregator	4.75277
'PTPN2'	soluble	4.6855
'USP7'	soluble	5.10823
'DAXX'	aggregator	4.91048
'RECQL5'	aggregator	5.03686
'OGFR'	aggregator	4.86525
'RBM39'	aggregator	4.77364
'UTP20'	aggregator	5.50295
'DDX50'	aggregator	4.9168
'RPA1'	soluble	4.83339
'SF3A3'	soluble	4.76974
'POLD3'	aggregator	4.71097
'MBTD1'	aggregator	4.84848
'PCF11'	aggregator	5.23817
'RRP12'	aggregator	5.15746
'CHD1L'	aggregator	5.00425
'PDCD2'	aggregator	4.5865
'CDK5RAP1'	soluble	4.83051
'PHF20L1'	aggregator	5.06074
'XRN2'	soluble	5.03576
'RTN4IP1'	soluble	4.63938
'PTBP3'	aggregator	4.7759
'PRAME'	aggregator	4.7626
'CTR9'	aggregator	5.12549
'TRNAU1AP'	aggregator	4.51186
'GSE1'	aggregator	5.13406
'C9ORF64'	soluble	NA
'TWISTNB'	aggregator	4.57325
'ARID3A'	aggregator	4.79857
'NELFA'	aggregator	4.75798
'RBM26'	soluble	5.05537
'SMARCAD1'	aggregator	5.06968
'PNKP'	aggregator	4.75646
'FKBP5'	soluble	4.70937
'SMARCA5'	aggregator	5.08602
'ARID2'	aggregator	5.29533
'CHD4'	aggregator	5.33847
'KAT8'	aggregator	4.71935
'FAM50A'	soluble	4.60468
'PAF1'	aggregator	4.77798
'SYMPK'	soluble	5.14968
'GTF2B'	soluble	4.54199
'RPRD2'	aggregator	5.19318
'BYSL'	aggregator	4.69549
'SON'	aggregator	5.42132
'MAGED2'	soluble	4.81261
'DDX5'	aggregator	4.83978
'NXF1'	aggregator	4.84623
'MTA3'	aggregator	4.82933
'ESF1'	aggregator	4.99474
'U2SURP'	aggregator	5.07295
'ZBTB33'	aggregator	4.87207
'DPF2'	aggregator	4.64498
'ZC3H18'	aggregator	5.02685
'WRNIP1'	aggregator	4.85813
'ADAR'	soluble	5.13375
'ACTL6A'	soluble	4.67634
'ZMYM4'	aggregator	5.23751
'GNL3'	aggregator	4.79234
'SMARCD2'	aggregator	4.77027
'CTNNBL1'	aggregator	4.81407
'IRF2BPL'	aggregator	4.91729
'HNRNPH1'	soluble	4.69223
'ELAVL1'	soluble	4.55741
'ABT1'	aggregator	4.49247
'TCERG1'	soluble	5.09307
'HMCES'	aggregator	4.60826
'HELLS'	aggregator	4.9871
'STXBP2'	soluble	4.82251
'GABPA'	soluble	4.71008
'TOP3A'	aggregator	5.05066
'MTA2'	soluble	4.87519
'USP11'	aggregator	5.04067
'ARID3B'	aggregator	NA
'NSUN5'	aggregator	4.66924
'SATB2'	aggregator	4.91675
'FANCD2'	aggregator	5.21518
'ZNF326'	aggregator	4.81726
'LAS1L'	aggregator	4.91942
'CHERP'	aggregator	5.01579
'MYD88'	soluble	NA
'ZMYND8'	aggregator	5.11956
'TYMS'	soluble	4.55286
'PBRM1'	aggregator	5.28544
'DDX3X'	soluble	4.86477
'TRIM28'	soluble	4.94719
'PPIL2'	aggregator	4.76955
'POLR1B'	soluble	5.10799
'LIG1'	soluble	5.00748
'IRF2BP1'	aggregator	4.7902
'CDC34'	soluble	4.42711
'SNIP1'	aggregator	4.66065
'SETD2'	aggregator	5.45878
'POLR3A'	soluble	5.19213
'SLC29A1'	soluble	4.70087
'NOC4L'	aggregator	4.76692
'MRPL1'	soluble	4.56713
'MGA'	aggregator	5.52092
'CTNND1'	soluble	5.03411
'RBM25'	aggregator	5.0008
'MAPRE2'	soluble	4.56857
'ORC2'	soluble	4.81936
'IGF2R'	soluble	5.43834
'TOP1'	aggregator	4.95773
'ANK1'	soluble	5.31443
'LASP1'	soluble	4.47301
'PPP4R3B'	soluble	4.98882
'RBM14'	aggregator	4.84193
'LEMD3'	soluble	4.99999
'ERP29'	soluble	4.4623
'ZNF131'	aggregator	4.85383
'PKP3'	soluble	4.93993
'TSFM'	soluble	4.54889
'TTLL12'	soluble	4.87159
'CPSF1'	soluble	5.20651
'SLU7'	aggregator	4.83497
'SMCHD1'	aggregator	5.35483
'UBTF'	aggregator	4.95137
'GOT2'	soluble	4.67685
'ZMYM3'	aggregator	5.18293
'FIP1L1'	soluble	4.82299
'HDLBP'	soluble	5.15062
'P4HB'	soluble	4.75676
'FASTKD1'	soluble	4.98861
'DEK'	soluble	4.63017
'MORC2'	aggregator	5.07123
'YTHDC1'	aggregator	4.92789
'CSDE1'	soluble	4.94883
'SPEN'	aggregator	5.60449
'NDC80'	soluble	4.86872
'NOP9'	aggregator	4.8416
'SIN3A'	aggregator	5.16189
'FOXK2'	aggregator	4.83924
'CWC27'	aggregator	4.73116
'SERPINH1'	soluble	4.6669
'ILKAP'	soluble	4.63252
'GTF3C5'	soluble	4.77503
'ATP6V0A1'	soluble	4.98413
'ZNF609'	aggregator	5.17953
'ZNF318'	aggregator	5.39987
'XRCC6'	soluble	4.84412
'CDK6'	soluble	4.56748
'TBRG4'	soluble	4.84965
'RALY'	soluble	4.51139
'POLR1A'	soluble	5.28961
'GATAD2A'	aggregator	4.83291
'RNGTT'	aggregator	4.83605
'EYA3'	aggregator	4.79701
'CPT2'	soluble	4.86792
'PHB2'	soluble	4.5224
'RCOR3'	aggregator	4.74493
'CPSF4'	aggregator	4.48079
'RBM28'	soluble	4.93317
'EXOSC7'	soluble	4.50272
'ATP5H'	soluble	NA
'NBN'	soluble	4.92921
'CPSF2'	soluble	4.94688
'CELF1'	soluble	4.71653
'TFRC'	soluble	4.92876
'PRPF3'	soluble	4.88946
'GTF2H2|GTF2H2C'	soluble	NA
'WAPL'	aggregator	5.12367
'PRIM2'	soluble	NA
'BTK'	soluble	4.88242
'MORC3'	soluble	5.02984
'YARS2'	soluble	4.7259
'NACC1'	soluble	4.75784
'H7BZW1|C21ORF59'	aggregator	NA
'RAD17'	soluble	4.8868
'ACSM3'	soluble	4.82055
'PRPF8'	soluble	5.43712
'KIF20B'	aggregator	5.32352
'GCFC2'	aggregator	4.95126
'TRIM24'	aggregator	5.06756
'EIF2AK2'	soluble	4.79305
'PDIA3'	soluble	4.75421
'GIGYF1'	soluble	5.05919
'DDX46'	aggregator	5.06953
'PDIA6'	soluble	4.68234
'POGZ'	aggregator	5.19129
'GANAB'	soluble	5.02887
'GTF2H1'	aggregator	4.79261
'GCN1'	soluble	5.46651
'WDR33'	soluble	5.16403
'NELFB'	aggregator	4.81755
'DDX39A'	soluble	4.69134
'RNASEH2B'	soluble	4.54579
'HYOU1'	soluble	5.04663
'SETD1A'	aggregator	5.26959
'POLR3B'	soluble	5.10648
'SNX17'	soluble	4.72347
'UBN2'	aggregator	5.16462
'NUF2'	soluble	4.73483
'AIFM1'	soluble	4.82543
'NCAPG2'	soluble	5.11714
'NPAT'	aggregator	5.18834
'PNN'	soluble	NA
'MTERF3'	soluble	4.68098
'POLB'	aggregator	4.58181
'TRMT2A'	soluble	4.83712
'DDX23'	soluble	4.98038
'CANX'	soluble	4.82974
'NR3C1'	soluble	4.93277
'GTF3C3'	aggregator	5.00549
'PDS5B'	soluble	5.21661
'MTIF2'	soluble	4.91018
'IK'	soluble	4.81692
'QRICH1'	aggregator	4.93669
'SLC3A2'	soluble	4.83247
'CMIP'	soluble	4.93617
'HDAC1'	soluble	4.74117
'GPATCH8'	soluble	5.21537
'NDUFAF7'	aggregator	4.6923
'AKAP8L'	aggregator	4.85521
'GRB10'	soluble	4.82757
'SLC25A24'	soluble	4.72717
'TOMM40'	soluble	4.57856
'GNL3L'	soluble	4.81673
'SLC1A5'	soluble	4.7528
'SRRM2'	soluble	5.47656
'SCML2'	aggregator	4.88794
'TP53BP1'	soluble	5.32955
'MSH2'	soluble	5.02013
'USP34'	soluble	5.60663
'HADHA'	soluble	4.91908
'RBM10'	soluble	5.01508
'XRCC1'	aggregator	NA
'PARP12'	soluble	4.89798
'NOC2L'	aggregator	4.92901
'PPHLN1'	soluble	4.72212
'BAZ2A'	aggregator	5.32469
'SMARCB1'	aggregator	4.64484
'SLC9A3R1'	soluble	4.5896
'PBK'	soluble	4.55733
'MMS19'	soluble	5.05419
'RACGAP1'	soluble	4.85142
'KIAA1429'	soluble	NA
'SAP30'	soluble	4.36747
'STOML2'	soluble	4.58584
'DNAJB11'	soluble	4.6076
'SRBD1'	aggregator	5.04835
'PES1'	aggregator	4.83253
'MRPS31'	soluble	4.65628
'TRIT1'	aggregator	4.72202
'CDC2|CDK1'	soluble	NA
'FAM118B'	soluble	4.59659
'MLLT1'	soluble	4.79278
'HSP90B1'	soluble	4.966
'AKAP8'	soluble	4.88143
'SNX15'	soluble	4.5831
'PPIL4'	soluble	4.75759
'CPSF6'	soluble	4.77239
'LMAN1'	soluble	4.76004
'RPS6KB2'	soluble	4.72799
'SSRP1'	soluble	4.90889
'CDKN2AIP'	soluble	4.78622
'TAF4'	aggregator	5.04184
'UBLCP1'	soluble	4.5659
'MYSM1'	aggregator	4.97787
'RBM12'	soluble	4.98854
'VDAC2'	soluble	4.49923
'PREP'	soluble	4.90687
'ELL'	aggregator	4.8342
'SNRNP200'	soluble	5.38829
'ZC3HAV1'	soluble	5.00617
'ECI1'	soluble	4.51609
'CCAR2'	soluble	5.01242
'ATP5A1'	soluble	NA
'CCT6A'	soluble	4.76361
'SRRT'	soluble	5.00288
'EXOSC9'	soluble	4.68974
'SLC25A6'	soluble	4.51675
'MCMBP'	soluble	4.8632
'PPIG'	aggregator	4.94752
'DROSHA'	soluble	5.20226
'URB1'	aggregator	5.4055
'PCID2'	soluble	4.66304
'UBA1'	soluble	5.07133
'ARID1A'	aggregator	5.3839
'INTS12'	aggregator	4.68849
'RPN1'	soluble	4.83613
'TRA2B'	soluble	4.52719
'GPI'	soluble	4.80035
'LRRC40'	soluble	4.8341
'TBL1XR1'	soluble	4.74503
'EIF3I'	soluble	4.56231
'CCT7'	soluble	4.77354
'TSR1'	soluble	4.96289
'GTPBP10'	soluble	4.63279
'CCT5'	soluble	4.77576
'ZC3H15'	soluble	4.68666
'OLA1'	soluble	4.65073
'GDI2'	soluble	4.70469
'LENG8'	aggregator	NA
'CALR'	soluble	4.68252
'AGFG1'	soluble	4.76537
'ATP5J2'	soluble	NA
'CLSPN'	soluble	5.17925
'AK2'	soluble	4.42288
'VCP'	soluble	4.95096
'FUBP3'	soluble	4.78987
'CLCC1'	soluble	4.79255
'COPS2'	soluble	4.71262
'IGF2BP2'	soluble	4.82034
'GTF3C4'	soluble	4.9637
'TMX1'	soluble	4.50231
'VCL'	soluble	5.09272
'EHMT2'	soluble	5.12179
'THOC1'	soluble	4.8789
'PDIA4'	soluble	4.86292
'SUPT5H'	soluble	5.08278
'ZFC3H1'	aggregator	5.35479
'GABPB1'	aggregator	4.62821
'DLST'	soluble	4.68802
'APOBR'	soluble	5.06022
'C11ORF58|SMAP'	soluble	NA
'GPATCH4'	aggregator	NA
'GATAD2B'	aggregator	4.81465
'ACTN1'	soluble	5.01308
'CFAP20'	soluble	4.35745
'YEATS2'	soluble	5.17835
'SFSWAP'	soluble	5.02045
'HEATR3'	soluble	4.87264
'SLC25A3'	soluble	4.60309
'GOLPH3L'	soluble	4.51544
'NOL9'	aggregator	4.8994
'NFRKB'	aggregator	5.14302
'MEPCE'	soluble	4.87131
'CCT3'	soluble	4.782
'ZFPM1'	aggregator	5.02073
'TSEN34'	soluble	4.52701
'TADA3'	soluble	4.68933
'RNPC3'	soluble	4.76771
'SUPT6H'	soluble	5.29901
'HLTF'	soluble	5.05663
'IWS1'	aggregator	4.96357
'TXNDC5'	soluble	4.67787
'DHX37'	aggregator	5.11242
'NOP14'	aggregator	4.98975
'DARS2'	soluble	4.86666
'XRN1'	soluble	5.28804
'SERPINB1'	soluble	4.63085
'CHCHD3'	soluble	4.41751
'HPRT1'	soluble	4.39057
'ZNF687'	soluble	5.11237
'MAP1B'	soluble	5.43238
'FBXO7'	soluble	4.76718
'HMG20B'	aggregator	4.55404
'MINA'	soluble	NA
'CBSL|CBS'	soluble	NA
'CTDP1'	aggregator	5.0187
'ERCC2'	soluble	4.93907
'SHMT2'	soluble	4.74813
'TDRD7'	soluble	5.09197
'MKRN2'	soluble	4.67155
'ZNF592'	aggregator	5.13839
'PRKCSH'	soluble	4.77397
'POLA2'	soluble	4.8192
'DDOST'	soluble	4.70587
'PHF10'	aggregator	4.74858
'RBM4'	aggregator	4.60545
'ZNF638'	soluble	5.34365
'ATP5B'	soluble	NA
'LATS1'	aggregator	5.10336
'ZC3H13'	soluble	5.29366
'PTCD3'	soluble	4.89514
'RRP1B'	aggregator	4.92648
'NCOR1'	aggregator	5.4317
'FHOD1'	soluble	5.10227
'SUZ12'	aggregator	4.91936
'RAB7A'	soluble	4.37088
'VDAC1'	soluble	4.48816
'MTDH'	soluble	4.80507
'SLC25A20'	soluble	4.51777
'AKAP9'	soluble	5.65674
'HSPD1'	soluble	4.78572
'PARN'	soluble	4.866
'ALDOA'	soluble	4.59572
'DDX21'	soluble	4.94124
'GRWD1'	soluble	4.6939
'PKMYT1'	soluble	4.73657
'CSNK2A2'	soluble	4.61504
'CS'	soluble	4.71359
'LIN54'	aggregator	4.90034
'MPP1'	soluble	4.71847
'SUMO1'	aggregator	4.06284
'COMMD3'	soluble	4.3454
'KDM3B'	soluble	5.28235
'LCP1'	soluble	4.84688
'DLD'	soluble	4.73382
'CTH'	soluble	4.64844
'MYBBP1A'	aggregator	5.17276
'PGM2'	soluble	4.83432
'DDX17'	soluble	NA
'PLOD3'	soluble	4.92832
'ACY1'	soluble	4.66167
'FNBP4'	soluble	5.04244
'UGGT1'	soluble	5.24844
'GRAP2'	soluble	4.57874
'SFPQ'	soluble	4.88167
'POLR3E'	soluble	4.90254
'DNAJB6'	soluble	4.55735
'CABIN1'	aggregator	5.39156
'HOXB9'	aggregator	4.44806
'CLASRP'	soluble	4.8874
'DCP2'	soluble	4.68536
'SLC25A13'	soluble	4.87026
'SLC1A4'	soluble	4.74604
'TAF6'	aggregator	4.86135
'HNRNPH2'	aggregator	4.69253
'ADD1'	soluble	4.90824
'GTF3C2'	aggregator	5.00294
'CCT4'	soluble	4.76286
'URB2'	soluble	5.23184
'ACAD9'	soluble	4.83734
'GARS'	soluble	4.91994
'TKT'	soluble	4.83173
'CHID1'	soluble	4.65264
'THOC2'	soluble	5.26192
'SMARCC2'	aggregator	5.12346
'RAB1A'	soluble	4.3556
'YKT6'	soluble	4.35059
'RPRD1A'	aggregator	4.55291
'ERO1A'	soluble	4.73554
'TBCE'	soluble	4.77339
'EXOSC2'	soluble	4.51573
'EIF2B1'	soluble	4.52779
'STT3B'	soluble	4.97162
'UBR2'	soluble	5.3022
'GRSF1'	soluble	4.72531
'RANGAP1'	soluble	4.80306
'MCRS1'	aggregator	4.71436
'KANSL3'	aggregator	NA
'HADHB'	soluble	4.71007
'PRPF4'	soluble	4.76678
'LDHB'	soluble	4.56394
'MAPK14'	soluble	4.61588
'ERP44'	soluble	4.67183
'MRPS23'	aggregator	4.33787
'AGAP3'	soluble	4.97793
'SCAMP3'	soluble	4.58305
'GSPT1'	soluble	4.74629
'BRD3'	soluble	4.90059
'COLGALT2'	soluble	4.86287
'BRD2'	soluble	4.94478
'VDAC3'	soluble	4.48655
'CMSS1'	soluble	4.50358
'PPID'	soluble	4.61027
'TIMM17B'	soluble	4.26181
'FOXK1'	soluble	4.8777
'PKM'	soluble	4.76296
'RNF219'	soluble	4.90911
'EPHX1'	soluble	4.72386
'ARMC6'	soluble	4.73353
'STAT3'	soluble	4.94482
'TK1'	soluble	4.40601
'STT3A'	soluble	4.90596
'MCM3AP'	soluble	5.33926
'RAB21'	soluble	4.38646
'SLC43A3'	soluble	4.73663
'CISD2'	soluble	4.18407
'GPD2'	soluble	4.90769
'KIAA0391'	aggregator	NA
'GFM2'	soluble	4.93752
'KIAA1524'	soluble	NA
'ARL6IP5'	soluble	4.33475
'ADH5'	soluble	4.59906
'LNP'	soluble	NA
'KIF15'	soluble	5.20455
'ETFA'	soluble	4.54505
'TMEM245'	soluble	NA
'CAPN1'	soluble	4.91323
'SLC25A12'	soluble	4.87368
'AHCY'	soluble	4.67866
'NSDHL'	soluble	4.62222
'CACTIN'	soluble	4.94793
'STUB1'	soluble	4.54228
'KDM1B'	soluble	NA
'SDAD1'	aggregator	4.90239
'VCPIP1'	soluble	5.12814
'OSBPL9'	soluble	4.92004
'EIF4B'	soluble	4.8398
'ERCC6L'	soluble	5.14954
'UBXN6'	soluble	4.69683
'A0A0C4DFX4|SRCAP'	soluble	NA
'WDHD1'	soluble	5.10026
'HEATR1'	aggregator	5.38448
'HSPA5'	soluble	4.85934
'ZC3HC1'	soluble	4.74242
'HNRNPD'	soluble	4.58472
'ACTN4'	soluble	5.02059
'WDR43'	soluble	4.87443
'TCP1'	soluble	4.78063
'LRPPRC'	soluble	5.1984
'DMAP1'	soluble	4.72422
'GTF2E1'	soluble	4.69419
'HEXB'	soluble	NA
'SDHA'	soluble	4.86148
'HMBOX1'	aggregator	4.67466
'HDAC2'	soluble	4.74323
'WARS'	soluble	4.72563
'HNRNPC'	soluble	4.52724
'CLP1'	aggregator	4.67802
'GIPC1'	soluble	4.5569
'SPCS2'	soluble	4.39799
'CAPZB'	soluble	4.49624
'EXOSC8'	soluble	4.47769
'LIMA1'	soluble	4.93057
'SMG7'	soluble	5.10477
'PHB'	soluble	4.47428
'UQCRFS1'	soluble	4.47229
'ARMT1'	soluble	4.70904
'CSNK2B'	soluble	4.39694
'USP22'	soluble	4.77787
'SPTBN2'	soluble	5.43349
'ALDH9A1'	soluble	NA
'UBA52'	soluble	4.16815
'STAT6'	soluble	4.97375
'CD2BP2'	aggregator	4.57572
'RAB18'	soluble	4.36129
'IMMT'	soluble	4.92261
'PSAT1'	soluble	4.60663
'BCOR'	aggregator	5.28373
'LMAN2'	soluble	4.60454
'TTF2'	soluble	5.11257
'ATF7IP'	aggregator	5.13479
'TRAP1'	soluble	4.90369
'BCR'	soluble	5.15479
'PGK1'	soluble	4.64948
'UGP2'	soluble	4.75542
'ORC3'	soluble	4.91516
'CCT8'	soluble	4.7754
'RDX'	soluble	4.8361
'RAB14'	soluble	4.37834
'NCAPH2'	soluble	4.83395
'TST'	aggregator	4.52412
'RPN2'	soluble	4.84063
'POLA1'	soluble	5.21988
'CAPN2'	soluble	4.90306
'RAB1B'	soluble	4.34579
'COG4'	soluble	NA
'PGD'	soluble	4.72542
'EMG1'	soluble	NA
'FIGNL1'	soluble	4.86968
'YOD1'	soluble	4.58345
'ME1'	soluble	4.80719
'SMARCE1'	aggregator	4.66885
'SCAF8'	soluble	5.14774
'NUB1'	soluble	4.84842
'JMJD1C'	soluble	5.45412
'ACADVL'	soluble	4.84751
'GAK'	soluble	5.15591
'PHC2'	soluble	4.95767
'CCT2'	soluble	4.75958
'RAP2B'	soluble	4.31185
'RNMT'	soluble	4.73913
'PGP'	soluble	4.53156
'PMVK'	soluble	4.34232
'POLR2E'	soluble	4.39007
'ABCE1'	soluble	4.82811
'RTFDC1'	soluble	NA
'AFG3L2'	soluble	4.94735
'NAA50'	soluble	4.28776
'HARS'	soluble	4.75899
'EXOSC5'	soluble	4.40224
'GFPT1'	soluble	4.89656
'MAT2A'	soluble	4.64009
'SH3GLB1'	soluble	4.61062
'EP400'	soluble	5.53591
'GSR'	soluble	4.75018
'DCPS'	soluble	4.58669
'PLOD1'	soluble	4.92195
'SLC25A5'	soluble	4.51656
'HNRNPUL1'	soluble	4.98109
'PDLIM1'	soluble	4.55717
'MRPS30'	soluble	4.70213
'HEXA'	soluble	4.78321
'CAND2'	soluble	5.13116
'RAB11B'	soluble	4.38896
'C1ORF112'	soluble	NA
'DCAF13'	soluble	NA
'FAH'	soluble	4.66628
'PPP2R5D'	soluble	4.84505
'KPNA6'	soluble	4.77836
'RBM22'	soluble	4.67113
'CTTN'	soluble	4.78948
'CYB5R3'	soluble	4.53447
'KIF14'	soluble	5.27066
'DDX20'	soluble	4.96492
'TXNRD1'	soluble	4.85068
'PHF19'	aggregator	4.81684
'BCAT1'	soluble	4.63313
'THRAP3'	soluble	5.03609
'BCLAF1'	soluble	5.02581
'DYNC1I2'	soluble	4.85404
'CUL4B'	soluble	5.01696
'DHODH'	soluble	4.63213
'IGF2BP3'	soluble	4.80417
'COIL'	soluble	4.79663
'HSDL1'	soluble	4.56822
'SMTN'	aggregator	4.99589
'GMEB1'	soluble	4.79651
'PAICS'	soluble	4.67283
'HM13'	soluble	4.61793
'MYDGF'	soluble	4.27405
'ITGB1'	soluble	4.94653
'RRP1'	aggregator	4.72296
'DIAPH3'	soluble	5.13649
'OGT'	soluble	5.06791
'SREK1'	soluble	4.77364
'ACP1'	soluble	4.2563
'STOM'	soluble	4.50148
'EARS2'	soluble	4.76855
'PFN1'	soluble	4.17766
'CAND1'	soluble	5.13474
'PDXDC1'	soluble	4.93805
'STAT5B'	soluble	4.95359
'RAB10'	soluble	4.35297
'FHL3'	soluble	4.49404
'TIA1'	soluble	4.6331
'CAP1'	soluble	4.71518
'TARS2'	soluble	4.90868
'SEC61A1'	soluble	4.71821
'USP28'	aggregator	5.0881
'NCOA5'	soluble	4.81648
'VAMP7'	soluble	4.39681
'PRPF39'	aggregator	4.89448
'FAM207A'	aggregator	4.40579
'EEF2'	soluble	4.97927
'RECQL'	soluble	4.86604
'THOP1'	soluble	4.89675
'STAT5A'	soluble	4.95735
'SLC25A19'	soluble	4.55036
'VBP1'	soluble	4.35522
'YLPM1'	soluble	NA
'NCLN'	soluble	4.79916
'ACAT2'	soluble	4.61648
'TTC27'	soluble	4.98512
'PRPF4B'	soluble	5.06814
'CDK4'	soluble	4.52801
'CAT'	soluble	4.77638
'ATP1A1'	soluble	5.05268
'HACL1'	soluble	4.80433
'NMT1'	soluble	4.7544
'VAPA'	soluble	4.4455
'LANCL2'	soluble	4.70633
'SCAF1'	soluble	5.14386
'DEF6'	soluble	4.86871
'DNTTIP2'	soluble	4.9267
'LEO1'	aggregator	4.87739
'GSTO1'	soluble	4.44037
'EWSR1'	soluble	4.83555
'MSH3'	soluble	5.10521
'ACLY'	soluble	5.08221
'WDR44'	soluble	5.00589
'YARS'	soluble	4.77191
'TUBA4A'	soluble	4.69831
'PSMG2'	soluble	4.46829
'PRPF38A'	soluble	4.57376
'HSD17B10'	soluble	4.43012
'RHOC'	soluble	4.34255
'MAGT1'	soluble	NA
'AQR'	soluble	5.23375
'UAP1'	soluble	4.76915
'MAD2L1'	soluble	4.37125
'CPSF3'	soluble	4.88922
'RAB35'	soluble	4.3622
'RAE1'	soluble	4.61245
'FSCN1'	soluble	4.73664
'SARS'	soluble	4.76921
'MBD3'	soluble	4.51646
'PFKL'	soluble	4.92951
'EIF2D'	soluble	4.81095
'NAMPT'	soluble	4.74446
'SHCBP1'	soluble	4.87904
'DDB1'	soluble	5.10369
'DNAJA3'	soluble	4.72007
'PURB'	soluble	4.52167
'CLIP1'	soluble	5.21017
'CUL3'	soluble	4.94905
'F8W031'	soluble	NA
'MT'	soluble	NA
'EIF2S2'	soluble	4.5842
'MRPS27'	soluble	4.67771
'TXNDC12'	soluble	4.28343
'USP3'	soluble	4.77009
'SART1'	soluble	4.95547
'EZR'	soluble	4.84144
'CDKAL1'	soluble	4.81366
'SULT1A1'	soluble	4.53359
'HEMGN'	soluble	4.74305
'ALDH1A1'	soluble	4.73927
'COLGALT1'	soluble	4.85513
'GUSB'	soluble	4.87351
'SAMD1'	aggregator	NA
'NOA1'	soluble	4.89464
'RNF2'	soluble	4.57583
'LOC102724023|A0A096LPI6|C21ORF33'	soluble	NA
'APEH'	soluble	4.90969
'PFKP'	soluble	4.93245
'NCL'	soluble	4.88431
'MLF2'	aggregator	4.44944
'NBEAL2'	soluble	5.48075
'GPHN'	soluble	4.90172
'PDCL3'	soluble	4.44114
'AKR7A2'	soluble	4.59757
'PHGDH'	soluble	4.7532
'RIOK1'	soluble	4.81679
'EXOSC4'	soluble	4.42132
'SMS'	soluble	4.61562
'KDM3A'	soluble	5.16832
'PLEKHF2'	soluble	4.44401
'MAP4'	soluble	5.0828
'TRIM11'	soluble	4.72242
'POM121'	soluble	5.10626
'NAA15'	soluble	5.00549
'ISOC1'	soluble	4.50835
'GLE1'	soluble	4.9022
'TOR1AIP1'	soluble	4.82118
'PKLR'	soluble	4.7912
'PRDX4'	soluble	4.48487
'ARAP1'	soluble	5.21003
'NARS'	soluble	4.79895
'RTF1'	soluble	4.90479
'FRRS1'	soluble	4.8203
'KHSRP'	soluble	4.86401
'PLBD2'	soluble	4.81605
'M6PR'	soluble	4.49127
'SLIRP'	aggregator	4.09163
'CWF19L2'	soluble	5.01614
'SLC16A1'	soluble	4.73194
'F11R'	soluble	4.51299
'SSBP1'	soluble	4.23703
'HSPA9'	soluble	4.86735
'SPDL1'	aggregator	4.84616
'TGM2'	soluble	4.88834
'LCLAT1'	soluble	4.68949
'UBE2Q1'	soluble	4.66395
'CDC42'	soluble	4.32753
'COX20'	soluble	4.12356
'CECR5'	soluble	NA
'DAP3'	soluble	4.65865
'ZCCHC11'	soluble	NA
'RIC8A'	soluble	4.77604
'MDH1'	soluble	4.56141
'HNRNPUL2'	soluble	4.92995
'AGPAT1'	soluble	4.50129
'PI4KA'	soluble	NA
'INPPL1'	soluble	5.14176
'SLC25A21'	soluble	4.52248
'SERPINB9'	soluble	4.6274
'TMEM43'	soluble	4.65201
'SPCS3'	soluble	4.30778
'PCIF1'	soluble	4.90671
'ARCN1'	soluble	4.75747
'G6PD'	soluble	4.77274
'DNAJC3'	soluble	4.76027
'CCDC47'	soluble	4.74721
'OXSM'	soluble	4.6888
'FAM120B'	soluble	5.01613
'LDHA'	soluble	4.56453
'RAB5A'	soluble	4.37399
'LZIC'	soluble	4.33233
'FN3K'	soluble	4.54619
'IARS2'	soluble	5.05611
'METTL7A'	soluble	4.45208
'NME3'	soluble	4.2791
'PFKFB2'	soluble	4.76698
'LDLRAP1'	soluble	4.53001
'APOOL'	soluble	4.46477
'NUP210'	soluble	5.31199
'TBK1'	soluble	4.92243
'KDM5C'	soluble	5.24482
'CBLL1'	soluble	4.73655
'FDXR'	soluble	NA
'PCGF6'	soluble	4.59159
'GSS'	soluble	4.71921
'DCTN4'	soluble	4.71881
'VAV1'	soluble	4.99262
'PSMA3'	soluble	4.45383
'CASP8'	soluble	4.74344
'METTL5'	soluble	4.37511
'VAT1'	soluble	4.62242
'SMG5'	soluble	5.05663
'TIPRL'	soluble	4.49754
'SUGT1'	soluble	4.61304
'SUGP1'	aggregator	4.86016
'DCXR'	soluble	4.41352
'SLC38A5'	soluble	4.71145
'RPIA'	soluble	4.52204
'REEP5'	soluble	4.3323
'TNKS1BP1'	soluble	5.25958
'NQO2'	soluble	4.41361
'ACAA2'	soluble	4.62246
'TRIM25'	soluble	4.8511
'PDXK'	soluble	4.54534
'SEC62'	soluble	4.66145
'WAC'	soluble	4.84957
'IMPDH2'	soluble	4.74667
'MAPK1'	soluble	4.61689
'ZMPSTE24'	soluble	4.73888
'EIF4G3'	soluble	5.24712
'CD151'	soluble	4.45171
'TES'	soluble	4.68121
'TOR1A'	soluble	4.57759
'ATAD3A'	soluble	4.85351
'LAMTOR1'	soluble	4.24907
'TOMM34'	soluble	4.53857
'AHCYL1'	soluble	4.77049
'ATP6V1B2'	soluble	4.75205
'ALDOC'	soluble	4.59611
'RABL6'	soluble	4.90063
'AARS2'	soluble	5.03076
'PSMD1'	soluble	5.02463
'INTS3'	soluble	NA
'MGST3'	soluble	4.21791
'CHD8'	aggregator	5.46317
'PAFAH1B1'	soluble	4.66874
'ACOT7'	soluble	4.62114
'MRPL45'	soluble	NA
'CNP'	soluble	4.67741
'DCAF16'	soluble	4.3837
'TMED10'	soluble	4.39752
'PSMA4'	soluble	4.46958
'SLC7A1'	soluble	4.83019
'ERCC3'	soluble	4.95074
'FAM192A'	soluble	4.46108
'SMARCAL1'	aggregator	5.02505
'IDH1'	soluble	4.66894
'UBE2L3'	soluble	4.25192
'SCAMP2'	soluble	4.56406
'ANXA5'	soluble	4.55554
'ILK'	soluble	4.71113
'TBC1D10B'	soluble	4.94051
'DNPEP'	soluble	NA
'RNASEL'	soluble	4.92186
'YWHAE'	soluble	4.46499
'TCAF1'	soluble	5.00914
'C1ORF52'	soluble	NA
'NUP214'	soluble	5.32964
'PPP2CA'	soluble	4.55138
'SCARB2'	soluble	4.73472
'WBP4'	soluble	4.62846
'VIM'	soluble	4.72958
'CHUK'	soluble	4.92757
'CSTB'	soluble	4.04687
'SSX2IP'	soluble	4.8527
'GALNT7'	soluble	4.87731
'GRHPR'	soluble	4.55228
'FXR1'	soluble	4.84336
'LMAN2L'	soluble	4.59891
'SMC1A'	soluble	5.15604
'CBR1'	soluble	4.48252
'TOP2A'	soluble	5.24151
'WWP2'	soluble	4.99525
'SRP9'	soluble	4.00483
'LONP1'	soluble	5.02731
'PPP2R2A'	soluble	4.71342
'BOP1'	soluble	4.92236
'CD2AP'	soluble	4.85401
'HNRNPDL'	soluble	4.66687
'ACO1'	soluble	4.99299
'PITPNB'	soluble	4.49886
'RRP9'	soluble	4.71467
'ILF3'	soluble	4.97927
'PSMC4'	soluble	4.67547
'SMG8'	soluble	5.04014
'PALM3'	soluble	4.85549
'FH'	soluble	4.73749
'EIF3E'	soluble	4.71784
'SEPT2'	soluble	NA
'PTK2B'	soluble	5.06399
'PNP'	soluble	4.50675
'ABCB7'	soluble	4.9172
'DDAH2'	soluble	4.47193
'MDH2'	soluble	4.55027
'AP2B1'	soluble	5.01933
'PPIB'	soluble	4.37553
'NCK2'	soluble	4.63261
'ATP6V0D1'	soluble	4.60562
'NELFE'	soluble	4.63588
'SPAG5'	soluble	5.12847
'PSPC1'	soluble	4.76896
'CUL1'	soluble	4.95269
'TSEN54'	soluble	4.76952
'CRYZL1'	soluble	4.58767
'TDP1'	aggregator	4.83519
'MBOAT7'	soluble	4.72235
'UBE2T'	soluble	4.35258
'TTC1'	soluble	4.52538
'CSNK2A1'	soluble	4.6546
'CBR4'	soluble	4.40314
'GOT1'	soluble	4.66509
'PIEZO1'	soluble	5.45756
'STX5'	soluble	4.59849
'HSD17B4'	soluble	4.90138
'SAMM50'	soluble	4.7158
'SART3'	soluble	5.04113
'FKBP3'	soluble	4.401
'ILF2'	soluble	4.6341
'TRAF3IP2'	aggregator	4.81068
'PCBP2'	soluble	4.58636
'UQCC1'	soluble	4.53908
'PSME3'	soluble	4.46991
'ARPC2'	soluble	4.53571
'DAZAP1'	soluble	4.63732
'EMD'	soluble	4.46231
'NOL8'	aggregator	5.11931
'APTX'	soluble	4.61002
'EIF2B5'	soluble	4.90515
'ARHGAP6'	soluble	5.02509
'PSMB7'	soluble	4.47662
'FN3KRP'	soluble	4.53671
'UBP1'	soluble	4.78169
'GGH'	soluble	4.55587
'ANP32E'	aggregator	4.48703
'CCDC6'	soluble	4.72665
'GLUD1'	soluble	4.78815
'EEF1A2'	soluble	4.70303
'SRFBP1'	soluble	4.68694
'TIMMDC1'	soluble	4.50756
'HNRNPA3'	soluble	4.59764
'NR2F2'	soluble	4.65869
'TTC5'	soluble	4.68955
'LNPEP'	soluble	5.06948
'AP1B1'	soluble	5.01968
'CHAMP1'	soluble	4.94987
'ASH2L'	soluble	4.8371
'AMPD2'	soluble	5.00298
'ENOPH1'	soluble	4.46139
'MRPL37'	soluble	4.6823
'RBM45'	soluble	NA
'AARS'	soluble	5.02861
'BLMH'	soluble	4.72067
'MTA1'	soluble	4.90734
'PCYT1A'	soluble	4.62046
'RHOG'	soluble	4.32855
'RPS16'	soluble	4.21604
'RAB5C'	soluble	4.37075
'SMC3'	soluble	5.15088
'GGPS1'	soluble	4.54246
'ASL'	soluble	4.71314
'GMPR'	soluble	4.57309
'HK1'	soluble	5.01066
'RNH1'	soluble	4.69874
'NNT'	soluble	5.05651
'FAM208A'	aggregator	NA
'TGFB1'	soluble	NA
'DHX15'	soluble	4.95872
'SRP14'	soluble	4.16346
'TACC3'	soluble	4.95597
'PTER'	soluble	4.59126
'PARK7'	soluble	4.29866
'WDR61'	soluble	4.52609
'ABL1'	soluble	5.08945
'VPS33B'	soluble	4.84871
'SHMT1'	soluble	4.72495
'MAGEA1'	soluble	4.53583
'STIP1'	soluble	4.79685
'CORO7'	soluble	5.00262
'SERPINB6'	soluble	4.62963
'LUZP1'	soluble	5.08017
'ZC3H8'	soluble	4.52603
'RUNX1'	soluble	4.68786
'IQSEC1'	soluble	5.03469
'HCFC1'	soluble	5.31959
'ZNF574'	soluble	4.9952
'PPA2'	soluble	4.57887
'PDCD11'	aggregator	5.31952
'BCL2L13'	soluble	4.722
'CHD3'	aggregator	5.35524
'FAM136A'	soluble	4.19427
'DNAJC11'	soluble	4.80125
'RUVBL2'	soluble	4.7089
'FUCA1'	soluble	4.72988
'ISYNA1'	soluble	4.78581
'TIMELESS'	aggregator	5.14195
'DNAJC2'	soluble	4.85731
'PPP2R1B'	soluble	4.82095
'EEF2K'	soluble	4.91458
'SCRIB'	soluble	5.24275
'SNX27'	soluble	4.78721
'ZYX'	soluble	4.7873
'CCDC55|NSRP1'	soluble	NA
'SNAP23'	soluble	4.36836
'PPAT'	soluble	4.7589
'SETDB1'	soluble	5.15581
'ORC5'	soluble	4.70142
'DENND4C'	soluble	NA
'PPME1'	soluble	4.6265
'WEE1'	soluble	4.8549
'OAT'	soluble	4.68605
'UPF1'	soluble	NA
'LAP3'	soluble	4.74948
'WHSC1L1'	aggregator	NA
'AACS'	soluble	4.8759
'CAPNS1'	soluble	4.45203
'CPD'	soluble	5.1845
'BCAP29'	soluble	4.45209
'CAB39'	soluble	4.60064
'USP4'	soluble	5.03569
'ARHGEF2'	soluble	5.04744
'LTA4H'	soluble	4.84064
'GBA'	soluble	4.77609
'DPH5'	soluble	4.50039
'TPI1'	soluble	4.48842
'IMPDH1'	soluble	NA
'ERCC5'	soluble	5.12421
'PURA'	soluble	4.54296
'PYGB'	soluble	4.98541
'MRPS22'	soluble	4.61574
'CORO1C'	soluble	4.72631
'BCL10'	soluble	4.41916
'LYPLA2'	soluble	4.39335
'SEPT9'	soluble	NA
'TRMT6'	soluble	4.74663
'CTSD'	soluble	4.64887
'ABCF1'	soluble	4.98194
'TTC17'	soluble	5.11247
'DYNC1H1'	soluble	5.72624
'GTF2E2'	aggregator	4.51909
'PTBP2'	soluble	4.7596
'FRG1'	soluble	4.46497
'EIF2S1'	soluble	4.55765
'KIF23'	soluble	5.04162
'HMGCS1'	soluble	4.75811
'PAXIP1'	soluble	5.08401
'SEC63'	soluble	4.94447
'PPIP5K2'	soluble	5.14739
'PFKM'	soluble	4.93035
'NOL7'	soluble	4.46874
'NDUFA4'	soluble	3.97173
'TPR'	soluble	5.42699
'TRAF2'	soluble	4.7471
'TMEM109'	soluble	4.41847
'DIDO1'	soluble	5.38716
'RANBP3'	soluble	4.77967
'SKA1'	soluble	4.46958
'C11ORF54'	soluble	NA
'RING1'	aggregator	4.62767
'GPATCH1'	soluble	5.01429
'MTMR12'	soluble	4.93524
'TBCA'	soluble	4.10907
'EPPK1'	soluble	NA
'APRT'	soluble	4.29243
'DNM1L'	soluble	4.91316
'MRPS14'	aggregator	4.18009
'PLRG1'	soluble	4.75735
'PDHX'	soluble	4.73338
'ATP1B3'	soluble	4.49848
'DNMT1'	soluble	5.26284
'ETF1'	soluble	4.69047
'XPO7'	soluble	5.0931
'NCSTN'	soluble	4.89438
'ALDH1A2'	soluble	4.75377
'DENR'	soluble	4.34424
'NIPSNAP3A'	soluble	4.45434
'MBLAC2'	soluble	4.49654
'CTBP1'	soluble	4.67702
'ENDOD1'	soluble	4.74049
'HDHD2'	soluble	4.45539
'CTSB'	soluble	4.57774
'CDC37'	soluble	4.64805
'TELO2'	soluble	4.96259
'FLOT2'	soluble	4.67269
'AMBRA1'	soluble	5.15384
'NUDT5'	soluble	4.3861
'NANS'	soluble	4.60539
'HNRNPR'	soluble	4.85091
'SETD3'	soluble	4.82774
'UROD'	soluble	4.61052
'MRPL20'	soluble	4.24161
'SEPT7'	soluble	NA
'HNRNPAB'	soluble	NA
'ESD'	soluble	4.4978
'STXBP4'	soluble	4.79002
'ACIN1'	soluble	5.18145
'TRMT1'	soluble	4.85874
'HSPBP1'	soluble	NA
'RPUSD2'	soluble	4.78754
'TMEM41A'	soluble	4.47225
'CAPRIN1'	soluble	4.89413
'PDXP'	soluble	4.50103
'MCM4'	soluble	4.98479
'BANF1'	soluble	4.00254
'FUS'	soluble	4.72775
'EHMT1'	soluble	5.15065
'EMC1'	soluble	5.04828
'NAA16'	soluble	5.0063
'CD47'	soluble	4.54671
'NAE1'	soluble	4.77993
'ASNS'	soluble	4.80868
'CARS'	soluble	4.93183
'RNF169'	aggregator	4.88759
'IVNS1ABP'	soluble	4.8557
'SLC2A1'	soluble	4.73307
'CARM1'	soluble	4.81858
'ERAL1'	soluble	4.6844
'SRSF11'	soluble	4.7287
'STXBP1'	soluble	4.82975
'NFKB2'	soluble	4.98565
'MOGS'	soluble	4.9634
'ATP11B'	soluble	5.12772
'RFC1'	soluble	5.10807
'SOD2'	soluble	NA
'MRPS34'	soluble	4.4091
'FAM96A'	soluble	NA
'SENP6'	soluble	5.10087
'MPC2'	soluble	4.15469
'UNC45A'	soluble	5.01316
'BAG2'	soluble	4.37606
'MED17'	soluble	4.86267
'SPAST'	soluble	4.82735
'PPP1R8'	soluble	4.58522
'SLC25A1'	soluble	4.53164
'RNF114'	soluble	4.40984
'TROVE2'	soluble	NA
'FAM210A'	soluble	4.48822
'NCAPG'	soluble	5.05818
'RBM27|U3KPZ7'	soluble	NA
'VPRBP'	soluble	NA
'YRDC'	soluble	4.46728
'PHACTR4'	soluble	4.89327
'CDC27'	soluble	4.96316
'NUDCD2'	soluble	4.24738
'RHOA'	soluble	4.33782
'PSTPIP2'	soluble	4.58948
'PCBP1'	soluble	4.57401
'ARHGEF6'	soluble	4.942
'TRIP13'	soluble	4.6862
'NLRP2'	soluble	5.08104
'BCAP31'	soluble	4.44703
'EIF6'	soluble	4.42487
'VRK3'	soluble	4.7233
'UBR3'	soluble	5.32722
'TFG'	soluble	4.63797
'SRSF9'	soluble	4.40726
'CAPZA2'	soluble	4.51784
'PRMT5'	soluble	4.86144
'BPNT1'	soluble	4.52365
'RPP30'	soluble	4.46718
'ARHGAP18'	soluble	4.87493
'PKN2'	soluble	5.04935
'STIM1'	soluble	4.88887
'TSTA3'	soluble	4.55501
'PCYT2'	soluble	4.64183
'PICALM'	soluble	4.84975
'THUMPD1'	soluble	4.59456
'VPS72'	soluble	4.60847
'POLG2'	soluble	4.73966
'MCM3'	soluble	4.95895
'ISOC2'	soluble	4.34903
'SSU72'	aggregator	4.35362
'TPP2'	soluble	5.14098
'PPP2R1A'	soluble	4.81497
'PNO1'	soluble	4.44598
'ACTR3'	soluble	4.67551
'APEX1'	soluble	4.55089
'PEX5'	soluble	4.85043
'ZMYM2'	soluble	5.19008
'DGCR8'	soluble	4.93473
'SLC38A1'	soluble	4.73278
'ARID1B'	soluble	5.37314
'UQCRC2'	soluble	4.68523
'PSMA6'	soluble	4.43774
'TAF7'	soluble	4.60486
'CRYZ'	soluble	4.54662
'MSN'	soluble	4.83136
'RAN'	soluble	4.3878
'PTPRC'	soluble	5.16807
'PLEKHA5'	soluble	5.10539
'PHKA2'	soluble	5.14116
'RTN3'	soluble	5.05158
'SLC39A7'	soluble	4.69999
'KIF22'	soluble	4.86488
'CUL5'	soluble	4.95883
'CXXC1'	aggregator	4.87916
'HAUS5'	soluble	4.85541
'ISY1'	soluble	4.51841
'BRAT1'	soluble	4.94507
'PAK2'	soluble	4.76375
'NAA25'	soluble	5.05035
'GUF1'	soluble	4.87115
'SLC30A1'	soluble	4.74272
'NFS1'	soluble	4.70067
'ANXA4'	soluble	NA
'CALB1'	soluble	4.47748
'TMEM192'	soluble	4.49027
'RBMX'	soluble	4.62667
'NAXE'	soluble	4.50071
'EIF2S3'	soluble	4.7085
'SRSF2'	soluble	4.40614
'PCNA'	soluble	4.45892
'FAF1'	soluble	4.86896
'NECTIN2'	soluble	4.76149
'SMAP2'	soluble	4.67011
'ORC4'	soluble	4.70224
'JMJD6'	soluble	4.6671
'PPP5C'	soluble	4.75495
'HSPA14'	soluble	4.73874
'OXA1L'	soluble	NA
'TXNRD2'	soluble	4.7521
'MRPS9'	soluble	4.6612
'SSR3'	soluble	4.32388
'ZEB2'	soluble	5.13497
'IMPAD1'	soluble	4.5875
'NMI'	soluble	4.54477
'UFM1'	soluble	3.95988
'BOD1L1'	soluble	5.51913
'SMAD5'	soluble	4.71815
'RAB2A'	soluble	4.37191
'GORASP2'	soluble	4.67344
'KAT5'	soluble	4.76776
'TRIM38'	soluble	4.72767
'IPO5'	soluble	5.09212
'CPOX'	soluble	4.70029
'RPP40'	soluble	4.62153
'NDUFB11'	soluble	4.23846
'TOR3A'	soluble	4.66463
'CNN2'	soluble	4.52759
'DOCK8'	soluble	5.37754
'CARNMT1'	soluble	4.67381
'ZC3H7A'	soluble	5.04351
'UCK2'	soluble	4.46685
'CHMP5'	soluble	4.39042
'SDHB'	soluble	4.5001
'WASF2'	soluble	4.73467
'NFIC'	soluble	NA
'CISD1'	soluble	4.08633
'FAHD1'	soluble	4.3952
'STK24'	soluble	4.69292
'PRDX3'	soluble	4.44236
'PGAM1'	soluble	4.45945
'MAP2K1'	soluble	4.63788
'RABGGTB'	soluble	4.56731
'WDCP'	soluble	4.89837
'RALA'	soluble	4.3723
'ZCCHC6'	soluble	NA
'WDR5'	soluble	4.56334
'APIP'	soluble	4.43337
'PPIE'	soluble	4.52415
'TACO1'	soluble	4.51158
'CASP3'	soluble	4.4998
'ARG2'	soluble	4.58634
'PNPT1'	soluble	4.93425
'USMG5'	soluble	NA
'API5'	soluble	4.77089
'POLR3C'	soluble	4.78256
'KDELC1'	soluble	NA
'EHD1'	soluble	4.78267
'GTPBP4'	soluble	4.86902
'CHTF18'	soluble	5.03094
'PLD6'	soluble	4.45137
'PRMT1'	soluble	NA
'ASAH1'	soluble	4.64992
'YEATS4'	soluble	4.42324
'LMNA'	soluble	4.87005
'CNBP'	soluble	4.2892
'CEP85'	soluble	4.93267
'EIF4G2'	soluble	NA
'SORT1'	soluble	4.96411
'ADSS'	soluble	4.69981
'CYP20A1'	soluble	4.7196
'MAT2B'	soluble	4.57463
'TDP2'	soluble	4.61204
'ABCF3'	soluble	4.9017
'PSMD5'	soluble	4.7497
'ALDH5A1'	soluble	4.75751
'AK6'	soluble	4.30236
'TONSL'	aggregator	5.17877
'NLN'	soluble	4.90661
'CEP192'	soluble	5.32868
'SNRPD1'	soluble	4.12325
'ARIH1'	soluble	4.80698
'CTPS2'	soluble	4.81742
'NPM3'	soluble	4.28654
'ETFB'	soluble	4.44473
'ACADM'	soluble	4.66828
'ALDH18A1'	soluble	4.94103
'SLC25A22'	soluble	4.53744
'PSMB5'	soluble	4.45454
'TMED9'	soluble	4.4358
'AP2A2'	soluble	5.01687
'TUBB'	soluble	4.6961
'POGLUT1'	soluble	4.66454
'PLIN3'	soluble	4.67279
'FKBP9'	soluble	4.79992
'OARD1'	soluble	4.23108
'MRPS26'	soluble	4.38403
'DLGAP4'	soluble	5.03347
'RBMXL1'	soluble	4.62471
'ASMTL'	soluble	4.83795
'RBM42'	soluble	4.70255
'METAP2'	soluble	4.72339
'CNDP2'	soluble	4.72328
'LSS'	soluble	4.92069
'PNISR'	soluble	4.9665
'P3H1'	soluble	4.92113
'RRM1'	soluble	4.95458
'SPTLC2'	soluble	4.79882
'NSMCE1'	soluble	4.48933
'FASN'	soluble	5.43684
'GNE'	soluble	4.89913
'PML'	soluble	4.98923
'RRP15'	soluble	4.49809
'HACD3'	soluble	4.63508
'NCOR2'	soluble	NA
'PIGK'	soluble	4.65564
'MIF'	soluble	4.09609
'NRAS'	soluble	4.32693
'TNIK'	soluble	5.19017
'FDPS'	soluble	4.68373
'APMAP'	soluble	4.66727
'SARS2'	soluble	4.76554
'HSP90AA1'	soluble	4.92768
'PRRC2C'	soluble	NA
'DBN1'	soluble	4.85388
'NDUFAF3'	soluble	4.30857
'ARF6'	soluble	4.30281
'TPD52L2'	soluble	4.34709
'NDUFA10'	soluble	4.61013
'TPX2'	soluble	4.93274
'CTPS1'	soluble	4.82406
'PRPF18'	soluble	4.60053
'WDR89'	soluble	4.63563
'UCHL5'	soluble	4.57527
'PTDSS1'	soluble	4.74451
'MKI67'	soluble	5.55472
'GOPC'	soluble	4.70346
'PPIL1'	soluble	4.26095
'COG5'	soluble	4.96728
'RBM7'	soluble	4.48435
'ETHE1'	soluble	4.44518
'GPS1'	soluble	4.74458
'PRKAR2B'	soluble	4.6656
'IDH3A'	soluble	4.5976
'WNK1'	soluble	5.39932
'METTL13'	soluble	NA
'RNF138'	soluble	4.45013
'TAF5L'	soluble	4.82056
'NPEPPS'	soluble	5.014
'C9ORF78'	soluble	NA
'NR2F6'	soluble	4.63326
'INTS8'	soluble	5.05342
'MTCH2'	soluble	4.52285
'NADK2'	soluble	4.69402
'ENO1'	soluble	4.67366
'FARSB'	soluble	4.8203
'QPRT'	soluble	4.48919
'GALK2'	soluble	4.70224
'CLIC2'	soluble	4.45265
'EXOC2'	soluble	5.01731
'PIBF1'	soluble	4.9533
'RBM33'	soluble	5.1139
'DRG1'	soluble	4.60791
'XPO4'	soluble	5.11441
'LDHAL6A'	soluble	4.56238
'CEBPZ'	aggregator	5.08269
'UBE3A'	soluble	5.00298
'TMED5'	soluble	4.41505
'MPST'	soluble	4.52086
'HNRNPA2B1'	soluble	4.57322
'HIBADH'	soluble	4.54813
'CCDC9'	soluble	4.776
'NIT2'	soluble	4.48583
'FAM118A'	soluble	4.60497
'NUFIP2'	soluble	4.88151
'MBD2'	soluble	4.63603
'TSN'	soluble	4.41802
'UQCRC1'	soluble	4.72136
'TRMT12'	soluble	4.70101
'PCMT1'	soluble	4.39158
'NUDC'	soluble	4.58255
'IFI35'	soluble	4.49895
'PSMA2'	soluble	4.41328
'TMF1'	soluble	5.08935
'TMEM115'	soluble	4.58203
'GEMIN4'	soluble	5.07932
'SEL1L'	soluble	4.94819
'MECP2'	soluble	4.71967
'CTSZ'	soluble	4.52979
'SOD1'	soluble	4.20237
'GMDS'	soluble	4.62273
'USP32'	soluble	5.25925
'MRPL24'	soluble	4.39646
'EXOSC6'	soluble	4.45079
'FBXO45'	soluble	4.48619
'PSMA7'	soluble	4.4454
'UBE2E1'	soluble	4.3305
'HSPA4'	soluble	4.97465
'DHX29'	soluble	5.19099
'RAB6A'	soluble	4.37278
'PRDX6'	soluble	4.39855
'PAPOLA'	soluble	4.91825
'PUS10'	soluble	4.77992
'PSMC6'	soluble	4.64516
'NES'	soluble	5.24905
'MED14'	soluble	5.20576
'MED12'	soluble	5.38575
'ATP6V0A2'	soluble	4.99159
'CWF19L1'	soluble	4.78261
'ADI1'	soluble	4.33241
'DDX51'	soluble	4.86008
'NOL11'	soluble	4.90915
'STARD3NL'	soluble	4.42577
'VAPB'	soluble	4.43502
'MYCBP2'	soluble	5.70764
'ATP6V1D'	soluble	4.45122
'ELF1|DKFZP686H0575'	aggregator	NA
'SP1'	soluble	4.90684
'CYFIP1'	soluble	5.16191
'PDIA5'	soluble	4.77521
'UFD1L'	soluble	NA
'TKFC'	soluble	4.77046
'CRTAP'	soluble	4.66803
'GNPAT'	soluble	4.88755
'SAR1A'	soluble	4.3496
'RUVBL1'	soluble	4.70095
'ACACA'	soluble	5.42415
'PSMC5'	soluble	4.65921
'FLOT1'	soluble	4.67537
'ADSL'	soluble	4.73949
'DHX16'	soluble	5.07651
'KIDINS220'	soluble	5.29346
'CLPB'	soluble	4.89613
'EIF2A'	soluble	4.81285
'DGCR14'	aggregator	NA
'KLF16'	aggregator	4.40536
'SMG9'	soluble	4.7608
'PDHA1'	soluble	4.63644
'EIF3H'	soluble	4.6013
'TRMT1L'	soluble	4.91247
'ALDH6A1'	soluble	4.76223
'HAUS3'	soluble	4.84292
'GRK6'	soluble	4.81948
'FUCA2'	soluble	4.73293
'CD46'	soluble	4.64095
'POLR3D'	soluble	4.64734
'DNAJC1'	soluble	4.80538
'FLNC'	soluble	5.46393
'MACROD1'	soluble	4.55029
'MRPS25'	soluble	4.30355
'BUB3'	soluble	4.57001
'XPNPEP1'	soluble	4.84459
'UBE2S'	soluble	4.3774
'ACOT13'	soluble	4.17495
'SLC35B2'	soluble	4.67683
'DPP3'	soluble	4.91692
'DIP2B'	soluble	5.23424
'MRPS7'	soluble	4.44923
'SLC33A1'	soluble	4.78468
'PSMC3'	soluble	4.692
'NIF3L1'	soluble	4.62292
'PSMB6'	soluble	4.40411
'CDC16'	soluble	4.85525
'SLC35A4'	soluble	4.53899
'NME1|NME2'	soluble	NA
'POFUT1'	soluble	4.64302
'ADD3'	soluble	4.89848
'SORD'	soluble	4.58348
'QDPR'	soluble	4.41144
'POR'	soluble	NA
'PTGES2'	soluble	4.62266
'RPS25'	soluble	4.13805
'HMGB3'	soluble	4.36135
'NCAPD2'	soluble	5.1964
'PLCG1'	soluble	5.17182
'DPM3'	soluble	4.00405
'GNPDA1'	soluble	4.51413
'SGF29'	soluble	4.52163
'CUL2'	soluble	4.93943
'RAD50'	soluble	5.18722
'GCLM'	soluble	4.48752
'ASCC2'	soluble	4.93631
'EIF5B'	soluble	5.14247
'MRPS2'	soluble	4.52178
'METTL14'	soluble	4.71726
'GPALPP1'	soluble	4.5814
'COPS3'	soluble	4.68009
'LRRFIP1'	soluble	4.95062
'TSNAX'	soluble	4.51999
'OSGEP'	soluble	4.56142
'ELP5'	soluble	4.54209
'NPC1'	soluble	5.1528
'PPM1H'	soluble	4.75165
'ERLEC1'	soluble	4.73924
'PPP1R7'	soluble	4.61872
'RBM19'	soluble	5.03073
'SLC7A5'	soluble	4.74044
'GLUD2'	soluble	4.78841
'OTUD7B'	soluble	4.96626
'EIF3M'	soluble	4.62842
'ESYT1'	soluble	5.0894
'SSR1'	soluble	4.50833
'NCAPH'	soluble	4.91679
'COPB1'	soluble	5.02996
'TAPT1'	soluble	4.80794
'TMA16'	soluble	4.37775
'USP16'	soluble	4.97114
'QKI'	soluble	4.576
'CENPF'	soluble	NA
'SYPL1'	soluble	4.45584
'MAN1A2'	soluble	4.86334
'KPNA3'	soluble	4.76201
'IKBIP'	soluble	4.59449
'KLHL18'	soluble	4.80372
'TAF1'	soluble	5.32772
'STON2'	soluble	5.00503
'SSB'	soluble	4.67059
'PAPSS1'	soluble	4.85024
'EPCAM'	soluble	4.54323
'GHDC'	soluble	4.75984
'SAAL1'	soluble	4.72882
'TSPO'	soluble	4.2748
'CMTR1'	soluble	4.97919
'COPG2'	soluble	NA
'ASNA1'	soluble	4.58875
'FLCN'	soluble	4.80938
'DNAJC9'	soluble	4.47581
'ATP11C'	soluble	5.11219
'NDUFB10'	soluble	4.31758
'SEC24C'	soluble	5.07308
'SRSF1'	soluble	4.44318
'SNRPA1'	soluble	4.45356
'COPZ1'	soluble	4.30531
'PRRC1'	soluble	4.66933
'TUBGCP2'	soluble	5.01087
'HEBP1'	soluble	4.32422
'SLC4A1AP'	soluble	4.94848
'ABCC4'	soluble	5.17472
'SMPD4'	soluble	NA
'SMNDC1'	soluble	4.42669
'ANPEP'	soluble	5.03957
'PITPNA'	soluble	4.50251
'SNRPA'	soluble	4.49526
'HEXIM1'	soluble	4.60878
'DCTD'	soluble	4.30138
'CSTF3'	soluble	4.91867
'C18ORF32'	soluble	NA
'EIF4A3'	soluble	4.6709
'ERAP1'	soluble	5.03034
'LGALS8'	soluble	4.55398
'HBE1'	soluble	4.20959
'MAGEC1'	soluble	5.09217
'S100A11'	soluble	4.06968
'ARPC4'	soluble	4.29374
'C19ORF43'	soluble	NA
'TM9SF2'	soluble	4.87953
'IRAK4'	soluble	4.71206
'YME1L1'	soluble	4.93679
'ANKHD1'	soluble	5.43049
'ALDH1B1'	soluble	NA
'ACAA1'	soluble	4.64633
'ANKRD27'	soluble	5.06813
'NARF'	soluble	4.7089
'SMC5'	soluble	5.10994
'BRAP'	soluble	4.82804
'RTCA'	soluble	4.5948
'GTSE1'	soluble	NA
'RWDD1'	soluble	4.44622
'TIMM23'	soluble	4.3413
'GBE1'	soluble	4.90566
'NAGA'	soluble	4.66806
'ABHD10'	soluble	4.53062
'CLPTM1'	soluble	4.88137
'PSMG1'	soluble	4.51659
'PRTFDC1'	soluble	4.40949
'WBP11'	soluble	4.84508
'ACOX1'	soluble	4.87171
'TRIP11'	soluble	5.35715
'ITPA'	soluble	4.33134
'NDUFA12'	soluble	4.23336
'NFATC2IP'	soluble	4.66102
'DCTPP1'	soluble	4.2714
'OBSL1'	soluble	5.31586
'PNPO'	soluble	4.47695
'CNOT4'	soluble	4.80284
'GSTP1'	soluble	4.3684
'TXN'	soluble	4.06958
'CCDC12'	soluble	4.28287
'PCYOX1'	soluble	4.75312
'RHAG'	soluble	4.6454
'SYK'	soluble	4.85773
'CALU'	soluble	4.56945
'SLC19A1'	soluble	4.81203
'ATP6V1C1'	soluble	4.64288
'RAB8B'	soluble	4.37262
'NUTF2'	soluble	4.16072
'C2ORF47'	soluble	NA
'MRPL44'	soluble	4.57444
'SH3BP5L'	soluble	4.63848
'TPT1'	soluble	4.29215
'PLD3'	soluble	4.73803
'USP47'	soluble	5.19676
'ASPH'	soluble	4.9338
'BLM'	soluble	5.2014
'RANBP6'	soluble	5.09591
'IRAK1'	soluble	4.88387
'BSG'	soluble	4.62532
'BZW1'	soluble	4.68163
'SERBP1'	soluble	4.65288
'RAB8A'	soluble	4.37417
'OPLAH'	soluble	5.13817
'SUCLG2'	soluble	4.66755
'SRGAP2'	soluble	NA
'SLC12A9'	soluble	4.98277
'CNOT1'	soluble	5.42641
'ZNF143'	soluble	4.8382
'HSD17B11'	soluble	4.51767
'GIGYF2'	soluble	5.17629
'SRSF5'	soluble	4.49504
'EED'	soluble	4.70068
'NME7'	soluble	4.6283
'RXRA'	soluble	4.70596
'GBAS'	soluble	NA
'LAMP2'	soluble	4.65283
'NOP2'	soluble	4.95086
'TM9SF4'	soluble	4.87227
'HDGFRP3'	soluble	NA
'AP3S1'	soluble	4.3371
'PSMD14'	soluble	4.53879
'ACTR1A'	soluble	4.62955
'FBXO28'	aggregator	4.61436
'BCS1L'	soluble	4.67701
'C1ORF131'	soluble	NA
'HDAC3'	soluble	4.68884
'ZNF106'	soluble	5.3199
'GK|GK3P'	soluble	NA
'RAB4A'	soluble	4.38721
'ATG4B'	soluble	4.64635
'CMBL'	soluble	4.4479
'RAP1B'	soluble	4.31858
'CIRBP'	soluble	4.27063
'TAF5'	soluble	4.93867
'HMGB1'	soluble	4.39609
'DHDDS'	soluble	4.58723
'REEP4'	soluble	4.46828
'TCEA1'	soluble	4.53109
'MYO18A'	soluble	5.36757
'NDUFA9'	soluble	4.62849
'PSMD2'	soluble	5.00087
'CEP131'	soluble	5.08689
'EEA1'	soluble	5.21076
'RSBN1'	soluble	4.95459
'PARL'	soluble	4.62521
'MAP2K2'	soluble	4.64762
'AKT1'	soluble	4.74575
'PIGT'	soluble	4.81756
'CHML'	soluble	4.86965
'EPHX2'	soluble	4.79668
'ARF5'	soluble	4.31238
'MCM5'	soluble	4.91532
'KIF20A'	soluble	5.00121
'CRLF3'	soluble	4.69693
'GHITM'	soluble	4.5706
'ARF3|ARF1'	soluble	NA
'HCLS1'	soluble	4.73251
'GMPR2'	soluble	4.57835
'PDF'	soluble	4.43158
'KANSL2'	soluble	4.7407
'GNAI3'	soluble	4.6078
'ALG5'	soluble	4.56757
'DLAT'	soluble	4.83883
'FAM20B'	soluble	4.66682
'NUP88'	soluble	4.9219
'DHRS11'	soluble	4.45191
'DVL2'	soluble	4.89734
'VPS45'	soluble	4.81343
'ANAPC4'	soluble	4.96434
'DUT'	soluble	4.42428
'EXOC1'	soluble	5.00852
'RREB1'	soluble	5.25869
'TRAFD1'	soluble	4.81185
'SELENBP1'	soluble	4.71926
'ETFDH'	soluble	4.83566
'BLVRA'	soluble	4.52412
'AP2A1'	soluble	5.03159
'DHX34'	soluble	5.10762
'PPA1'	soluble	4.51402
'MYADM'	soluble	4.54745
'DBT'	soluble	NA
'SRSF7'	soluble	4.43722
'NT5C2'	soluble	4.81271
'NFAT5'	soluble	5.21949
'GLB1'	soluble	NA
'REEP6'	soluble	4.36956
'DDX56'	soluble	4.78951
'ARHGEF1'	soluble	5.01045
'APOBEC3B'	soluble	4.66204
'HSP90AB1'	soluble	4.92046
'ICMT'	soluble	4.50431
'NDUFC2'	soluble	4.15191
'LGALS1'	soluble	4.16778
'RHEB'	soluble	4.3117
'UMPS'	soluble	4.71785
'MED1'	soluble	5.22654
'STIL'	soluble	5.1552
'SEPHS1'	soluble	4.63256
'PSMC1'	soluble	4.69183
'CAMK2G'	soluble	NA
'TNFRSF8'	soluble	NA
'TFCP2'	soluble	4.75782
'ZNF385A'	soluble	4.60696
'SEC24B'	soluble	5.13804
'SNRNP70'	soluble	4.71228
'MTHFS'	soluble	4.36653
'DNAJC10'	soluble	4.95942
'MORF4L1'	soluble	4.61777
'TRPV2'	soluble	4.9344
'DPCD'	soluble	4.36623
'RIPK1'	soluble	4.88042
'ELP4'	soluble	4.66827
'GFM1'	soluble	4.92154
'FASTKD2'	soluble	4.91096
'CBX8'	soluble	4.63745
'FUBP1'	soluble	4.82969
'SNX3'	soluble	4.27329
'SPATA5'	soluble	4.9908
'PRRC2A'	soluble	5.35958
'SENP1'	soluble	4.86617
'SLC5A6'	soluble	4.83659
'NDRG2'	soluble	4.61064
'ACO2'	soluble	4.93159
'ELP2'	soluble	4.96614
'CDC40'	soluble	4.81638
'CANT1'	soluble	4.65166
'PDCD6IP'	soluble	4.98238
'NGLY1'	soluble	4.87152
'EMC10'	soluble	4.43691
'PELO'	soluble	4.63708
'ATP6V1G1'	soluble	4.13854
'MARCH5'	soluble	4.4946
'ZDHHC5'	soluble	4.88955
'PABPC1'	soluble	4.84924
'PSMD6'	soluble	4.65831
'RAB27A'	soluble	4.39564
'TMEM259'	soluble	4.8318
'UFC1'	soluble	4.28911
'ASUN'	soluble	NA
'MFF'	soluble	4.58506
'DCTN1'	soluble	5.15135
'GABARAPL2'	soluble	4.13567
'SLBP'	soluble	4.49535
'SEC61B'	soluble	3.99889
'UNC13D'	soluble	5.0909
'PUF60'	soluble	4.77725
'ISG15'	soluble	4.25255
'DCTN6'	soluble	4.31696
'PSMD3'	soluble	4.78517
'ERLIN2'	soluble	4.57795
'VPS4B'	soluble	4.69287
'ABHD14B'	soluble	4.34919
'SLC2A14'	soluble	4.75066
'P0434_MP_INTS11|CPSF3L'	soluble	NA
'ZNF787'	soluble	4.60669
'DEGS1'	soluble	4.57825
'SNU13'	soluble	4.15148
'CFDP1'	soluble	4.52625
'PPP6R3'	soluble	4.98976
'MESDC2'	soluble	NA
'GGCT'	soluble	4.32238
'RPL10A'	soluble	4.395
'DYNLL1'	soluble	4.01561
'PCM1'	soluble	NA
'ZNHIT2'	soluble	4.63229
'CDK5RAP2'	soluble	5.33251
'ITGA5'	soluble	5.05894
'FBL'	soluble	4.52871
'ABCB10'	soluble	4.89844
'KLC1'	soluble	4.81498
'ARV1'	soluble	4.49209
'ATP13A3'	soluble	5.14001
'XPOT'	soluble	5.04125
'MAP7D3'	soluble	4.99312
'GSK3A'	soluble	4.70741
'CKS1B'	soluble	3.98499
'LSG1'	soluble	4.87636
'ABCD3'	soluble	4.87781
'GOLGA2'	soluble	5.05341
'RPUSD3'	soluble	4.58502
'MTHFR'	soluble	4.87272
'RALB'	soluble	4.36937
'HARS2'	soluble	4.75502
'GGA1'	soluble	4.84748
'MARS'	soluble	5.00482
'VPS26A'	soluble	4.58172
'RINT1'	soluble	4.95728
'KDM6A'	soluble	5.18802
'ANKZF1'	soluble	4.90809
'DNAJC7'	soluble	4.75159
'KARS'	soluble	4.83282
'TATDN3'	soluble	4.48192
'HTRA2'	soluble	4.68878
'NIPSNAP1'	soluble	4.52257
'DFFA'	soluble	4.56255
'PLSCR1'	soluble	4.54468
'TAF2'	soluble	5.13663
'PACSIN3'	soluble	4.68562
'TATDN1'	soluble	4.52636
'SDF2L1'	soluble	4.37288
'TP53RK'	soluble	4.44964
'EPB41'	soluble	4.98685
'SMN2|SMN1'	soluble	NA
'ECHS1'	soluble	4.49676
'EPB41L2'	soluble	5.05149
'MADD'	soluble	5.26317
'MRPL40'	soluble	4.389
'PYCR2'	soluble	4.52682
'TXLNG'	soluble	4.78237
'SNRNP40'	soluble	4.59451
'TJP2'	soluble	5.12697
'MTX1'	soluble	4.71161
'OTULIN'	soluble	4.60491
'MASTL'	soluble	4.9882
'PRDX2'	soluble	4.34028
'C19ORF54'	soluble	NA
'EDF1'	soluble	4.21401
'COMT'	soluble	4.47766
'CHAF1B'	soluble	4.78882
'UBE2G2'	soluble	4.26873
'TRIM21'	soluble	4.73376
'ERMP1'	soluble	5.001
'HSPE1'	soluble	4.03869
'SPN'	soluble	4.60554
'CLTA'	soluble	4.4326
'SSR4'	soluble	4.27872
'PXN'	soluble	4.8096
'MCM6'	soluble	4.96797
'HSPA4L'	soluble	4.97549
'SCAMP1'	soluble	NA
'FABP5'	soluble	4.18083
'PPOX'	soluble	4.70557
'MBD1'	soluble	4.82352
'NUDT3'	soluble	4.28939
'TMX3'	soluble	4.71493
'NOL6'	soluble	5.10583
'FOXRED1'	soluble	4.73088
'ARPC3'	soluble	4.31274
'DDT'	soluble	4.10421
'UBR1'	soluble	5.30149
'AGO2'	soluble	4.9877
'SCAF4'	soluble	5.09992
'MCTS1'	soluble	4.31292
'SRSF3'	soluble	4.28622
'SMG6'	soluble	5.20537
'SNUPN'	soluble	4.61429
'MOB2'	soluble	NA
'BID'	soluble	4.34232
'IPO8'	soluble	5.07896
'SCARB1'	soluble	4.78446
'TMED2'	soluble	4.3572
'EXOSC3'	soluble	4.47088
'CYB5R1'	soluble	4.53269
'MOCS2'	soluble	NA
'LACTB2'	soluble	4.51595
'EIF4G1'	soluble	5.24425
'ATPIF1'	soluble	NA
'PPIH'	soluble	4.28349
'TBC1D13'	soluble	4.66795
'MRPL22'	soluble	4.37366
'BTF3'	soluble	4.34573
'NBAS'	soluble	5.42906
'RFESD'	soluble	4.24949
'RNASEH2A'	soluble	4.52368
'WBP2'	soluble	4.4485
'TOP2B'	soluble	5.26308
'CSTF1'	soluble	4.68447
'FNDC3A'	soluble	5.12009
'RPS7'	soluble	4.34492
'ATIC'	soluble	4.81034
'RTN4'	soluble	5.11371
'PTPN1'	soluble	4.69868
[truncated: 2,791 more rows]

## Sheet: Figure2G
DESCRIPTION OF THE DATA
	gene_name : protein identifier
	set : protein classification according to solubility values; 'aggregators' have significantly decreased solubility upon heat shock - other proteins are classified as 'soluble'; see main text for details
	fraction_helix : the fraction of the primary sequence predicted to adapt alpha helical secondary structure
	fraction_sheet : the fraction of the primary sequence predicted to adapt beta sheet secondary structure
	fraction_coil : the fraction of the primary sequence predicted to contain random coil secondary structure
gene_name	set	fraction_helix	fraction_sheet	fraction_coil
'GTF3C1'	aggregator	0.397345	0.16311	0.439545
'KIN'	aggregator	0.447837	0.180662	0.371501
'ZNF451'	aggregator	0.309142	0.220547	0.470311
'KIF4A'	aggregator	0.584416	0.122565	0.293019
'MLH1'	aggregator	0.392857	0.190476	0.416667
'TARDBP'	aggregator	0.21256	0.23913	0.548309
'KIFC1'	aggregator	0.426449	0.156018	0.417533
'NOSIP'	aggregator	0.27907	0.212625	0.508306
'KDM1A'	soluble	0.383803	0.147887	0.46831
'DDX41'	aggregator	0.442122	0.16881	0.389068
'GTF2I'	aggregator	0.341683	0.169339	0.488978
'HIRA'	aggregator	0.312684	0.231072	0.456244
'MSH6'	aggregator	0.375735	0.192647	0.431618
'PARP1'	aggregator	0.39645	0.176529	0.427022
'KPNA2'	aggregator	0.383743	0.196597	0.41966
'RAD18'	aggregator	0.432323	0.135354	0.432323
'LIG3'	aggregator	0.399405	0.188305	0.412289
'RAVER1'	aggregator	0.330033	0.145215	0.524752
'RCC1'	aggregator	0.130641	0.332542	0.536817
'PRPF6'	aggregator	0.590861	0.0510096	0.35813
'XAB2'	aggregator	0.6	0.104094	0.295906
'BAZ1A'	aggregator	0.464653	0.12982	0.405527
'AMMECR1'	aggregator	0.201201	0.252252	0.546547
'XRCC5'	aggregator	0.463115	0.148907	0.387978
'NSUN2'	soluble	0.333768	0.183833	0.482399
'RBM12B'	aggregator	0.284715	0.145854	0.569431
'RNF40'	aggregator	0.705295	0.0609391	0.233766
'NKRF'	aggregator	0.318841	0.192754	0.488406
'CDK11B|CDC2L1'	aggregator	NA	NA	NA
'CWC22'	aggregator	0.513216	0.0870044	0.39978
'C4ORF27'	aggregator	NA	NA	NA
'TFIP11'	aggregator	0.42055	0.13859	0.44086
'CDC45'	aggregator	0.512367	0.160777	0.326855
'FEN1'	aggregator	0.507895	0.118421	0.373684
'NONO'	aggregator	0.47983	0.101911	0.418259
'WRN'	aggregator	0.427374	0.170391	0.402235
'TH1L|NELFCD'	aggregator	NA	NA	NA
'PRC1'	aggregator	0.637097	0.0725806	0.290323
'HNRNPL'	aggregator	0.220713	0.213922	0.565365
'DCUN1D5'	aggregator	0.443038	0.147679	0.409283
'POLR1C'	soluble	0.404624	0.17052	0.424855
'CHAF1A'	aggregator	0.372385	0.133891	0.493724
'PPM1G'	aggregator	0.408425	0.126374	0.465201
'SMARCA4'	aggregator	0.446873	0.0989678	0.454159
'TOPBP1'	aggregator	0.352168	0.180683	0.467148
'PAXBP1'	aggregator	0.465649	0.122137	0.412214
'POLE2'	soluble	0.347249	0.210626	0.442125
'CASC5'	soluble	NA	NA	NA
'SMARCD1'	aggregator	0.481553	0.132039	0.386408
'HNRNPA0'	aggregator	0.154098	0.311475	0.534426
'MATR3'	aggregator	0.361275	0.106257	0.532468
'SKP2'	aggregator	0.320755	0.181604	0.497642
'RBM6'	aggregator	0.268923	0.141585	0.589492
'ZNHIT6'	aggregator	0.438298	0.140426	0.421277
'ANLN'	aggregator	0.309609	0.182384	0.508007
'MAD1L1'	aggregator	0.779944	0.0626741	0.157382
'VRK1'	aggregator	0.439394	0.156566	0.40404
'RCOR1'	aggregator	NA	NA	NA
'HNRNPM'	aggregator	0.383562	0.172603	0.443836
'LRWD1'	aggregator	0.327666	0.236476	0.435858
'BRD4'	aggregator	0.312775	0.092511	0.594714
'USP48'	aggregator	0.442512	0.157488	0.4
'RANBP2'	aggregator	0.30366	0.208437	0.487903
'U2AF1L5|U2AF1'	soluble	NA	NA	NA
'SND1'	soluble	0.381319	0.2	0.418681
'NIPBL'	aggregator	0.414051	0.132668	0.453281
'INTS1'	aggregator	0.512785	0.110959	0.376256
'PDS5A'	aggregator	0.496634	0.111444	0.391922
'SRSF10'	soluble	0.259542	0.148855	0.591603
'UBR5'	aggregator	0.376206	0.16363	0.460164
'RIF1'	aggregator	0.395631	0.153317	0.451052
'DIS3'	soluble	0.427975	0.165971	0.406054
'RNF20'	aggregator	0.731282	0.0738462	0.194872
'PRPF40A'	aggregator	NA	NA	NA
'CBFA2T3'	aggregator	0.376723	0.0612557	0.562021
'ZC3H11A'	aggregator	0.330864	0.187654	0.481481
'HNRNPH3'	aggregator	0.16474	0.231214	0.604046
'RBM15'	aggregator	0.238485	0.190379	0.571136
'PRIM1'	soluble	0.42381	0.166667	0.409524
'DHFR'	aggregator	0.235294	0.256684	0.508021
'PRPF31'	aggregator	0.521042	0.136273	0.342685
'RBM5'	aggregator	0.398773	0.173006	0.428221
'POLE'	aggregator	0.43832	0.170604	0.391076
'PUS1'	aggregator	0.30445	0.196721	0.498829
'EZH2'	aggregator	0.308311	0.176944	0.514745
'POLD1'	soluble	0.405601	0.174345	0.420054
'CDC5L'	aggregator	0.568579	0.0785536	0.352868
'XPC'	aggregator	0.388298	0.153191	0.458511
'SMARCC1'	aggregator	0.380995	0.132127	0.486878
'CDC73'	aggregator	0.382298	0.163842	0.453861
'SAP18'	aggregator	0.30719	0.202614	0.490196
'RBM17'	soluble	0.354115	0.162095	0.483791
'ADNP'	aggregator	0.290381	0.177858	0.53176
'UHRF1'	aggregator	NA	NA	NA
'ARID4B'	aggregator	0.390244	0.151677	0.458079
'POLR1E'	aggregator	0.419958	0.164241	0.4158
'FANCI'	aggregator	0.549699	0.131024	0.319277
'EXOSC10'	aggregator	0.445198	0.140113	0.414689
'KIF2C'	soluble	0.481379	0.143448	0.375172
'RNPS1'	soluble	0.180328	0.24918	0.570492
'CHD7'	aggregator	0.367034	0.127461	0.505506
'HNRNPF'	soluble	0.219277	0.260241	0.520482
'SUPT16H'	aggregator	0.423114	0.199618	0.377268
'TRIM33'	aggregator	0.356699	0.181012	0.462289
'CRNKL1'	aggregator	0.625	0.0884434	0.286557
'NCBP3'	aggregator	0.458065	0.141935	0.4
'TTK'	soluble	0.402567	0.157526	0.439907
'NCAPD3'	soluble	0.485981	0.139519	0.374499
'TRA2A'	aggregator	0.106383	0.234043	0.659574
'RBBP6'	soluble	0.277902	0.155134	0.566964
'SMARCA2'	aggregator	0.479245	0.101258	0.419497
'DDX42'	aggregator	0.269723	0.185501	0.544776
'STAT1'	soluble	0.465333	0.154667	0.38
'GPKOW'	soluble	0.342437	0.165966	0.491597
'BPTF'	aggregator	0.323375	0.196323	0.480302
'YY1'	soluble	0.190821	0.241546	0.567633
'HNRNPLL|HNRPLL'	aggregator	NA	NA	NA
'DNAAF5'	soluble	0.587135	0.0795322	0.333333
'SUGP2'	aggregator	0.356747	0.133087	0.510166
'NOM1'	aggregator	0.543023	0.0965116	0.360465
'DIEXF'	aggregator	NA	NA	NA
'HTATSF1'	aggregator	0.470199	0.111258	0.418543
'TCEB3'	aggregator	NA	NA	NA
'NAB2'	aggregator	0.388571	0.0952381	0.51619
'PTPN2'	soluble	0.431325	0.168675	0.4
'USP7'	soluble	0.378403	0.172414	0.449183
'DAXX'	aggregator	0.406757	0.112162	0.481081
'RECQL5'	aggregator	0.39556	0.126135	0.478305
'OGFR'	aggregator	0.317578	0.0827179	0.599705
'RBM39'	aggregator	0.433962	0.139623	0.426415
'UTP20'	aggregator	0.548294	0.123519	0.328187
'DDX50'	aggregator	0.409769	0.173677	0.416554
'RPA1'	soluble	0.243506	0.288961	0.467532
'SF3A3'	soluble	0.620758	0.0638723	0.315369
'POLD3'	aggregator	0.386266	0.178112	0.435622
'MBTD1'	aggregator	0.261146	0.227707	0.511146
'PCF11'	aggregator	0.292605	0.154341	0.553055
'RRP12'	aggregator	0.544333	0.122591	0.333076
'CHD1L'	aggregator	0.498328	0.138239	0.363434
'PDCD2'	aggregator	0.325581	0.174419	0.5
'CDK5RAP1'	soluble	0.409318	0.164725	0.425957
'PHF20L1'	aggregator	0.373648	0.148476	0.477876
'XRN2'	soluble	0.330526	0.126316	0.543158
'RTN4IP1'	soluble	0.229798	0.265152	0.505051
'PTBP3'	aggregator	0.288043	0.211957	0.5
'PRAME'	aggregator	0.489194	0.123772	0.387033
'CTR9'	aggregator	0.566922	0.0801364	0.352941
'TRNAU1AP'	aggregator	0.30662	0.212544	0.480836
'GSE1'	aggregator	0.42235	0.0772391	0.500411
'C9ORF64'	soluble	NA	NA	NA
'TWISTNB'	aggregator	0.307692	0.201183	0.491124
'ARID3A'	aggregator	0.413153	0.118044	0.468803
'NELFA'	aggregator	0.363636	0.100379	0.535985
'RBM26'	soluble	0.369414	0.132075	0.49851
'SMARCAD1'	aggregator	0.48538	0.145224	0.369396
'PNKP'	aggregator	0.255278	0.21881	0.525912
'FKBP5'	soluble	0.424508	0.177243	0.398249
'SMARCA5'	aggregator	0.492395	0.124525	0.38308
'ARID2'	aggregator	0.226158	0.226158	0.547684
'CHD4'	aggregator	0.439331	0.128138	0.432531
'KAT8'	aggregator	0.351528	0.21179	0.436681
'FAM50A'	soluble	0.610619	0.112094	0.277286
'PAF1'	aggregator	0.387947	0.141243	0.47081
'SYMPK'	soluble	0.49529	0.113815	0.390895
'GTF2B'	soluble	0.382911	0.170886	0.446203
'RPRD2'	aggregator	0.227242	0.158795	0.613963
'BYSL'	aggregator	0.542334	0.0983982	0.359268
'SON'	aggregator	0.3277	0.153751	0.518549
'MAGED2'	soluble	0.476898	0.118812	0.40429
'DDX5'	aggregator	0.322476	0.20684	0.470684
'NXF1'	aggregator	0.371567	0.164782	0.463651
'MTA3'	aggregator	0.400673	0.173401	0.425926
'ESF1'	aggregator	0.527615	0.121034	0.351351
'U2SURP'	aggregator	0.439261	0.101069	0.45967
'ZBTB33'	aggregator	0.208333	0.269345	0.522321
'DPF2'	aggregator	0.327366	0.12532	0.547315
'ZC3H18'	aggregator	0.305352	0.129066	0.565582
'WRNIP1'	aggregator	0.401504	0.124812	0.473684
'ADAR'	soluble	0.344209	0.17863	0.477162
'ACTL6A'	soluble	0.272727	0.263403	0.463869
'ZMYM4'	aggregator	0.322351	0.178295	0.499354
'GNL3'	aggregator	0.477231	0.134791	0.387978
'SMARCD2'	aggregator	0.429379	0.126177	0.444444
'CTNNBL1'	aggregator	0.655417	0.0888099	0.255773
'IRF2BPL'	aggregator	0.292714	0.155779	0.551508
'HNRNPH1'	soluble	0.229399	0.233853	0.536748
'ELAVL1'	soluble	0.288344	0.245399	0.466258
'ABT1'	aggregator	0.555147	0.110294	0.334559
'TCERG1'	soluble	0.469035	0.114754	0.416211
'HMCES'	aggregator	0.305085	0.135593	0.559322
'HELLS'	aggregator	0.4642	0.151551	0.384248
'STXBP2'	soluble	0.527825	0.128162	0.344013
'GABPA'	soluble	0.451542	0.15859	0.389868
'TOP3A'	aggregator	0.35964	0.15984	0.480519
'MTA2'	soluble	0.414671	0.14521	0.44012
'USP11'	aggregator	0.337487	0.194185	0.468328
'ARID3B'	aggregator	NA	NA	NA
'NSUN5'	aggregator	0.41958	0.156177	0.424242
'SATB2'	aggregator	0.476126	0.107776	0.416098
'FANCD2'	aggregator	0.52929	0.119917	0.350793
'ZNF326'	aggregator	0.290378	0.159794	0.549828
'LAS1L'	aggregator	0.412807	0.156676	0.430518
'CHERP'	aggregator	0.304585	0.0633188	0.632096
'MYD88'	soluble	NA	NA	NA
'ZMYND8'	aggregator	0.335582	0.151771	0.512648
'TYMS'	soluble	0.300319	0.188498	0.511182
'PBRM1'	aggregator	0.410302	0.134399	0.455299
'DDX3X'	soluble	0.280967	0.220544	0.498489
'TRIM28'	soluble	0.378443	0.153293	0.468263
'PPIL2'	aggregator	0.244231	0.248077	0.507692
'POLR1B'	soluble	0.299559	0.239648	0.460793
'LIG1'	soluble	0.4037	0.119695	0.476605
'IRF2BP1'	aggregator	0.339041	0.126712	0.534247
'CDC34'	soluble	0.20339	0.186441	0.610169
'SNIP1'	aggregator	0.280303	0.159091	0.560606
'SETD2'	aggregator	0.269111	0.175897	0.554992
'POLR3A'	soluble	0.402158	0.193525	0.404317
'SLC29A1'	soluble	0.390351	0.186404	0.423246
'NOC4L'	aggregator	0.575581	0.0813953	0.343023
'MRPL1'	soluble	0.470769	0.150769	0.378462
'MGA'	aggregator	0.266028	0.208526	0.525446
'CTNND1'	soluble	0.345041	0.176653	0.478306
'RBM25'	aggregator	0.590747	0.084223	0.32503
'MAPRE2'	soluble	0.406728	0.11315	0.480122
'ORC2'	soluble	0.455806	0.17851	0.365685
'IGF2R'	soluble	0.157367	0.305098	0.537535
'TOP1'	aggregator	0.513725	0.108497	0.377778
'ANK1'	soluble	0.378522	0.160021	0.461457
'LASP1'	soluble	0.283525	0.168582	0.547893
'PPP4R3B'	soluble	0.507656	0.150766	0.341578
'RBM14'	aggregator	0.38864	0.113602	0.497758
'LEMD3'	soluble	0.343578	0.161361	0.49506
'ERP29'	soluble	0.45977	0.145594	0.394636
'ZNF131'	aggregator	0.500803	0.146067	0.35313
'PKP3'	soluble	0.46675	0.110414	0.422836
'TSFM'	soluble	0.372308	0.190769	0.436923
'TTLL12'	soluble	0.347826	0.184783	0.467391
'CPSF1'	soluble	0.279972	0.254331	0.465696
'SLU7'	aggregator	0.440273	0.124573	0.435154
'SMCHD1'	aggregator	0.292269	0.24389	0.46384
'UBTF'	aggregator	0.565445	0.0549738	0.379581
'GOT2'	soluble	0.423256	0.174419	0.402326
'ZMYM3'	aggregator	0.230657	0.212409	0.556934
'FIP1L1'	soluble	0.257576	0.1633	0.579125
'HDLBP'	soluble	0.392744	0.205836	0.40142
'P4HB'	soluble	0.425197	0.151575	0.423228
'FASTKD1'	soluble	0.526564	0.119244	0.354191
'DEK'	soluble	0.501333	0.0666667	0.432
'MORC2'	aggregator	0.401163	0.166667	0.432171
'YTHDC1'	aggregator	0.335626	0.149931	0.514443
'CSDE1'	soluble	0.199248	0.317043	0.483709
'SPEN'	aggregator	0.301583	0.156659	0.541758
'NDC80'	soluble	0.641745	0.0841121	0.274143
'NOP9'	aggregator	0.501572	0.119497	0.378931
'SIN3A'	aggregator	0.456402	0.135114	0.408484
'FOXK2'	aggregator	0.198485	0.25	0.551515
'CWC27'	aggregator	0.432203	0.15678	0.411017
'SERPINH1'	soluble	0.502392	0.169856	0.327751
'ILKAP'	soluble	0.352041	0.229592	0.418367
'GTF3C5'	soluble	0.344894	0.171484	0.483622
'ATP6V0A1'	soluble	0.385902	0.203106	0.410992
'ZNF609'	aggregator	0.195606	0.191354	0.61304
'ZNF318'	aggregator	0.310663	0.158403	0.530935
'XRCC6'	soluble	0.440066	0.187192	0.372742
'CDK6'	soluble	0.340491	0.205521	0.453988
'TBRG4'	soluble	0.591125	0.0538827	0.354992
'RALY'	soluble	0.277778	0.202614	0.519608
'POLR1A'	soluble	0.425	0.159884	0.415116
'GATAD2A'	aggregator	0.344392	0.165877	0.489731
'RNGTT'	aggregator	0.299832	0.19263	0.507538
'EYA3'	aggregator	0.275742	0.212914	0.511344
'CPT2'	soluble	0.348024	0.194529	0.457447
'PHB2'	soluble	0.541806	0.120401	0.337793
'RCOR3'	aggregator	0.367677	0.119192	0.513131
'CPSF4'	aggregator	0.167286	0.200743	0.63197
'RBM28'	soluble	0.486166	0.11726	0.396574
'EXOSC7'	soluble	0.213058	0.32646	0.460481
'ATP5H'	soluble	NA	NA	NA
'NBN'	soluble	0.384615	0.185676	0.429708
'CPSF2'	soluble	0.372123	0.189258	0.438619
'CELF1'	soluble	0.436214	0.160494	0.403292
'TFRC'	soluble	0.369737	0.194737	0.435526
'PRPF3'	soluble	0.456808	0.133236	0.409956
'GTF2H2|GTF2H2C'	soluble	NA	NA	NA
'WAPL'	aggregator	0.360504	0.182353	0.457143
'PRIM2'	soluble	NA	NA	NA
'BTK'	soluble	0.370258	0.194234	0.435508
'MORC3'	soluble	0.430245	0.160809	0.408946
'YARS2'	soluble	0.402516	0.190776	0.406709
'NACC1'	soluble	0.354839	0.184061	0.461101
'H7BZW1|C21ORF59'	aggregator	NA	NA	NA
'RAD17'	soluble	0.367107	0.14978	0.483113
'ACSM3'	soluble	0.276451	0.226962	0.496587
'PRPF8'	soluble	0.407281	0.178587	0.414133
'KIF20B'	aggregator	0.606593	0.11978	0.273626
'GCFC2'	aggregator	0.507042	0.107554	0.385403
'TRIM24'	aggregator	0.339048	0.147619	0.513333
'EIF2AK2'	soluble	0.317604	0.212341	0.470054
'PDIA3'	soluble	0.342574	0.178218	0.479208
'GIGYF1'	soluble	0.427053	0.107246	0.4657
'DDX46'	aggregator	0.505335	0.155189	0.339476
'PDIA6'	soluble	0.334091	0.172727	0.493182
'POGZ'	aggregator	0.29078	0.188652	0.520567
'GANAB'	soluble	0.256356	0.224576	0.519068
'GTF2H1'	aggregator	0.510949	0.0967153	0.392336
'GCN1'	soluble	0.540996	0.117933	0.341071
'WDR33'	soluble	0.196108	0.126497	0.677395
'NELFB'	aggregator	0.543103	0.0862069	0.37069
'DDX39A'	soluble	0.468384	0.166276	0.36534
'RNASEH2B'	soluble	0.397436	0.166667	0.435897
'HYOU1'	soluble	0.484484	0.139139	0.376376
'SETD1A'	aggregator	0.287639	0.135911	0.57645
'POLR3B'	soluble	0.352162	0.200353	0.447485
'SNX17'	soluble	0.397872	0.176596	0.425532
'UBN2'	aggregator	0.284336	0.152932	0.562732
'NUF2'	soluble	0.657328	0.0926724	0.25
'AIFM1'	soluble	0.270799	0.239804	0.489396
'NCAPG2'	soluble	0.526684	0.148731	0.324584
'NPAT'	aggregator	0.270498	0.184303	0.5452
'PNN'	soluble	NA	NA	NA
'MTERF3'	soluble	0.498801	0.0983213	0.402878
'POLB'	aggregator	0.41194	0.173134	0.414925
'TRMT2A'	soluble	0.3376	0.1824	0.48
'DDX23'	soluble	0.492683	0.142683	0.364634
'CANX'	soluble	0.226351	0.173986	0.599662
'NR3C1'	soluble	0.324324	0.19305	0.482625
'GTF3C3'	aggregator	0.541761	0.147856	0.310384
'PDS5B'	soluble	0.504492	0.111956	0.383552
'MTIF2'	soluble	0.415406	0.22696	0.357634
'IK'	soluble	0.526032	0.0574506	0.416517
'QRICH1'	aggregator	0.363402	0.184278	0.45232
'SLC3A2'	soluble	0.393651	0.179365	0.426984
'CMIP'	soluble	0.445019	0.133247	0.421734
'HDAC1'	soluble	0.33195	0.215768	0.452282
'GPATCH8'	soluble	0.274301	0.11984	0.605859
'NDUFAF7'	aggregator	0.310658	0.222222	0.46712
'AKAP8L'	aggregator	0.399381	0.123839	0.47678
'GRB10'	soluble	0.367003	0.146465	0.486532
'SLC25A24'	soluble	0.371069	0.178197	0.450734
'TOMM40'	soluble	0.182825	0.290859	0.526316
'GNL3L'	soluble	0.5	0.123711	0.376289
'SLC1A5'	soluble	0.347505	0.219963	0.432532
'SRRM2'	soluble	0.171875	0.120276	0.707849
'SCML2'	aggregator	0.245714	0.192857	0.561429
'TP53BP1'	soluble	0.248986	0.199797	0.551217
'MSH2'	soluble	0.487152	0.171306	0.341542
'USP34'	soluble	0.456289	0.142132	0.401579
'HADHA'	soluble	0.391874	0.190039	0.418087
'RBM10'	soluble	0.401075	0.131183	0.467742
'XRCC1'	aggregator	NA	NA	NA
'PARP12'	soluble	0.333809	0.17689	0.489301
'NOC2L'	aggregator	0.512684	0.11749	0.369826
'PPHLN1'	soluble	0.253275	0.174672	0.572052
'BAZ2A'	aggregator	0.328084	0.138058	0.533858
'SMARCB1'	aggregator	0.384416	0.18961	0.425974
'SLC9A3R1'	soluble	0.385475	0.175978	0.438547
'PBK'	soluble	0.34472	0.167702	0.487578
'MMS19'	soluble	0.51165	0.106796	0.381553
'RACGAP1'	soluble	0.373418	0.178797	0.447785
'KIAA1429'	soluble	NA	NA	NA
'SAP30'	soluble	0.363636	0.172727	0.463636
'STOML2'	soluble	0.570225	0.117978	0.311798
'DNAJB11'	soluble	0.251397	0.256983	0.49162
'SRBD1'	aggregator	0.41608	0.18593	0.39799
'PES1'	aggregator	0.540816	0.127551	0.331633
'MRPS31'	soluble	0.453165	0.131646	0.41519
'TRIT1'	aggregator	0.464668	0.139186	0.396146
'CDC2|CDK1'	soluble	NA	NA	NA
'FAM118B'	soluble	0.444444	0.19943	0.356125
'MLLT1'	soluble	0.268336	0.118068	0.613596
'HSP90B1'	soluble	0.468244	0.16812	0.363636
'AKAP8'	soluble	0.354046	0.108382	0.537572
'SNX15'	soluble	0.444444	0.119883	0.435673
'PPIL4'	soluble	0.323171	0.184959	0.49187
'CPSF6'	soluble	0.257713	0.0961887	0.646098
'LMAN1'	soluble	0.354902	0.213725	0.431373
'RPS6KB2'	soluble	0.315353	0.143154	0.541494
'SSRP1'	soluble	0.375176	0.174894	0.449929
'CDKN2AIP'	soluble	0.318966	0.213793	0.467241
'TAF4'	aggregator	0.313364	0.131797	0.554839
'UBLCP1'	soluble	0.40566	0.191824	0.402516
'MYSM1'	aggregator	0.403382	0.15942	0.437198
'RBM12'	soluble	0.179185	0.194206	0.626609
'VDAC2'	soluble	0.159864	0.329932	0.510204
'PREP'	soluble	0.180282	0.322535	0.497183
'ELL'	aggregator	0.371981	0.132045	0.495974
'SNRNP200'	soluble	0.455524	0.171816	0.372659
'ZC3HAV1'	soluble	0.277162	0.228381	0.494457
'ECI1'	soluble	0.433775	0.168874	0.397351
'CCAR2'	soluble	0.423619	0.115926	0.460455
'ATP5A1'	soluble	NA	NA	NA
'CCT6A'	soluble	0.512241	0.146893	0.340866
'SRRT'	soluble	0.408676	0.103881	0.487443
'EXOSC9'	soluble	0.364465	0.209567	0.425968
'SLC25A6'	soluble	0.305369	0.305369	0.389262
'MCMBP'	soluble	0.380062	0.138629	0.481308
'PPIG'	aggregator	0.428382	0.123342	0.448276
'DROSHA'	soluble	0.353712	0.141921	0.504367
'URB1'	aggregator	0.551739	0.109203	0.339058
'PCID2'	soluble	0.598997	0.0977444	0.303258
'UBA1'	soluble	0.386578	0.176749	0.436673
'ARID1A'	aggregator	0.235886	0.113786	0.650328
'INTS12'	aggregator	0.287879	0.199134	0.512987
'RPN1'	soluble	0.375618	0.220758	0.403624
'TRA2B'	soluble	0.170139	0.21875	0.611111
'GPI'	soluble	0.392473	0.198925	0.408602
'LRRC40'	soluble	0.524917	0.089701	0.385382
'TBL1XR1'	soluble	0.163424	0.321012	0.515564
'EIF3I'	soluble	0.196923	0.316923	0.486154
'CCT7'	soluble	0.504604	0.145488	0.349908
'TSR1'	soluble	0.38806	0.180348	0.431592
'GTPBP10'	soluble	0.369509	0.22739	0.403101
'CCT5'	soluble	0.486137	0.177449	0.336414
'ZC3H15'	soluble	0.485915	0.171362	0.342723
'OLA1'	soluble	0.353535	0.229798	0.416667
'GDI2'	soluble	0.283146	0.258427	0.458427
'LENG8'	aggregator	NA	NA	NA
'CALR'	soluble	0.254197	0.196643	0.549161
'AGFG1'	soluble	0.224199	0.201068	0.574733
'ATP5J2'	soluble	NA	NA	NA
'CLSPN'	soluble	0.431665	0.123973	0.444361
'AK2'	soluble	0.410042	0.142259	0.447699
'VCP'	soluble	0.416873	0.176179	0.406948
'FUBP3'	soluble	0.291958	0.199301	0.508741
'CLCC1'	soluble	0.38294	0.117967	0.499093
'COPS2'	soluble	0.595937	0.0767494	0.327314
'IGF2BP2'	soluble	0.337229	0.203673	0.459098
'GTF3C4'	soluble	0.313869	0.198297	0.487835
'TMX1'	soluble	0.317857	0.192857	0.489286
'VCL'	soluble	0.624339	0.0749559	0.300705
'EHMT2'	soluble	0.321488	0.175207	0.503306
'THOC1'	soluble	0.439878	0.129376	0.430746
'PDIA4'	soluble	0.370543	0.181395	0.448062
'SUPT5H'	soluble	0.26035	0.223551	0.516099
'ZFC3H1'	aggregator	0.451483	0.103067	0.44545
'GABPB1'	aggregator	0.422785	0.194937	0.382278
'DLST'	soluble	0.304636	0.236203	0.459161
'APOBR'	soluble	0.42739	0.120404	0.452206
'C11ORF58|SMAP'	soluble	NA	NA	NA
'GPATCH4'	aggregator	NA	NA	NA
'GATAD2B'	aggregator	0.391231	0.136594	0.472175
'ACTN1'	soluble	0.56278	0.116592	0.320628
'CFAP20'	soluble	0.248705	0.243523	0.507772
'YEATS2'	soluble	0.199719	0.264416	0.535865
'SFSWAP'	soluble	0.391167	0.133544	0.475289
'HEATR3'	soluble	0.539706	0.0985294	0.361765
'SLC25A3'	soluble	0.334254	0.232044	0.433702
'GOLPH3L'	soluble	0.491228	0.122807	0.385965
'NOL9'	aggregator	0.301994	0.198006	0.5
'NFRKB'	aggregator	0.296382	0.202463	0.501155
'MEPCE'	soluble	0.169811	0.182874	0.647315
'CCT3'	soluble	0.46055	0.166972	0.372477
'ZFPM1'	aggregator	0.245527	0.115308	0.639165
'TSEN34'	soluble	0.445161	0.112903	0.441935
'TADA3'	soluble	0.493056	0.0462963	0.460648
'RNPC3'	soluble	0.369439	0.143133	0.487427
'SUPT6H'	soluble	0.451333	0.147161	0.401506
'HLTF'	soluble	0.34886	0.209118	0.442022
'IWS1'	aggregator	0.379731	0.108669	0.5116
'TXNDC5'	soluble	0.289352	0.201389	0.509259
'DHX37'	aggregator	0.426102	0.153846	0.420052
'NOP14'	aggregator	0.577596	0.0746791	0.347725
'DARS2'	soluble	0.367442	0.2	0.432558
'XRN1'	soluble	0.330598	0.192849	0.476553
'SERPINB1'	soluble	0.469657	0.14248	0.387863
'CHCHD3'	soluble	0.700441	0.0881057	0.211454
'HPRT1'	soluble	0.279817	0.252294	0.46789
'ZNF687'	soluble	0.225546	0.160065	0.61439
'MAP1B'	soluble	0.300243	0.175446	0.524311
'FBXO7'	soluble	0.318008	0.137931	0.544061
'HMG20B'	aggregator	0.536278	0.0788644	0.384858
'MINA'	soluble	NA	NA	NA
'CBSL|CBS'	soluble	NA	NA	NA
'CTDP1'	aggregator	0.338189	0.130073	0.531738
'ERCC2'	soluble	0.488158	0.15	0.361842
'SHMT2'	soluble	0.452381	0.174603	0.373016
'TDRD7'	soluble	0.345173	0.201275	0.453552
'MKRN2'	soluble	0.288462	0.225962	0.485577
'ZNF592'	aggregator	0.250197	0.132597	0.617206
'PRKCSH'	soluble	0.410985	0.138258	0.450758
'POLA2'	soluble	0.299331	0.20903	0.491639
'DDOST'	soluble	0.223684	0.289474	0.486842
'PHF10'	aggregator	0.325301	0.150602	0.524096
'RBM4'	aggregator	0.450549	0.162088	0.387363
'ZNF638'	soluble	0.332154	0.180485	0.487361
'ATP5B'	soluble	NA	NA	NA
'LATS1'	aggregator	0.259292	0.164602	0.576106
'ZC3H13'	soluble	0.455036	0.0965228	0.448441
'PTCD3'	soluble	0.519594	0.101597	0.37881
'RRP1B'	aggregator	0.436675	0.109499	0.453826
'NCOR1'	aggregator	0.327459	0.151639	0.520902
'FHOD1'	soluble	0.445017	0.120275	0.434708
'SUZ12'	aggregator	0.364005	0.166441	0.469553
'RAB7A'	soluble	0.429952	0.207729	0.362319
'VDAC1'	soluble	0.194346	0.282686	0.522968
'MTDH'	soluble	0.302405	0.154639	0.542955
'SLC25A20'	soluble	0.262458	0.23588	0.501661
'AKAP9'	soluble	0.715418	0.0767067	0.207875
'HSPD1'	soluble	0.417103	0.179756	0.403141
'PARN'	soluble	0.378717	0.178404	0.442879
'ALDOA'	soluble	0.425824	0.159341	0.414835
'DDX21'	soluble	0.403576	0.181354	0.41507
'GRWD1'	soluble	0.264574	0.235426	0.5
'PKMYT1'	soluble	0.278557	0.128257	0.593186
'CSNK2A2'	soluble	0.457143	0.125714	0.417143
'CS'	soluble	0.399142	0.17382	0.427039
'LIN54'	aggregator	0.214953	0.249666	0.535381
'MPP1'	soluble	0.343348	0.178112	0.478541
'SUMO1'	aggregator	0.386139	0.158416	0.455446
'COMMD3'	soluble	0.558974	0.0974359	0.34359
'KDM3B'	soluble	0.269165	0.195911	0.534923
'LCP1'	soluble	0.425837	0.14992	0.424242
'DLD'	soluble	0.243615	0.300589	0.455796
'CTH'	soluble	0.340741	0.222222	0.437037
'MYBBP1A'	aggregator	0.564759	0.0820783	0.353163
'PGM2'	soluble	0.361111	0.189542	0.449346
'DDX17'	soluble	NA	NA	NA
'PLOD3'	soluble	0.283198	0.218157	0.498645
'ACY1'	soluble	0.348039	0.183824	0.468137
'FNBP4'	soluble	0.3412	0.161259	0.497542
'UGGT1'	soluble	0.407717	0.185852	0.406431
'GRAP2'	soluble	0.315152	0.172727	0.512121
'SFPQ'	soluble	0.294201	0.123055	0.582744
'POLR3E'	soluble	0.450565	0.144068	0.405367
'DNAJB6'	soluble	0.288344	0.211656	0.5
'CABIN1'	aggregator	0.431081	0.114414	0.454505
'HOXB9'	aggregator	0.324	0.112	0.564
'CLASRP'	soluble	0.397626	0.120178	0.482196
'DCP2'	soluble	0.37619	0.114286	0.509524
'SLC25A13'	soluble	0.382222	0.194074	0.423704
'SLC1A4'	soluble	0.338346	0.242481	0.419173
'TAF6'	aggregator	0.327917	0.162482	0.509601
'HNRNPH2'	aggregator	0.209354	0.23608	0.554566
'ADD1'	soluble	0.350068	0.175034	0.474898
'GTF3C2'	aggregator	0.243688	0.169045	0.587267
'CCT4'	soluble	0.465677	0.204082	0.330241
'URB2'	soluble	0.549869	0.12336	0.326772
'ACAD9'	soluble	0.486312	0.183575	0.330113
'GARS'	soluble	0.445196	0.152909	0.401894
'TKT'	soluble	0.396469	0.186196	0.417335
'CHID1'	soluble	0.391858	0.180662	0.427481
'THOC2'	soluble	0.494036	0.129944	0.37602
'SMARCC2'	aggregator	0.348435	0.10626	0.545305
'RAB1A'	soluble	0.278049	0.282927	0.439024
'YKT6'	soluble	0.383838	0.176768	0.439394
'RPRD1A'	aggregator	0.589744	0.0576923	0.352564
'ERO1A'	soluble	0.442308	0.115385	0.442308
'TBCE'	soluble	0.41556	0.182163	0.402277
'EXOSC2'	soluble	0.43686	0.215017	0.348123
'EIF2B1'	soluble	0.468852	0.177049	0.354098
'STT3B'	soluble	0.324455	0.226392	0.449153
'UBR2'	soluble	0.441026	0.161823	0.397151
'GRSF1'	soluble	0.377083	0.15	0.472917
'RANGAP1'	soluble	0.570698	0.088586	0.340716
'MCRS1'	aggregator	0.493506	0.127706	0.378788
'KANSL3'	aggregator	NA	NA	NA
'HADHB'	soluble	0.392405	0.177215	0.43038
'PRPF4'	soluble	0.289272	0.268199	0.442529
'LDHB'	soluble	0.374251	0.233533	0.392216
'MAPK14'	soluble	0.447222	0.147222	0.405556
'ERP44'	soluble	0.366995	0.199507	0.433498
'MRPS23'	aggregator	0.415789	0.142105	0.442105
'AGAP3'	soluble	0.361143	0.184	0.454857
'SCAMP3'	soluble	0.340058	0.170029	0.489914
'GSPT1'	soluble	0.242485	0.244489	0.513026
'BRD3'	soluble	0.387052	0.11157	0.501377
'COLGALT2'	soluble	0.404153	0.158147	0.4377
'BRD2'	soluble	0.369538	0.106117	0.524345
'VDAC3'	soluble	0.265018	0.289753	0.44523
'CMSS1'	soluble	0.451613	0.146953	0.401434
'PPID'	soluble	0.413514	0.172973	0.413514
'TIMM17B'	soluble	0.197674	0.261628	0.540698
'FOXK1'	soluble	0.227831	0.200546	0.571623
'PKM'	soluble	0.397363	0.167608	0.435028
'RNF219'	soluble	0.385675	0.140496	0.473829
'EPHX1'	soluble	0.285714	0.230769	0.483516
'ARMC6'	soluble	0.56487	0.105788	0.329341
'STAT3'	soluble	0.488312	0.145455	0.366234
'TK1'	soluble	0.346154	0.192308	0.461538
'STT3A'	soluble	0.297872	0.293617	0.408511
'MCM3AP'	soluble	0.40404	0.153535	0.442424
'RAB21'	soluble	0.386667	0.195556	0.417778
'SLC43A3'	soluble	0.370672	0.191446	0.437882
'CISD2'	soluble	0.414815	0.103704	0.481481
'GPD2'	soluble	0.420908	0.195323	0.383769
'KIAA0391'	aggregator	NA	NA	NA
'GFM2'	soluble	0.414634	0.193838	0.391528
'KIAA1524'	soluble	NA	NA	NA
'ARL6IP5'	soluble	0.388298	0.202128	0.409574
'ADH5'	soluble	0.187166	0.334225	0.47861
'LNP'	soluble	NA	NA	NA
'KIF15'	soluble	0.684438	0.0951009	0.220461
'ETFA'	soluble	0.324324	0.231231	0.444444
'TMEM245'	soluble	NA	NA	NA
'CAPN1'	soluble	0.378151	0.19888	0.422969
'SLC25A12'	soluble	0.373156	0.190265	0.436578
'AHCY'	soluble	0.391204	0.199074	0.409722
'NSDHL'	soluble	0.340483	0.227882	0.431635
'CACTIN'	soluble	0.48285	0.108179	0.408971
'STUB1'	soluble	0.613861	0.0660066	0.320132
'KDM1B'	soluble	NA	NA	NA
'SDAD1'	aggregator	0.585153	0.0815138	0.333333
'VCPIP1'	soluble	0.324877	0.195581	0.479542
'OSBPL9'	soluble	0.32337	0.232337	0.444293
'EIF4B'	soluble	0.201309	0.135843	0.662848
'ERCC6L'	soluble	0.4608	0.156	0.3832
'UBXN6'	soluble	0.535147	0.111111	0.353741
'A0A0C4DFX4|SRCAP'	soluble	NA	NA	NA
'WDHD1'	soluble	0.314438	0.224092	0.46147
'HEATR1'	aggregator	0.553172	0.136194	0.310634
'HSPA5'	soluble	0.409786	0.207951	0.382263
'ZC3HC1'	soluble	0.308765	0.149402	0.541833
'HNRNPD'	soluble	0.304225	0.166197	0.529577
'ACTN4'	soluble	0.574094	0.104281	0.321625
'WDR43'	soluble	0.301329	0.239291	0.45938
'TCP1'	soluble	0.528777	0.140288	0.330935
'LRPPRC'	soluble	0.605452	0.0846485	0.3099
'DMAP1'	soluble	0.456103	0.109208	0.43469
'GTF2E1'	soluble	0.47836	0.136674	0.384966
'HEXB'	soluble	NA	NA	NA
'SDHA'	soluble	0.298193	0.233434	0.468373
'HMBOX1'	aggregator	0.411905	0.111905	0.47619
'HDAC2'	soluble	0.295082	0.227459	0.477459
'WARS'	soluble	0.348195	0.195329	0.456476
'HNRNPC'	soluble	0.369281	0.127451	0.503268
'CLP1'	aggregator	0.291765	0.258824	0.449412
'GIPC1'	soluble	0.321321	0.171171	0.507508
'SPCS2'	soluble	0.30531	0.252212	0.442478
'CAPZB'	soluble	0.368231	0.220217	0.411552
'EXOSC8'	soluble	0.336957	0.242754	0.42029
'LIMA1'	soluble	0.399209	0.0909091	0.509881
'SMG7'	soluble	0.336851	0.132806	0.530343
'PHB'	soluble	0.408088	0.213235	0.378676
'UQCRFS1'	soluble	0.259124	0.251825	0.489051
'ARMT1'	soluble	0.44898	0.160998	0.390023
'CSNK2B'	soluble	0.311628	0.148837	0.539535
'USP22'	soluble	0.340952	0.224762	0.434286
'SPTBN2'	soluble	0.701674	0.0619247	0.236402
'ALDH9A1'	soluble	NA	NA	NA
'UBA52'	soluble	0.421875	0.0859375	0.492188
'STAT6'	soluble	0.386068	0.128689	0.485242
'CD2BP2'	aggregator	0.31085	0.178886	0.510264
'RAB18'	soluble	0.339806	0.262136	0.398058
'IMMT'	soluble	0.649077	0.0633245	0.287599
'PSAT1'	soluble	0.272973	0.264865	0.462162
'BCOR'	aggregator	0.242165	0.174359	0.583476
'LMAN2'	soluble	0.168539	0.269663	0.561798
'TTF2'	soluble	0.366609	0.164372	0.469019
'ATF7IP'	aggregator	0.251181	0.170079	0.57874
'TRAP1'	soluble	0.508523	0.161932	0.329545
'BCR'	soluble	0.400472	0.153423	0.446105
'PGK1'	soluble	0.390887	0.179856	0.429257
'UGP2'	soluble	0.330709	0.218504	0.450787
'ORC3'	soluble	0.542897	0.108298	0.348805
'CCT8'	soluble	0.465328	0.178832	0.355839
'RDX'	soluble	0.64494	0.0926244	0.262436
'RAB14'	soluble	0.372093	0.195349	0.432558
'NCAPH2'	soluble	0.510744	0.0809917	0.408264
'TST'	aggregator	0.299663	0.205387	0.494949
'RPN2'	soluble	0.405705	0.212361	0.381933
'POLA1'	soluble	0.412449	0.173735	0.413817
'CAPN2'	soluble	0.408571	0.167143	0.424286
'RAB1B'	soluble	0.298507	0.273632	0.427861
'COG4'	soluble	NA	NA	NA
'PGD'	soluble	0.428571	0.188406	0.383023
'EMG1'	soluble	NA	NA	NA
'FIGNL1'	soluble	0.339763	0.166172	0.494065
'YOD1'	soluble	0.227011	0.252874	0.520115
'ME1'	soluble	0.396853	0.195804	0.407343
'SMARCE1'	aggregator	0.486618	0.0827251	0.430657
'SCAF8'	soluble	0.221086	0.173092	0.605822
'NUB1'	soluble	0.64065	0.0715447	0.287805
'JMJD1C'	soluble	0.316535	0.187402	0.496063
'ACADVL'	soluble	0.441221	0.160305	0.398473
'GAK'	soluble	0.318841	0.157132	0.524027
'PHC2'	soluble	0.314685	0.117716	0.567599
'CCT2'	soluble	0.484112	0.147664	0.368224
'RAP2B'	soluble	0.338798	0.240437	0.420765
'RNMT'	soluble	0.455882	0.140756	0.403361
'PGP'	soluble	0.339564	0.205607	0.454829
'PMVK'	soluble	0.395833	0.197917	0.40625
'POLR2E'	soluble	0.428571	0.195238	0.37619
'ABCE1'	soluble	0.387312	0.185309	0.427379
'RTFDC1'	soluble	NA	NA	NA
'AFG3L2'	soluble	0.377666	0.186951	0.435383
'NAA50'	soluble	0.337278	0.224852	0.43787
'HARS'	soluble	0.497053	0.176817	0.32613
'EXOSC5'	soluble	0.442553	0.187234	0.370213
'GFPT1'	soluble	0.390558	0.198856	0.410587
'MAT2A'	soluble	0.321519	0.248101	0.43038
'SH3GLB1'	soluble	0.547945	0.0986301	0.353425
'EP400'	soluble	0.390313	0.140867	0.468819
'GSR'	soluble	0.312261	0.226054	0.461686
'DCPS'	soluble	0.492582	0.154303	0.353116
'PLOD1'	soluble	0.341128	0.21458	0.444292
'SLC25A5'	soluble	0.342282	0.271812	0.385906
'HNRNPUL1'	soluble	0.255841	0.176402	0.567757
'PDLIM1'	soluble	0.237082	0.209726	0.553191
'MRPS30'	soluble	0.460137	0.136674	0.403189
'HEXA'	soluble	0.266541	0.219282	0.514178
'CAND2'	soluble	0.554207	0.0978964	0.347896
'RAB11B'	soluble	0.40367	0.211009	0.385321
'C1ORF112'	soluble	NA	NA	NA
'DCAF13'	soluble	NA	NA	NA
'FAH'	soluble	0.23389	0.198091	0.568019
'PPP2R5D'	soluble	0.506645	0.0996678	0.393688
'KPNA6'	soluble	0.466418	0.13806	0.395522
'RBM22'	soluble	0.257143	0.190476	0.552381
'CTTN'	soluble	0.385455	0.18	0.434545
'CYB5R3'	soluble	0.249169	0.255814	0.495017
'KIF14'	soluble	0.476942	0.154733	0.368325
'DDX20'	soluble	0.379854	0.18932	0.430825
'TXNRD1'	soluble	0.306626	0.244992	0.448382
'PHF19'	aggregator	0.32931	0.174138	0.496552
'BCAT1'	soluble	0.238342	0.235751	0.525907
'THRAP3'	soluble	0.295288	0.134031	0.570681
'BCLAF1'	soluble	0.302174	0.155435	0.542391
'DYNC1I2'	soluble	0.277429	0.266458	0.456113
'CUL4B'	soluble	0.578313	0.0985761	0.323111
'DHODH'	soluble	0.389873	0.187342	0.422785
'IGF2BP3'	soluble	0.357513	0.189983	0.452504
'COIL'	soluble	0.289931	0.1875	0.522569
'HSDL1'	soluble	0.433333	0.224242	0.342424
'SMTN'	aggregator	0.389313	0.162486	0.448201
'GMEB1'	soluble	0.335079	0.235602	0.429319
'PAICS'	soluble	0.390588	0.204706	0.404706
'HM13'	soluble	0.342175	0.222812	0.435013
'MYDGF'	soluble	0.34104	0.231214	0.427746
'ITGB1'	soluble	0.209273	0.281955	0.508772
'RRP1'	aggregator	0.603037	0.0477223	0.349241
'DIAPH3'	soluble	0.541492	0.0913663	0.367142
'OGT'	soluble	0.473231	0.154876	0.371893
'SREK1'	soluble	0.440945	0.102362	0.456693
'ACP1'	soluble	0.392405	0.151899	0.455696
'STOM'	soluble	0.461806	0.194444	0.34375
'EARS2'	soluble	0.464627	0.128107	0.407266
'PFN1'	soluble	0.178571	0.357143	0.464286
'CAND1'	soluble	0.498374	0.123577	0.378049
'PDXDC1'	soluble	0.398477	0.182741	0.418782
'STAT5B'	soluble	0.475222	0.146125	0.378653
'RAB10'	soluble	0.33	0.29	0.38
'FHL3'	soluble	0.107143	0.232143	0.660714
'TIA1'	soluble	0.181347	0.248705	0.569948
'CAP1'	soluble	0.387368	0.178947	0.433684
'TARS2'	soluble	0.396936	0.181058	0.422006
'SEC61A1'	soluble	0.355042	0.245798	0.39916
'USP28'	aggregator	0.474466	0.132776	0.392758
'NCOA5'	soluble	0.350604	0.11399	0.535406
'VAMP7'	soluble	0.440909	0.218182	0.340909
'PRPF39'	aggregator	0.512706	0.101644	0.38565
'FAM207A'	aggregator	0.556522	0.073913	0.369565
'EEF2'	soluble	0.382284	0.234266	0.38345
'RECQL'	soluble	0.453005	0.197227	0.349769
'THOP1'	soluble	0.535559	0.105951	0.358491
'STAT5A'	soluble	0.472292	0.148615	0.379093
'SLC25A19'	soluble	0.328125	0.221875	0.45
'VBP1'	soluble	0.553299	0.116751	0.329949
'YLPM1'	soluble	NA	NA	NA
'NCLN'	soluble	0.55595	0.136767	0.307282
'ACAT2'	soluble	0.256927	0.259446	0.483627
'TTC27'	soluble	0.589561	0.116251	0.294187
'PRPF4B'	soluble	0.435948	0.126117	0.437934
'CDK4'	soluble	0.320132	0.231023	0.448845
'CAT'	soluble	0.254269	0.244782	0.500949
'ATP1A1'	soluble	0.348974	0.234604	0.416422
'HACL1'	soluble	0.368512	0.198962	0.432526
'NMT1'	soluble	0.316532	0.171371	0.512097
'VAPA'	soluble	0.305221	0.236948	0.457831
'LANCL2'	soluble	0.484444	0.126667	0.388889
'SCAF1'	soluble	0.264482	0.112043	0.623476
'DEF6'	soluble	0.638669	0.0824089	0.278922
'DNTTIP2'	soluble	0.392857	0.164021	0.443122
'LEO1'	aggregator	0.381381	0.123123	0.495495
'GSTO1'	soluble	0.394191	0.174274	0.431535
'EWSR1'	soluble	0.0945122	0.152439	0.753049
'MSH3'	soluble	0.460862	0.159191	0.379947
'ACLY'	soluble	0.327884	0.228883	0.443233
'WDR44'	soluble	0.277108	0.216867	0.506024
'YARS'	soluble	0.409091	0.191288	0.399621
'TUBA4A'	soluble	0.339286	0.203125	0.457589
'PSMG2'	soluble	0.32197	0.200758	0.477273
'PRPF38A'	soluble	0.474359	0.099359	0.426282
'HSD17B10'	soluble	0.310345	0.210728	0.478927
'RHOC'	soluble	0.326425	0.207254	0.466321
'MAGT1'	soluble	NA	NA	NA
'AQR'	soluble	0.436364	0.153535	0.410101
'UAP1'	soluble	0.356322	0.224138	0.41954
'MAD2L1'	soluble	0.35122	0.243902	0.404878
'CPSF3'	soluble	0.375731	0.210526	0.413743
'RAB35'	soluble	0.348259	0.278607	0.373134
'RAE1'	soluble	0.19837	0.293478	0.508152
'FSCN1'	soluble	0.275862	0.310345	0.413793
'SARS'	soluble	0.480545	0.145914	0.373541
'MBD3'	soluble	0.398625	0.0927835	0.508591
'PFKL'	soluble	0.374359	0.244872	0.380769
'EIF2D'	soluble	0.349315	0.181507	0.469178
'NAMPT'	soluble	0.311609	0.256619	0.431772
'SHCBP1'	soluble	0.427083	0.200893	0.372024
'DDB1'	soluble	0.283333	0.298246	0.418421
'DNAJA3'	soluble	0.260417	0.279167	0.460417
'PURB'	soluble	0.375	0.192308	0.432692
'CLIP1'	soluble	0.673157	0.0834492	0.243394
'CUL3'	soluble	0.526042	0.139323	0.334635
'F8W031'	soluble	NA	NA	NA
'MT'	soluble	NA	NA	NA
'EIF2S2'	soluble	0.432432	0.162162	0.405405
'MRPS27'	soluble	0.657005	0.0772947	0.2657
'TXNDC12'	soluble	0.273256	0.25	0.476744
'USP3'	soluble	0.336538	0.217308	0.446154
'SART1'	soluble	0.49375	0.1075	0.39875
'EZR'	soluble	0.616041	0.116041	0.267918
'CDKAL1'	soluble	0.312608	0.215889	0.471503
'SULT1A1'	soluble	0.362712	0.166102	0.471186
'HEMGN'	soluble	0.349174	0.117769	0.533058
'ALDH1A1'	soluble	0.345309	0.243513	0.411178
'COLGALT1'	soluble	0.421222	0.12701	0.451768
'GUSB'	soluble	0.284178	0.236559	0.479263
'SAMD1'	aggregator	NA	NA	NA
'NOA1'	soluble	0.351003	0.179083	0.469914
'RNF2'	soluble	0.419643	0.151786	0.428571
'LOC102724023|A0A096LPI6|C21ORF33'	soluble	NA	NA	NA
'APEH'	soluble	0.262295	0.260929	0.476776
'PFKP'	soluble	0.397959	0.233418	0.368622
'NCL'	soluble	0.333803	0.185915	0.480282
'MLF2'	aggregator	0.383065	0.153226	0.46371
'NBEAL2'	soluble	0.404866	0.151416	0.443718
'GPHN'	soluble	0.264946	0.23913	0.495924
'PDCL3'	soluble	0.468619	0.196653	0.334728
'AKR7A2'	soluble	0.420613	0.16156	0.417827
'PHGDH'	soluble	0.382739	0.174484	0.442777
'RIOK1'	soluble	0.47007	0.137324	0.392606
'EXOSC4'	soluble	0.518367	0.138776	0.342857
'SMS'	soluble	0.308743	0.245902	0.445355
'KDM3A'	soluble	0.278577	0.201363	0.520061
'PLEKHF2'	soluble	0.220884	0.240964	0.538153
'MAP4'	soluble	0.257812	0.146701	0.595486
'TRIM11'	soluble	0.450855	0.134615	0.41453
'POM121'	soluble	0.170536	0.165733	0.663731
'NAA15'	soluble	0.684758	0.0588915	0.256351
'ISOC1'	soluble	0.369128	0.211409	0.419463
'GLE1'	soluble	0.558739	0.0888252	0.352436
'TOR1AIP1'	soluble	0.370497	0.15952	0.469983
'PKLR'	soluble	0.38676	0.236934	0.376307
'PRDX4'	soluble	0.247232	0.232472	0.520295
'ARAP1'	soluble	0.370345	0.178621	0.451034
'NARS'	soluble	0.335766	0.215328	0.448905
'RTF1'	soluble	0.502817	0.116901	0.380282
'FRRS1'	soluble	0.201014	0.29223	0.506757
'KHSRP'	soluble	0.230661	0.172996	0.596343
'PLBD2'	soluble	0.339559	0.195246	0.465195
'M6PR'	soluble	0.241877	0.281588	0.476534
'SLIRP'	aggregator	0.366972	0.220183	0.412844
'CWF19L2'	soluble	0.475391	0.153244	0.371365
'SLC16A1'	soluble	0.228	0.286	0.486
'F11R'	soluble	0.12709	0.351171	0.521739
'SSBP1'	soluble	0.243243	0.324324	0.432432
'HSPA9'	soluble	0.430044	0.18704	0.382916
'SPDL1'	aggregator	0.73719	0.0512397	0.21157
'TGM2'	soluble	0.275109	0.259098	0.465793
'LCLAT1'	soluble	0.328502	0.23913	0.432367
'UBE2Q1'	soluble	0.409953	0.118483	0.471564
'CDC42'	soluble	0.230366	0.267016	0.502618
'COX20'	soluble	0.254237	0.271186	0.474576
'CECR5'	soluble	NA	NA	NA
'DAP3'	soluble	0.369347	0.165829	0.464824
'ZCCHC11'	soluble	NA	NA	NA
'RIC8A'	soluble	0.504708	0.116761	0.378531
'MDH1'	soluble	0.383234	0.206587	0.41018
'HNRNPUL2'	soluble	0.368139	0.155288	0.476573
'AGPAT1'	soluble	0.360424	0.19788	0.441696
'PI4KA'	soluble	NA	NA	NA
'INPPL1'	soluble	0.301272	0.183625	0.515103
'SLC25A21'	soluble	0.287625	0.264214	0.448161
'SERPINB9'	soluble	0.531915	0.12766	0.340426
'TMEM43'	soluble	0.3225	0.225	0.4525
'SPCS3'	soluble	0.316667	0.261111	0.422222
'PCIF1'	soluble	0.362216	0.150568	0.487216
'ARCN1'	soluble	0.373777	0.227006	0.399217
'G6PD'	soluble	0.386408	0.184466	0.429126
'DNAJC3'	soluble	0.630952	0.10119	0.267857
'CCDC47'	soluble	0.463768	0.144928	0.391304
'OXSM'	soluble	0.32244	0.217865	0.459695
'FAM120B'	soluble	0.316484	0.215385	0.468132
'LDHA'	soluble	0.35241	0.268072	0.379518
'RAB5A'	soluble	0.339535	0.195349	0.465116
'LZIC'	soluble	0.778947	0.0368421	0.184211
'FN3K'	soluble	0.453074	0.122977	0.423948
'IARS2'	soluble	0.327075	0.209486	0.463439
'METTL7A'	soluble	0.409836	0.209016	0.381148
'NME3'	soluble	0.414201	0.230769	0.35503
'PFKFB2'	soluble	0.40198	0.194059	0.40396
'LDLRAP1'	soluble	0.425325	0.155844	0.418831
'APOOL'	soluble	0.164179	0.294776	0.541045
'NUP210'	soluble	0.240594	0.278749	0.480657
'TBK1'	soluble	0.436214	0.198903	0.364883
'KDM5C'	soluble	0.455128	0.110256	0.434615
'CBLL1'	soluble	0.114053	0.142566	0.743381
'FDXR'	soluble	NA	NA	NA
'PCGF6'	soluble	0.391429	0.137143	0.471429
'GSS'	soluble	0.514768	0.156118	0.329114
'DCTN4'	soluble	0.343478	0.16087	0.495652
'VAV1'	soluble	0.519527	0.121893	0.35858
'PSMA3'	soluble	0.462745	0.223529	0.313725
'CASP8'	soluble	0.450939	0.137787	0.411273
'METTL5'	soluble	0.449761	0.186603	0.363636
'VAT1'	soluble	0.318066	0.203562	0.478372
'SMG5'	soluble	0.5	0.0875984	0.412402
'TIPRL'	soluble	0.408088	0.143382	0.448529
'SUGT1'	soluble	0.452055	0.164384	0.383562
'SUGP1'	aggregator	0.444961	0.096124	0.458915
'DCXR'	soluble	0.368852	0.221311	0.409836
'SLC38A5'	soluble	0.309322	0.222458	0.46822
'RPIA'	soluble	0.254019	0.228296	0.517685
'REEP5'	soluble	0.412698	0.222222	0.365079
'TNKS1BP1'	soluble	0.252747	0.124928	0.622325
'NQO2'	soluble	0.298701	0.21645	0.484848
'ACAA2'	soluble	0.322418	0.234257	0.443325
'TRIM25'	soluble	0.404762	0.152381	0.442857
'PDXK'	soluble	0.352564	0.195513	0.451923
'SEC62'	soluble	0.461153	0.155388	0.383459
'WAC'	soluble	0.285935	0.126739	0.587326
'IMPDH2'	soluble	0.42607	0.184825	0.389105
'MAPK1'	soluble	0.413889	0.180556	0.405556
'ZMPSTE24'	soluble	0.381053	0.231579	0.387368
'EIF4G3'	soluble	0.435962	0.108517	0.455521
'CD151'	soluble	0.395257	0.29249	0.312253
'TES'	soluble	0.334917	0.171021	0.494062
'TOR1A'	soluble	0.418675	0.207831	0.373494
'ATAD3A'	soluble	0.604101	0.0977918	0.298107
'LAMTOR1'	soluble	0.434783	0.130435	0.434783
'TOMM34'	soluble	0.579288	0.0744337	0.346278
'AHCYL1'	soluble	0.34717	0.258491	0.39434
'ATP6V1B2'	soluble	0.354207	0.191781	0.454012
'ALDOC'	soluble	0.417582	0.181319	0.401099
'RABL6'	soluble	0.294925	0.131687	0.573388
'AARS2'	soluble	0.440609	0.145178	0.414213
'PSMD1'	soluble	0.482686	0.1532	0.364113
'INTS3'	soluble	NA	NA	NA
'MGST3'	soluble	0.203947	0.302632	0.493421
'CHD8'	aggregator	0.38086	0.160015	0.459124
'PAFAH1B1'	soluble	0.234146	0.339024	0.426829
'ACOT7'	soluble	0.321053	0.271053	0.407895
'MRPL45'	soluble	NA	NA	NA
'CNP'	soluble	0.387173	0.204276	0.408551
'DCAF16'	soluble	0.310185	0.087963	0.601852
'TMED10'	soluble	0.410959	0.182648	0.406393
'PSMA4'	soluble	0.570881	0.145594	0.283525
'SLC7A1'	soluble	0.302067	0.27027	0.427663
'ERCC3'	soluble	0.402813	0.203325	0.393862
'FAM192A'	soluble	0.42126	0.145669	0.433071
'SMARCAL1'	aggregator	0.385744	0.133124	0.481132
'IDH1'	soluble	0.388889	0.217391	0.39372
'UBE2L3'	soluble	0.396104	0.155844	0.448052
'SCAMP2'	soluble	0.334347	0.215805	0.449848
'ANXA5'	soluble	0.51875	0.125	0.35625
'ILK'	soluble	0.369469	0.154867	0.475664
'TBC1D10B'	soluble	0.384901	0.108911	0.506188
'DNPEP'	soluble	NA	NA	NA
'RNASEL'	soluble	0.461538	0.140351	0.398111
'YWHAE'	soluble	0.639216	0.0980392	0.262745
'TCAF1'	soluble	0.292074	0.226927	0.480999
'C1ORF52'	soluble	NA	NA	NA
'NUP214'	soluble	0.18756	0.222967	0.589474
'PPP2CA'	soluble	0.33657	0.229773	0.433657
'SCARB2'	soluble	0.238494	0.290795	0.470711
'WBP4'	soluble	0.31117	0.172872	0.515957
'VIM'	soluble	0.624464	0.126609	0.248927
'CHUK'	soluble	0.416107	0.174497	0.409396
'CSTB'	soluble	0.265306	0.234694	0.5
'SSX2IP'	soluble	0.558632	0.140065	0.301303
'GALNT7'	soluble	0.299848	0.2207	0.479452
'GRHPR'	soluble	0.420732	0.17378	0.405488
'FXR1'	soluble	0.360709	0.215781	0.42351
'LMAN2L'	soluble	0.247126	0.267241	0.485632
'SMC1A'	soluble	0.687753	0.0884023	0.223844
'CBR1'	soluble	0.31769	0.227437	0.454874
'TOP2A'	soluble	0.343566	0.203135	0.453298
'WWP2'	soluble	0.264368	0.202299	0.533333
'SRP9'	soluble	0.5	0.186047	0.313953
'LONP1'	soluble	0.446298	0.17414	0.379562
'PPP2R2A'	soluble	0.286353	0.266219	0.447427
'BOP1'	soluble	0.254692	0.218499	0.52681
'CD2AP'	soluble	0.325509	0.173709	0.500782
'HNRNPDL'	soluble	0.297619	0.171429	0.530952
'ACO1'	soluble	0.271091	0.260967	0.467942
'PITPNB'	soluble	0.302583	0.236162	0.461255
'RRP9'	soluble	0.36	0.225263	0.414737
'ILF3'	soluble	0.303132	0.183445	0.513423
'PSMC4'	soluble	0.480861	0.167464	0.351675
'SMG8'	soluble	0.302725	0.155399	0.541877
'PALM3'	soluble	0.390788	0.0817236	0.527489
'FH'	soluble	0.456863	0.141176	0.401961
'EIF3E'	soluble	0.593258	0.103371	0.303371
'SEPT2'	soluble	NA	NA	NA
'PTK2B'	soluble	0.44004	0.157582	0.402379
'PNP'	soluble	0.280277	0.221453	0.49827
'ABCB7'	soluble	0.386968	0.219415	0.393617
'DDAH2'	soluble	0.238596	0.242105	0.519298
'MDH2'	soluble	0.352071	0.195266	0.452663
'AP2B1'	soluble	0.438634	0.149413	0.411953
'PPIB'	soluble	0.162037	0.361111	0.476852
'NCK2'	soluble	0.271053	0.228947	0.5
'ATP6V0D1'	soluble	0.589744	0.105413	0.304843
'NELFE'	soluble	0.392105	0.126316	0.481579
'SPAG5'	soluble	0.633697	0.0720872	0.294216
'PSPC1'	soluble	0.399618	0.124283	0.476099
'CUL1'	soluble	0.560567	0.140464	0.298969
'TSEN54'	soluble	0.368821	0.148289	0.48289
'CRYZL1'	soluble	0.320917	0.252149	0.426934
'TDP1'	aggregator	0.286184	0.162829	0.550987
'MBOAT7'	soluble	0.483051	0.133475	0.383475
'UBE2T'	soluble	0.406091	0.147208	0.446701
'TTC1'	soluble	0.578767	0.0856164	0.335616
'CSNK2A1'	soluble	0.352941	0.168798	0.478261
'CBR4'	soluble	0.409283	0.261603	0.329114
'GOT1'	soluble	0.307506	0.239709	0.452785
'PIEZO1'	soluble	0.469258	0.144784	0.385958
'STX5'	soluble	0.535211	0.138028	0.326761
'HSD17B4'	soluble	0.3125	0.245924	0.441576
'SAMM50'	soluble	0.247335	0.234542	0.518124
'SART3'	soluble	0.566978	0.103842	0.32918
'FKBP3'	soluble	0.357143	0.214286	0.428571
'ILF2'	soluble	0.374359	0.174359	0.451282
'TRAF3IP2'	aggregator	0.233449	0.148084	0.618467
'PCBP2'	soluble	0.224658	0.252055	0.523288
'UQCC1'	soluble	0.351171	0.167224	0.481605
'PSME3'	soluble	0.574803	0.0866142	0.338583
'ARPC2'	soluble	0.373333	0.246667	0.38
'DAZAP1'	soluble	0.0933661	0.169533	0.737101
'EMD'	soluble	0.275591	0.192913	0.531496
'NOL8'	aggregator	0.377892	0.137104	0.485004
'APTX'	soluble	0.376404	0.176966	0.446629
'EIF2B5'	soluble	0.425798	0.176144	0.398058
'ARHGAP6'	soluble	0.339836	0.148871	0.511294
'PSMB7'	soluble	0.281588	0.249097	0.469314
'FN3KRP'	soluble	0.414239	0.152104	0.433657
'UBP1'	soluble	0.3	0.181481	0.518519
'GGH'	soluble	0.349057	0.204403	0.446541
'ANP32E'	aggregator	0.597015	0.0373134	0.365672
'CCDC6'	soluble	0.546414	0.0759494	0.377637
'GLUD1'	soluble	0.390681	0.18638	0.422939
'EEF1A2'	soluble	0.259179	0.295896	0.444924
'SRFBP1'	soluble	0.445221	0.123543	0.431235
'TIMMDC1'	soluble	0.463158	0.168421	0.368421
'HNRNPA3'	soluble	0.156085	0.248677	0.595238
'NR2F2'	soluble	0.391304	0.103865	0.504831
'TTC5'	soluble	0.409091	0.2	0.390909
'LNPEP'	soluble	0.410732	0.197073	0.392195
'AP1B1'	soluble	0.465753	0.140148	0.394099
'CHAMP1'	soluble	0.231527	0.10468	0.663793
'ASH2L'	soluble	0.192675	0.229299	0.578025
'AMPD2'	soluble	0.422071	0.142207	0.435722
'ENOPH1'	soluble	0.43295	0.218391	0.348659
'MRPL37'	soluble	0.3026	0.189125	0.508274
'RBM45'	soluble	NA	NA	NA
'AARS'	soluble	0.416322	0.191116	0.392562
'BLMH'	soluble	0.340659	0.208791	0.450549
'MTA1'	soluble	0.383217	0.173427	0.443357
'PCYT1A'	soluble	0.381471	0.155313	0.463215
'RHOG'	soluble	0.267016	0.21466	0.518325
'RPS16'	soluble	0.410959	0.205479	0.383562
'RAB5C'	soluble	0.388889	0.175926	0.435185
'SMC3'	soluble	0.664749	0.11175	0.2235
'GGPS1'	soluble	0.513333	0.16	0.326667
'ASL'	soluble	0.532328	0.135776	0.331897
'GMPR'	soluble	0.336232	0.228986	0.434783
'HK1'	soluble	0.38386	0.237732	0.378408
'RNH1'	soluble	0.479393	0.127983	0.392625
'NNT'	soluble	0.348987	0.235727	0.415285
'FAM208A'	aggregator	NA	NA	NA
'TGFB1'	soluble	NA	NA	NA
'DHX15'	soluble	0.412579	0.157233	0.430189
'SRP14'	soluble	0.551471	0.125	0.323529
'TACC3'	soluble	0.406921	0.0871122	0.505967
'PTER'	soluble	0.446991	0.180516	0.372493
'PARK7'	soluble	0.412698	0.185185	0.402116
'WDR61'	soluble	0.160656	0.370492	0.468852
'ABL1'	soluble	0.30354	0.160177	0.536283
'VPS33B'	soluble	0.525122	0.123177	0.351702
'SHMT1'	soluble	0.426501	0.163561	0.409938
'MAGEA1'	soluble	0.368932	0.174757	0.456311
'STIP1'	soluble	0.622468	0.0662983	0.311234
'CORO7'	soluble	0.235676	0.223784	0.540541
'SERPINB6'	soluble	0.454787	0.170213	0.375
'LUZP1'	soluble	0.432156	0.150558	0.417286
'ZC3H8'	soluble	0.43299	0.116838	0.450172
'RUNX1'	soluble	0.183223	0.203091	0.613687
'IQSEC1'	soluble	0.393562	0.142264	0.464174
'HCFC1'	soluble	0.174447	0.29828	0.527273
'ZNF574'	soluble	0.385045	0.114955	0.5
'PPA2'	soluble	0.338323	0.215569	0.446108
'PDCD11'	aggregator	0.376269	0.222341	0.40139
'BCL2L13'	soluble	0.379381	0.162887	0.457732
'CHD3'	aggregator	0.399	0.148	0.453
'FAM136A'	soluble	0.695652	0.0797101	0.224638
'DNAJC11'	soluble	0.381038	0.22898	0.389982
'RUVBL2'	soluble	0.453564	0.196544	0.349892
'FUCA1'	soluble	0.2103	0.240343	0.549356
'ISYNA1'	soluble	0.315412	0.204301	0.480287
'TIMELESS'	aggregator	0.649007	0.0471854	0.303808
'DNAJC2'	soluble	0.568438	0.0853462	0.346216
'PPP2R1B'	soluble	0.584027	0.0965058	0.319468
'EEF2K'	soluble	0.388966	0.129655	0.481379
'SCRIB'	soluble	0.406748	0.12638	0.466871
'SNX27'	soluble	0.362292	0.214418	0.42329
'ZYX'	soluble	0.174825	0.134615	0.690559
'CCDC55|NSRP1'	soluble	NA	NA	NA
'SNAP23'	soluble	0.49763	0.137441	0.364929
'PPAT'	soluble	0.237911	0.313346	0.448743
'SETDB1'	soluble	0.253292	0.20914	0.537568
'ORC5'	soluble	0.422989	0.167816	0.409195
'DENND4C'	soluble	NA	NA	NA
'PPME1'	soluble	0.352332	0.176166	0.471503
'WEE1'	soluble	0.356037	0.151703	0.49226
'OAT'	soluble	0.366743	0.200456	0.432802
'UPF1'	soluble	NA	NA	NA
'LAP3'	soluble	0.368015	0.2158	0.416185
'WHSC1L1'	aggregator	NA	NA	NA
'AACS'	soluble	0.331845	0.22619	0.441964
'CAPNS1'	soluble	0.369403	0.208955	0.421642
'CPD'	soluble	0.245652	0.247101	0.507246
'BCAP29'	soluble	0.697095	0.0995851	0.20332
'CAB39'	soluble	0.677419	0.0703812	0.252199
'USP4'	soluble	0.319834	0.184839	0.495327
'ARHGEF2'	soluble	0.498986	0.130832	0.370183
'LTA4H'	soluble	0.363339	0.189853	0.446809
'GBA'	soluble	0.253731	0.242537	0.503731
'DPH5'	soluble	0.382456	0.214035	0.403509
'TPI1'	soluble	0.353147	0.202797	0.444056
'IMPDH1'	soluble	NA	NA	NA
'ERCC5'	soluble	0.445194	0.143339	0.411467
'PURA'	soluble	0.419255	0.173913	0.406832
'PYGB'	soluble	0.46382	0.156584	0.379597
'MRPS22'	soluble	0.436111	0.152778	0.411111
'CORO1C'	soluble	0.219409	0.274262	0.506329
'BCL10'	soluble	0.437768	0.11588	0.446352
'LYPLA2'	soluble	0.363636	0.155844	0.480519
'SEPT9'	soluble	NA	NA	NA
'TRMT6'	soluble	0.376258	0.169014	0.454728
'CTSD'	soluble	0.213592	0.286408	0.5
'ABCF1'	soluble	0.52426	0.111243	0.364497
'TTC17'	soluble	0.420684	0.151621	0.427695
'DYNC1H1'	soluble	0.536375	0.136246	0.327378
'GTF2E2'	aggregator	0.391753	0.178694	0.429553
'PTBP2'	soluble	0.288136	0.244821	0.467043
'FRG1'	soluble	0.406977	0.209302	0.383721
'EIF2S1'	soluble	0.469841	0.187302	0.342857
'KIF23'	soluble	0.404167	0.178125	0.417708
'HMGCS1'	soluble	0.307692	0.226923	0.465385
'PAXIP1'	soluble	0.434051	0.167446	0.398503
'SEC63'	soluble	0.448684	0.155263	0.396053
'PPIP5K2'	soluble	0.324216	0.197908	0.477876
'PFKM'	soluble	0.375641	0.241026	0.383333
'NOL7'	soluble	0.653696	0.0661479	0.280156
'NDUFA4'	soluble	0.246914	0.185185	0.567901
'TPR'	soluble	0.654253	0.0829454	0.262802
'TRAF2'	soluble	0.371257	0.173653	0.45509
'TMEM109'	soluble	0.555556	0.131687	0.312757
'DIDO1'	soluble	0.295536	0.116964	0.5875
'RANBP3'	soluble	0.322751	0.116402	0.560847
'SKA1'	soluble	0.458824	0.164706	0.376471
'C11ORF54'	soluble	NA	NA	NA
'RING1'	aggregator	0.315271	0.14532	0.539409
'GPATCH1'	soluble	0.336198	0.125671	0.538131
'MTMR12'	soluble	0.402945	0.192771	0.404284
'TBCA'	soluble	0.787037	0.0648148	0.148148
'EPPK1'	soluble	NA	NA	NA
'APRT'	soluble	0.411111	0.172222	0.416667
'DNM1L'	soluble	0.456522	0.153533	0.389946
'MRPS14'	aggregator	0.539062	0.125	0.335938
'PLRG1'	soluble	0.18677	0.322957	0.490272
'PDHX'	soluble	0.289421	0.207585	0.502994
'ATP1B3'	soluble	0.229391	0.268817	0.501792
'DNMT1'	soluble	0.348391	0.172649	0.47896
'ETF1'	soluble	0.384439	0.240275	0.375286
'XPO7'	soluble	0.476541	0.157314	0.366145
'NCSTN'	soluble	0.294781	0.221439	0.48378
'ALDH1A2'	soluble	0.376448	0.202703	0.420849
'DENR'	soluble	0.30303	0.20202	0.494949
'NIPSNAP3A'	soluble	0.384615	0.214575	0.40081
'MBLAC2'	soluble	0.311828	0.247312	0.44086
'CTBP1'	soluble	0.377273	0.175	0.447727
'ENDOD1'	soluble	0.356	0.192	0.452
'HDHD2'	soluble	0.416988	0.166023	0.416988
'CTSB'	soluble	0.179941	0.262537	0.557522
'CDC37'	soluble	0.616402	0.0952381	0.28836
'TELO2'	soluble	0.541219	0.102748	0.356033
'FLOT2'	soluble	0.607477	0.130841	0.261682
'AMBRA1'	soluble	0.233436	0.214176	0.552388
'NUDT5'	soluble	0.255708	0.255708	0.488584
'NANS'	soluble	0.387187	0.172702	0.440111
'HNRNPR'	soluble	0.317536	0.176935	0.505529
'SETD3'	soluble	0.474747	0.138047	0.387205
'UROD'	soluble	0.444142	0.149864	0.405995
'MRPL20'	soluble	0.657718	0.0805369	0.261745
'SEPT7'	soluble	NA	NA	NA
'HNRNPAB'	soluble	NA	NA	NA
'ESD'	soluble	0.156028	0.287234	0.556738
'STXBP4'	soluble	0.482821	0.157324	0.359855
'ACIN1'	soluble	0.42431	0.10962	0.46607
'TRMT1'	soluble	0.383915	0.176024	0.440061
'HSPBP1'	soluble	NA	NA	NA
'RPUSD2'	soluble	0.306422	0.209174	0.484404
'TMEM41A'	soluble	0.367424	0.19697	0.435606
'CAPRIN1'	soluble	0.373766	0.0959097	0.530324
'PDXP'	soluble	0.412162	0.172297	0.415541
'MCM4'	soluble	0.422943	0.159907	0.417149
'BANF1'	soluble	0.449438	0.146067	0.404494
'FUS'	soluble	0.0589354	0.249049	0.692015
'EHMT1'	soluble	0.315871	0.171803	0.512327
'EMC1'	soluble	0.32427	0.255791	0.41994
'NAA16'	soluble	0.703704	0.0520833	0.244213
'CD47'	soluble	0.30031	0.281734	0.417957
'NAE1'	soluble	0.44382	0.168539	0.38764
'ASNS'	soluble	0.356506	0.215686	0.427807
'CARS'	soluble	0.48262	0.135027	0.382353
'RNF169'	aggregator	0.344633	0.141243	0.514124
'IVNS1ABP'	soluble	0.278816	0.261682	0.459502
'SLC2A1'	soluble	0.329268	0.28252	0.388211
'CARM1'	soluble	0.236842	0.276316	0.486842
'ERAL1'	soluble	0.306636	0.21968	0.473684
'SRSF11'	soluble	0.36157	0.142562	0.495868
'STXBP1'	soluble	0.464646	0.13468	0.400673
'NFKB2'	soluble	0.304444	0.174444	0.521111
'MOGS'	soluble	0.295102	0.181601	0.523297
'ATP11B'	soluble	0.386576	0.233645	0.379779
'RFC1'	soluble	0.425087	0.134146	0.440767
'SOD2'	soluble	NA	NA	NA
'MRPS34'	soluble	0.37156	0.110092	0.518349
'FAM96A'	soluble	NA	NA	NA
'SENP6'	soluble	0.298561	0.201439	0.5
'MPC2'	soluble	0.503937	0.165354	0.330709
'UNC45A'	soluble	0.59322	0.114407	0.292373
'BAG2'	soluble	0.64455	0.113744	0.241706
'MED17'	soluble	0.411674	0.167435	0.420891
'SPAST'	soluble	0.444805	0.11526	0.439935
'PPP1R8'	soluble	0.239316	0.182336	0.578348
'SLC25A1'	soluble	0.254019	0.282958	0.463023
'RNF114'	soluble	0.307018	0.175439	0.517544
'TROVE2'	soluble	NA	NA	NA
'FAM210A'	soluble	0.334559	0.227941	0.4375
'NCAPG'	soluble	0.564532	0.123153	0.312315
'RBM27|U3KPZ7'	soluble	NA	NA	NA
'VPRBP'	soluble	NA	NA	NA
'YRDC'	soluble	0.365591	0.189964	0.444444
'PHACTR4'	soluble	0.330484	0.0925926	0.576923
'CDC27'	soluble	0.383495	0.17233	0.444175
'NUDCD2'	soluble	0.318471	0.203822	0.477707
'RHOA'	soluble	0.274611	0.238342	0.487047
'PSTPIP2'	soluble	0.610778	0.0658683	0.323353
'PCBP1'	soluble	0.238764	0.244382	0.516854
'ARHGEF6'	soluble	0.389175	0.171392	0.439433
'TRIP13'	soluble	0.488426	0.155093	0.356481
'NLRP2'	soluble	0.492467	0.156309	0.351224
'BCAP31'	soluble	0.686992	0.117886	0.195122
'EIF6'	soluble	0.269388	0.297959	0.432653
'VRK3'	soluble	0.236287	0.206751	0.556962
'UBR3'	soluble	0.438559	0.139831	0.42161
'TFG'	soluble	0.2575	0.1275	0.615
'SRSF9'	soluble	0.21267	0.21267	0.574661
'CAPZA2'	soluble	0.426573	0.206294	0.367133
'PRMT5'	soluble	0.313972	0.202512	0.483516
'BPNT1'	soluble	0.282468	0.275974	0.441558
'RPP30'	soluble	0.354478	0.261194	0.384328
'ARHGAP18'	soluble	0.538462	0.107089	0.354449
'PKN2'	soluble	0.406504	0.159553	0.433943
'STIM1'	soluble	0.474453	0.127007	0.39854
'TSTA3'	soluble	0.302181	0.246106	0.451713
'PCYT2'	soluble	0.367609	0.197943	0.434447
'PICALM'	soluble	0.328221	0.173313	0.498466
'THUMPD1'	soluble	0.356941	0.152975	0.490085
'VPS72'	soluble	0.357143	0.14011	0.502747
'POLG2'	soluble	0.420619	0.17732	0.402062
'MCM3'	soluble	0.481436	0.149752	0.368812
'ISOC2'	soluble	0.439024	0.136585	0.42439
'SSU72'	aggregator	0.484536	0.180412	0.335052
'TPP2'	soluble	0.313851	0.229784	0.456365
'PPP2R1A'	soluble	0.602716	0.0950764	0.302207
'PNO1'	soluble	0.392857	0.170635	0.436508
'ACTR3'	soluble	0.294258	0.215311	0.490431
'APEX1'	soluble	0.345912	0.176101	0.477987
'PEX5'	soluble	0.519562	0.0907668	0.389671
'ZMYM2'	soluble	0.229484	0.211329	0.559187
'DGCR8'	soluble	0.347995	0.163001	0.489004
'SLC38A1'	soluble	0.258727	0.305955	0.435318
'ARID1B'	soluble	0.259392	0.116279	0.624329
'UQCRC2'	soluble	0.384106	0.189845	0.426049
'PSMA6'	soluble	0.300813	0.256098	0.443089
'TAF7'	soluble	0.595989	0.0802292	0.323782
'CRYZ'	soluble	0.331307	0.24924	0.419453
'MSN'	soluble	0.665511	0.0866551	0.247834
'RAN'	soluble	0.273148	0.25	0.476852
'PTPRC'	soluble	0.28681	0.215491	0.497699
'PLEKHA5'	soluble	0.334229	0.201613	0.464158
'PHKA2'	soluble	0.388664	0.184615	0.426721
'RTN3'	soluble	0.333333	0.187984	0.478682
'SLC39A7'	soluble	0.255864	0.249467	0.49467
'KIF22'	soluble	0.466165	0.12782	0.406015
'CUL5'	soluble	0.646154	0.0833333	0.270513
'CXXC1'	aggregator	0.416159	0.0884146	0.495427
'HAUS5'	soluble	0.614534	0.0805687	0.304897
'ISY1'	soluble	0.621053	0.108772	0.270175
'BRAT1'	soluble	0.506699	0.091352	0.401949
'PAK2'	soluble	0.30916	0.206107	0.484733
'NAA25'	soluble	0.576132	0.0967078	0.32716
'GUF1'	soluble	0.397608	0.219731	0.382661
'SLC30A1'	soluble	0.325444	0.226824	0.447732
'NFS1'	soluble	0.352298	0.205689	0.442013
'ANXA4'	soluble	NA	NA	NA
'CALB1'	soluble	0.574713	0.130268	0.295019
'TMEM192'	soluble	0.398524	0.162362	0.439114
'RBMX'	soluble	0.0741688	0.191816	0.734015
'NAXE'	soluble	0.298611	0.190972	0.510417
'EIF2S3'	soluble	0.315678	0.243644	0.440678
'SRSF2'	soluble	0.180995	0.158371	0.660633
'PCNA'	soluble	0.383142	0.214559	0.402299
'FAF1'	soluble	0.458462	0.143077	0.398462
'NECTIN2'	soluble	0.232342	0.247212	0.520446
'SMAP2'	soluble	0.331002	0.135198	0.5338
'ORC4'	soluble	0.545872	0.119266	0.334862
'JMJD6'	soluble	0.282878	0.228288	0.488834
'PPP5C'	soluble	0.458918	0.162325	0.378758
'HSPA14'	soluble	0.412574	0.204322	0.383104
'OXA1L'	soluble	NA	NA	NA
'TXNRD2'	soluble	0.244275	0.282443	0.473282
'MRPS9'	soluble	0.5	0.131313	0.368687
'SSR3'	soluble	0.524324	0.205405	0.27027
'ZEB2'	soluble	0.334432	0.111203	0.554366
'IMPAD1'	soluble	0.292479	0.264624	0.442897
'NMI'	soluble	0.394137	0.23127	0.374593
'UFM1'	soluble	0.117647	0.294118	0.588235
'BOD1L1'	soluble	0.322517	0.192068	0.485415
'SMAD5'	soluble	0.169892	0.208602	0.621505
'RAB2A'	soluble	0.34434	0.245283	0.410377
'GORASP2'	soluble	0.0951327	0.225664	0.679204
'KAT5'	soluble	0.276803	0.173489	0.549708
'TRIM38'	soluble	0.451613	0.178495	0.369892
'IPO5'	soluble	0.570647	0.118505	0.310848
'CPOX'	soluble	0.325991	0.215859	0.45815
'RPP40'	soluble	0.289256	0.236915	0.473829
'NDUFB11'	soluble	0.287582	0.189542	0.522876
'TOR3A'	soluble	0.476071	0.123426	0.400504
'CNN2'	soluble	0.271845	0.18123	0.546926
'DOCK8'	soluble	0.466413	0.138637	0.39495
'CARNMT1'	soluble	0.378973	0.217604	0.403423
'ZC3H7A'	soluble	0.348095	0.170958	0.480947
'UCK2'	soluble	0.413793	0.183908	0.402299
'CHMP5'	soluble	0.657534	0.0593607	0.283105
'SDHB'	soluble	0.410714	0.160714	0.428571
'WASF2'	soluble	0.303213	0.0923695	0.604418
'NFIC'	soluble	NA	NA	NA
'CISD1'	soluble	0.287037	0.203704	0.509259
'FAHD1'	soluble	0.294643	0.245536	0.459821
'STK24'	soluble	0.435666	0.133183	0.431151
'PRDX3'	soluble	0.25	0.234375	0.515625
'PGAM1'	soluble	0.444882	0.133858	0.42126
'MAP2K1'	soluble	0.374046	0.188295	0.437659
'RABGGTB'	soluble	0.371601	0.169184	0.459215
'WDCP'	soluble	0.227462	0.241331	0.531207
'RALA'	soluble	0.524272	0.150485	0.325243
'ZCCHC6'	soluble	NA	NA	NA
'WDR5'	soluble	0.134731	0.374251	0.491018
'APIP'	soluble	0.297521	0.210744	0.491736
'PPIE'	soluble	0.259136	0.245847	0.495017
'TACO1'	soluble	0.427609	0.181818	0.390572
'CASP3'	soluble	0.288809	0.223827	0.487365
'ARG2'	soluble	0.293785	0.194915	0.511299
'PNPT1'	soluble	0.315453	0.242656	0.44189
'USMG5'	soluble	NA	NA	NA
'API5'	soluble	0.503817	0.0992366	0.396947
'POLR3C'	soluble	0.529963	0.144195	0.325843
'KDELC1'	soluble	NA	NA	NA
'EHD1'	soluble	0.451311	0.131086	0.417603
'GTPBP4'	soluble	0.542587	0.0993691	0.358044
'CHTF18'	soluble	0.432821	0.125128	0.442051
'PLD6'	soluble	0.412698	0.162698	0.424603
'PRMT1'	soluble	NA	NA	NA
'ASAH1'	soluble	0.194937	0.293671	0.511392
'YEATS4'	soluble	0.502203	0.189427	0.30837
'LMNA'	soluble	0.558735	0.150602	0.290663
'CNBP'	soluble	0.175141	0.310734	0.514124
'CEP85'	soluble	0.544619	0.102362	0.353018
'EIF4G2'	soluble	NA	NA	NA
'SORT1'	soluble	0.150421	0.3213	0.528279
'ADSS'	soluble	0.335526	0.254386	0.410088
'CYP20A1'	soluble	0.426407	0.181818	0.391775
'MAT2B'	soluble	0.338323	0.170659	0.491018
'TDP2'	soluble	0.392265	0.185083	0.422652
'ABCF3'	soluble	0.495063	0.126939	0.377997
'PSMD5'	soluble	0.494048	0.176587	0.329365
'ALDH5A1'	soluble	0.42243	0.179439	0.398131
'AK6'	soluble	0.430233	0.156977	0.412791
'TONSL'	aggregator	0.579826	0.0645864	0.355588
'NLN'	soluble	0.492898	0.132102	0.375
'CEP192'	soluble	0.23493	0.229778	0.535291
'SNRPD1'	soluble	0.243697	0.285714	0.470588
'ARIH1'	soluble	0.43447	0.170557	0.394973
'CTPS2'	soluble	0.332765	0.211604	0.455631
'NPM3'	soluble	0.325843	0.213483	0.460674
'ETFB'	soluble	0.419608	0.2	0.380392
'ACADM'	soluble	0.418052	0.187648	0.394299
'ALDH18A1'	soluble	0.444025	0.208805	0.34717
'SLC25A22'	soluble	0.408669	0.198142	0.393189
'PSMB5'	soluble	0.326996	0.250951	0.422053
'TMED9'	soluble	0.451064	0.212766	0.33617
'AP2A2'	soluble	0.415335	0.187433	0.397231
'TUBB'	soluble	0.335586	0.243243	0.421171
'POGLUT1'	soluble	0.354592	0.17602	0.469388
'PLIN3'	soluble	0.525346	0.138249	0.336406
'FKBP9'	soluble	0.140351	0.307018	0.552632
'OARD1'	soluble	0.361842	0.184211	0.453947
'MRPS26'	soluble	0.721951	0.0487805	0.229268
'DLGAP4'	soluble	0.300403	0.150202	0.549395
'RBMXL1'	soluble	0.0717949	0.176923	0.751282
'ASMTL'	soluble	0.495974	0.140097	0.363929
'RBM42'	soluble	0.335417	0.0833333	0.58125
'METAP2'	soluble	0.33682	0.205021	0.458159
'CNDP2'	soluble	0.324211	0.237895	0.437895
'LSS'	soluble	0.407104	0.169399	0.423497
'PNISR'	soluble	0.43354	0.103106	0.463354
'P3H1'	soluble	0.482337	0.142663	0.375
'RRM1'	soluble	0.416667	0.194444	0.388889
'SPTLC2'	soluble	0.391459	0.227758	0.380783
'NSMCE1'	soluble	0.511278	0.0977444	0.390977
'FASN'	soluble	0.348865	0.200717	0.450418
'GNE'	soluble	0.364266	0.234072	0.401662
'PML'	soluble	0.524943	0.085034	0.390023
'RRP15'	soluble	0.429078	0.141844	0.429078
'HACD3'	soluble	0.455801	0.174033	0.370166
'NCOR2'	soluble	NA	NA	NA
'PIGK'	soluble	0.313924	0.258228	0.427848
'MIF'	soluble	0.243478	0.182609	0.573913
'NRAS'	soluble	0.380952	0.195767	0.42328
'TNIK'	soluble	0.352206	0.181618	0.466176
'FDPS'	soluble	0.527446	0.128878	0.343675
'APMAP'	soluble	0.221154	0.274038	0.504808
'SARS2'	soluble	0.451737	0.135135	0.413127
'HSP90AA1'	soluble	0.505464	0.162568	0.331967
'PRRC2C'	soluble	NA	NA	NA
'DBN1'	soluble	0.423729	0.0970724	0.479199
'NDUFAF3'	soluble	0.347826	0.157609	0.494565
'ARF6'	soluble	0.331429	0.28	0.388571
'TPD52L2'	soluble	0.402913	0.135922	0.461165
'NDUFA10'	soluble	0.416901	0.169014	0.414085
'TPX2'	soluble	0.440428	0.144578	0.414993
'CTPS1'	soluble	0.28934	0.23181	0.478849
'PRPF18'	soluble	0.649123	0.0818713	0.269006
'WDR89'	soluble	0.219638	0.333333	0.447028
'UCHL5'	soluble	0.559271	0.118541	0.322188
'PTDSS1'	soluble	0.283298	0.270613	0.446089
'MKI67'	soluble	0.318182	0.151106	0.530713
'GOPC'	soluble	0.450216	0.155844	0.393939
'PPIL1'	soluble	0.150602	0.319277	0.53012
'COG5'	soluble	0.514899	0.127533	0.357569
'RBM7'	soluble	0.218045	0.195489	0.586466
'ETHE1'	soluble	0.291339	0.228346	0.480315
'GPS1'	soluble	0.533605	0.120163	0.346232
'PRKAR2B'	soluble	0.399522	0.215311	0.385167
'IDH3A'	soluble	0.398907	0.202186	0.398907
'WNK1'	soluble	0.208648	0.214526	0.576826
'METTL13'	soluble	NA	NA	NA
'RNF138'	soluble	0.334694	0.15102	0.514286
'TAF5L'	soluble	0.302207	0.251273	0.44652
'NPEPPS'	soluble	0.394995	0.190424	0.414581
'C9ORF78'	soluble	NA	NA	NA
'NR2F6'	soluble	0.45297	0.113861	0.433168
'INTS8'	soluble	0.537688	0.118593	0.343719
'MTCH2'	soluble	0.267327	0.257426	0.475248
'NADK2'	soluble	0.38009	0.190045	0.429864
'ENO1'	soluble	0.419355	0.175115	0.40553
'FARSB'	soluble	0.397284	0.203735	0.398981
'QPRT'	soluble	0.393939	0.185185	0.420875
'GALK2'	soluble	0.427948	0.161572	0.41048
'CLIC2'	soluble	0.42915	0.0931174	0.477733
'EXOC2'	soluble	0.487013	0.140693	0.372294
'PIBF1'	soluble	0.800528	0.0422721	0.157199
'RBM33'	soluble	0.250427	0.121368	0.628205
'DRG1'	soluble	0.346049	0.247956	0.405995
'XPO4'	soluble	0.569939	0.132928	0.297133
'LDHAL6A'	soluble	0.286145	0.259036	0.454819
'CEBPZ'	aggregator	0.489564	0.122391	0.388046
'UBE3A'	soluble	0.419429	0.173714	0.406857
'TMED5'	soluble	0.388646	0.19214	0.419214
'MPST'	soluble	0.356902	0.154882	0.488215
'HNRNPA2B1'	soluble	0.212465	0.209632	0.577904
'HIBADH'	soluble	0.404762	0.178571	0.416667
'CCDC9'	soluble	0.380414	0.0640301	0.555556
'NIT2'	soluble	0.384058	0.213768	0.402174
'FAM118A'	soluble	0.473389	0.117647	0.408964
'NUFIP2'	soluble	0.201439	0.210072	0.588489
'MBD2'	soluble	0.255474	0.138686	0.605839
'TSN'	soluble	0.508772	0.175439	0.315789
'UQCRC1'	soluble	0.454167	0.147917	0.397917
'TRMT12'	soluble	0.325893	0.21875	0.455357
'PCMT1'	soluble	0.303965	0.23348	0.462555
'NUDC'	soluble	0.510574	0.123867	0.365559
'IFI35'	soluble	0.332168	0.22028	0.447552
'PSMA2'	soluble	0.393162	0.196581	0.410256
'TMF1'	soluble	0.601098	0.10979	0.289113
'TMEM115'	soluble	0.390313	0.196581	0.413105
'GEMIN4'	soluble	0.541588	0.118147	0.340265
'SEL1L'	soluble	0.448363	0.147355	0.404282
'MECP2'	soluble	0.238683	0.133745	0.627572
'CTSZ'	soluble	0.224422	0.211221	0.564356
'SOD1'	soluble	0.038961	0.402597	0.558442
'GMDS'	soluble	0.290323	0.252688	0.456989
'USP32'	soluble	0.311097	0.190773	0.49813
'MRPL24'	soluble	0.231481	0.231481	0.537037
'EXOSC6'	soluble	0.514706	0.0919118	0.393382
'FBXO45'	soluble	0.244755	0.248252	0.506993
'PSMA7'	soluble	0.512097	0.177419	0.310484
'UBE2E1'	soluble	0.253886	0.253886	0.492228
'HSPA4'	soluble	0.45	0.163095	0.386905
'DHX29'	soluble	0.47626	0.138787	0.384953
'RAB6A'	soluble	0.360577	0.216346	0.423077
'PRDX6'	soluble	0.294643	0.236607	0.46875
'PAPOLA'	soluble	0.332886	0.171812	0.495302
'PUS10'	soluble	0.440454	0.1569	0.402647
'PSMC6'	soluble	0.467866	0.172237	0.359897
'NES'	soluble	0.516965	0.0752622	0.407773
'MED14'	soluble	0.36795	0.173315	0.458735
'MED12'	soluble	0.388149	0.132751	0.4791
'ATP6V0A2'	soluble	0.398364	0.221963	0.379673
'CWF19L1'	soluble	0.343866	0.19145	0.464684
'ADI1'	soluble	0.374302	0.206704	0.418994
'DDX51'	soluble	0.405405	0.163664	0.430931
'NOL11'	soluble	0.375522	0.22114	0.403338
'STARD3NL'	soluble	0.551282	0.115385	0.333333
'VAPB'	soluble	0.333333	0.263374	0.403292
'MYCBP2'	soluble	0.328448	0.215948	0.455603
'ATP6V1D'	soluble	0.712551	0.101215	0.186235
'ELF1|DKFZP686H0575'	aggregator	NA	NA	NA
'SP1'	soluble	0.224204	0.261146	0.51465
'CYFIP1'	soluble	0.554669	0.118117	0.327215
'PDIA5'	soluble	0.393064	0.188825	0.418112
'UFD1L'	soluble	NA	NA	NA
'TKFC'	soluble	0.50087	0.144348	0.354783
'CRTAP'	soluble	0.603491	0.0698254	0.326683
'GNPAT'	soluble	0.463235	0.176471	0.360294
'SAR1A'	soluble	0.333333	0.191919	0.474747
'RUVBL1'	soluble	0.458333	0.182018	0.359649
'ACACA'	soluble	0.367434	0.221654	0.410912
'PSMC5'	soluble	0.502463	0.162562	0.334975
'FLOT1'	soluble	0.641686	0.147541	0.210773
'ADSL'	soluble	0.53719	0.103306	0.359504
'DHX16'	soluble	0.536023	0.143132	0.320845
'KIDINS220'	soluble	0.352343	0.185206	0.462451
'CLPB'	soluble	0.475248	0.145686	0.379066
'EIF2A'	soluble	0.22735	0.247863	0.524786
'DGCR14'	aggregator	NA	NA	NA
'KLF16'	aggregator	0.309524	0.0674603	0.623016
'SMG9'	soluble	0.313462	0.171154	0.515385
'PDHA1'	soluble	0.407692	0.197436	0.394872
'EIF3H'	soluble	0.5	0.161932	0.338068
'TRMT1L'	soluble	0.375171	0.184175	0.440655
'ALDH6A1'	soluble	0.308411	0.228037	0.463551
'HAUS3'	soluble	0.689884	0.0713101	0.238806
'GRK6'	soluble	0.449653	0.138889	0.411458
'FUCA2'	soluble	0.239829	0.226981	0.533191
'CD46'	soluble	0.0943878	0.32398	0.581633
'POLR3D'	soluble	0.31407	0.168342	0.517588
'DNAJC1'	soluble	0.534296	0.108303	0.357401
'FLNC'	soluble	0.106789	0.350459	0.542752
'MACROD1'	soluble	0.436923	0.172308	0.390769
'MRPS25'	soluble	0.300578	0.213873	0.485549
'BUB3'	soluble	0.179878	0.320122	0.5
'XPNPEP1'	soluble	0.329053	0.221509	0.449438
'UBE2S'	soluble	0.396396	0.166667	0.436937
'ACOT13'	soluble	0.314286	0.321429	0.364286
'SLC35B2'	soluble	0.358796	0.215278	0.425926
'DPP3'	soluble	0.427408	0.183175	0.389417
'DIP2B'	soluble	0.291244	0.248731	0.460025
'MRPS7'	soluble	0.570248	0.115702	0.31405
'SLC33A1'	soluble	0.295082	0.234973	0.469945
'PSMC3'	soluble	0.501139	0.129841	0.369021
'NIF3L1'	soluble	0.405836	0.188329	0.405836
'PSMB6'	soluble	0.288703	0.263598	0.447699
'CDC16'	soluble	0.532258	0.140323	0.327419
'SLC35A4'	soluble	0.478395	0.132716	0.388889
'NME1|NME2'	soluble	NA	NA	NA
'POFUT1'	soluble	0.324742	0.167526	0.507732
'ADD3'	soluble	0.354108	0.196884	0.449008
'SORD'	soluble	0.238095	0.291317	0.470588
'QDPR'	soluble	0.381148	0.192623	0.42623
'POR'	soluble	NA	NA	NA
'PTGES2'	soluble	0.543767	0.119363	0.33687
'RPS25'	soluble	0.472	0.104	0.424
'HMGB3'	soluble	0.51	0.07	0.42
'NCAPD2'	soluble	0.545325	0.0927909	0.361884
'PLCG1'	soluble	0.388372	0.166667	0.444961
'DPM3'	soluble	0.402174	0.195652	0.402174
'GNPDA1'	soluble	0.366782	0.221453	0.411765
'SGF29'	soluble	0.477816	0.133106	0.389078
'CUL2'	soluble	0.578523	0.12349	0.297987
'RAD50'	soluble	0.73628	0.0708841	0.192835
'GCLM'	soluble	0.478102	0.142336	0.379562
'ASCC2'	soluble	0.480845	0.113606	0.405548
'EIF5B'	soluble	0.542623	0.122951	0.334426
'MRPS2'	soluble	0.418919	0.101351	0.47973
'METTL14'	soluble	0.342105	0.179825	0.47807
'GPALPP1'	soluble	0.311765	0.0941176	0.594118
'COPS3'	soluble	0.543735	0.137116	0.319149
'LRRFIP1'	soluble	0.434406	0.12005	0.445545
'TSNAX'	soluble	0.510345	0.12069	0.368966
'OSGEP'	soluble	0.343284	0.259701	0.397015
'ELP5'	soluble	0.313291	0.155063	0.531646
'NPC1'	soluble	0.255869	0.273083	0.471049
'PPM1H'	soluble	0.291829	0.206226	0.501946
'ERLEC1'	soluble	0.231884	0.302277	0.465839
'PPP1R7'	soluble	0.680556	0.0694444	0.25
'RBM19'	soluble	0.390625	0.16875	0.440625
'SLC7A5'	soluble	0.293886	0.2643	0.441815
'GLUD2'	soluble	0.383513	0.193548	0.422939
'OTUD7B'	soluble	0.335706	0.14828	0.516014
'EIF3M'	soluble	0.601604	0.114973	0.283422
'ESYT1'	soluble	0.343297	0.207428	0.449275
'SSR1'	soluble	0.251748	0.223776	0.524476
'NCAPH'	soluble	0.319838	0.160594	0.519568
'COPB1'	soluble	0.521511	0.13851	0.339979
'TAPT1'	soluble	0.412698	0.185185	0.402116
'TMA16'	soluble	0.605911	0.0591133	0.334975
'USP16'	soluble	0.391252	0.183475	0.425273
'QKI'	soluble	0.392962	0.134897	0.472141
'CENPF'	soluble	NA	NA	NA
'SYPL1'	soluble	0.181467	0.281853	0.53668
'MAN1A2'	soluble	0.432137	0.137285	0.430577
'KPNA3'	soluble	0.383877	0.166987	0.449136
'IKBIP'	soluble	0.542857	0.128571	0.328571
'KLHL18'	soluble	0.325784	0.236934	0.437282
'TAF1'	soluble	0.361111	0.160791	0.478098
'STON2'	soluble	0.238674	0.187845	0.573481
'SSB'	soluble	0.529412	0.144608	0.32598
'PAPSS1'	soluble	0.373397	0.1875	0.439103
'EPCAM'	soluble	0.378981	0.238854	0.382166
'GHDC'	soluble	0.496226	0.118868	0.384906
'SAAL1'	soluble	0.487342	0.156118	0.35654
'TSPO'	soluble	0.189349	0.248521	0.56213
'CMTR1'	soluble	0.330539	0.215569	0.453892
'COPG2'	soluble	NA	NA	NA
'ASNA1'	soluble	0.41954	0.166667	0.413793
'FLCN'	soluble	0.392055	0.164076	0.443869
'DNAJC9'	soluble	0.576923	0.1	0.323077
'ATP11C'	soluble	0.422261	0.219965	0.357774
'NDUFB10'	soluble	0.645349	0.0581395	0.296512
'SEC24C'	soluble	0.244059	0.198355	0.557587
'SRSF1'	soluble	0.129032	0.217742	0.653226
'SNRPA1'	soluble	0.505882	0.117647	0.376471
'COPZ1'	soluble	0.497175	0.186441	0.316384
'PRRC1'	soluble	0.197753	0.206742	0.595506
'TUBGCP2'	soluble	0.514412	0.13082	0.354767
'HEBP1'	soluble	0.275132	0.243386	0.481481
'SLC4A1AP'	soluble	0.407035	0.126884	0.46608
'ABCC4'	soluble	0.440755	0.200755	0.358491
'SMPD4'	soluble	NA	NA	NA
'SMNDC1'	soluble	0.470588	0.155462	0.37395
'ANPEP'	soluble	0.365047	0.192347	0.442606
'PITPNA'	soluble	0.4	0.211111	0.388889
'SNRPA'	soluble	0.358156	0.148936	0.492908
'HEXIM1'	soluble	0.490251	0.0306407	0.479109
'DCTD'	soluble	0.286517	0.207865	0.505618
'CSTF3'	soluble	0.55788	0.083682	0.358438
'C18ORF32'	soluble	NA	NA	NA
'EIF4A3'	soluble	0.430657	0.216545	0.352798
'ERAP1'	soluble	0.375133	0.195537	0.42933
'LGALS8'	soluble	0.239748	0.268139	0.492114
'HBE1'	soluble	0.442177	0.142857	0.414966
'MAGEC1'	soluble	0.121716	0.17951	0.698774
'S100A11'	soluble	0.542857	0.047619	0.409524
'ARPC4'	soluble	0.583333	0.154762	0.261905
'C19ORF43'	soluble	NA	NA	NA
'TM9SF2'	soluble	0.224736	0.288084	0.487179
'IRAK4'	soluble	0.419565	0.158696	0.421739
'YME1L1'	soluble	0.399741	0.173351	0.426908
'ANKHD1'	soluble	0.279701	0.182927	0.537372
'ALDH1B1'	soluble	NA	NA	NA
'ACAA1'	soluble	0.334906	0.193396	0.471698
'ANKRD27'	soluble	0.432381	0.14381	0.42381
'NARF'	soluble	0.438596	0.116228	0.445175
'SMC5'	soluble	0.582198	0.134423	0.283379
'BRAP'	soluble	0.472973	0.16723	0.359797
'RTCA'	soluble	0.297814	0.248634	0.453552
'GTSE1'	soluble	NA	NA	NA
'RWDD1'	soluble	0.522634	0.152263	0.325103
'TIMM23'	soluble	0.301435	0.220096	0.478469
'GBE1'	soluble	0.309117	0.225071	0.465812
'NAGA'	soluble	0.345499	0.175182	0.479319
'ABHD10'	soluble	0.359477	0.205882	0.434641
'CLPTM1'	soluble	0.276532	0.218236	0.505232
'PSMG1'	soluble	0.34375	0.166667	0.489583
'PRTFDC1'	soluble	0.253333	0.244444	0.502222
'WBP11'	soluble	0.293292	0.0842434	0.622465
'ACOX1'	soluble	0.436364	0.174242	0.389394
'TRIP11'	soluble	0.741283	0.0500253	0.208691
'ITPA'	soluble	0.381443	0.170103	0.448454
'NDUFA12'	soluble	0.144828	0.317241	0.537931
'NFATC2IP'	soluble	0.279236	0.198091	0.522673
'DCTPP1'	soluble	0.482353	0.0294118	0.488235
'OBSL1'	soluble	0.232068	0.293249	0.474684
'PNPO'	soluble	0.295019	0.176245	0.528736
'CNOT4'	soluble	0.208696	0.194783	0.596522
'GSTP1'	soluble	0.37619	0.190476	0.433333
'TXN'	soluble	0.380952	0.152381	0.466667
'CCDC12'	soluble	0.686747	0	0.313253
'PCYOX1'	soluble	0.366337	0.243564	0.390099
'RHAG'	soluble	0.310513	0.249389	0.440098
'SYK'	soluble	0.35748	0.185827	0.456693
'CALU'	soluble	0.485714	0.11746	0.396825
'SLC19A1'	soluble	0.350254	0.23181	0.417936
'ATP6V1C1'	soluble	0.539267	0.157068	0.303665
'RAB8B'	soluble	0.347826	0.251208	0.400966
'NUTF2'	soluble	0.354331	0.220472	0.425197
'C2ORF47'	soluble	NA	NA	NA
'MRPL44'	soluble	0.496988	0.11747	0.385542
'SH3BP5L'	soluble	0.585242	0.0585242	0.356234
'TPT1'	soluble	0.331395	0.226744	0.44186
'PLD3'	soluble	0.332653	0.189796	0.477551
'USP47'	soluble	0.376	0.181818	0.442182
'ASPH'	soluble	0.369393	0.175462	0.455145
'BLM'	soluble	0.341567	0.190543	0.46789
'RANBP6'	soluble	0.553846	0.121267	0.324887
'IRAK1'	soluble	0.348315	0.148876	0.502809
'BSG'	soluble	0.176623	0.316883	0.506494
'BZW1'	soluble	0.677804	0.0572792	0.264916
'SERBP1'	soluble	0.279412	0.144608	0.57598
'RAB8A'	soluble	0.429952	0.217391	0.352657
'OPLAH'	soluble	0.298913	0.229037	0.47205
'SUCLG2'	soluble	0.497685	0.173611	0.328704
'SRGAP2'	soluble	NA	NA	NA
'SLC12A9'	soluble	0.301969	0.241794	0.456236
'CNOT1'	soluble	0.489899	0.130471	0.37963
'ZNF143'	soluble	0.213166	0.326019	0.460815
'HSD17B11'	soluble	0.4	0.223333	0.376667
'GIGYF2'	soluble	0.484219	0.116243	0.399538
'SRSF5'	soluble	0.242647	0.161765	0.595588
'EED'	soluble	0.195011	0.256236	0.548753
'NME7'	soluble	0.396277	0.210106	0.393617
'RXRA'	soluble	0.339827	0.158009	0.502165
'GBAS'	soluble	NA	NA	NA
'LAMP2'	soluble	0.17561	0.307317	0.517073
'NOP2'	soluble	0.35468	0.150246	0.495074
'TM9SF4'	soluble	0.29595	0.260125	0.443925
'HDGFRP3'	soluble	NA	NA	NA
'AP3S1'	soluble	0.414508	0.212435	0.373057
'PSMD14'	soluble	0.458065	0.16129	0.380645
'ACTR1A'	soluble	0.329787	0.223404	0.446809
'FBXO28'	aggregator	0.597826	0.0788043	0.32337
'BCS1L'	soluble	0.377088	0.202864	0.420048
'C1ORF131'	soluble	NA	NA	NA
'HDAC3'	soluble	0.21729	0.268692	0.514019
'ZNF106'	soluble	0.293149	0.198619	0.508232
'GK|GK3P'	soluble	NA	NA	NA
'RAB4A'	soluble	0.458716	0.192661	0.348624
'ATG4B'	soluble	0.305344	0.16285	0.531807
'CMBL'	soluble	0.310204	0.244898	0.444898
'RAP1B'	soluble	0.423913	0.190217	0.38587
'CIRBP'	soluble	0.116279	0.313953	0.569767
'TAF5'	soluble	0.31625	0.2375	0.44625
'HMGB1'	soluble	0.553488	0.0744186	0.372093
'DHDDS'	soluble	0.60961	0.12012	0.27027
'REEP4'	soluble	0.439689	0.116732	0.44358
'TCEA1'	soluble	0.498339	0.129568	0.372093
'MYO18A'	soluble	0.622687	0.100292	0.27702
'NDUFA9'	soluble	0.312997	0.236074	0.450928
'PSMD2'	soluble	0.484581	0.155286	0.360132
'CEP131'	soluble	0.616805	0.0821791	0.301016
'EEA1'	soluble	0.858257	0.0297661	0.111977
'RSBN1'	soluble	0.351621	0.164589	0.483791
'PARL'	soluble	0.277045	0.248021	0.474934
'MAP2K2'	soluble	0.3975	0.14	0.4625
'AKT1'	soluble	0.38125	0.191667	0.427083
'PIGT'	soluble	0.245675	0.237024	0.517301
'CHML'	soluble	0.33689	0.213415	0.449695
'EPHX2'	soluble	0.45045	0.14955	0.4
'ARF5'	soluble	0.405556	0.211111	0.383333
'MCM5'	soluble	0.438692	0.183924	0.377384
'KIF20A'	soluble	0.483146	0.144944	0.37191
'CRLF3'	soluble	0.332579	0.239819	0.427602
'GHITM'	soluble	0.286957	0.249275	0.463768
'ARF3|ARF1'	soluble	NA	NA	NA
'HCLS1'	soluble	0.273663	0.164609	0.561728
'GMPR2'	soluble	0.281609	0.25	0.468391
'PDF'	soluble	0.345679	0.201646	0.452675
'KANSL2'	soluble	0.349593	0.136179	0.514228
'GNAI3'	soluble	0.426554	0.211864	0.361582
'ALG5'	soluble	0.453704	0.179012	0.367284
'DLAT'	soluble	0.270479	0.196291	0.53323
'FAM20B'	soluble	0.371638	0.168704	0.459658
'NUP88'	soluble	0.349528	0.197031	0.453441
'DHRS11'	soluble	0.365385	0.238462	0.396154
'DVL2'	soluble	0.133152	0.226902	0.639946
'VPS45'	soluble	0.489474	0.161404	0.349123
'ANAPC4'	soluble	0.408416	0.201733	0.389851
'DUT'	soluble	0.301587	0.123016	0.575397
'EXOC1'	soluble	0.605145	0.129754	0.265101
'RREB1'	soluble	0.32543	0.122703	0.551867
'TRAFD1'	soluble	0.345361	0.120275	0.534364
'SELENBP1'	soluble	0.144068	0.292373	0.563559
'ETFDH'	soluble	0.252836	0.235008	0.512156
'BLVRA'	soluble	0.435811	0.182432	0.381757
'AP2A1'	soluble	0.475947	0.139202	0.384852
'DHX34'	soluble	0.431321	0.133858	0.434821
'PPA1'	soluble	0.221453	0.266436	0.512111
'MYADM'	soluble	0.363354	0.223602	0.413043
'DBT'	soluble	NA	NA	NA
'SRSF7'	soluble	0.113445	0.214286	0.672269
'NT5C2'	soluble	0.335116	0.222816	0.442068
'NFAT5'	soluble	0.267799	0.206401	0.5258
'GLB1'	soluble	NA	NA	NA
'REEP6'	soluble	0.478673	0.14218	0.379147
'DDX56'	soluble	0.526508	0.109689	0.363803
'ARHGEF1'	soluble	0.527412	0.0921053	0.380482
'APOBEC3B'	soluble	0.39267	0.185864	0.421466
'HSP90AB1'	soluble	0.516575	0.143646	0.339779
'ICMT'	soluble	0.352113	0.246479	0.401408
'NDUFC2'	soluble	0.453782	0.10084	0.445378
'LGALS1'	soluble	0.192593	0.288889	0.518519
'RHEB'	soluble	0.277174	0.309783	0.413043
'UMPS'	soluble	0.389583	0.227083	0.383333
'MED1'	soluble	0.175206	0.216951	0.607843
'STIL'	soluble	0.233877	0.205905	0.560218
'SEPHS1'	soluble	0.385204	0.211735	0.403061
'PSMC1'	soluble	0.377273	0.165909	0.456818
'CAMK2G'	soluble	NA	NA	NA
'TNFRSF8'	soluble	NA	NA	NA
'TFCP2'	soluble	0.324701	0.207171	0.468127
'ZNF385A'	soluble	0.227979	0.124352	0.647668
'SEC24B'	soluble	0.227129	0.19164	0.58123
'SNRNP70'	soluble	0.405034	0.135011	0.459954
'MTHFS'	soluble	0.472906	0.142857	0.384236
'DNAJC10'	soluble	0.355612	0.191677	0.452711
'MORF4L1'	soluble	0.389503	0.135359	0.475138
'TRPV2'	soluble	0.408377	0.16623	0.425393
'DPCD'	soluble	0.394089	0.197044	0.408867
'RIPK1'	soluble	0.369598	0.166915	0.463487
'ELP4'	soluble	0.283019	0.209906	0.507075
'GFM1'	soluble	0.327563	0.234354	0.438083
'FASTKD2'	soluble	0.484507	0.152113	0.36338
'CBX8'	soluble	0.357326	0.128535	0.514139
'FUBP1'	soluble	0.23913	0.166149	0.59472
'SNX3'	soluble	0.37037	0.166667	0.462963
'SPATA5'	soluble	0.43785	0.156775	0.405375
'PRRC2A'	soluble	0.155308	0.126101	0.718591
'SENP1'	soluble	0.336957	0.194099	0.468944
'SLC5A6'	soluble	0.234646	0.308661	0.456693
'NDRG2'	soluble	0.301887	0.212938	0.485175
'ACO2'	soluble	0.325641	0.208974	0.465385
'ELP2'	soluble	0.225182	0.308717	0.466102
'CDC40'	soluble	0.264249	0.26943	0.466321
'CANT1'	soluble	0.266833	0.264339	0.468828
'PDCD6IP'	soluble	0.496544	0.0841014	0.419355
'NGLY1'	soluble	0.374618	0.204893	0.420489
'EMC10'	soluble	0.328244	0.209924	0.461832
'PELO'	soluble	0.501299	0.176623	0.322078
'ATP6V1G1'	soluble	0.745763	0.0508475	0.20339
'MARCH5'	soluble	0.345324	0.244604	0.410072
'ZDHHC5'	soluble	0.14965	0.223776	0.626573
'PABPC1'	soluble	0.397799	0.177673	0.424528
'PSMD6'	soluble	0.62982	0.105398	0.264781
'RAB27A'	soluble	0.411765	0.21267	0.375566
'TMEM259'	soluble	0.36129	0.158065	0.480645
'UFC1'	soluble	0.39521	0.179641	0.42515
'ASUN'	soluble	NA	NA	NA
'MFF'	soluble	0.380117	0.169591	0.450292
'DCTN1'	soluble	0.629108	0.0899844	0.280908
'GABARAPL2'	soluble	0.34188	0.196581	0.461538
'SLBP'	soluble	0.325926	0.0925926	0.581481
'SEC61B'	soluble	0.21875	0.239583	0.541667
'UNC13D'	soluble	0.544954	0.087156	0.36789
'PUF60'	soluble	0.418605	0.168157	0.413238
'ISG15'	soluble	0.284848	0.2	0.515152
'DCTN6'	soluble	0.247368	0.273684	0.478947
'PSMD3'	soluble	0.573034	0.0898876	0.337079
'ERLIN2'	soluble	0.539823	0.165192	0.294985
'VPS4B'	soluble	0.443694	0.144144	0.412162
'ABHD14B'	soluble	0.314286	0.152381	0.533333
'SLC2A14'	soluble	0.288462	0.273077	0.438462
'P0434_MP_INTS11|CPSF3L'	soluble	NA	NA	NA
'ZNF787'	soluble	0.269634	0.149215	0.581152
'DEGS1'	soluble	0.287926	0.204334	0.50774
'SNU13'	soluble	0.539062	0.117188	0.34375
'CFDP1'	soluble	0.538462	0.0668896	0.394649
'PPP6R3'	soluble	0.413517	0.15693	0.429553
'MESDC2'	soluble	NA	NA	NA
'GGCT'	soluble	0.239362	0.25	0.510638
'RPL10A'	soluble	0.529954	0.133641	0.336406
'DYNLL1'	soluble	0.494382	0.224719	0.280899
'PCM1'	soluble	NA	NA	NA
'ZNHIT2'	soluble	0.471464	0.0942928	0.434243
'CDK5RAP2'	soluble	0.60486	0.0961437	0.298996
'ITGA5'	soluble	0.260248	0.215443	0.524309
'FBL'	soluble	0.208723	0.28972	0.501558
'ABCB10'	soluble	0.369919	0.196477	0.433604
'KLC1'	soluble	0.623037	0.0802792	0.296684
'ARV1'	soluble	0.453875	0.217712	0.328413
'ATP13A3'	soluble	0.335237	0.254486	0.410277
'XPOT'	soluble	0.58316	0.120582	0.296258
'MAP7D3'	soluble	0.464612	0.126712	0.408676
'GSK3A'	soluble	0.244306	0.227743	0.52795
'CKS1B'	soluble	0.265823	0.177215	0.556962
'LSG1'	soluble	0.404255	0.150456	0.445289
'ABCD3'	soluble	0.396055	0.216995	0.38695
'GOLGA2'	soluble	0.705589	0.0558882	0.238523
'RPUSD3'	soluble	0.364672	0.182336	0.452991
'MTHFR'	soluble	0.346037	0.175305	0.478659
'RALB'	soluble	0.480583	0.165049	0.354369
'HARS2'	soluble	0.401186	0.209486	0.389328
'GGA1'	soluble	0.369327	0.118936	0.511737
'MARS'	soluble	0.411111	0.156667	0.432222
'VPS26A'	soluble	0.360856	0.24159	0.397554
'RINT1'	soluble	0.623737	0.0833333	0.292929
'KDM6A'	soluble	0.334761	0.18344	0.481799
'ANKZF1'	soluble	0.447658	0.108815	0.443526
'DNAJC7'	soluble	0.653846	0.101215	0.244939
'KARS'	soluble	0.448911	0.165829	0.38526
'TATDN3'	soluble	0.379562	0.186131	0.434307
'HTRA2'	soluble	0.213974	0.281659	0.504367
'NIPSNAP1'	soluble	0.440141	0.176056	0.383803
'DFFA'	soluble	0.555891	0.123867	0.320242
'PLSCR1'	soluble	0.172956	0.185535	0.641509
'TAF2'	soluble	0.393661	0.170976	0.435363
'PACSIN3'	soluble	0.606132	0.0896226	0.304245
'TATDN1'	soluble	0.343434	0.195286	0.461279
'SDF2L1'	soluble	0.113122	0.294118	0.59276
'TP53RK'	soluble	0.478261	0.110672	0.411067
'EPB41'	soluble	0.409722	0.162037	0.428241
'SMN2|SMN1'	soluble	NA	NA	NA
'ECHS1'	soluble	0.517241	0.144828	0.337931
'EPB41L2'	soluble	0.376119	0.2	0.423881
'MADD'	soluble	0.331512	0.175471	0.493018
'MRPL40'	soluble	0.61165	0.0339806	0.354369
'PYCR2'	soluble	0.428125	0.196875	0.375
'TXLNG'	soluble	0.715909	0.0454545	0.238636
'SNRNP40'	soluble	0.168067	0.336134	0.495798
'TJP2'	soluble	0.319328	0.162185	0.518487
'MTX1'	soluble	0.334764	0.150215	0.515021
'OTULIN'	soluble	0.522727	0.107955	0.369318
'MASTL'	soluble	0.295791	0.191126	0.513083
'PRDX2'	soluble	0.222222	0.272727	0.505051
'C19ORF54'	soluble	NA	NA	NA
'EDF1'	soluble	0.445946	0.114865	0.439189
'COMT'	soluble	0.420664	0.154982	0.424354
'CHAF1B'	soluble	0.134168	0.304114	0.561717
'UBE2G2'	soluble	0.351515	0.151515	0.49697
'TRIM21'	soluble	0.4	0.183158	0.416842
'ERMP1'	soluble	0.29646	0.256637	0.446903
'HSPE1'	soluble	0.205882	0.323529	0.470588
'SPN'	soluble	0.1075	0.265	0.6275
'CLTA'	soluble	0.495968	0.0967742	0.407258
'SSR4'	soluble	0.32948	0.254335	0.416185
'PXN'	soluble	0.191201	0.182741	0.626058
'MCM6'	soluble	0.493301	0.126675	0.380024
'HSPA4L'	soluble	0.445769	0.164482	0.38975
'SCAMP1'	soluble	NA	NA	NA
'FABP5'	soluble	0.214815	0.340741	0.444444
'PPOX'	soluble	0.373166	0.201258	0.425577
'MBD1'	soluble	0.256198	0.142149	0.601653
'NUDT3'	soluble	0.325581	0.238372	0.436047
'TMX3'	soluble	0.348018	0.251101	0.400881
'NOL6'	soluble	0.395288	0.169284	0.435428
'FOXRED1'	soluble	0.290123	0.213992	0.495885
'ARPC3'	soluble	0.426966	0.129213	0.44382
'DDT'	soluble	0.271186	0.254237	0.474576
'UBR1'	soluble	0.465981	0.160663	0.373356
'AGO2'	soluble	0.281723	0.23865	0.479627
'SCAF4'	soluble	0.264167	0.102005	0.633827
'MCTS1'	soluble	0.281768	0.209945	0.508287
'SRSF3'	soluble	0.195122	0.182927	0.621951
'SMG6'	soluble	0.446089	0.124031	0.42988
'SNUPN'	soluble	0.3	0.194444	0.505556
'MOB2'	soluble	NA	NA	NA
'BID'	soluble	0.461538	0.112821	0.425641
'IPO8'	soluble	0.584378	0.115718	0.299904
'SCARB1'	soluble	0.280797	0.211957	0.507246
'TMED2'	soluble	0.402985	0.243781	0.353234
'EXOSC3'	soluble	0.305455	0.283636	0.410909
'CYB5R1'	soluble	0.190164	0.252459	0.557377
'MOCS2'	soluble	NA	NA	NA
'LACTB2'	soluble	0.416667	0.256944	0.326389
'EIF4G1'	soluble	0.417761	0.108193	0.474046
'ATPIF1'	soluble	NA	NA	NA
'PPIH'	soluble	0.158192	0.288136	0.553672
'TBC1D13'	soluble	0.47	0.135	0.395
'MRPL22'	soluble	0.470874	0.18932	0.339806
'BTF3'	soluble	0.402913	0.160194	0.436893
'NBAS'	soluble	0.49515	0.134121	0.37073
'RFESD'	soluble	0.0636943	0.363057	0.573248
'RNASEH2A'	soluble	0.408027	0.157191	0.434783
'WBP2'	soluble	0.176245	0.195402	0.628352
'TOP2B'	soluble	0.345018	0.194957	0.460025
'CSTF1'	soluble	0.220418	0.320186	0.459397
'FNDC3A'	soluble	0.170284	0.279633	0.550083
'RPS7'	soluble	0.402062	0.185567	0.412371
'ATIC'	soluble	0.390203	0.20777	0.402027
[truncated: 2,793 more rows]

## Sheet: Figure2H
DESCRIPTION OF THE DATA
	set : protein classification according to solubility values; 'aggregators' have significantly decreased solubility upon heat shock - other proteins are classified as 'soluble'; see main text for details
	complex_member : boolean variable indicating whether a protein is annotated as a member of protein complex
	count : number of proteins
set	complex_member	count
aggregator	FALSE	173
aggregator	TRUE	127
soluble	FALSE	3387
soluble	TRUE	1099

## Sheet: Figure2I
DESCRIPTION OF THE DATA
	Numerical presentation of the heatmaps in Figure 2I. The values indicate the difference in solubility after heat shock within protein complex members (as Euclidian distance)
Paf complex
		WDR61	PAF1	LEO1	CTR9
	CTR9	0.977682	0.0129334	0.371746	0
	LEO1	0.605936	0.358813	0
	PAF1	0.964749	0
	WDR61	0
DNA repair complex NEIL2-PNK-Pol(beta)-LigIII(alpha)-XRCC1
		PDXK	XRCC1	POLB	LIG3
	LIG3	1.31651	0.484217	0.44326	0
	POLB	0.87325	0.0409576	0
	XRCC1	0.832293	0
	PDXK	0
	NEIL2	NA	NA	NA	NA
TFIIIC complex
		GTF3C5	GTF3C4	GTF3C3	GTF3C2	GTF3C1
	GTF3C1	0.577032	0.86022	0.0887935	0.485932	0
	GTF3C2	0.0910996	0.374288	0.397139	0
	GTF3C3	0.488238	0.771427	0
	GTF3C4	0.283189	0
	GTF3C5	0
SWI/SNF chromatin-remodeling complex
		MECP2	HDAC1	SMARCE1	SMARCA2	SIN3A
	SIN3A	0.664441	0.0774038	0.589636	0.275158	0
	SMARCA2	0.939599	0.352562	0.314477	0
	SMARCE1	1.25408	0.667039	0
	HDAC1	0.587037	0
	MECP2	0
