# Supplementary material for: Aggregation and disaggregation features of the human proteome
Source: Mol Syst Biol. 2020 Oct 6;16(10):e9500. doi: 10.15252/msb.20209500 (PMC7538195; doi:10.15252/msb.20209500)
Supplement: Supplementary file 4 — Source Data for Figure 3 [file MSB-16-e9500-s004.xlsx]

## Sheet: Figure3A
DESCRIPTION OF THE DATA
	gene_name : protein identifier
	set : protein classification according to solubility values; 'aggregators' have significantly decreased solubility upon heat shock - other proteins are classified as 'soluble'; see main text for details
	time_point : the time of recovery from heat shock; HS = time point immediately after heat shock
	solubility : protein intensity in soluble fraction upon heat shock; log2-transformed ratio between heat and mock shocked samples; see main text for details
gene_name	set	time_point	solubility
'GTF3C1'	aggregator	HS	-1.14401
'KIN'	aggregator	HS	-1.0351
'ZNF451'	aggregator	HS	-0.770775
'KIF4A'	aggregator	HS	-1.20496
'MLH1'	aggregator	HS	-0.750083
'TARDBP'	aggregator	HS	-1.41272
'KIFC1'	aggregator	HS	-0.917771
'NOSIP'	aggregator	HS	-0.758549
'KDM1A'	soluble	HS	-0.532755
'DDX41'	aggregator	HS	-0.856874
'GTF2I'	aggregator	HS	-1.41344
'HIRA'	aggregator	HS	-1.08083
'MSH6'	aggregator	HS	-0.809534
'PARP1'	aggregator	HS	-1.05034
'KPNA2'	aggregator	HS	-0.75024
'RAD18'	aggregator	HS	-1.1126
'LIG3'	aggregator	HS	-1.13613
'RAVER1'	aggregator	HS	-0.835082
'RCC1'	aggregator	HS	-0.656647
'PRPF6'	aggregator	HS	-1.22438
'XAB2'	aggregator	HS	-0.750944
'BAZ1A'	aggregator	HS	-1.32089
'AMMECR1'	aggregator	HS	-0.73903
'XRCC5'	aggregator	HS	-0.800484
'NSUN2'	soluble	HS	-0.574939
'RBM12B'	aggregator	HS	-0.815804
'RNF40'	aggregator	HS	-0.803994
'NKRF'	aggregator	HS	-1.26614
'CDK11B|CDC2L1'	aggregator	HS	-1.18299
'CWC22'	aggregator	HS	-1.11808
'C4ORF27'	aggregator	HS	-1.43511
'TFIP11'	aggregator	HS	-0.733112
'CDC45'	aggregator	HS	-0.784024
'FEN1'	aggregator	HS	-0.992501
'NONO'	aggregator	HS	-0.927215
'WRN'	aggregator	HS	-1.27776
'TH1L|NELFCD'	aggregator	HS	-1.01305
'PRC1'	aggregator	HS	-1.13885
'HNRNPL'	aggregator	HS	-0.676404
'DCUN1D5'	aggregator	HS	-1.24705
'POLR1C'	soluble	HS	-0.448652
'CHAF1A'	aggregator	HS	-0.750585
'PPM1G'	aggregator	HS	-1.07004
'SMARCA4'	aggregator	HS	-1.04967
'TOPBP1'	aggregator	HS	-0.873083
'PAXBP1'	aggregator	HS	-0.693004
'POLE2'	soluble	HS	-0.567149
'CASC5'	soluble	HS	-0.580814
'SMARCD1'	aggregator	HS	-0.688764
'HNRNPA0'	aggregator	HS	-1.14442
'MATR3'	aggregator	HS	-1.21573
'SKP2'	aggregator	HS	-0.969532
'RBM6'	aggregator	HS	-0.754904
'ZNHIT6'	aggregator	HS	-0.937449
'ANLN'	aggregator	HS	-0.807067
'MAD1L1'	aggregator	HS	-0.749837
'VRK1'	aggregator	HS	-0.725793
'RCOR1'	aggregator	HS	-0.662357
'HNRNPM'	aggregator	HS	-0.85673
'LRWD1'	aggregator	HS	-0.762667
'BRD4'	aggregator	HS	-1.22938
'USP48'	aggregator	HS	-0.917538
'RANBP2'	aggregator	HS	-0.76642
'U2AF1L5|U2AF1'	soluble	HS	-0.472394
'SND1'	soluble	HS	-0.544592
'NIPBL'	aggregator	HS	-0.957183
'INTS1'	aggregator	HS	-0.804324
'PDS5A'	aggregator	HS	-1.09506
'SRSF10'	soluble	HS	-0.481817
'UBR5'	aggregator	HS	-0.600025
'RIF1'	aggregator	HS	-0.830294
'DIS3'	soluble	HS	-0.510186
'RNF20'	aggregator	HS	-0.616566
'PRPF40A'	aggregator	HS	-0.755475
'CBFA2T3'	aggregator	HS	-0.991725
'ZC3H11A'	aggregator	HS	-0.865327
'HNRNPH3'	aggregator	HS	-1.00979
'RBM15'	aggregator	HS	-1.08987
'PRIM1'	soluble	HS	-0.332153
'DHFR'	aggregator	HS	-0.608779
'PRPF31'	aggregator	HS	-0.766059
'RBM5'	aggregator	HS	-1.37281
'POLE'	aggregator	HS	-0.750833
'PUS1'	aggregator	HS	-0.837791
'EZH2'	aggregator	HS	-0.836702
'POLD1'	soluble	HS	-0.392012
'CDC5L'	aggregator	HS	-0.764049
'XPC'	aggregator	HS	-1.03762
'SMARCC1'	aggregator	HS	-0.953264
'CDC73'	aggregator	HS	-0.93405
'SAP18'	aggregator	HS	-0.612818
'RBM17'	soluble	HS	-0.475209
'ADNP'	aggregator	HS	-0.752016
'UHRF1'	aggregator	HS	-1.32351
'ARID4B'	aggregator	HS	-0.632089
'POLR1E'	aggregator	HS	-0.755352
'FANCI'	aggregator	HS	-0.672704
'EXOSC10'	aggregator	HS	-1.27612
'KIF2C'	soluble	HS	-0.298939
'RNPS1'	soluble	HS	-0.551459
'CHD7'	aggregator	HS	-1.06999
'HNRNPF'	soluble	HS	-0.40987
'SUPT16H'	aggregator	HS	-0.748073
'TRIM33'	aggregator	HS	-0.754844
'CRNKL1'	aggregator	HS	-0.694266
'NCBP3'	aggregator	HS	-0.838234
'TTK'	soluble	HS	-0.400753
'NCAPD3'	soluble	HS	-0.546454
'TRA2A'	aggregator	HS	-0.601829
'RBBP6'	soluble	HS	-0.512771
'SMARCA2'	aggregator	HS	-0.890431
'DDX42'	aggregator	HS	-0.926118
'STAT1'	soluble	HS	-0.303478
'GPKOW'	soluble	HS	-0.397865
'BPTF'	aggregator	HS	-0.739115
'YY1'	soluble	HS	-0.558036
'HNRNPLL|HNRPLL'	aggregator	HS	-0.63484
'DNAAF5'	soluble	HS	-0.337575
'SUGP2'	aggregator	HS	-0.937514
'NOM1'	aggregator	HS	-1.6663
'DIEXF'	aggregator	HS	-0.911473
'HTATSF1'	aggregator	HS	-0.908411
'TCEB3'	aggregator	HS	-1.08457
'NAB2'	aggregator	HS	-0.868042
'PTPN2'	soluble	HS	-0.321788
'USP7'	soluble	HS	-0.322911
'DAXX'	aggregator	HS	-1.37179
'RECQL5'	aggregator	HS	-0.828417
'OGFR'	aggregator	HS	-0.854751
'RBM39'	aggregator	HS	-0.616339
'UTP20'	aggregator	HS	-0.964688
'DDX50'	aggregator	HS	-0.960664
'RPA1'	soluble	HS	-0.295866
'SF3A3'	soluble	HS	-0.384096
'POLD3'	aggregator	HS	-0.617841
'MBTD1'	aggregator	HS	-1.13332
'PCF11'	aggregator	HS	-0.977294
'RRP12'	aggregator	HS	-0.741283
'CHD1L'	aggregator	HS	-0.899797
'PDCD2'	aggregator	HS	-0.724195
'CDK5RAP1'	soluble	HS	-0.349734
'PHF20L1'	aggregator	HS	-1.21574
'XRN2'	soluble	HS	-0.441165
'RTN4IP1'	soluble	HS	-0.553109
'PTBP3'	aggregator	HS	-0.640791
'PRAME'	aggregator	HS	-0.939288
'CTR9'	aggregator	HS	-1.04051
'TRNAU1AP'	aggregator	HS	-0.822303
'GSE1'	aggregator	HS	-0.718314
'C9ORF64'	soluble	HS	-0.259604
'TWISTNB'	aggregator	HS	-0.608553
'ARID3A'	aggregator	HS	-1.29131
'NELFA'	aggregator	HS	-0.973489
'RBM26'	soluble	HS	-0.424998
'SMARCAD1'	aggregator	HS	-0.67796
'PNKP'	aggregator	HS	-0.749489
'FKBP5'	soluble	HS	-0.366079
'SMARCA5'	aggregator	HS	-0.894784
'ARID2'	aggregator	HS	-0.863444
'CHD4'	aggregator	HS	-0.860043
'KAT8'	aggregator	HS	-1.13111
'FAM50A'	soluble	HS	-0.523883
'PAF1'	aggregator	HS	-1.02758
'SYMPK'	soluble	HS	-0.549808
'GTF2B'	soluble	HS	-0.29877
'RPRD2'	aggregator	HS	-0.754049
'BYSL'	aggregator	HS	-0.628671
'SON'	aggregator	HS	-0.727719
'MAGED2'	soluble	HS	-0.34822
'DDX5'	aggregator	HS	-0.653573
'NXF1'	aggregator	HS	-0.764009
'MTA3'	aggregator	HS	-0.656624
'ESF1'	aggregator	HS	-1.05448
'U2SURP'	aggregator	HS	-0.741358
'ZBTB33'	aggregator	HS	-0.89906
'DPF2'	aggregator	HS	-0.715559
'ZC3H18'	aggregator	HS	-0.727407
'WRNIP1'	aggregator	HS	-0.652899
'ADAR'	soluble	HS	-0.449228
'ACTL6A'	soluble	HS	-0.294013
'ZMYM4'	aggregator	HS	-1.16293
'GNL3'	aggregator	HS	-0.810394
'SMARCD2'	aggregator	HS	-1.12153
'CTNNBL1'	aggregator	HS	-1.05631
'IRF2BPL'	aggregator	HS	-0.831218
'HNRNPH1'	soluble	HS	-0.432292
'ELAVL1'	soluble	HS	-0.283947
'ABT1'	aggregator	HS	-1.00176
'TCERG1'	soluble	HS	-0.518783
'HMCES'	aggregator	HS	-0.859682
'HELLS'	aggregator	HS	-1.80624
'STXBP2'	soluble	HS	-0.324719
'GABPA'	soluble	HS	-0.379116
'TOP3A'	aggregator	HS	-0.67168
'MTA2'	soluble	HS	-0.454264
'USP11'	aggregator	HS	-0.933839
'ARID3B'	aggregator	HS	-0.881666
'NSUN5'	aggregator	HS	-0.671611
'SATB2'	aggregator	HS	-0.962907
'FANCD2'	aggregator	HS	-0.664577
'ZNF326'	aggregator	HS	-0.72586
'LAS1L'	aggregator	HS	-0.898631
'CHERP'	aggregator	HS	-0.650051
'MYD88'	soluble	HS	-0.412049
'ZMYND8'	aggregator	HS	-0.819856
'TYMS'	soluble	HS	-0.337665
'PBRM1'	aggregator	HS	-0.778751
'DDX3X'	soluble	HS	-0.38749
'TRIM28'	soluble	HS	-0.432098
'PPIL2'	aggregator	HS	-0.662669
'POLR1B'	soluble	HS	-0.455216
'LIG1'	soluble	HS	-0.535644
'IRF2BP1'	aggregator	HS	-0.648808
'CDC34'	soluble	HS	-0.383188
'SNIP1'	aggregator	HS	-0.904415
'SETD2'	aggregator	HS	-0.883242
'POLR3A'	soluble	HS	-0.321744
'SLC29A1'	soluble	HS	0.326066
'NOC4L'	aggregator	HS	-1.18182
'MRPL1'	soluble	HS	-0.541664
'MGA'	aggregator	HS	-0.902773
'CTNND1'	soluble	HS	-0.401949
'RBM25'	aggregator	HS	-0.619379
'MAPRE2'	soluble	HS	-0.501455
'ORC2'	soluble	HS	-0.482055
'IGF2R'	soluble	HS	0.25236
'TOP1'	aggregator	HS	-0.690908
'ANK1'	soluble	HS	-0.237209
'LASP1'	soluble	HS	0.20077
'PPP4R3B'	soluble	HS	-0.530469
'RBM14'	aggregator	HS	-0.957473
'LEMD3'	soluble	HS	-0.415003
'ERP29'	soluble	HS	0.217201
'ZNF131'	aggregator	HS	-0.62765
'PKP3'	soluble	HS	-0.251454
'TSFM'	soluble	HS	-0.539667
'TTLL12'	soluble	HS	-0.47008
'CPSF1'	soluble	HS	-0.345656
'SLU7'	aggregator	HS	-0.68411
'SMCHD1'	aggregator	HS	-0.640909
'UBTF'	aggregator	HS	-1.19692
'GOT2'	soluble	HS	0.275767
'ZMYM3'	aggregator	HS	-1.00793
'FIP1L1'	soluble	HS	-0.500949
'HDLBP'	soluble	HS	-0.218244
'P4HB'	soluble	HS	0.240981
'FASTKD1'	soluble	HS	-0.360368
'DEK'	soluble	HS	-0.452205
'MORC2'	aggregator	HS	-0.682786
'YTHDC1'	aggregator	HS	-0.755926
'CSDE1'	soluble	HS	-0.273922
'SPEN'	aggregator	HS	-0.740389
'NDC80'	soluble	HS	-0.283319
'NOP9'	aggregator	HS	-1.47029
'SIN3A'	aggregator	HS	-0.615273
'FOXK2'	aggregator	HS	-0.843508
'CWC27'	aggregator	HS	-0.695071
'SERPINH1'	soluble	HS	0.248088
'ILKAP'	soluble	HS	-0.41932
'GTF3C5'	soluble	HS	-0.566981
'ATP6V0A1'	soluble	HS	0.267552
'ZNF609'	aggregator	HS	-0.600636
'ZNF318'	aggregator	HS	-0.944779
'XRCC6'	soluble	HS	-0.584437
'CDK6'	soluble	HS	-0.381206
'TBRG4'	soluble	HS	-0.535202
'RALY'	soluble	HS	-0.52724
'POLR1A'	soluble	HS	-0.434299
'GATAD2A'	aggregator	HS	-0.674923
'RNGTT'	aggregator	HS	-0.699441
'EYA3'	aggregator	HS	-0.965085
'CPT2'	soluble	HS	-0.415139
'PHB2'	soluble	HS	0.252642
'RCOR3'	aggregator	HS	-0.848007
'CPSF4'	aggregator	HS	-0.621478
'RBM28'	soluble	HS	-0.550725
'EXOSC7'	soluble	HS	0.381268
'ATP5H'	soluble	HS	0.0176038
'NBN'	soluble	HS	-0.36068
'CPSF2'	soluble	HS	-0.482265
'CELF1'	soluble	HS	-0.500987
'TFRC'	soluble	HS	0.303232
'PRPF3'	soluble	HS	-0.450503
'GTF2H2|GTF2H2C'	soluble	HS	-0.414394
'WAPL'	aggregator	HS	-0.586698
'PRIM2'	soluble	HS	-0.292611
'BTK'	soluble	HS	-0.229386
'MORC3'	soluble	HS	-0.558315
'YARS2'	soluble	HS	-0.385485
'NACC1'	soluble	HS	-0.347105
'H7BZW1|C21ORF59'	aggregator	HS	-0.63737
'RAD17'	soluble	HS	-0.562687
'ACSM3'	soluble	HS	-0.491123
'PRPF8'	soluble	HS	-0.302843
'KIF20B'	aggregator	HS	-0.630145
'GCFC2'	aggregator	HS	-0.591816
'TRIM24'	aggregator	HS	-1.00162
'EIF2AK2'	soluble	HS	-0.173976
'PDIA3'	soluble	HS	0.165834
'GIGYF1'	soluble	HS	-0.370852
'DDX46'	aggregator	HS	-0.632728
'PDIA6'	soluble	HS	0.23489
'POGZ'	aggregator	HS	-0.74657
'GANAB'	soluble	HS	0.232347
'GTF2H1'	aggregator	HS	-0.697204
'GCN1'	soluble	HS	-0.323722
'WDR33'	soluble	HS	-0.350132
'NELFB'	aggregator	HS	-0.614633
'DDX39A'	soluble	HS	-0.306567
'RNASEH2B'	soluble	HS	-0.313989
'HYOU1'	soluble	HS	0.175901
'SETD1A'	aggregator	HS	-1.0378
'POLR3B'	soluble	HS	-0.431599
'SNX17'	soluble	HS	-0.197316
'UBN2'	aggregator	HS	-1.28495
'NUF2'	soluble	HS	-0.345448
'AIFM1'	soluble	HS	0.216281
'NCAPG2'	soluble	HS	-0.378709
'NPAT'	aggregator	HS	-0.805911
'PNN'	soluble	HS	-0.541806
'MTERF3'	soluble	HS	-0.391959
'POLB'	aggregator	HS	-0.692867
'TRMT2A'	soluble	HS	-0.261878
'DDX23'	soluble	HS	-0.481658
'CANX'	soluble	HS	0.283229
'NR3C1'	soluble	HS	-0.460579
'GTF3C3'	aggregator	HS	-1.05522
'PDS5B'	soluble	HS	-0.278413
'MTIF2'	soluble	HS	-0.489233
'IK'	soluble	HS	-0.472219
'QRICH1'	aggregator	HS	-0.651371
'SLC3A2'	soluble	HS	0.180184
'CMIP'	soluble	HS	-0.386847
'HDAC1'	soluble	HS	-0.537869
'GPATCH8'	soluble	HS	-0.413537
'NDUFAF7'	aggregator	HS	-0.601708
'AKAP8L'	aggregator	HS	-0.643436
'GRB10'	soluble	HS	-0.409732
'SLC25A24'	soluble	HS	0.186608
'TOMM40'	soluble	HS	0.266154
'GNL3L'	soluble	HS	-0.509393
'SLC1A5'	soluble	HS	0.238585
'SRRM2'	soluble	HS	-0.535713
'SCML2'	aggregator	HS	-1.72485
'TP53BP1'	soluble	HS	-0.495946
'MSH2'	soluble	HS	-0.30267
'USP34'	soluble	HS	-0.375513
'HADHA'	soluble	HS	-0.340076
'RBM10'	soluble	HS	-0.421831
'XRCC1'	aggregator	HS	-0.651909
'PARP12'	soluble	HS	-0.485374
'NOC2L'	aggregator	HS	-0.745596
'PPHLN1'	soluble	HS	-0.473452
'BAZ2A'	aggregator	HS	-1.0168
'SMARCB1'	aggregator	HS	-0.977819
'SLC9A3R1'	soluble	HS	0.157563
'PBK'	soluble	HS	-0.399477
'MMS19'	soluble	HS	-0.171316
'RACGAP1'	soluble	HS	-0.351217
'KIAA1429'	soluble	HS	-0.448419
'SAP30'	soluble	HS	-0.568379
'STOML2'	soluble	HS	0.173743
'DNAJB11'	soluble	HS	0.189131
'SRBD1'	aggregator	HS	-1.00067
'PES1'	aggregator	HS	-0.754003
'MRPS31'	soluble	HS	-0.488604
'TRIT1'	aggregator	HS	-0.717463
'CDC2|CDK1'	soluble	HS	-0.156268
'FAM118B'	soluble	HS	-0.309008
'MLLT1'	soluble	HS	-0.17418
'HSP90B1'	soluble	HS	0.241225
'AKAP8'	soluble	HS	-0.41303
'SNX15'	soluble	HS	-0.521789
'PPIL4'	soluble	HS	-0.256532
'CPSF6'	soluble	HS	0.184293
'LMAN1'	soluble	HS	0.24399
'RPS6KB2'	soluble	HS	-0.328562
'SSRP1'	soluble	HS	-0.51905
'CDKN2AIP'	soluble	HS	-0.117646
'TAF4'	aggregator	HS	-0.764955
'UBLCP1'	soluble	HS	-0.190862
'MYSM1'	aggregator	HS	-0.745905
'RBM12'	soluble	HS	-0.286102
'VDAC2'	soluble	HS	0.332296
'PREP'	soluble	HS	-0.143986
'ELL'	aggregator	HS	-1.06769
'SNRNP200'	soluble	HS	-0.213488
'ZC3HAV1'	soluble	HS	-0.255639
'ECI1'	soluble	HS	0.169377
'CCAR2'	soluble	HS	-0.461461
'ATP5A1'	soluble	HS	0.230066
'CCT6A'	soluble	HS	0.226576
'SRRT'	soluble	HS	-0.393014
'EXOSC9'	soluble	HS	0.315001
'SLC25A6'	soluble	HS	0.184937
'MCMBP'	soluble	HS	-0.356193
'PPIG'	aggregator	HS	-0.748256
'DROSHA'	soluble	HS	-0.295047
'URB1'	aggregator	HS	-0.832561
'PCID2'	soluble	HS	-0.320408
'UBA1'	soluble	HS	-0.259794
'ARID1A'	aggregator	HS	-0.846643
'INTS12'	aggregator	HS	-0.947111
'RPN1'	soluble	HS	0.228924
'TRA2B'	soluble	HS	-0.329648
'GPI'	soluble	HS	0.235071
'LRRC40'	soluble	HS	-0.256081
'TBL1XR1'	soluble	HS	-0.143671
'EIF3I'	soluble	HS	-0.0869576
'CCT7'	soluble	HS	0.234724
'TSR1'	soluble	HS	-0.278859
'GTPBP10'	soluble	HS	-0.455648
'CCT5'	soluble	HS	0.230042
'ZC3H15'	soluble	HS	0.169863
'OLA1'	soluble	HS	0.240325
'GDI2'	soluble	HS	0.231124
'LENG8'	aggregator	HS	-0.660867
'CALR'	soluble	HS	0.246939
'AGFG1'	soluble	HS	0.294791
'ATP5J2'	soluble	HS	-0.411422
'CLSPN'	soluble	HS	-0.444364
'AK2'	soluble	HS	0.0194157
'VCP'	soluble	HS	0.207941
'FUBP3'	soluble	HS	-0.262525
'CLCC1'	soluble	HS	0.270519
'COPS2'	soluble	HS	0.223396
'IGF2BP2'	soluble	HS	-0.249277
'GTF3C4'	soluble	HS	-0.283792
'TMX1'	soluble	HS	0.244281
'VCL'	soluble	HS	0.13825
'EHMT2'	soluble	HS	-0.431812
'THOC1'	soluble	HS	-0.496429
'PDIA4'	soluble	HS	0.182133
'SUPT5H'	soluble	HS	-0.164714
'ZFC3H1'	aggregator	HS	-0.728436
'GABPB1'	aggregator	HS	-0.665109
'DLST'	soluble	HS	0.186602
'APOBR'	soluble	HS	0.152414
'C11ORF58|SMAP'	soluble	HS	0.129103
'GPATCH4'	aggregator	HS	-0.818944
'GATAD2B'	aggregator	HS	-0.908877
'ACTN1'	soluble	HS	0.224925
'CFAP20'	soluble	HS	-0.287513
'YEATS2'	soluble	HS	-0.37814
'SFSWAP'	soluble	HS	-0.344973
'HEATR3'	soluble	HS	-0.208555
'SLC25A3'	soluble	HS	0.267373
'GOLPH3L'	soluble	HS	-0.515423
'NOL9'	aggregator	HS	-0.859144
'NFRKB'	aggregator	HS	-0.791721
'MEPCE'	soluble	HS	-0.340434
'CCT3'	soluble	HS	0.222689
'ZFPM1'	aggregator	HS	-0.60227
'TSEN34'	soluble	HS	-0.211712
'TADA3'	soluble	HS	-0.324725
'RNPC3'	soluble	HS	-0.382553
'SUPT6H'	soluble	HS	-0.24356
'HLTF'	soluble	HS	-0.36195
'IWS1'	aggregator	HS	-0.665833
'TXNDC5'	soluble	HS	0.209948
'DHX37'	aggregator	HS	-0.684218
'NOP14'	aggregator	HS	-0.963546
'DARS2'	soluble	HS	0.256325
'XRN1'	soluble	HS	-0.265624
'SERPINB1'	soluble	HS	0.279195
'CHCHD3'	soluble	HS	0.142984
'HPRT1'	soluble	HS	0.238316
'ZNF687'	soluble	HS	-0.452283
'MAP1B'	soluble	HS	0.140615
'FBXO7'	soluble	HS	-0.191435
'HMG20B'	aggregator	HS	-1.20702
'MINA'	soluble	HS	-0.429729
'CBSL|CBS'	soluble	HS	0.233224
'CTDP1'	aggregator	HS	-0.697775
'ERCC2'	soluble	HS	-0.270085
'SHMT2'	soluble	HS	0.136449
'TDRD7'	soluble	HS	-0.348011
'MKRN2'	soluble	HS	-0.269672
'ZNF592'	aggregator	HS	-0.676699
'PRKCSH'	soluble	HS	0.132724
'POLA2'	soluble	HS	-0.278713
'DDOST'	soluble	HS	0.263346
'PHF10'	aggregator	HS	-0.636662
'RBM4'	aggregator	HS	-0.698242
'ZNF638'	soluble	HS	-0.338693
'ATP5B'	soluble	HS	0.193763
'LATS1'	aggregator	HS	-0.653597
'ZC3H13'	soluble	HS	-0.365954
'PTCD3'	soluble	HS	-0.385136
'RRP1B'	aggregator	HS	-0.858328
'NCOR1'	aggregator	HS	-0.633068
'FHOD1'	soluble	HS	-0.190693
'SUZ12'	aggregator	HS	-0.591376
'RAB7A'	soluble	HS	0.223413
'VDAC1'	soluble	HS	0.298835
'MTDH'	soluble	HS	0.110793
'SLC25A20'	soluble	HS	0.136317
'AKAP9'	soluble	HS	-0.34022
'HSPD1'	soluble	HS	0.182724
'PARN'	soluble	HS	-0.339548
'ALDOA'	soluble	HS	0.199694
'DDX21'	soluble	HS	-0.451259
'GRWD1'	soluble	HS	-0.132351
'PKMYT1'	soluble	HS	-0.31575
'CSNK2A2'	soluble	HS	-0.0382749
'CS'	soluble	HS	-0.190719
'LIN54'	aggregator	HS	-0.898157
'MPP1'	soluble	HS	-0.185862
'SUMO1'	aggregator	HS	-0.703293
'COMMD3'	soluble	HS	-0.276254
'KDM3B'	soluble	HS	-0.452654
'LCP1'	soluble	HS	0.200512
'DLD'	soluble	HS	0.248899
'CTH'	soluble	HS	0.274084
'MYBBP1A'	aggregator	HS	-0.706743
'PGM2'	soluble	HS	0.229023
'DDX17'	soluble	HS	-0.25719
'PLOD3'	soluble	HS	0.234945
'ACY1'	soluble	HS	0.221295
'FNBP4'	soluble	HS	0.109223
'UGGT1'	soluble	HS	0.303263
'GRAP2'	soluble	HS	-0.456427
'SFPQ'	soluble	HS	-0.462024
'POLR3E'	soluble	HS	-0.333396
'DNAJB6'	soluble	HS	0.00152888
'CABIN1'	aggregator	HS	-0.648625
'HOXB9'	aggregator	HS	-0.682395
'CLASRP'	soluble	HS	-0.501054
'DCP2'	soluble	HS	-0.428498
'SLC25A13'	soluble	HS	0.247648
'SLC1A4'	soluble	HS	0.214413
'TAF6'	aggregator	HS	-0.967765
'HNRNPH2'	aggregator	HS	-1.49177
'ADD1'	soluble	HS	0.185045
'GTF3C2'	aggregator	HS	-0.65808
'CCT4'	soluble	HS	0.217723
'URB2'	soluble	HS	-0.358666
'ACAD9'	soluble	HS	0.280482
'GARS'	soluble	HS	0.227875
'TKT'	soluble	HS	0.268199
'CHID1'	soluble	HS	0.278847
'THOC2'	soluble	HS	-0.440809
'SMARCC2'	aggregator	HS	-0.965487
'RAB1A'	soluble	HS	0.240757
'YKT6'	soluble	HS	0.221844
'RPRD1A'	aggregator	HS	-0.620625
'ERO1A'	soluble	HS	0.115916
'TBCE'	soluble	HS	-0.280235
'EXOSC2'	soluble	HS	0.201047
'EIF2B1'	soluble	HS	0.252974
'STT3B'	soluble	HS	0.249418
'UBR2'	soluble	HS	-0.162852
'GRSF1'	soluble	HS	-0.289565
'RANGAP1'	soluble	HS	-0.267499
'MCRS1'	aggregator	HS	-0.82181
'KANSL3'	aggregator	HS	-0.745046
'HADHB'	soluble	HS	-0.474012
'PRPF4'	soluble	HS	-0.324112
'LDHB'	soluble	HS	0.222245
'MAPK14'	soluble	HS	-0.295571
'ERP44'	soluble	HS	0.247939
'MRPS23'	aggregator	HS	-0.783233
'AGAP3'	soluble	HS	-0.46761
'SCAMP3'	soluble	HS	0.249099
'GSPT1'	soluble	HS	0.234778
'BRD3'	soluble	HS	-0.569053
'COLGALT2'	soluble	HS	0.263138
'BRD2'	soluble	HS	-0.426277
'VDAC3'	soluble	HS	0.330944
'CMSS1'	soluble	HS	-0.435427
'PPID'	soluble	HS	-0.274945
'TIMM17B'	soluble	HS	0.177067
'FOXK1'	soluble	HS	-0.372672
'PKM'	soluble	HS	0.235357
'RNF219'	soluble	HS	-0.359679
'EPHX1'	soluble	HS	0.22352
'ARMC6'	soluble	HS	-0.33589
'STAT3'	soluble	HS	-0.260985
'TK1'	soluble	HS	0.258757
'STT3A'	soluble	HS	0.259873
'MCM3AP'	soluble	HS	-0.528535
'RAB21'	soluble	HS	0.257224
'SLC43A3'	soluble	HS	0.29845
'CISD2'	soluble	HS	0.17264
'GPD2'	soluble	HS	0.264519
'KIAA0391'	aggregator	HS	-0.887499
'GFM2'	soluble	HS	-0.581194
'KIAA1524'	soluble	HS	-0.249039
'ARL6IP5'	soluble	HS	0.266635
'ADH5'	soluble	HS	0.179699
'LNP'	soluble	HS	0.243452
'KIF15'	soluble	HS	-0.15644
'ETFA'	soluble	HS	0.122957
'TMEM245'	soluble	HS	0.217899
'CAPN1'	soluble	HS	0.239352
'SLC25A12'	soluble	HS	0.269977
'AHCY'	soluble	HS	0.201536
'NSDHL'	soluble	HS	0.177047
'CACTIN'	soluble	HS	-0.268697
'STUB1'	soluble	HS	-0.291668
'KDM1B'	soluble	HS	-0.282294
'SDAD1'	aggregator	HS	-0.593422
'VCPIP1'	soluble	HS	-0.227546
'OSBPL9'	soluble	HS	-0.215138
'EIF4B'	soluble	HS	0.127046
'ERCC6L'	soluble	HS	-0.113309
'UBXN6'	soluble	HS	-0.423478
'A0A0C4DFX4|SRCAP'	soluble	HS	-0.433002
'WDHD1'	soluble	HS	-0.528529
'HEATR1'	aggregator	HS	-0.6151
'HSPA5'	soluble	HS	0.186354
'ZC3HC1'	soluble	HS	-0.360237
'HNRNPD'	soluble	HS	0.1799
'ACTN4'	soluble	HS	0.219692
'WDR43'	soluble	HS	0.245142
'TCP1'	soluble	HS	0.210801
'LRPPRC'	soluble	HS	-0.501233
'DMAP1'	soluble	HS	-0.583896
'GTF2E1'	soluble	HS	-0.423192
'HEXB'	soluble	HS	0.369599
'SDHA'	soluble	HS	0.237193
'HMBOX1'	aggregator	HS	-0.6114
'HDAC2'	soluble	HS	-0.313505
'WARS'	soluble	HS	0.261429
'HNRNPC'	soluble	HS	-0.403603
'CLP1'	aggregator	HS	-0.708212
'GIPC1'	soluble	HS	-0.327188
'SPCS2'	soluble	HS	0.0835318
'CAPZB'	soluble	HS	0.178592
'EXOSC8'	soluble	HS	0.319869
'LIMA1'	soluble	HS	0.189168
'SMG7'	soluble	HS	-0.147352
'PHB'	soluble	HS	0.242695
'UQCRFS1'	soluble	HS	0.197863
'ARMT1'	soluble	HS	-0.249218
'CSNK2B'	soluble	HS	-0.295776
'USP22'	soluble	HS	-0.29741
'SPTBN2'	soluble	HS	-0.47304
'ALDH9A1'	soluble	HS	0.240047
'UBA52'	soluble	HS	0.428087
'STAT6'	soluble	HS	-0.392805
'CD2BP2'	aggregator	HS	-0.644986
'RAB18'	soluble	HS	0.27375
'IMMT'	soluble	HS	0.123353
'PSAT1'	soluble	HS	0.243274
'BCOR'	aggregator	HS	-0.710394
'LMAN2'	soluble	HS	0.23047
'TTF2'	soluble	HS	-0.220137
'ATF7IP'	aggregator	HS	-0.712547
'TRAP1'	soluble	HS	0.251082
'BCR'	soluble	HS	-0.324046
'PGK1'	soluble	HS	0.21861
'UGP2'	soluble	HS	0.231963
'ORC3'	soluble	HS	-0.288638
'CCT8'	soluble	HS	0.212091
'RDX'	soluble	HS	0.129675
'RAB14'	soluble	HS	0.170249
'NCAPH2'	soluble	HS	-0.421446
'TST'	aggregator	HS	-0.74555
'RPN2'	soluble	HS	0.245974
'POLA1'	soluble	HS	-0.29179
'CAPN2'	soluble	HS	0.30756
'RAB1B'	soluble	HS	0.141674
'COG4'	soluble	HS	-0.298968
'PGD'	soluble	HS	0.242536
'EMG1'	soluble	HS	0.242654
'FIGNL1'	soluble	HS	-0.548107
'YOD1'	soluble	HS	-0.224382
'ME1'	soluble	HS	0.272249
'SMARCE1'	aggregator	HS	-1.20491
'SCAF8'	soluble	HS	-0.430863
'NUB1'	soluble	HS	-0.349326
'JMJD1C'	soluble	HS	-0.255584
'ACADVL'	soluble	HS	0.275552
'GAK'	soluble	HS	-0.187216
'PHC2'	soluble	HS	-0.417333
'CCT2'	soluble	HS	0.224957
'RAP2B'	soluble	HS	0.179
'RNMT'	soluble	HS	0.155198
'PGP'	soluble	HS	0.152863
'PMVK'	soluble	HS	-0.519098
'POLR2E'	soluble	HS	-0.340177
'ABCE1'	soluble	HS	0.253408
'RTFDC1'	soluble	HS	-0.322953
'AFG3L2'	soluble	HS	0.21143
'NAA50'	soluble	HS	0.22509
'HARS'	soluble	HS	0.223613
'EXOSC5'	soluble	HS	0.288808
'GFPT1'	soluble	HS	0.259057
'MAT2A'	soluble	HS	0.256638
'SH3GLB1'	soluble	HS	-0.216151
'EP400'	soluble	HS	-0.516897
'GSR'	soluble	HS	0.259548
'DCPS'	soluble	HS	0.187164
'PLOD1'	soluble	HS	0.230127
'SLC25A5'	soluble	HS	0.187201
'HNRNPUL1'	soluble	HS	-0.283054
'PDLIM1'	soluble	HS	0.149364
'MRPS30'	soluble	HS	-0.218557
'HEXA'	soluble	HS	0.204886
'CAND2'	soluble	HS	-0.106916
'RAB11B'	soluble	HS	0.215068
'C1ORF112'	soluble	HS	-0.382484
'DCAF13'	soluble	HS	0.323402
'FAH'	soluble	HS	0.225767
'PPP2R5D'	soluble	HS	-0.227982
'KPNA6'	soluble	HS	-0.221101
'RBM22'	soluble	HS	-0.173714
'CTTN'	soluble	HS	0.183657
'CYB5R3'	soluble	HS	0.224589
'KIF14'	soluble	HS	-0.264153
'DDX20'	soluble	HS	-0.164883
'TXNRD1'	soluble	HS	0.214724
'PHF19'	aggregator	HS	-0.758777
'BCAT1'	soluble	HS	0.285178
'THRAP3'	soluble	HS	-0.334581
'BCLAF1'	soluble	HS	-0.266529
'DYNC1I2'	soluble	HS	0.214235
'CUL4B'	soluble	HS	0.24555
'DHODH'	soluble	HS	0.184456
'IGF2BP3'	soluble	HS	-0.305606
'COIL'	soluble	HS	-0.533173
'HSDL1'	soluble	HS	0.221807
'SMTN'	aggregator	HS	-0.614733
'GMEB1'	soluble	HS	-0.571006
'PAICS'	soluble	HS	0.175552
'HM13'	soluble	HS	0.313439
'MYDGF'	soluble	HS	0.348874
'ITGB1'	soluble	HS	0.0798097
'RRP1'	aggregator	HS	-1.14727
'DIAPH3'	soluble	HS	-0.34769
'OGT'	soluble	HS	-0.1202
'SREK1'	soluble	HS	-0.163935
'ACP1'	soluble	HS	-0.309266
'STOM'	soluble	HS	0.281631
'EARS2'	soluble	HS	-0.375143
'PFN1'	soluble	HS	0.222384
'CAND1'	soluble	HS	0.275822
'PDXDC1'	soluble	HS	-0.213863
'STAT5B'	soluble	HS	-0.348409
'RAB10'	soluble	HS	0.280645
'FHL3'	soluble	HS	0.108019
'TIA1'	soluble	HS	0.186569
'CAP1'	soluble	HS	0.191028
'TARS2'	soluble	HS	-0.0520381
'SEC61A1'	soluble	HS	0.188319
'USP28'	aggregator	HS	-1.30051
'NCOA5'	soluble	HS	-0.374702
'VAMP7'	soluble	HS	0.178575
'PRPF39'	aggregator	HS	-0.751522
'FAM207A'	aggregator	HS	-1.08762
'EEF2'	soluble	HS	0.263719
'RECQL'	soluble	HS	0.195824
'THOP1'	soluble	HS	0.223718
'STAT5A'	soluble	HS	-0.421036
'SLC25A19'	soluble	HS	0.258105
'VBP1'	soluble	HS	0.0823859
'YLPM1'	soluble	HS	-0.396008
'NCLN'	soluble	HS	0.163608
'ACAT2'	soluble	HS	0.182217
'TTC27'	soluble	HS	-0.215258
'PRPF4B'	soluble	HS	-0.256421
'CDK4'	soluble	HS	-0.2567
'CAT'	soluble	HS	0.232525
'ATP1A1'	soluble	HS	0.220695
'HACL1'	soluble	HS	0.263338
'NMT1'	soluble	HS	0.212566
'VAPA'	soluble	HS	0.101811
'LANCL2'	soluble	HS	0.295294
'SCAF1'	soluble	HS	-0.507224
'DEF6'	soluble	HS	-0.410092
'DNTTIP2'	soluble	HS	-0.552733
'LEO1'	aggregator	HS	-0.668765
'GSTO1'	soluble	HS	0.106908
'EWSR1'	soluble	HS	0.0932388
'MSH3'	soluble	HS	-0.163429
'ACLY'	soluble	HS	0.232844
'WDR44'	soluble	HS	0.199284
'YARS'	soluble	HS	-0.0597255
'TUBA4A'	soluble	HS	0.224716
'PSMG2'	soluble	HS	0.156516
'PRPF38A'	soluble	HS	-0.581561
'HSD17B10'	soluble	HS	0.155991
'RHOC'	soluble	HS	0.231042
'MAGT1'	soluble	HS	0.123521
'AQR'	soluble	HS	-0.166465
'UAP1'	soluble	HS	0.215684
'MAD2L1'	soluble	HS	-0.0792775
'CPSF3'	soluble	HS	-0.213238
'RAB35'	soluble	HS	0.291776
'RAE1'	soluble	HS	-0.0913978
'FSCN1'	soluble	HS	0.204596
'SARS'	soluble	HS	0.249554
'MBD3'	soluble	HS	-0.565142
'PFKL'	soluble	HS	0.177513
'EIF2D'	soluble	HS	-0.121511
'NAMPT'	soluble	HS	0.273725
'SHCBP1'	soluble	HS	-0.160225
'DDB1'	soluble	HS	0.210252
'DNAJA3'	soluble	HS	-0.116828
'PURB'	soluble	HS	0.141589
'CLIP1'	soluble	HS	0.141898
'CUL3'	soluble	HS	0.21145
'F8W031'	soluble	HS	0.0270062
'MT'	soluble	HS	0.233029
'EIF2S2'	soluble	HS	0.188041
'MRPS27'	soluble	HS	-0.195681
'TXNDC12'	soluble	HS	0.108365
'USP3'	soluble	HS	-0.438116
'SART1'	soluble	HS	-0.257734
'EZR'	soluble	HS	0.147098
'CDKAL1'	soluble	HS	-0.0744047
'SULT1A1'	soluble	HS	-0.268506
'HEMGN'	soluble	HS	0.16832
'ALDH1A1'	soluble	HS	0.304999
'COLGALT1'	soluble	HS	0.230259
'GUSB'	soluble	HS	0.338644
'SAMD1'	aggregator	HS	-0.750571
'NOA1'	soluble	HS	-0.200953
'RNF2'	soluble	HS	-0.234276
'LOC102724023|A0A096LPI6|C21ORF33'	soluble	HS	0.180635
'APEH'	soluble	HS	0.158893
'PFKP'	soluble	HS	0.181436
'NCL'	soluble	HS	-0.34357
'MLF2'	aggregator	HS	-0.735639
'NBEAL2'	soluble	HS	-0.13934
'GPHN'	soluble	HS	0.117054
'PDCL3'	soluble	HS	0.130186
'AKR7A2'	soluble	HS	0.277024
'PHGDH'	soluble	HS	0.172469
'RIOK1'	soluble	HS	0.118673
'EXOSC4'	soluble	HS	0.285258
'SMS'	soluble	HS	0.210113
'KDM3A'	soluble	HS	-0.578473
'PLEKHF2'	soluble	HS	-0.229663
'MAP4'	soluble	HS	0.169358
'TRIM11'	soluble	HS	-0.423913
'POM121'	soluble	HS	-0.198266
'NAA15'	soluble	HS	0.255305
'ISOC1'	soluble	HS	0.141304
'GLE1'	soluble	HS	-0.366134
'TOR1AIP1'	soluble	HS	0.0832989
'PKLR'	soluble	HS	0.213101
'PRDX4'	soluble	HS	0.360524
'ARAP1'	soluble	HS	-0.220278
'NARS'	soluble	HS	0.232706
'RTF1'	soluble	HS	-0.215015
'FRRS1'	soluble	HS	0.153925
'KHSRP'	soluble	HS	0.0957868
'PLBD2'	soluble	HS	0.340656
'M6PR'	soluble	HS	0.0259793
'SLIRP'	aggregator	HS	-0.788092
'CWF19L2'	soluble	HS	-0.493005
'SLC16A1'	soluble	HS	0.183979
'F11R'	soluble	HS	0.206188
'SSBP1'	soluble	HS	0.195877
'HSPA9'	soluble	HS	0.123887
'SPDL1'	aggregator	HS	-0.595531
'TGM2'	soluble	HS	0.221034
'LCLAT1'	soluble	HS	0.21556
'UBE2Q1'	soluble	HS	-0.0777468
'CDC42'	soluble	HS	0.147426
'COX20'	soluble	HS	0.200348
'CECR5'	soluble	HS	-0.197133
'DAP3'	soluble	HS	-0.276971
'ZCCHC11'	soluble	HS	-0.203151
'RIC8A'	soluble	HS	-0.250594
'MDH1'	soluble	HS	0.211047
'HNRNPUL2'	soluble	HS	-0.10377
'AGPAT1'	soluble	HS	0.0982438
'PI4KA'	soluble	HS	-0.114213
'INPPL1'	soluble	HS	-0.124683
'SLC25A21'	soluble	HS	0.195474
'SERPINB9'	soluble	HS	0.206339
'TMEM43'	soluble	HS	0.223511
'SPCS3'	soluble	HS	0.162304
'PCIF1'	soluble	HS	-0.258148
'ARCN1'	soluble	HS	0.12654
'G6PD'	soluble	HS	0.197985
'DNAJC3'	soluble	HS	0.184731
'CCDC47'	soluble	HS	0.171467
'OXSM'	soluble	HS	0.362122
'FAM120B'	soluble	HS	-0.381706
'LDHA'	soluble	HS	0.207546
'RAB5A'	soluble	HS	0.222127
'LZIC'	soluble	HS	0.176584
'FN3K'	soluble	HS	0.192572
'IARS2'	soluble	HS	0.182791
'METTL7A'	soluble	HS	0.322966
'NME3'	soluble	HS	0.166251
'PFKFB2'	soluble	HS	0.206119
'LDLRAP1'	soluble	HS	-0.227847
'APOOL'	soluble	HS	0.288241
'NUP210'	soluble	HS	0.171979
'TBK1'	soluble	HS	-0.0677068
'KDM5C'	soluble	HS	-0.49807
'CBLL1'	soluble	HS	-0.33097
'FDXR'	soluble	HS	-0.087003
'PCGF6'	soluble	HS	-0.552137
'GSS'	soluble	HS	0.226646
'DCTN4'	soluble	HS	0.20925
'VAV1'	soluble	HS	-0.154507
'PSMA3'	soluble	HS	0.151109
'CASP8'	soluble	HS	-0.156477
'METTL5'	soluble	HS	0.395791
'VAT1'	soluble	HS	0.19052
'SMG5'	soluble	HS	-0.178413
'TIPRL'	soluble	HS	-0.0719184
'SUGT1'	soluble	HS	0.0721521
'SUGP1'	aggregator	HS	-0.608623
'DCXR'	soluble	HS	0.312796
'SLC38A5'	soluble	HS	0.0778511
'RPIA'	soluble	HS	0.200768
'REEP5'	soluble	HS	0.183285
'TNKS1BP1'	soluble	HS	0.0795943
'NQO2'	soluble	HS	0.250737
'ACAA2'	soluble	HS	0.339694
'TRIM25'	soluble	HS	-0.288968
'PDXK'	soluble	HS	0.180383
'SEC62'	soluble	HS	0.148149
'WAC'	soluble	HS	-0.557756
'IMPDH2'	soluble	HS	0.255184
'MAPK1'	soluble	HS	0.19381
'ZMPSTE24'	soluble	HS	0.263835
'EIF4G3'	soluble	HS	-0.19756
'CD151'	soluble	HS	0.315813
'TES'	soluble	HS	0.190904
'TOR1A'	soluble	HS	0.30826
'ATAD3A'	soluble	HS	-0.185869
'LAMTOR1'	soluble	HS	0.0977924
'TOMM34'	soluble	HS	-0.440151
'AHCYL1'	soluble	HS	0.261273
'ATP6V1B2'	soluble	HS	0.142112
'ALDOC'	soluble	HS	0.19024
'RABL6'	soluble	HS	0.27212
'AARS2'	soluble	HS	-0.253216
'PSMD1'	soluble	HS	0.173692
'INTS3'	soluble	HS	-0.198113
'MGST3'	soluble	HS	0.300308
'CHD8'	aggregator	HS	-0.930333
'PAFAH1B1'	soluble	HS	0.19239
'ACOT7'	soluble	HS	0.186716
'MRPL45'	soluble	HS	-0.26851
'CNP'	soluble	HS	0.229231
'DCAF16'	soluble	HS	-0.225768
'TMED10'	soluble	HS	0.247141
'PSMA4'	soluble	HS	0.132892
'SLC7A1'	soluble	HS	0.373687
'ERCC3'	soluble	HS	-0.446316
'FAM192A'	soluble	HS	0.111554
'SMARCAL1'	aggregator	HS	-0.737285
'IDH1'	soluble	HS	0.184756
'UBE2L3'	soluble	HS	0.169072
'SCAMP2'	soluble	HS	0.173259
'ANXA5'	soluble	HS	-0.254876
'ILK'	soluble	HS	-0.109734
'TBC1D10B'	soluble	HS	0.106249
'DNPEP'	soluble	HS	0.165552
'RNASEL'	soluble	HS	-0.27958
'YWHAE'	soluble	HS	0.0847613
'TCAF1'	soluble	HS	-0.0500358
'C1ORF52'	soluble	HS	0.197435
'NUP214'	soluble	HS	-0.169182
'PPP2CA'	soluble	HS	0.246982
'SCARB2'	soluble	HS	0.236452
'WBP4'	soluble	HS	0.1016
'VIM'	soluble	HS	0.236724
'CHUK'	soluble	HS	-0.149461
'CSTB'	soluble	HS	0.174011
'SSX2IP'	soluble	HS	-0.228405
'GALNT7'	soluble	HS	0.343174
'GRHPR'	soluble	HS	0.204947
'FXR1'	soluble	HS	-0.221589
'LMAN2L'	soluble	HS	0.214919
'SMC1A'	soluble	HS	0.144581
'CBR1'	soluble	HS	0.269677
'TOP2A'	soluble	HS	-0.573699
'WWP2'	soluble	HS	-0.284878
'SRP9'	soluble	HS	0.0966738
'LONP1'	soluble	HS	0.215907
'PPP2R2A'	soluble	HS	0.207882
'BOP1'	soluble	HS	-0.476883
'CD2AP'	soluble	HS	0.203091
'HNRNPDL'	soluble	HS	0.259671
'ACO1'	soluble	HS	0.222579
'PITPNB'	soluble	HS	0.223479
'RRP9'	soluble	HS	0.232319
'ILF3'	soluble	HS	0.131192
'PSMC4'	soluble	HS	0.115292
'SMG8'	soluble	HS	-0.0860726
'PALM3'	soluble	HS	0.224135
'FH'	soluble	HS	0.116584
'EIF3E'	soluble	HS	-0.196806
'SEPT2'	soluble	HS	0.199054
'PTK2B'	soluble	HS	-0.1861
'PNP'	soluble	HS	0.279947
'ABCB7'	soluble	HS	0.28182
'DDAH2'	soluble	HS	0.223289
'MDH2'	soluble	HS	0.225294
'AP2B1'	soluble	HS	0.21945
'PPIB'	soluble	HS	0.174893
'NCK2'	soluble	HS	-0.11407
'ATP6V0D1'	soluble	HS	0.218787
'NELFE'	soluble	HS	-0.244682
'SPAG5'	soluble	HS	-0.16148
'PSPC1'	soluble	HS	-0.146181
'CUL1'	soluble	HS	0.211589
'TSEN54'	soluble	HS	-0.263408
'CRYZL1'	soluble	HS	0.282372
'TDP1'	aggregator	HS	-0.635368
'MBOAT7'	soluble	HS	0.129267
'UBE2T'	soluble	HS	-0.336519
'TTC1'	soluble	HS	0.0910077
'CSNK2A1'	soluble	HS	-0.126774
'CBR4'	soluble	HS	0.232716
'GOT1'	soluble	HS	0.207294
'PIEZO1'	soluble	HS	0.134365
'STX5'	soluble	HS	-0.172446
'HSD17B4'	soluble	HS	0.18846
'SAMM50'	soluble	HS	0.254746
'SART3'	soluble	HS	-0.165025
'FKBP3'	soluble	HS	0.180852
'ILF2'	soluble	HS	0.144633
'TRAF3IP2'	aggregator	HS	-1.35765
'PCBP2'	soluble	HS	-0.215088
'UQCC1'	soluble	HS	0.216079
'PSME3'	soluble	HS	0.0677709
'ARPC2'	soluble	HS	0.206391
'DAZAP1'	soluble	HS	0.284654
'EMD'	soluble	HS	0.200538
'NOL8'	aggregator	HS	-0.645371
'APTX'	soluble	HS	-0.33767
'EIF2B5'	soluble	HS	0.173531
'ARHGAP6'	soluble	HS	-0.137652
'PSMB7'	soluble	HS	0.148756
'FN3KRP'	soluble	HS	0.156853
'UBP1'	soluble	HS	-0.401612
'GGH'	soluble	HS	0.162444
'ANP32E'	aggregator	HS	-0.960876
'CCDC6'	soluble	HS	0.0351234
'GLUD1'	soluble	HS	0.147056
'EEF1A2'	soluble	HS	0.170913
'SRFBP1'	soluble	HS	0.205943
'TIMMDC1'	soluble	HS	0.266196
'HNRNPA3'	soluble	HS	-0.121655
'NR2F2'	soluble	HS	-0.1667
'TTC5'	soluble	HS	-0.459478
'LNPEP'	soluble	HS	0.142606
'AP1B1'	soluble	HS	0.17648
'CHAMP1'	soluble	HS	-0.217566
'ASH2L'	soluble	HS	-0.13835
'AMPD2'	soluble	HS	0.210338
'ENOPH1'	soluble	HS	-0.115738
'MRPL37'	soluble	HS	-0.19964
'RBM45'	soluble	HS	-0.453433
'AARS'	soluble	HS	0.200097
'BLMH'	soluble	HS	0.267812
'MTA1'	soluble	HS	-0.431223
'PCYT1A'	soluble	HS	-0.183717
'RHOG'	soluble	HS	0.136456
'RPS16'	soluble	HS	0.373918
'RAB5C'	soluble	HS	0.236588
'SMC3'	soluble	HS	0.127205
'GGPS1'	soluble	HS	0.131769
'ASL'	soluble	HS	0.189892
'GMPR'	soluble	HS	0.183159
'HK1'	soluble	HS	0.226521
'RNH1'	soluble	HS	0.141244
'NNT'	soluble	HS	0.153729
'FAM208A'	aggregator	HS	-0.808589
'TGFB1'	soluble	HS	0.188593
'DHX15'	soluble	HS	0.196786
'SRP14'	soluble	HS	-0.00853183
'TACC3'	soluble	HS	0.104047
'PTER'	soluble	HS	0.0745927
'PARK7'	soluble	HS	0.15757
'WDR61'	soluble	HS	-0.0628296
'ABL1'	soluble	HS	-0.22002
'VPS33B'	soluble	HS	-0.175051
'SHMT1'	soluble	HS	0.222306
'MAGEA1'	soluble	HS	-0.224731
'STIP1'	soluble	HS	0.0570568
'CORO7'	soluble	HS	-0.316841
'SERPINB6'	soluble	HS	0.248661
'LUZP1'	soluble	HS	-0.220242
'ZC3H8'	soluble	HS	0.152814
'RUNX1'	soluble	HS	-0.497867
'IQSEC1'	soluble	HS	-0.168581
'HCFC1'	soluble	HS	-0.19371
'ZNF574'	soluble	HS	-0.38233
'PPA2'	soluble	HS	0.212993
'PDCD11'	aggregator	HS	-0.872398
'BCL2L13'	soluble	HS	0.238263
'CHD3'	aggregator	HS	-0.643671
'FAM136A'	soluble	HS	0.0282428
'DNAJC11'	soluble	HS	0.179208
'RUVBL2'	soluble	HS	0.107277
'FUCA1'	soluble	HS	0.268267
'ISYNA1'	soluble	HS	0.198924
'TIMELESS'	aggregator	HS	-0.817326
'DNAJC2'	soluble	HS	-0.114082
'PPP2R1B'	soluble	HS	-0.26639
'EEF2K'	soluble	HS	-0.203628
'SCRIB'	soluble	HS	-0.179154
'SNX27'	soluble	HS	-0.105259
'ZYX'	soluble	HS	0.0778592
'CCDC55|NSRP1'	soluble	HS	0.139527
'SNAP23'	soluble	HS	0.0477768
'PPAT'	soluble	HS	0.205131
'SETDB1'	soluble	HS	-0.108621
'ORC5'	soluble	HS	-0.306418
'DENND4C'	soluble	HS	-0.0764013
'PPME1'	soluble	HS	0.174284
'WEE1'	soluble	HS	-0.619276
'OAT'	soluble	HS	0.203944
'UPF1'	soluble	HS	0.159137
'LAP3'	soluble	HS	0.230621
'WHSC1L1'	aggregator	HS	-0.65217
'AACS'	soluble	HS	-0.412363
'CAPNS1'	soluble	HS	0.128893
'CPD'	soluble	HS	0.11884
'BCAP29'	soluble	HS	0.189299
'CAB39'	soluble	HS	0.100688
'USP4'	soluble	HS	-0.21591
'ARHGEF2'	soluble	HS	-0.0970592
'LTA4H'	soluble	HS	0.194729
'GBA'	soluble	HS	0.298627
'DPH5'	soluble	HS	0.200021
'TPI1'	soluble	HS	0.175181
'IMPDH1'	soluble	HS	0.217849
'ERCC5'	soluble	HS	-0.29429
'PURA'	soluble	HS	0.181335
'PYGB'	soluble	HS	0.202759
'MRPS22'	soluble	HS	-0.299216
'CORO1C'	soluble	HS	0.168708
'BCL10'	soluble	HS	-0.316973
'LYPLA2'	soluble	HS	0.110614
'SEPT9'	soluble	HS	0.13764
'TRMT6'	soluble	HS	0.183474
'CTSD'	soluble	HS	0.185507
'ABCF1'	soluble	HS	0.127458
'TTC17'	soluble	HS	0.134295
'DYNC1H1'	soluble	HS	0.199745
'GTF2E2'	aggregator	HS	-0.653289
'PTBP2'	soluble	HS	-0.209011
'FRG1'	soluble	HS	-0.160488
'EIF2S1'	soluble	HS	0.191924
'KIF23'	soluble	HS	-0.271757
'HMGCS1'	soluble	HS	0.246296
'PAXIP1'	soluble	HS	-0.247395
'SEC63'	soluble	HS	0.182051
'PPIP5K2'	soluble	HS	0.185899
'PFKM'	soluble	HS	0.320509
'NOL7'	soluble	HS	0.0397263
'NDUFA4'	soluble	HS	0.206223
'TPR'	soluble	HS	-0.381647
'TRAF2'	soluble	HS	0.177992
'TMEM109'	soluble	HS	0.0344262
'DIDO1'	soluble	HS	-0.283135
'RANBP3'	soluble	HS	0.110531
'SKA1'	soluble	HS	-0.316657
'C11ORF54'	soluble	HS	0.297645
'RING1'	aggregator	HS	-0.878162
'GPATCH1'	soluble	HS	-0.372011
'MTMR12'	soluble	HS	0.135325
'TBCA'	soluble	HS	-0.0869903
'EPPK1'	soluble	HS	-0.265868
'APRT'	soluble	HS	0.145704
'DNM1L'	soluble	HS	0.173576
'MRPS14'	aggregator	HS	-0.638887
'PLRG1'	soluble	HS	-0.173066
'PDHX'	soluble	HS	0.0303829
'ATP1B3'	soluble	HS	-0.0436465
'DNMT1'	soluble	HS	0.139235
'ETF1'	soluble	HS	0.287159
'XPO7'	soluble	HS	0.199654
'NCSTN'	soluble	HS	-0.0431887
'ALDH1A2'	soluble	HS	0.260307
'DENR'	soluble	HS	0.0686329
'NIPSNAP3A'	soluble	HS	0.252902
'MBLAC2'	soluble	HS	0.267955
'CTBP1'	soluble	HS	0.14711
'ENDOD1'	soluble	HS	0.252658
'HDHD2'	soluble	HS	0.0637588
'CTSB'	soluble	HS	0.213589
'CDC37'	soluble	HS	0.126401
'TELO2'	soluble	HS	-0.101334
'FLOT2'	soluble	HS	0.168495
'AMBRA1'	soluble	HS	-0.47536
'NUDT5'	soluble	HS	0.202022
'NANS'	soluble	HS	0.22659
'HNRNPR'	soluble	HS	-0.176337
'SETD3'	soluble	HS	0.299182
'UROD'	soluble	HS	0.165423
'MRPL20'	soluble	HS	-0.294859
'SEPT7'	soluble	HS	0.221227
'HNRNPAB'	soluble	HS	0.116564
'ESD'	soluble	HS	0.216538
'STXBP4'	soluble	HS	-0.263186
'ACIN1'	soluble	HS	-0.247803
'TRMT1'	soluble	HS	0.12789
'HSPBP1'	soluble	HS	-0.174789
'RPUSD2'	soluble	HS	0.191284
'TMEM41A'	soluble	HS	0.189856
'CAPRIN1'	soluble	HS	0.122101
'PDXP'	soluble	HS	0.166895
'MCM4'	soluble	HS	0.116203
'BANF1'	soluble	HS	0.0971104
'FUS'	soluble	HS	0.0344128
'EHMT1'	soluble	HS	-0.225483
'EMC1'	soluble	HS	0.187835
'NAA16'	soluble	HS	-0.212477
'CD47'	soluble	HS	0.0771856
'NAE1'	soluble	HS	-0.0361087
'ASNS'	soluble	HS	0.213713
'CARS'	soluble	HS	0.264072
'RNF169'	aggregator	HS	-0.68554
'IVNS1ABP'	soluble	HS	-0.208813
'SLC2A1'	soluble	HS	0.262346
'CARM1'	soluble	HS	0.234866
'ERAL1'	soluble	HS	-0.346811
'SRSF11'	soluble	HS	-0.171517
'STXBP1'	soluble	HS	-0.112208
'NFKB2'	soluble	HS	-0.193852
'MOGS'	soluble	HS	0.108485
'ATP11B'	soluble	HS	0.27633
'RFC1'	soluble	HS	-0.406641
'SOD2'	soluble	HS	0.20061
'MRPS34'	soluble	HS	-0.300414
'FAM96A'	soluble	HS	0.134457
'SENP6'	soluble	HS	-0.296306
'MPC2'	soluble	HS	0.368757
'UNC45A'	soluble	HS	-0.0328374
'BAG2'	soluble	HS	-0.170296
'MED17'	soluble	HS	-0.129914
'SPAST'	soluble	HS	-0.193965
'PPP1R8'	soluble	HS	-0.085992
'SLC25A1'	soluble	HS	0.239366
'RNF114'	soluble	HS	0.132012
'TROVE2'	soluble	HS	0.199935
'FAM210A'	soluble	HS	0.254357
'NCAPG'	soluble	HS	-0.0883121
'RBM27|U3KPZ7'	soluble	HS	-0.160167
'VPRBP'	soluble	HS	-0.178997
'YRDC'	soluble	HS	0.168575
'PHACTR4'	soluble	HS	0.325616
'CDC27'	soluble	HS	0.130395
'NUDCD2'	soluble	HS	-0.379801
'RHOA'	soluble	HS	0.275549
'PSTPIP2'	soluble	HS	-0.247616
'PCBP1'	soluble	HS	-0.153813
'ARHGEF6'	soluble	HS	-0.200888
'TRIP13'	soluble	HS	0.227208
'NLRP2'	soluble	HS	-0.0697891
'BCAP31'	soluble	HS	-0.00664597
'EIF6'	soluble	HS	0.200224
'VRK3'	soluble	HS	-0.410604
'UBR3'	soluble	HS	-0.162804
'TFG'	soluble	HS	0.0769767
'SRSF9'	soluble	HS	-0.187057
'CAPZA2'	soluble	HS	0.174105
'PRMT5'	soluble	HS	0.205478
'BPNT1'	soluble	HS	0.195865
'RPP30'	soluble	HS	0.136946
'ARHGAP18'	soluble	HS	-0.182529
'PKN2'	soluble	HS	-0.149687
'STIM1'	soluble	HS	0.171967
'TSTA3'	soluble	HS	0.294757
'PCYT2'	soluble	HS	0.140619
'PICALM'	soluble	HS	0.215762
'THUMPD1'	soluble	HS	-0.049583
'VPS72'	soluble	HS	-0.435806
'POLG2'	soluble	HS	0.293518
'MCM3'	soluble	HS	0.137056
'ISOC2'	soluble	HS	-0.00114096
'SSU72'	aggregator	HS	-0.64157
'TPP2'	soluble	HS	0.250766
'PPP2R1A'	soluble	HS	0.137595
'PNO1'	soluble	HS	-0.375476
'ACTR3'	soluble	HS	0.18239
'APEX1'	soluble	HS	-0.190069
'PEX5'	soluble	HS	-0.30005
'ZMYM2'	soluble	HS	-0.430596
'DGCR8'	soluble	HS	-0.121083
'SLC38A1'	soluble	HS	0.166098
'ARID1B'	soluble	HS	-0.58027
'UQCRC2'	soluble	HS	0.217782
'PSMA6'	soluble	HS	0.177016
'TAF7'	soluble	HS	-0.321481
'CRYZ'	soluble	HS	0.185767
'MSN'	soluble	HS	0.138359
'RAN'	soluble	HS	0.19448
'PTPRC'	soluble	HS	0.233438
'PLEKHA5'	soluble	HS	-0.300603
'PHKA2'	soluble	HS	0.0040772
'RTN3'	soluble	HS	0.172407
'SLC39A7'	soluble	HS	0.174358
'KIF22'	soluble	HS	-0.571039
'CUL5'	soluble	HS	0.249019
'CXXC1'	aggregator	HS	-1.00702
'HAUS5'	soluble	HS	-0.150757
'ISY1'	soluble	HS	-0.488528
'BRAT1'	soluble	HS	-0.355602
'PAK2'	soluble	HS	0.175672
'NAA25'	soluble	HS	0.295765
'GUF1'	soluble	HS	-0.254315
'SLC30A1'	soluble	HS	0.0970305
'NFS1'	soluble	HS	0.20515
'ANXA4'	soluble	HS	-0.234157
'CALB1'	soluble	HS	0.286906
'TMEM192'	soluble	HS	0.282684
'RBMX'	soluble	HS	-0.307702
'NAXE'	soluble	HS	0.103992
'EIF2S3'	soluble	HS	0.184916
'SRSF2'	soluble	HS	0.125002
'PCNA'	soluble	HS	0.200102
'FAF1'	soluble	HS	0.185719
'NECTIN2'	soluble	HS	0.0913225
'SMAP2'	soluble	HS	-0.304789
'ORC4'	soluble	HS	-0.150914
'JMJD6'	soluble	HS	-0.539971
'PPP5C'	soluble	HS	0.154994
'HSPA14'	soluble	HS	-0.0907583
'OXA1L'	soluble	HS	0.192813
'TXNRD2'	soluble	HS	0.244524
'MRPS9'	soluble	HS	-0.286857
'SSR3'	soluble	HS	0.165712
'ZEB2'	soluble	HS	-0.513515
'IMPAD1'	soluble	HS	0.192395
'NMI'	soluble	HS	0.175358
'UFM1'	soluble	HS	0.196864
'BOD1L1'	soluble	HS	0.091826
'SMAD5'	soluble	HS	-0.206102
'RAB2A'	soluble	HS	0.274709
'GORASP2'	soluble	HS	-0.117649
'KAT5'	soluble	HS	-0.404582
'TRIM38'	soluble	HS	-0.184058
'IPO5'	soluble	HS	0.250848
'CPOX'	soluble	HS	0.215051
'RPP40'	soluble	HS	0.213862
'NDUFB11'	soluble	HS	0.119255
'TOR3A'	soluble	HS	0.280575
'CNN2'	soluble	HS	-0.132792
'DOCK8'	soluble	HS	-0.164881
'CARNMT1'	soluble	HS	0.234611
'ZC3H7A'	soluble	HS	-0.0555378
'UCK2'	soluble	HS	0.210393
'CHMP5'	soluble	HS	0.101888
'SDHB'	soluble	HS	0.0999584
'WASF2'	soluble	HS	0.0988272
'NFIC'	soluble	HS	0.334341
'CISD1'	soluble	HS	0.188029
'FAHD1'	soluble	HS	0.135968
'STK24'	soluble	HS	0.157948
'PRDX3'	soluble	HS	0.220208
'PGAM1'	soluble	HS	0.153158
'MAP2K1'	soluble	HS	0.25681
'RABGGTB'	soluble	HS	-0.186956
'WDCP'	soluble	HS	-0.16993
'RALA'	soluble	HS	0.15234
'ZCCHC6'	soluble	HS	-0.240126
'WDR5'	soluble	HS	-0.193268
'APIP'	soluble	HS	0.306715
'PPIE'	soluble	HS	-0.20395
'TACO1'	soluble	HS	-0.478308
'CASP3'	soluble	HS	0.304544
'ARG2'	soluble	HS	0.252751
'PNPT1'	soluble	HS	-0.105501
'USMG5'	soluble	HS	0.239882
'API5'	soluble	HS	0.187533
'POLR3C'	soluble	HS	-0.165378
'KDELC1'	soluble	HS	0.231039
'EHD1'	soluble	HS	0.162624
'GTPBP4'	soluble	HS	-0.561538
'CHTF18'	soluble	HS	-0.574756
'PLD6'	soluble	HS	0.138854
'PRMT1'	soluble	HS	0.354384
'ASAH1'	soluble	HS	0.14516
'YEATS4'	soluble	HS	-0.20894
'LMNA'	soluble	HS	0.227196
'CNBP'	soluble	HS	0.213672
'CEP85'	soluble	HS	-0.255433
'EIF4G2'	soluble	HS	-0.228546
'SORT1'	soluble	HS	0.163191
'ADSS'	soluble	HS	0.173606
'CYP20A1'	soluble	HS	0.267166
'MAT2B'	soluble	HS	0.151292
'TDP2'	soluble	HS	-0.168051
'ABCF3'	soluble	HS	-0.206511
'PSMD5'	soluble	HS	0.180903
'ALDH5A1'	soluble	HS	0.200217
'AK6'	soluble	HS	-0.256714
'TONSL'	aggregator	HS	-1.22298
'NLN'	soluble	HS	0.177307
'CEP192'	soluble	HS	-0.21988
'SNRPD1'	soluble	HS	0.156472
'ARIH1'	soluble	HS	0.169685
'CTPS2'	soluble	HS	0.196693
'NPM3'	soluble	HS	-0.16501
'ETFB'	soluble	HS	0.11535
'ACADM'	soluble	HS	0.134232
'ALDH18A1'	soluble	HS	0.17383
'SLC25A22'	soluble	HS	0.0689778
'PSMB5'	soluble	HS	0.13967
'TMED9'	soluble	HS	0.210164
'AP2A2'	soluble	HS	0.160641
'TUBB'	soluble	HS	0.185137
'POGLUT1'	soluble	HS	0.304425
'PLIN3'	soluble	HS	-0.0103102
'FKBP9'	soluble	HS	0.121023
'OARD1'	soluble	HS	-0.175504
'MRPS26'	soluble	HS	-0.545803
'DLGAP4'	soluble	HS	0.0777017
'RBMXL1'	soluble	HS	-0.300992
'ASMTL'	soluble	HS	-0.212008
'RBM42'	soluble	HS	-0.287077
'METAP2'	soluble	HS	0.2013
'CNDP2'	soluble	HS	0.205207
'LSS'	soluble	HS	0.225101
'PNISR'	soluble	HS	0.0560744
'P3H1'	soluble	HS	0.120979
'RRM1'	soluble	HS	0.309887
'SPTLC2'	soluble	HS	0.243596
'NSMCE1'	soluble	HS	-0.317767
'FASN'	soluble	HS	0.160023
'GNE'	soluble	HS	0.213141
'PML'	soluble	HS	-0.209935
'RRP15'	soluble	HS	0.163568
'HACD3'	soluble	HS	0.234169
'NCOR2'	soluble	HS	-0.309622
'PIGK'	soluble	HS	0.176849
'MIF'	soluble	HS	-0.0134427
'NRAS'	soluble	HS	0.0935831
'TNIK'	soluble	HS	0.17125
'FDPS'	soluble	HS	-0.192041
'APMAP'	soluble	HS	0.363486
'SARS2'	soluble	HS	0.0932931
'HSP90AA1'	soluble	HS	0.147171
'PRRC2C'	soluble	HS	0.0311349
'DBN1'	soluble	HS	0.216325
'NDUFAF3'	soluble	HS	0.101942
'ARF6'	soluble	HS	0.227496
'TPD52L2'	soluble	HS	0.0100233
'NDUFA10'	soluble	HS	0.0266628
'TPX2'	soluble	HS	0.0747285
'CTPS1'	soluble	HS	0.12741
'PRPF18'	soluble	HS	-0.337437
'WDR89'	soluble	HS	0.205239
'UCHL5'	soluble	HS	-0.147763
'PTDSS1'	soluble	HS	0.364583
'MKI67'	soluble	HS	-0.554337
'GOPC'	soluble	HS	-0.153546
'PPIL1'	soluble	HS	-0.3519
'COG5'	soluble	HS	-0.188111
'RBM7'	soluble	HS	-0.395896
'ETHE1'	soluble	HS	0.395182
'GPS1'	soluble	HS	0.0858158
'PRKAR2B'	soluble	HS	-0.136357
'IDH3A'	soluble	HS	0.152494
'WNK1'	soluble	HS	0.124886
'METTL13'	soluble	HS	-0.065671
'RNF138'	soluble	HS	-0.155692
'TAF5L'	soluble	HS	-0.295235
'NPEPPS'	soluble	HS	0.218998
'C9ORF78'	soluble	HS	0.0367405
'NR2F6'	soluble	HS	-0.275272
'INTS8'	soluble	HS	-0.131327
'MTCH2'	soluble	HS	0.231102
'NADK2'	soluble	HS	0.144233
'ENO1'	soluble	HS	0.228743
'FARSB'	soluble	HS	0.137535
'QPRT'	soluble	HS	0.197062
'GALK2'	soluble	HS	0.256485
'CLIC2'	soluble	HS	-0.252688
'EXOC2'	soluble	HS	0.00839522
'PIBF1'	soluble	HS	-0.289395
'RBM33'	soluble	HS	-0.258075
'DRG1'	soluble	HS	0.279961
'XPO4'	soluble	HS	0.211982
'LDHAL6A'	soluble	HS	0.105151
'CEBPZ'	aggregator	HS	-0.611128
'UBE3A'	soluble	HS	0.156394
'TMED5'	soluble	HS	0.15381
'MPST'	soluble	HS	-0.174756
'HNRNPA2B1'	soluble	HS	-0.0700285
'HIBADH'	soluble	HS	0.19567
'CCDC9'	soluble	HS	0.021994
'NIT2'	soluble	HS	0.161593
'FAM118A'	soluble	HS	-0.382505
'NUFIP2'	soluble	HS	0.0476309
'MBD2'	soluble	HS	-0.214872
'TSN'	soluble	HS	0.146216
'UQCRC1'	soluble	HS	0.206513
'TRMT12'	soluble	HS	-0.263549
'PCMT1'	soluble	HS	0.129695
'NUDC'	soluble	HS	0.128973
'IFI35'	soluble	HS	-0.00895299
'PSMA2'	soluble	HS	0.0732491
'TMF1'	soluble	HS	0.220624
'TMEM115'	soluble	HS	0.13903
'GEMIN4'	soluble	HS	-0.0958731
'SEL1L'	soluble	HS	0.33664
'MECP2'	soluble	HS	0.0491677
'CTSZ'	soluble	HS	0.238554
'SOD1'	soluble	HS	0.0933751
'GMDS'	soluble	HS	0.256632
'USP32'	soluble	HS	-0.0202803
'MRPL24'	soluble	HS	-0.208062
'EXOSC6'	soluble	HS	0.0855266
'FBXO45'	soluble	HS	-0.155703
'PSMA7'	soluble	HS	0.0347355
'UBE2E1'	soluble	HS	-0.299731
'HSPA4'	soluble	HS	0.106905
'DHX29'	soluble	HS	0.141203
'RAB6A'	soluble	HS	0.175953
'PRDX6'	soluble	HS	0.198064
'PAPOLA'	soluble	HS	0.171084
'PUS10'	soluble	HS	-0.1792
'PSMC6'	soluble	HS	0.1083
'NES'	soluble	HS	0.121862
'MED14'	soluble	HS	-0.178621
'MED12'	soluble	HS	-0.281121
'ATP6V0A2'	soluble	HS	0.139782
'CWF19L1'	soluble	HS	-0.234779
'ADI1'	soluble	HS	-0.381702
'DDX51'	soluble	HS	-0.389556
'NOL11'	soluble	HS	0.140349
'STARD3NL'	soluble	HS	0.115188
'VAPB'	soluble	HS	0.21358
'MYCBP2'	soluble	HS	-0.131151
'ATP6V1D'	soluble	HS	0.146091
'ELF1|DKFZP686H0575'	aggregator	HS	-0.628905
'SP1'	soluble	HS	0.107759
'CYFIP1'	soluble	HS	0.251878
'PDIA5'	soluble	HS	0.240299
'UFD1L'	soluble	HS	0.148501
'TKFC'	soluble	HS	0.138512
'CRTAP'	soluble	HS	-0.00256313
'GNPAT'	soluble	HS	0.226817
'SAR1A'	soluble	HS	0.166282
'RUVBL1'	soluble	HS	0.157582
'ACACA'	soluble	HS	-0.0848237
'PSMC5'	soluble	HS	0.0635725
'FLOT1'	soluble	HS	0.130231
'ADSL'	soluble	HS	0.279765
'DHX16'	soluble	HS	-0.164052
'KIDINS220'	soluble	HS	0.230519
'CLPB'	soluble	HS	0.156176
'EIF2A'	soluble	HS	0.121635
'DGCR14'	aggregator	HS	-0.596413
'KLF16'	aggregator	HS	-0.599435
'SMG9'	soluble	HS	-0.0845131
'PDHA1'	soluble	HS	-0.123133
'EIF3H'	soluble	HS	0.0077299
'TRMT1L'	soluble	HS	-0.0905211
'ALDH6A1'	soluble	HS	-0.229331
'HAUS3'	soluble	HS	-0.0543773
'GRK6'	soluble	HS	-0.328553
'FUCA2'	soluble	HS	0.238562
'CD46'	soluble	HS	0.070088
'POLR3D'	soluble	HS	-0.060867
'DNAJC1'	soluble	HS	0.216289
'FLNC'	soluble	HS	0.132147
'MACROD1'	soluble	HS	-0.353256
'MRPS25'	soluble	HS	-0.246638
'BUB3'	soluble	HS	0.171368
'XPNPEP1'	soluble	HS	0.163109
'UBE2S'	soluble	HS	-0.0721887
'ACOT13'	soluble	HS	0.126482
'SLC35B2'	soluble	HS	0.168151
'DPP3'	soluble	HS	0.151648
'DIP2B'	soluble	HS	0.235793
'MRPS7'	soluble	HS	-0.385803
'SLC33A1'	soluble	HS	0.310027
'PSMC3'	soluble	HS	0.040527
'NIF3L1'	soluble	HS	0.244875
'PSMB6'	soluble	HS	0.104728
'CDC16'	soluble	HS	0.201102
'SLC35A4'	soluble	HS	0.00326775
'NME1|NME2'	soluble	HS	0.119508
'POFUT1'	soluble	HS	0.266429
'ADD3'	soluble	HS	0.251448
'SORD'	soluble	HS	0.158724
'QDPR'	soluble	HS	0.134479
'POR'	soluble	HS	0.179854
'PTGES2'	soluble	HS	0.0876477
'RPS25'	soluble	HS	0.059701
'HMGB3'	soluble	HS	-0.194417
'NCAPD2'	soluble	HS	-0.111365
'PLCG1'	soluble	HS	-0.179766
'DPM3'	soluble	HS	0.0151218
'GNPDA1'	soluble	HS	0.279076
'SGF29'	soluble	HS	-0.260072
'CUL2'	soluble	HS	0.250228
'RAD50'	soluble	HS	-0.0961682
'GCLM'	soluble	HS	-0.168073
'ASCC2'	soluble	HS	-0.0401464
'EIF5B'	soluble	HS	0.134925
'MRPS2'	soluble	HS	-0.173065
'METTL14'	soluble	HS	0.143043
'GPALPP1'	soluble	HS	0.0342684
'COPS3'	soluble	HS	0.10518
'LRRFIP1'	soluble	HS	0.0922783
'TSNAX'	soluble	HS	-0.0254647
'OSGEP'	soluble	HS	0.115782
'ELP5'	soluble	HS	0.050808
'NPC1'	soluble	HS	0.338541
'PPM1H'	soluble	HS	0.340766
'ERLEC1'	soluble	HS	0.186538
'PPP1R7'	soluble	HS	0.0832747
'RBM19'	soluble	HS	-0.529239
'SLC7A5'	soluble	HS	0.0189207
'GLUD2'	soluble	HS	0.0837232
'OTUD7B'	soluble	HS	-0.287515
'EIF3M'	soluble	HS	-0.0166302
'ESYT1'	soluble	HS	0.0101873
'SSR1'	soluble	HS	0.0825449
'NCAPH'	soluble	HS	-0.0579035
'COPB1'	soluble	HS	0.209032
'TAPT1'	soluble	HS	0.38673
'TMA16'	soluble	HS	-0.271324
'USP16'	soluble	HS	-0.15256
'QKI'	soluble	HS	-0.52497
'CENPF'	soluble	HS	-0.14457
'SYPL1'	soluble	HS	0.270795
'MAN1A2'	soluble	HS	0.0828187
'KPNA3'	soluble	HS	0.0512694
'IKBIP'	soluble	HS	-0.0250552
'KLHL18'	soluble	HS	-0.197243
'TAF1'	soluble	HS	-0.594179
'STON2'	soluble	HS	-0.154178
'SSB'	soluble	HS	-0.131798
'PAPSS1'	soluble	HS	0.134649
'EPCAM'	soluble	HS	0.165962
'GHDC'	soluble	HS	0.0608363
'SAAL1'	soluble	HS	-0.195539
'TSPO'	soluble	HS	0.419074
'CMTR1'	soluble	HS	-0.133577
'COPG2'	soluble	HS	0.183853
'ASNA1'	soluble	HS	0.262013
'FLCN'	soluble	HS	-0.483767
'DNAJC9'	soluble	HS	-0.305988
'ATP11C'	soluble	HS	0.182825
'NDUFB10'	soluble	HS	-0.0261985
'SEC24C'	soluble	HS	-0.0470414
'SRSF1'	soluble	HS	0.105608
'SNRPA1'	soluble	HS	0.0130925
'COPZ1'	soluble	HS	0.0985685
'PRRC1'	soluble	HS	0.147303
'TUBGCP2'	soluble	HS	-0.0871638
'HEBP1'	soluble	HS	0.301693
'SLC4A1AP'	soluble	HS	-0.117586
'ABCC4'	soluble	HS	0.167721
'SMPD4'	soluble	HS	-0.0619959
'SMNDC1'	soluble	HS	0.157647
'ANPEP'	soluble	HS	0.135279
'PITPNA'	soluble	HS	0.302635
'SNRPA'	soluble	HS	0.0776355
'HEXIM1'	soluble	HS	0.201163
'DCTD'	soluble	HS	0.3384
'CSTF3'	soluble	HS	0.106765
'C18ORF32'	soluble	HS	-0.0343365
'EIF4A3'	soluble	HS	0.0136595
'ERAP1'	soluble	HS	0.172521
'LGALS8'	soluble	HS	-0.206404
'HBE1'	soluble	HS	0.0430637
'MAGEC1'	soluble	HS	-0.0355407
'S100A11'	soluble	HS	-0.0269777
'ARPC4'	soluble	HS	0.0946608
'C19ORF43'	soluble	HS	0.0604288
'TM9SF2'	soluble	HS	0.257073
'IRAK4'	soluble	HS	-0.0824149
'YME1L1'	soluble	HS	0.143388
'ANKHD1'	soluble	HS	-0.335764
'ALDH1B1'	soluble	HS	0.166849
'ACAA1'	soluble	HS	0.364009
'ANKRD27'	soluble	HS	-0.191287
'NARF'	soluble	HS	-0.123676
'SMC5'	soluble	HS	-0.144885
'BRAP'	soluble	HS	-0.122189
'RTCA'	soluble	HS	0.130082
'GTSE1'	soluble	HS	-0.179303
'RWDD1'	soluble	HS	0.135339
'TIMM23'	soluble	HS	0.210339
'GBE1'	soluble	HS	-0.185081
'NAGA'	soluble	HS	0.338485
'ABHD10'	soluble	HS	0.13637
'CLPTM1'	soluble	HS	0.141384
'PSMG1'	soluble	HS	0.282306
'PRTFDC1'	soluble	HS	0.18898
'WBP11'	soluble	HS	0.0299388
'ACOX1'	soluble	HS	0.231991
'TRIP11'	soluble	HS	-0.145289
'ITPA'	soluble	HS	0.179357
'NDUFA12'	soluble	HS	-0.17219
'NFATC2IP'	soluble	HS	-0.443494
'DCTPP1'	soluble	HS	0.187641
'OBSL1'	soluble	HS	-0.175919
'PNPO'	soluble	HS	0.0592287
'CNOT4'	soluble	HS	0.110588
'GSTP1'	soluble	HS	0.141296
'TXN'	soluble	HS	0.0930703
'CCDC12'	soluble	HS	-0.0516106
'PCYOX1'	soluble	HS	0.329548
'RHAG'	soluble	HS	0.269545
'SYK'	soluble	HS	-0.190422
'CALU'	soluble	HS	0.18614
'SLC19A1'	soluble	HS	0.14536
'ATP6V1C1'	soluble	HS	-0.0136442
'RAB8B'	soluble	HS	0.162583
'NUTF2'	soluble	HS	-0.00603201
'C2ORF47'	soluble	HS	0.237722
'MRPL44'	soluble	HS	-0.20093
'SH3BP5L'	soluble	HS	-0.24563
'TPT1'	soluble	HS	-0.0666504
'PLD3'	soluble	HS	0.122722
'USP47'	soluble	HS	0.00550704
'ASPH'	soluble	HS	0.154351
'BLM'	soluble	HS	-0.489411
'RANBP6'	soluble	HS	-0.221031
'IRAK1'	soluble	HS	-0.0489225
'BSG'	soluble	HS	0.0630635
'BZW1'	soluble	HS	-0.110646
'SERBP1'	soluble	HS	0.0727908
'RAB8A'	soluble	HS	0.224545
'OPLAH'	soluble	HS	0.212767
'SUCLG2'	soluble	HS	0.168722
'SRGAP2'	soluble	HS	-0.125719
'SLC12A9'	soluble	HS	0.106537
'CNOT1'	soluble	HS	-0.0511793
'ZNF143'	soluble	HS	-0.142268
'HSD17B11'	soluble	HS	0.276355
'GIGYF2'	soluble	HS	-0.233521
'SRSF5'	soluble	HS	-0.130224
'EED'	soluble	HS	-0.228631
'NME7'	soluble	HS	-0.135535
'RXRA'	soluble	HS	-0.455753
'GBAS'	soluble	HS	0.201751
'LAMP2'	soluble	HS	0.127237
'NOP2'	soluble	HS	0.2888
'TM9SF4'	soluble	HS	0.189907
'HDGFRP3'	soluble	HS	0.193265
'AP3S1'	soluble	HS	-0.216867
'PSMD14'	soluble	HS	0.216207
'ACTR1A'	soluble	HS	0.224079
'FBXO28'	aggregator	HS	-0.610396
'BCS1L'	soluble	HS	0.166613
'C1ORF131'	soluble	HS	0.0125371
'HDAC3'	soluble	HS	-0.216243
'ZNF106'	soluble	HS	-0.399914
'GK|GK3P'	soluble	HS	0.327324
'RAB4A'	soluble	HS	0.275367
'ATG4B'	soluble	HS	-0.0521128
'CMBL'	soluble	HS	0.196416
'RAP1B'	soluble	HS	0.0187019
'CIRBP'	soluble	HS	0.229215
'TAF5'	soluble	HS	-0.259013
'HMGB1'	soluble	HS	0.155515
'DHDDS'	soluble	HS	0.225561
'REEP4'	soluble	HS	0.257915
'TCEA1'	soluble	HS	0.0861266
'MYO18A'	soluble	HS	-0.0573368
'NDUFA9'	soluble	HS	-0.0275863
'PSMD2'	soluble	HS	0.145256
'CEP131'	soluble	HS	-0.170613
'EEA1'	soluble	HS	0.0769143
'RSBN1'	soluble	HS	0.120502
'PARL'	soluble	HS	0.197103
'MAP2K2'	soluble	HS	0.166361
'AKT1'	soluble	HS	-0.141022
'PIGT'	soluble	HS	0.14986
'CHML'	soluble	HS	0.213344
'EPHX2'	soluble	HS	0.23605
'ARF5'	soluble	HS	0.189934
'MCM5'	soluble	HS	0.156135
'KIF20A'	soluble	HS	-0.504966
'CRLF3'	soluble	HS	-0.0604887
'GHITM'	soluble	HS	0.305581
'ARF3|ARF1'	soluble	HS	0.122361
'HCLS1'	soluble	HS	0.157371
'GMPR2'	soluble	HS	0.206525
'PDF'	soluble	HS	0.128773
'KANSL2'	soluble	HS	-0.325848
'GNAI3'	soluble	HS	0.214002
'ALG5'	soluble	HS	0.276853
'DLAT'	soluble	HS	0.0362702
'FAM20B'	soluble	HS	0.246608
'NUP88'	soluble	HS	-0.133805
'DHRS11'	soluble	HS	0.155722
'DVL2'	soluble	HS	-0.351262
'VPS45'	soluble	HS	-0.0653765
'ANAPC4'	soluble	HS	0.296483
'DUT'	soluble	HS	0.132235
'EXOC1'	soluble	HS	-0.024606
'RREB1'	soluble	HS	-0.22412
'TRAFD1'	soluble	HS	0.0488285
'SELENBP1'	soluble	HS	0.197814
'ETFDH'	soluble	HS	0.234813
'BLVRA'	soluble	HS	0.273006
'AP2A1'	soluble	HS	0.142515
'DHX34'	soluble	HS	-0.637244
'PPA1'	soluble	HS	0.240743
'MYADM'	soluble	HS	0.204481
'DBT'	soluble	HS	0.204014
'SRSF7'	soluble	HS	-0.107466
'NT5C2'	soluble	HS	0.239572
'NFAT5'	soluble	HS	-0.107274
'GLB1'	soluble	HS	0.23539
'REEP6'	soluble	HS	0.0772945
'DDX56'	soluble	HS	-0.195505
'ARHGEF1'	soluble	HS	-0.117532
'APOBEC3B'	soluble	HS	-0.460055
'HSP90AB1'	soluble	HS	0.163772
'ICMT'	soluble	HS	0.164472
'NDUFC2'	soluble	HS	0.0699922
'LGALS1'	soluble	HS	0.169312
'RHEB'	soluble	HS	0.159653
'UMPS'	soluble	HS	0.143154
'MED1'	soluble	HS	0.00984218
'STIL'	soluble	HS	-0.478302
'SEPHS1'	soluble	HS	0.252056
'PSMC1'	soluble	HS	0.0972869
'CAMK2G'	soluble	HS	0.0162756
'TNFRSF8'	soluble	HS	0.151633
'TFCP2'	soluble	HS	-0.101138
'ZNF385A'	soluble	HS	-0.368201
'SEC24B'	soluble	HS	0.0663948
'SNRNP70'	soluble	HS	0.0495622
'MTHFS'	soluble	HS	-0.123309
'DNAJC10'	soluble	HS	0.0644088
'MORF4L1'	soluble	HS	-0.0549509
'TRPV2'	soluble	HS	0.232826
'DPCD'	soluble	HS	-0.185495
'RIPK1'	soluble	HS	-0.159163
'ELP4'	soluble	HS	0.240475
'GFM1'	soluble	HS	-0.0805818
'FASTKD2'	soluble	HS	-0.0568448
'CBX8'	soluble	HS	-0.51943
'FUBP1'	soluble	HS	-0.00226355
'SNX3'	soluble	HS	-0.2793
'SPATA5'	soluble	HS	0.193921
'PRRC2A'	soluble	HS	0.0390408
'SENP1'	soluble	HS	-0.480798
'SLC5A6'	soluble	HS	0.476905
'NDRG2'	soluble	HS	0.189356
'ACO2'	soluble	HS	-0.0972114
'ELP2'	soluble	HS	0.269985
'CDC40'	soluble	HS	-0.164132
'CANT1'	soluble	HS	0.225707
'PDCD6IP'	soluble	HS	-0.161082
'NGLY1'	soluble	HS	-0.0884178
'EMC10'	soluble	HS	0.17891
'PELO'	soluble	HS	-0.0773405
'ATP6V1G1'	soluble	HS	-0.02182
'MARCH5'	soluble	HS	0.00782536
'ZDHHC5'	soluble	HS	0.268439
'PABPC1'	soluble	HS	0.116945
'PSMD6'	soluble	HS	0.0784655
'RAB27A'	soluble	HS	0.17521
'TMEM259'	soluble	HS	0.139378
'UFC1'	soluble	HS	0.0728485
'ASUN'	soluble	HS	-0.0510706
'MFF'	soluble	HS	0.070331
'DCTN1'	soluble	HS	-0.0462657
'GABARAPL2'	soluble	HS	0.268491
'SLBP'	soluble	HS	-0.364925
'SEC61B'	soluble	HS	0.191929
'UNC13D'	soluble	HS	-0.202325
'PUF60'	soluble	HS	-0.180498
'ISG15'	soluble	HS	-0.159333
'DCTN6'	soluble	HS	-0.00160133
'PSMD3'	soluble	HS	0.130564
'ERLIN2'	soluble	HS	0.0967946
'VPS4B'	soluble	HS	0.111042
'ABHD14B'	soluble	HS	0.1391
'SLC2A14'	soluble	HS	0.214248
'P0434_MP_INTS11|CPSF3L'	soluble	HS	-0.0659216
'ZNF787'	soluble	HS	0.0458034
'DEGS1'	soluble	HS	0.202971
'SNU13'	soluble	HS	0.259956
'CFDP1'	soluble	HS	0.0067542
'PPP6R3'	soluble	HS	0.095953
'MESDC2'	soluble	HS	0.115564
'GGCT'	soluble	HS	0.173628
'RPL10A'	soluble	HS	0.00389722
'DYNLL1'	soluble	HS	-0.0944052
'PCM1'	soluble	HS	-0.303575
'ZNHIT2'	soluble	HS	-0.237757
'CDK5RAP2'	soluble	HS	-0.115757
'ITGA5'	soluble	HS	-0.00330865
'FBL'	soluble	HS	0.243148
'ABCB10'	soluble	HS	0.163441
'KLC1'	soluble	HS	0.130463
'ARV1'	soluble	HS	0.160534
'ATP13A3'	soluble	HS	0.166007
'XPOT'	soluble	HS	0.0544189
'MAP7D3'	soluble	HS	-0.0991781
'GSK3A'	soluble	HS	0.24921
'CKS1B'	soluble	HS	-0.311681
'LSG1'	soluble	HS	-0.0529758
'ABCD3'	soluble	HS	0.108848
'GOLGA2'	soluble	HS	-0.220959
'RPUSD3'	soluble	HS	-0.360204
'MTHFR'	soluble	HS	0.248587
'RALB'	soluble	HS	0.231626
'HARS2'	soluble	HS	0.150392
'GGA1'	soluble	HS	0.0929954
'MARS'	soluble	HS	0.118807
'VPS26A'	soluble	HS	0.25459
'RINT1'	soluble	HS	0.00277064
'KDM6A'	soluble	HS	-0.238619
'ANKZF1'	soluble	HS	-0.11327
'DNAJC7'	soluble	HS	-0.0620713
'KARS'	soluble	HS	0.0642499
'TATDN3'	soluble	HS	0.192465
'HTRA2'	soluble	HS	0.180255
'NIPSNAP1'	soluble	HS	0.149503
'DFFA'	soluble	HS	0.147063
'PLSCR1'	soluble	HS	0.233026
'TAF2'	soluble	HS	-0.0524721
'PACSIN3'	soluble	HS	-0.268032
'TATDN1'	soluble	HS	0.164493
'SDF2L1'	soluble	HS	0.31847
'TP53RK'	soluble	HS	0.0383763
'EPB41'	soluble	HS	0.146989
'SMN2|SMN1'	soluble	HS	-0.0126627
'ECHS1'	soluble	HS	0.117231
'EPB41L2'	soluble	HS	0.156308
'MADD'	soluble	HS	-0.17406
'MRPL40'	soluble	HS	-0.493341
'PYCR2'	soluble	HS	0.175064
'TXLNG'	soluble	HS	0.0788965
'SNRNP40'	soluble	HS	-0.214089
'TJP2'	soluble	HS	-0.205326
'MTX1'	soluble	HS	0.156085
'OTULIN'	soluble	HS	-0.128058
'MASTL'	soluble	HS	-0.37699
'PRDX2'	soluble	HS	0.193594
'C19ORF54'	soluble	HS	-0.17897
'EDF1'	soluble	HS	-0.0894778
'COMT'	soluble	HS	0.0963727
'CHAF1B'	soluble	HS	0.0814039
'UBE2G2'	soluble	HS	-0.29154
'TRIM21'	soluble	HS	-0.0403714
'ERMP1'	soluble	HS	0.107146
'HSPE1'	soluble	HS	0.0580238
'SPN'	soluble	HS	-0.156887
'CLTA'	soluble	HS	0.106041
'SSR4'	soluble	HS	0.190845
'PXN'	soluble	HS	0.00557715
'MCM6'	soluble	HS	0.123355
'HSPA4L'	soluble	HS	0.131343
'SCAMP1'	soluble	HS	0.303959
'FABP5'	soluble	HS	0.237666
'PPOX'	soluble	HS	0.111542
'MBD1'	soluble	HS	-0.256176
'NUDT3'	soluble	HS	0.326833
'TMX3'	soluble	HS	0.238356
'NOL6'	soluble	HS	0.234012
'FOXRED1'	soluble	HS	-0.0767393
'ARPC3'	soluble	HS	-0.0466894
'DDT'	soluble	HS	0.158746
'UBR1'	soluble	HS	-0.336323
'AGO2'	soluble	HS	0.127962
'SCAF4'	soluble	HS	-0.417174
'MCTS1'	soluble	HS	0.100322
'SRSF3'	soluble	HS	0.152279
'SMG6'	soluble	HS	-0.448687
'SNUPN'	soluble	HS	-0.24731
'MOB2'	soluble	HS	-0.226548
'BID'	soluble	HS	0.259025
'IPO8'	soluble	HS	-0.199631
'SCARB1'	soluble	HS	0.135433
'TMED2'	soluble	HS	0.312638
'EXOSC3'	soluble	HS	0.214726
'CYB5R1'	soluble	HS	0.203012
'MOCS2'	soluble	HS	0.291621
'LACTB2'	soluble	HS	0.240834
'EIF4G1'	soluble	HS	-0.195224
'ATPIF1'	soluble	HS	-0.162408
'PPIH'	soluble	HS	-0.0567439
'TBC1D13'	soluble	HS	0.192265
'MRPL22'	soluble	HS	-0.191104
'BTF3'	soluble	HS	0.0113881
'NBAS'	soluble	HS	-0.030926
'RFESD'	soluble	HS	0.19664
'RNASEH2A'	soluble	HS	-0.0257232
'WBP2'	soluble	HS	0.206345
'TOP2B'	soluble	HS	-0.190889
'CSTF1'	soluble	HS	0.106831
'FNDC3A'	soluble	HS	-0.274432
'RPS7'	soluble	HS	0.0478598
'ATIC'	soluble	HS	0.205439
'RTN4'	soluble	HS	0.105643
[truncated: 21,936 more rows]

## Sheet: Figure3B
DESCRIPTION OF THE DATA
	gene_name : protein identifier
	slope : the slope of solubility values as a function of recovery time
	set : protein classification according to solubility values; 'aggregators' have significantly decreased solubility upon heat shock - other proteins are classified as 'soluble'; see main text for details
gene_name	slope	set
'GTF3C1'	0.06898	aggregator
'KIN'	0.100815	aggregator
'ZNF451'	0.0746061	aggregator
'KIF4A'	0.081103	aggregator
'MLH1'	0.0667774	aggregator
'TARDBP'	0.107692	aggregator
'KIFC1'	0.0813614	aggregator
'NOSIP'	0.0761502	aggregator
'KDM1A'	0.0272745	soluble
'DDX41'	0.0700417	aggregator
'GTF2I'	0.114285	aggregator
'HIRA'	0.0972272	aggregator
'MSH6'	0.0297595	aggregator
'PARP1'	0.0303201	aggregator
'KPNA2'	0.0122851	aggregator
'RAD18'	0.0840249	aggregator
'LIG3'	0.0337031	aggregator
'RAVER1'	0.0520863	aggregator
'RCC1'	0.0406809	aggregator
'PRPF6'	0.0717086	aggregator
'XAB2'	0.0692204	aggregator
'BAZ1A'	0.0844219	aggregator
'AMMECR1'	0.0300013	aggregator
'XRCC5'	0.0153797	aggregator
'NSUN2'	0.0127719	soluble
'RBM12B'	0.0631529	aggregator
'RNF40'	0.060048	aggregator
'NKRF'	0.0628075	aggregator
'CDK11B|CDC2L1'	0.070181	aggregator
'CWC22'	0.0706627	aggregator
'C4ORF27'	0.0400683	aggregator
'TFIP11'	0.0254801	aggregator
'CDC45'	0.00646826	aggregator
'FEN1'	0.0718041	aggregator
'NONO'	0.0846801	aggregator
'WRN'	0.0771948	aggregator
'TH1L|NELFCD'	0.0655906	aggregator
'PRC1'	0.0940631	aggregator
'HNRNPL'	0.0366663	aggregator
'DCUN1D5'	0.0791718	aggregator
'POLR1C'	0.0350478	soluble
'CHAF1A'	0.116567	aggregator
'PPM1G'	0.0650709	aggregator
'SMARCA4'	0.0956728	aggregator
'TOPBP1'	0.037811	aggregator
'PAXBP1'	0.0374019	aggregator
'POLE2'	0.0577823	soluble
'CASC5'	0.00188956	soluble
'SMARCD1'	0.0749927	aggregator
'HNRNPA0'	0.0785724	aggregator
'MATR3'	0.0776638	aggregator
'SKP2'	0.0885123	aggregator
'RBM6'	0.0497442	aggregator
'ZNHIT6'	0.109236	aggregator
'ANLN'	0.083939	aggregator
'MAD1L1'	0.0527762	aggregator
'VRK1'	-0.00861124	aggregator
'RCOR1'	0.0555346	aggregator
'HNRNPM'	0.0607221	aggregator
'LRWD1'	0.0731414	aggregator
'BRD4'	0.162136	aggregator
'USP48'	0.035137	aggregator
'RANBP2'	0.0541235	aggregator
'U2AF1L5|U2AF1'	0.0370119	soluble
'SND1'	-0.0124397	soluble
'NIPBL'	0.0494868	aggregator
'INTS1'	0.075532	aggregator
'PDS5A'	0.030003	aggregator
'SRSF10'	-0.00459293	soluble
'UBR5'	0.0551946	aggregator
'RIF1'	-0.00143442	aggregator
'DIS3'	0.0425003	soluble
'RNF20'	0.0224994	aggregator
'PRPF40A'	0.0393761	aggregator
'CBFA2T3'	0.105869	aggregator
'ZC3H11A'	0.063247	aggregator
'HNRNPH3'	0.048744	aggregator
'RBM15'	0.0694026	aggregator
'PRIM1'	-0.012879	soluble
'DHFR'	0.031298	aggregator
'PRPF31'	0.0526164	aggregator
'RBM5'	0.112561	aggregator
'POLE'	-0.00501493	aggregator
'PUS1'	0.0359742	aggregator
'EZH2'	0.109632	aggregator
'POLD1'	0.0151368	soluble
'CDC5L'	0.0507361	aggregator
'XPC'	0.0371815	aggregator
'SMARCC1'	0.10796	aggregator
'CDC73'	0.0484442	aggregator
'SAP18'	0.0534683	aggregator
'RBM17'	0.0345779	soluble
'ADNP'	0.0600209	aggregator
'UHRF1'	0.145037	aggregator
'ARID4B'	0.0848029	aggregator
'POLR1E'	0.0901849	aggregator
'FANCI'	-0.00560322	aggregator
'EXOSC10'	0.0845274	aggregator
'KIF2C'	0.0100588	soluble
'RNPS1'	0.0354579	soluble
'CHD7'	0.0885608	aggregator
'HNRNPF'	0.0031228	soluble
'SUPT16H'	0.0384946	aggregator
'TRIM33'	0.0523625	aggregator
'CRNKL1'	0.0397991	aggregator
'NCBP3'	0.0641741	aggregator
'TTK'	-0.0451465	soluble
'NCAPD3'	0.00682552	soluble
'TRA2A'	0.0172962	aggregator
'RBBP6'	0.0304959	soluble
'SMARCA2'	0.0690141	aggregator
'DDX42'	0.072604	aggregator
'STAT1'	-0.0760593	soluble
'GPKOW'	0.0389466	soluble
'BPTF'	0.0498578	aggregator
'YY1'	0.0365109	soluble
'HNRNPLL|HNRPLL'	0.014095	aggregator
'DNAAF5'	-0.00766845	soluble
'SUGP2'	0.0424218	aggregator
'NOM1'	0.070999	aggregator
'DIEXF'	0.0360446	aggregator
'HTATSF1'	0.0848272	aggregator
'TCEB3'	0.120574	aggregator
'NAB2'	0.122986	aggregator
'PTPN2'	-0.00350644	soluble
'USP7'	0.0162278	soluble
'DAXX'	0.186184	aggregator
'RECQL5'	0.0445856	aggregator
'OGFR'	0.078264	aggregator
'RBM39'	0.030024	aggregator
'UTP20'	0.00277708	aggregator
'DDX50'	0.004517	aggregator
'RPA1'	0.0297678	soluble
'SF3A3'	-0.00427201	soluble
'POLD3'	0.0048531	aggregator
'MBTD1'	0.0879678	aggregator
'PCF11'	0.0981576	aggregator
'RRP12'	-0.00464692	aggregator
'CHD1L'	0.0270328	aggregator
'PDCD2'	0.0413915	aggregator
'CDK5RAP1'	-0.0285379	soluble
'PHF20L1'	0.10621	aggregator
'XRN2'	0.0598021	soluble
'RTN4IP1'	-0.0458127	soluble
'PTBP3'	0.0357608	aggregator
'PRAME'	0.209301	aggregator
'CTR9'	0.0871349	aggregator
'TRNAU1AP'	0.0600776	aggregator
'GSE1'	0.0653703	aggregator
'C9ORF64'	-0.031272	soluble
'TWISTNB'	0.0251997	aggregator
'ARID3A'	0.130804	aggregator
'NELFA'	0.104107	aggregator
'RBM26'	0.0428103	soluble
'SMARCAD1'	0.0344088	aggregator
'PNKP'	0.045364	aggregator
'FKBP5'	0.0283363	soluble
'SMARCA5'	0.0432526	aggregator
'ARID2'	0.110847	aggregator
'CHD4'	0.0505804	aggregator
'KAT8'	0.0846432	aggregator
'FAM50A'	0.07243	soluble
'PAF1'	0.0330914	aggregator
'SYMPK'	0.0259123	soluble
'GTF2B'	0.0530837	soluble
'RPRD2'	0.0631287	aggregator
'BYSL'	0.00124286	aggregator
'SON'	0.0212245	aggregator
'MAGED2'	0.00486829	soluble
'DDX5'	0.0173307	aggregator
'NXF1'	0.0604572	aggregator
'MTA3'	0.0483899	aggregator
'ESF1'	0.0345409	aggregator
'U2SURP'	0.0693725	aggregator
'ZBTB33'	0.0897568	aggregator
'DPF2'	0.0595155	aggregator
'ZC3H18'	0.0495432	aggregator
'WRNIP1'	-0.0106993	aggregator
'ADAR'	0.0211482	soluble
'ACTL6A'	0.0177782	soluble
'ZMYM4'	0.0662663	aggregator
'GNL3'	0.03178	aggregator
'SMARCD2'	0.114033	aggregator
'CTNNBL1'	0.061032	aggregator
'IRF2BPL'	0.14629	aggregator
'HNRNPH1'	0.0257895	soluble
'ELAVL1'	0.0360413	soluble
'ABT1'	0.0947186	aggregator
'TCERG1'	0.0706232	soluble
'HMCES'	0.0304174	aggregator
'HELLS'	0.0619274	aggregator
'STXBP2'	-0.0269729	soluble
'GABPA'	0.0318877	soluble
'TOP3A'	0.0338227	aggregator
'MTA2'	0.056709	soluble
'USP11'	-0.0722348	aggregator
'ARID3B'	0.0786077	aggregator
'NSUN5'	0.0722194	aggregator
'SATB2'	0.117715	aggregator
'FANCD2'	0.0300033	aggregator
'ZNF326'	0.0466366	aggregator
'LAS1L'	0.0269531	aggregator
'CHERP'	0.0749205	aggregator
'MYD88'	0.0295947	soluble
'ZMYND8'	0.0933803	aggregator
'TYMS'	-0.00893842	soluble
'PBRM1'	0.0174373	aggregator
'DDX3X'	-0.0218343	soluble
'TRIM28'	0.0583815	soluble
'PPIL2'	0.0166744	aggregator
'POLR1B'	0.040435	soluble
'LIG1'	0.0204945	soluble
'IRF2BP1'	0.0502766	aggregator
'CDC34'	0.0432291	soluble
'SNIP1'	0.0498599	aggregator
'SETD2'	0.0516487	aggregator
'POLR3A'	0.0159668	soluble
'SLC29A1'	-0.0642526	soluble
'NOC4L'	0.0744683	aggregator
'MRPL1'	0.0121241	soluble
'MGA'	0.117497	aggregator
'CTNND1'	-0.0149215	soluble
'RBM25'	0.0439668	aggregator
'MAPRE2'	-0.00821929	soluble
'ORC2'	0.0581882	soluble
'IGF2R'	-0.00483632	soluble
'TOP1'	0.0540852	aggregator
'ANK1'	-0.0417913	soluble
'LASP1'	-0.0228873	soluble
'PPP4R3B'	0.0663182	soluble
'RBM14'	0.0377674	aggregator
'LEMD3'	0.0518703	soluble
'ERP29'	-0.0033847	soluble
'ZNF131'	0.0151637	aggregator
'PKP3'	0.00113377	soluble
'TSFM'	0.000623975	soluble
'TTLL12'	-0.0680048	soluble
'CPSF1'	0.0302825	soluble
'SLU7'	0.0816772	aggregator
'SMCHD1'	0.000875412	aggregator
'UBTF'	0.0803133	aggregator
'GOT2'	-0.0285099	soluble
'ZMYM3'	0.0458398	aggregator
'FIP1L1'	0.0494582	soluble
'HDLBP'	-0.0155657	soluble
'P4HB'	-0.0180325	soluble
'FASTKD1'	-0.014736	soluble
'DEK'	0.0556412	soluble
'MORC2'	0.0304572	aggregator
'YTHDC1'	0.0724326	aggregator
'CSDE1'	0.00655276	soluble
'SPEN'	0.0593388	aggregator
'NDC80'	-0.0206847	soluble
'NOP9'	0.119263	aggregator
'SIN3A'	0.051172	aggregator
'FOXK2'	0.116498	aggregator
'CWC27'	0.0528485	aggregator
'SERPINH1'	-0.025926	soluble
'ILKAP'	0.0277057	soluble
'GTF3C5'	0.0027009	soluble
'ATP6V0A1'	-0.0305256	soluble
'ZNF609'	0.0622722	aggregator
'ZNF318'	0.0846368	aggregator
'XRCC6'	-0.0330367	soluble
'CDK6'	-0.0178018	soluble
'TBRG4'	-0.0430083	soluble
'RALY'	0.0104843	soluble
'POLR1A'	0.0426258	soluble
'GATAD2A'	0.0721818	aggregator
'RNGTT'	0.0152764	aggregator
'EYA3'	0.0852968	aggregator
'CPT2'	-0.00806224	soluble
'PHB2'	-0.0146885	soluble
'RCOR3'	0.105345	aggregator
'CPSF4'	0.0413424	aggregator
'RBM28'	0.0239571	soluble
'EXOSC7'	-0.0287709	soluble
'ATP5H'	0.00414582	soluble
'NBN'	0.00534777	soluble
'CPSF2'	0.0340343	soluble
'CELF1'	0.0384077	soluble
'TFRC'	-0.0272399	soluble
'PRPF3'	0.0153687	soluble
'GTF2H2|GTF2H2C'	0.0151331	soluble
'WAPL'	0.0322294	aggregator
'PRIM2'	0.0132851	soluble
'BTK'	-0.0512119	soluble
'MORC3'	-0.0188271	soluble
'YARS2'	8.7264e-05	soluble
'NACC1'	0.0375457	soluble
'H7BZW1|C21ORF59'	0.0657874	aggregator
'RAD17'	0.00771534	soluble
'ACSM3'	-0.0206131	soluble
'PRPF8'	0.00281874	soluble
'KIF20B'	0.0888067	aggregator
'GCFC2'	0.072529	aggregator
'TRIM24'	0.126731	aggregator
'EIF2AK2'	-0.0300025	soluble
'PDIA3'	-0.00739671	soluble
'GIGYF1'	0.00763548	soluble
'DDX46'	0.0220926	aggregator
'PDIA6'	-0.0134518	soluble
'POGZ'	0.0504502	aggregator
'GANAB'	-0.0158102	soluble
'GTF2H1'	0.0457919	aggregator
'GCN1'	-0.117942	soluble
'WDR33'	0.0207047	soluble
'NELFB'	0.0553494	aggregator
'DDX39A'	-0.0193388	soluble
'RNASEH2B'	-0.010313	soluble
'HYOU1'	-0.000874095	soluble
'SETD1A'	0.07806	aggregator
'POLR3B'	0.0269612	soluble
'SNX17'	0.00507077	soluble
'UBN2'	0.112426	aggregator
'NUF2'	-0.0292239	soluble
'AIFM1'	-0.0136439	soluble
'NCAPG2'	0.0520626	soluble
'NPAT'	-0.00468093	aggregator
'PNN'	0.0252661	soluble
'MTERF3'	0.0262144	soluble
'POLB'	0.0690974	aggregator
'TRMT2A'	0.00224927	soluble
'DDX23'	0.0280117	soluble
'CANX'	-0.0197828	soluble
'NR3C1'	0.0385532	soluble
'GTF3C3'	0.00266489	aggregator
'PDS5B'	-0.000256408	soluble
'MTIF2'	-0.0156449	soluble
'IK'	0.0662515	soluble
'QRICH1'	0.0492052	aggregator
'SLC3A2'	-0.000283309	soluble
'CMIP'	-0.019491	soluble
'HDAC1'	0.0375312	soluble
'GPATCH8'	0.0300564	soluble
'NDUFAF7'	-0.00708211	aggregator
'AKAP8L'	0.0027125	aggregator
'GRB10'	-0.0147433	soluble
'SLC25A24'	-0.021363	soluble
'TOMM40'	-0.0257159	soluble
'GNL3L'	-0.018214	soluble
'SLC1A5'	-0.0187525	soluble
'SRRM2'	0.0366134	soluble
'SCML2'	0.163615	aggregator
'TP53BP1'	0.0325843	soluble
'MSH2'	0.00993314	soluble
'USP34'	0.0176158	soluble
'HADHA'	-0.0449309	soluble
'RBM10'	0.0349488	soluble
'XRCC1'	0.071166	aggregator
'PARP12'	0.0251665	soluble
'NOC2L'	-0.0265756	aggregator
'PPHLN1'	0.0464075	soluble
'BAZ2A'	0.138454	aggregator
'SMARCB1'	0.105766	aggregator
'SLC9A3R1'	-0.00194586	soluble
'PBK'	0.00708661	soluble
'MMS19'	-0.0142266	soluble
'RACGAP1'	0.0783711	soluble
'KIAA1429'	0.00426542	soluble
'SAP30'	0.0706957	soluble
'STOML2'	0.0185912	soluble
'DNAJB11'	-0.00848485	soluble
'SRBD1'	0.092187	aggregator
'PES1'	0.0431268	aggregator
'MRPS31'	0.0172253	soluble
'TRIT1'	0.0234155	aggregator
'CDC2|CDK1'	-0.0384316	soluble
'FAM118B'	0.00728781	soluble
'MLLT1'	0.0326213	soluble
'HSP90B1'	-0.0161106	soluble
'AKAP8'	0.00724356	soluble
'SNX15'	0.0898685	soluble
'PPIL4'	0.0211116	soluble
'CPSF6'	-0.000124315	soluble
'LMAN1'	-0.0214741	soluble
'RPS6KB2'	-0.00618041	soluble
'SSRP1'	0.0518735	soluble
'CDKN2AIP'	0.00776402	soluble
'TAF4'	0.132313	aggregator
'UBLCP1'	-0.020888	soluble
'MYSM1'	0.0558926	aggregator
'RBM12'	-0.00408842	soluble
'VDAC2'	-0.0417856	soluble
'PREP'	-0.0483412	soluble
'ELL'	0.142603	aggregator
'SNRNP200'	-0.0098234	soluble
'ZC3HAV1'	0.0024902	soluble
'ECI1'	-0.0219828	soluble
'CCAR2'	0.0313648	soluble
'ATP5A1'	-0.0102384	soluble
'CCT6A'	-0.0198584	soluble
'SRRT'	0.0318973	soluble
'EXOSC9'	-0.0322065	soluble
'SLC25A6'	-0.0124019	soluble
'MCMBP'	0.0091743	soluble
'PPIG'	-0.017379	aggregator
'DROSHA'	0.0170719	soluble
'URB1'	0.0237033	aggregator
'PCID2'	0.00827445	soluble
'UBA1'	-0.0123506	soluble
'ARID1A'	0.0851695	aggregator
'INTS12'	0.0855903	aggregator
'RPN1'	-0.0157608	soluble
'TRA2B'	-0.0167758	soluble
'GPI'	-0.0138686	soluble
'LRRC40'	-0.00693376	soluble
'TBL1XR1'	0.00161772	soluble
'EIF3I'	-0.000613505	soluble
'CCT7'	-0.0213596	soluble
'TSR1'	-0.0151276	soluble
'GTPBP10'	-0.024576	soluble
'CCT5'	-0.026374	soluble
'ZC3H15'	-0.00601213	soluble
'OLA1'	-0.0112923	soluble
'GDI2'	-0.0176042	soluble
'LENG8'	0.0349591	aggregator
'CALR'	-0.0207337	soluble
'AGFG1'	-0.0128612	soluble
'ATP5J2'	0.0276006	soluble
'CLSPN'	-0.00819406	soluble
'AK2'	0.0392389	soluble
'VCP'	-0.0165339	soluble
'FUBP3'	-0.0169477	soluble
'CLCC1'	-0.00871439	soluble
'COPS2'	-0.038137	soluble
'IGF2BP2'	-0.014387	soluble
'GTF3C4'	0.00639987	soluble
'TMX1'	-0.040573	soluble
'VCL'	0.00794796	soluble
'EHMT2'	0.0757812	soluble
'THOC1'	0.0380573	soluble
'PDIA4'	-0.00531836	soluble
'SUPT5H'	0.0194245	soluble
'ZFC3H1'	0.0222027	aggregator
'GABPB1'	0.0679588	aggregator
'DLST'	0.00355614	soluble
'APOBR'	0.0147028	soluble
'C11ORF58|SMAP'	0.00254724	soluble
'GPATCH4'	0.0763271	aggregator
'GATAD2B'	0.098785	aggregator
'ACTN1'	-0.0257827	soluble
'CFAP20'	0.0396155	soluble
'YEATS2'	0.0053123	soluble
'SFSWAP'	0.0350563	soluble
'HEATR3'	-0.00621379	soluble
'SLC25A3'	-0.0114748	soluble
'GOLPH3L'	-0.0113548	soluble
'NOL9'	0.0365357	aggregator
'NFRKB'	0.0507043	aggregator
'MEPCE'	0.000151175	soluble
'CCT3'	-0.00872467	soluble
'ZFPM1'	0.060151	aggregator
'TSEN34'	0.0154978	soluble
'TADA3'	0.046619	soluble
'RNPC3'	0.0270926	soluble
'SUPT6H'	0.0530963	soluble
'HLTF'	0.000622714	soluble
'IWS1'	0.0726805	aggregator
'TXNDC5'	-0.00339835	soluble
'DHX37'	0.0646514	aggregator
'NOP14'	0.0526014	aggregator
'DARS2'	-0.0239003	soluble
'XRN1'	-0.0455964	soluble
'SERPINB1'	-0.025037	soluble
'CHCHD3'	-0.00610695	soluble
'HPRT1'	-0.0176794	soluble
'ZNF687'	0.0574977	soluble
'MAP1B'	-0.00631864	soluble
'FBXO7'	0.0240814	soluble
'HMG20B'	0.0854555	aggregator
'MINA'	0.0648893	soluble
'CBSL|CBS'	-0.00793859	soluble
'CTDP1'	0.0643844	aggregator
'ERCC2'	0.0345948	soluble
'SHMT2'	-0.00876583	soluble
'TDRD7'	0.00852744	soluble
'MKRN2'	0.00714502	soluble
'ZNF592'	0.0619902	aggregator
'PRKCSH'	0.0342747	soluble
'POLA2'	0.00684944	soluble
'DDOST'	-0.0131856	soluble
'PHF10'	0.0584019	aggregator
'RBM4'	0.0226619	aggregator
'ZNF638'	0.00440241	soluble
'ATP5B'	-0.0104016	soluble
'LATS1'	0.0483926	aggregator
'ZC3H13'	-0.0008424	soluble
'PTCD3'	0.00254487	soluble
'RRP1B'	0.0336105	aggregator
'NCOR1'	0.0821125	aggregator
'FHOD1'	-0.0340291	soluble
'SUZ12'	0.0630061	aggregator
'RAB7A'	-0.0220555	soluble
'VDAC1'	-0.0340409	soluble
'MTDH'	-0.009198	soluble
'SLC25A20'	0.0117337	soluble
'AKAP9'	0.0387395	soluble
'HSPD1'	-0.00772163	soluble
'PARN'	0.0202787	soluble
'ALDOA'	0.00446785	soluble
'DDX21'	-0.00921263	soluble
'GRWD1'	0.0455275	soluble
'PKMYT1'	-0.0789751	soluble
'CSNK2A2'	-0.00253003	soluble
'CS'	-0.0122929	soluble
'LIN54'	0.067981	aggregator
'MPP1'	-0.00140858	soluble
'SUMO1'	0.0711611	aggregator
'COMMD3'	0.0294369	soluble
'KDM3B'	0.020677	soluble
'LCP1'	-0.00390712	soluble
'DLD'	-0.0309187	soluble
'CTH'	-0.0326111	soluble
'MYBBP1A'	0.0333642	aggregator
'PGM2'	-0.0227937	soluble
'DDX17'	0.0147477	soluble
'PLOD3'	-0.00366254	soluble
'ACY1'	-0.0222339	soluble
'FNBP4'	0.0273317	soluble
'UGGT1'	-0.0294447	soluble
'GRAP2'	0.0598381	soluble
'SFPQ'	0.0796923	soluble
'POLR3E'	0.00596284	soluble
'DNAJB6'	-0.0165633	soluble
'CABIN1'	0.0563255	aggregator
'HOXB9'	0.0837116	aggregator
'CLASRP'	0.0449587	soluble
'DCP2'	0.0114105	soluble
'SLC25A13'	-0.0240323	soluble
'SLC1A4'	-0.0312701	soluble
'TAF6'	0.109095	aggregator
'HNRNPH2'	0.10091	aggregator
'ADD1'	-0.00736261	soluble
'GTF3C2'	0.0490966	aggregator
'CCT4'	-0.0118727	soluble
'URB2'	0.0100175	soluble
'ACAD9'	-0.0416961	soluble
'GARS'	-0.0163942	soluble
'TKT'	-0.0353441	soluble
'CHID1'	-0.0289651	soluble
'THOC2'	0.00213101	soluble
'SMARCC2'	0.113824	aggregator
'RAB1A'	-0.0207894	soluble
'YKT6'	-0.0220316	soluble
'RPRD1A'	0.0561136	aggregator
'ERO1A'	-0.00397244	soluble
'TBCE'	-0.0562531	soluble
'EXOSC2'	-0.0125738	soluble
'EIF2B1'	-0.0452322	soluble
'STT3B'	-0.0133393	soluble
'UBR2'	-0.0178702	soluble
'GRSF1'	-0.0242406	soluble
'RANGAP1'	0.0382079	soluble
'MCRS1'	0.0782054	aggregator
'KANSL3'	0.0522457	aggregator
'HADHB'	-0.0407803	soluble
'PRPF4'	-0.00961404	soluble
'LDHB'	-0.0213286	soluble
'MAPK14'	-0.0494929	soluble
'ERP44'	-0.0155093	soluble
'MRPS23'	0.0706426	aggregator
'AGAP3'	0.0620393	soluble
'SCAMP3'	-0.038658	soluble
'GSPT1'	-0.0178675	soluble
'BRD3'	0.119029	soluble
'COLGALT2'	-0.0348852	soluble
'BRD2'	0.058679	soluble
'VDAC3'	-0.0542959	soluble
'CMSS1'	0.0435428	soluble
'PPID'	-0.0134727	soluble
'TIMM17B'	-0.00419558	soluble
'FOXK1'	0.0652096	soluble
'PKM'	-0.0228473	soluble
'RNF219'	0.00735736	soluble
'EPHX1'	-0.0394683	soluble
'ARMC6'	-0.0300273	soluble
'STAT3'	0.0019385	soluble
'TK1'	-0.0384798	soluble
'STT3A'	-0.0213176	soluble
'MCM3AP'	0.041798	soluble
'RAB21'	-0.0222356	soluble
'SLC43A3'	-0.0460217	soluble
'CISD2'	-0.00817064	soluble
'GPD2'	-0.0242185	soluble
'KIAA0391'	-0.0534348	aggregator
'GFM2'	0.0121088	soluble
'KIAA1524'	-0.0597448	soluble
'ARL6IP5'	-0.0181803	soluble
'ADH5'	-0.0188245	soluble
'LNP'	-0.0189371	soluble
'KIF15'	-0.00878546	soluble
'ETFA'	-0.0118942	soluble
'TMEM245'	-0.00725653	soluble
'CAPN1'	-0.0267741	soluble
'SLC25A12'	-0.0164139	soluble
'AHCY'	-0.00806035	soluble
'NSDHL'	-0.0267038	soluble
'CACTIN'	-0.00767372	soluble
'STUB1'	-0.00814891	soluble
'KDM1B'	0.070072	soluble
'SDAD1'	0.0389813	aggregator
'VCPIP1'	-0.015019	soluble
'OSBPL9'	-0.0143973	soluble
'EIF4B'	0.00343753	soluble
'ERCC6L'	-0.0599527	soluble
'UBXN6'	-0.00894746	soluble
'A0A0C4DFX4|SRCAP'	0.0613229	soluble
'WDHD1'	0.0475205	soluble
'HEATR1'	0.0183381	aggregator
'HSPA5'	-0.00423373	soluble
'ZC3HC1'	-0.0267314	soluble
'HNRNPD'	-0.00527673	soluble
'ACTN4'	-0.0151695	soluble
'WDR43'	0.0281701	soluble
'TCP1'	-0.0186055	soluble
'LRPPRC'	-0.0423921	soluble
'DMAP1'	0.0651903	soluble
'GTF2E1'	0.0430463	soluble
'HEXB'	-0.0222926	soluble
'SDHA'	-0.0174407	soluble
'HMBOX1'	0.105508	aggregator
'HDAC2'	0.0411947	soluble
'WARS'	-0.0455736	soluble
'HNRNPC'	0.0186406	soluble
'CLP1'	0.0736869	aggregator
'GIPC1'	0.00476372	soluble
'SPCS2'	-0.0118573	soluble
'CAPZB'	-0.0161276	soluble
'EXOSC8'	-0.00640837	soluble
'LIMA1'	-0.0176128	soluble
'SMG7'	-0.00376828	soluble
'PHB'	-0.0159287	soluble
'UQCRFS1'	-0.0231471	soluble
'ARMT1'	-0.0371981	soluble
'CSNK2B'	0.0813499	soluble
'USP22'	0.0334019	soluble
'SPTBN2'	0.0442827	soluble
'ALDH9A1'	-0.027811	soluble
'UBA52'	-0.0416329	soluble
'STAT6'	0.0224105	soluble
'CD2BP2'	0.063285	aggregator
'RAB18'	-0.0327794	soluble
'IMMT'	0.000473843	soluble
'PSAT1'	-0.0217011	soluble
'BCOR'	0.0528168	aggregator
'LMAN2'	-0.0051066	soluble
'TTF2'	-0.0380843	soluble
'ATF7IP'	0.0573289	aggregator
'TRAP1'	-0.0345321	soluble
'BCR'	-0.0180373	soluble
'PGK1'	-0.00273833	soluble
'UGP2'	-0.0161948	soluble
'ORC3'	0.0362881	soluble
'CCT8'	-0.00647808	soluble
'RDX'	0.00148192	soluble
'RAB14'	0.00230211	soluble
'NCAPH2'	0.0563217	soluble
'TST'	-0.0164469	aggregator
'RPN2'	-0.0192689	soluble
'POLA1'	0.0149211	soluble
'CAPN2'	-0.00959998	soluble
'RAB1B'	-0.00178336	soluble
'COG4'	0.0292749	soluble
'PGD'	-0.0144337	soluble
'EMG1'	0.0119723	soluble
'FIGNL1'	0.0398902	soluble
'YOD1'	0.0250681	soluble
'ME1'	-0.00770603	soluble
'SMARCE1'	0.192044	aggregator
'SCAF8'	0.049187	soluble
'NUB1'	-0.0127737	soluble
'JMJD1C'	0.0225447	soluble
'ACADVL'	-0.033084	soluble
'GAK'	-0.0283341	soluble
'PHC2'	0.0456181	soluble
'CCT2'	-0.0167822	soluble
'RAP2B'	-0.0227235	soluble
'RNMT'	-0.0167081	soluble
'PGP'	-0.0177097	soluble
'PMVK'	0.0163512	soluble
'POLR2E'	0.0758883	soluble
'ABCE1'	-0.0276678	soluble
'RTFDC1'	0.0819435	soluble
'AFG3L2'	-0.0241763	soluble
'NAA50'	-0.00799335	soluble
'HARS'	-0.0127442	soluble
'EXOSC5'	0.0171779	soluble
'GFPT1'	-0.0430207	soluble
'MAT2A'	-0.017125	soluble
'SH3GLB1'	-0.0169489	soluble
'EP400'	0.0559012	soluble
'GSR'	-0.02718	soluble
'DCPS'	-0.0194441	soluble
'PLOD1'	-0.0196082	soluble
'SLC25A5'	-0.0198384	soluble
'HNRNPUL1'	0.00367681	soluble
'PDLIM1'	-0.0013221	soluble
'MRPS30'	-0.000411387	soluble
'HEXA'	-0.0054793	soluble
'CAND2'	0.00907408	soluble
'RAB11B'	-0.017765	soluble
'C1ORF112'	-0.0224056	soluble
'DCAF13'	-0.0363028	soluble
'FAH'	-0.0201507	soluble
'PPP2R5D'	-0.0262265	soluble
'KPNA6'	0.00738082	soluble
'RBM22'	0.00376742	soluble
'CTTN'	-0.0168773	soluble
'CYB5R3'	-0.0351649	soluble
'KIF14'	-0.000262586	soluble
'DDX20'	-0.0208816	soluble
'TXNRD1'	-0.0312828	soluble
'PHF19'	0.109627	aggregator
'BCAT1'	-0.0222829	soluble
'THRAP3'	-0.0418325	soluble
'BCLAF1'	-0.0242314	soluble
'DYNC1I2'	-0.0122011	soluble
'CUL4B'	-0.013903	soluble
'DHODH'	-0.0106998	soluble
'IGF2BP3'	-0.0108275	soluble
'COIL'	0.0383801	soluble
'HSDL1'	-0.0138829	soluble
'SMTN'	0.0512701	aggregator
'GMEB1'	0.0912255	soluble
'PAICS'	-0.000719569	soluble
'HM13'	-0.014491	soluble
'MYDGF'	-0.060665	soluble
'ITGB1'	0.00894242	soluble
'RRP1'	0.0643779	aggregator
'DIAPH3'	-0.0459164	soluble
'OGT'	0.00303865	soluble
'SREK1'	0.00184379	soluble
'ACP1'	0.0360376	soluble
'STOM'	-0.00237434	soluble
'EARS2'	-0.019928	soluble
'PFN1'	-0.0187463	soluble
'CAND1'	-0.0244792	soluble
'PDXDC1'	-0.00625841	soluble
'STAT5B'	-0.0647889	soluble
'RAB10'	-0.0470804	soluble
'FHL3'	0.000472024	soluble
'TIA1'	-0.0120031	soluble
'CAP1'	-0.00589357	soluble
'TARS2'	-0.0096821	soluble
'SEC61A1'	-0.0125959	soluble
'USP28'	0.0797113	aggregator
'NCOA5'	0.034011	soluble
'VAMP7'	-0.018429	soluble
'PRPF39'	0.0628635	aggregator
'FAM207A'	0.0927762	aggregator
'EEF2'	-0.0289666	soluble
'RECQL'	-0.0272757	soluble
'THOP1'	-0.0037485	soluble
'STAT5A'	-0.0165808	soluble
'SLC25A19'	-0.0189483	soluble
'VBP1'	0.0437057	soluble
'YLPM1'	0.0688522	soluble
'NCLN'	-0.0110201	soluble
'ACAT2'	-0.00333101	soluble
'TTC27'	-0.0573943	soluble
'PRPF4B'	-0.030005	soluble
'CDK4'	0.0376434	soluble
'CAT'	-0.0249239	soluble
'ATP1A1'	-0.00749617	soluble
'HACL1'	-0.0237897	soluble
'NMT1'	-0.0132855	soluble
'VAPA'	0.00245578	soluble
'LANCL2'	-0.0410872	soluble
'SCAF1'	0.0247286	soluble
'DEF6'	0.0189606	soluble
'DNTTIP2'	-0.0315053	soluble
'LEO1'	0.0108488	aggregator
'GSTO1'	-0.00558667	soluble
'EWSR1'	0.00317536	soluble
'MSH3'	0.0185057	soluble
'ACLY'	-0.0184652	soluble
'WDR44'	-0.0281421	soluble
'YARS'	-0.00848439	soluble
'TUBA4A'	-0.0512693	soluble
'PSMG2'	0.00795056	soluble
'PRPF38A'	0.0191251	soluble
'HSD17B10'	-0.0283048	soluble
'RHOC'	-0.000594352	soluble
'MAGT1'	0.0108597	soluble
'AQR'	0.0291735	soluble
'UAP1'	-0.00373821	soluble
'MAD2L1'	-0.00119664	soluble
'CPSF3'	0.00457438	soluble
'RAB35'	-0.0359824	soluble
'RAE1'	0.0201155	soluble
'FSCN1'	-0.0144206	soluble
'SARS'	-0.00544406	soluble
'MBD3'	0.0698625	soluble
'PFKL'	-0.0106904	soluble
'EIF2D'	-0.0278453	soluble
'NAMPT'	-0.0235232	soluble
'SHCBP1'	-0.00127882	soluble
'DDB1'	-0.00633595	soluble
'DNAJA3'	-0.00145308	soluble
'PURB'	-0.00419111	soluble
'CLIP1'	0.014746	soluble
'CUL3'	-0.0209227	soluble
'F8W031'	0.0214276	soluble
'MT'	-0.0257308	soluble
'EIF2S2'	-0.00487923	soluble
'MRPS27'	-0.0188949	soluble
'TXNDC12'	0.000489245	soluble
'USP3'	-0.00531835	soluble
'SART1'	-0.0145842	soluble
'EZR'	0.0101189	soluble
'CDKAL1'	-0.0610606	soluble
'SULT1A1'	-0.0198567	soluble
'HEMGN'	0.0104657	soluble
'ALDH1A1'	-0.0455342	soluble
'COLGALT1'	-0.0295446	soluble
'GUSB'	-0.052029	soluble
'SAMD1'	0.106903	aggregator
'NOA1'	-0.101834	soluble
'RNF2'	0.0378934	soluble
'LOC102724023|A0A096LPI6|C21ORF33'	-0.0366192	soluble
'APEH'	0.00980137	soluble
'PFKP'	-0.0275647	soluble
'NCL'	0.0173728	soluble
'MLF2'	0.0620667	aggregator
'NBEAL2'	-0.0322727	soluble
'GPHN'	0.00692875	soluble
'PDCL3'	-0.00199645	soluble
'AKR7A2'	-0.039202	soluble
'PHGDH'	-0.0079449	soluble
'RIOK1'	-0.00466287	soluble
'EXOSC4'	-0.00870938	soluble
'SMS'	-0.00852853	soluble
'KDM3A'	0.0824589	soluble
'PLEKHF2'	0.0332263	soluble
'MAP4'	0.00106343	soluble
'TRIM11'	0.0294744	soluble
'POM121'	0.00620446	soluble
'NAA15'	-0.0185149	soluble
'ISOC1'	0.012871	soluble
'GLE1'	0.0248879	soluble
'TOR1AIP1'	0.00865183	soluble
'PKLR'	-0.0309062	soluble
'PRDX4'	-0.0501825	soluble
'ARAP1'	-0.0428431	soluble
'NARS'	-0.027844	soluble
'RTF1'	0.0157175	soluble
'FRRS1'	-0.000362274	soluble
'KHSRP'	0.00233508	soluble
'PLBD2'	-0.0403414	soluble
'M6PR'	0.0232182	soluble
'SLIRP'	0.00907911	aggregator
'CWF19L2'	0.00460415	soluble
'SLC16A1'	-0.0306229	soluble
'F11R'	-0.00280449	soluble
'SSBP1'	-0.00982842	soluble
'HSPA9'	-0.00690216	soluble
'SPDL1'	0.0626737	aggregator
'TGM2'	-0.0379577	soluble
'LCLAT1'	-0.017013	soluble
'UBE2Q1'	0.000174227	soluble
'CDC42'	0.0108134	soluble
'COX20'	0.0205271	soluble
'CECR5'	-0.0205043	soluble
'DAP3'	-0.0419916	soluble
'ZCCHC11'	-0.0233061	soluble
'RIC8A'	0.00906106	soluble
'MDH1'	-0.0191973	soluble
'HNRNPUL2'	-0.00161452	soluble
'AGPAT1'	0.00513267	soluble
'PI4KA'	-0.0308961	soluble
'INPPL1'	-0.0113821	soluble
'SLC25A21'	0.00414033	soluble
'SERPINB9'	0.00141771	soluble
'TMEM43'	-0.0122511	soluble
'SPCS3'	-0.00328661	soluble
'PCIF1'	-0.00338829	soluble
'ARCN1'	-0.0154414	soluble
'G6PD'	-0.0153298	soluble
'DNAJC3'	-0.0172911	soluble
'CCDC47'	-0.0232031	soluble
'OXSM'	-0.0404603	soluble
'FAM120B'	-0.0732232	soluble
'LDHA'	-0.0362363	soluble
'RAB5A'	-0.00916422	soluble
'LZIC'	0.00255817	soluble
'FN3K'	-0.0198397	soluble
'IARS2'	-0.0186363	soluble
'METTL7A'	-0.0479828	soluble
'NME3'	0.00202379	soluble
'PFKFB2'	0.00231364	soluble
'LDLRAP1'	0.0204307	soluble
'APOOL'	-0.0241332	soluble
'NUP210'	0.000359601	soluble
'TBK1'	-0.0449822	soluble
'KDM5C'	0.0482218	soluble
'CBLL1'	0.0457985	soluble
'FDXR'	0.00358125	soluble
'PCGF6'	0.0751779	soluble
'GSS'	-0.00464063	soluble
'DCTN4'	-0.0485876	soluble
'VAV1'	-0.0354233	soluble
'PSMA3'	-0.0203569	soluble
'CASP8'	-0.0346797	soluble
'METTL5'	-0.0478743	soluble
'VAT1'	-0.00952942	soluble
'SMG5'	0.0236067	soluble
'TIPRL'	-0.00477078	soluble
'SUGT1'	-0.00605	soluble
'SUGP1'	0.0783466	aggregator
'DCXR'	-0.0384582	soluble
'SLC38A5'	0.0150184	soluble
'RPIA'	-0.00170669	soluble
'REEP5'	-0.00355508	soluble
'TNKS1BP1'	0.00560228	soluble
'NQO2'	-0.0153901	soluble
'ACAA2'	-0.0323532	soluble
'TRIM25'	-0.00367056	soluble
'PDXK'	-0.00214309	soluble
'SEC62'	0.00206825	soluble
'WAC'	0.0679157	soluble
'IMPDH2'	-0.0288106	soluble
'MAPK1'	-0.00512356	soluble
'ZMPSTE24'	-0.0285629	soluble
'EIF4G3'	0.00482004	soluble
'CD151'	0.0128327	soluble
'TES'	-0.0209092	soluble
'TOR1A'	0.000259853	soluble
'ATAD3A'	0.0234999	soluble
'LAMTOR1'	0.0105517	soluble
'TOMM34'	0.058304	soluble
'AHCYL1'	0.00362518	soluble
'ATP6V1B2'	-0.00684065	soluble
'ALDOC'	-0.00618654	soluble
'RABL6'	-0.0483961	soluble
'AARS2'	-0.00011637	soluble
'PSMD1'	-0.0322966	soluble
'INTS3'	0.0362552	soluble
'MGST3'	-0.0661516	soluble
'CHD8'	0.0710958	aggregator
'PAFAH1B1'	-0.0356054	soluble
'ACOT7'	-0.0150757	soluble
'MRPL45'	-0.0048411	soluble
'CNP'	-0.0216364	soluble
'DCAF16'	0.00747921	soluble
'TMED10'	-0.0131462	soluble
'PSMA4'	-0.0256512	soluble
'SLC7A1'	-0.035722	soluble
'ERCC3'	0.0279332	soluble
'FAM192A'	0.00826817	soluble
'SMARCAL1'	0.00868526	aggregator
'IDH1'	-0.00578231	soluble
'UBE2L3'	0.0282793	soluble
'SCAMP2'	0.0253188	soluble
'ANXA5'	0.0249879	soluble
'ILK'	0.00379264	soluble
'TBC1D10B'	0.00453769	soluble
'DNPEP'	-0.0152118	soluble
'RNASEL'	0.00869915	soluble
'YWHAE'	0.0173488	soluble
'TCAF1'	-0.0353013	soluble
'C1ORF52'	0.0229385	soluble
'NUP214'	-0.0105237	soluble
'PPP2CA'	-0.0203176	soluble
'SCARB2'	0.0154751	soluble
'WBP4'	0.012075	soluble
'VIM'	-0.0117132	soluble
'CHUK'	-0.0132773	soluble
'CSTB'	-0.0338382	soluble
'SSX2IP'	0.0270576	soluble
'GALNT7'	-0.0604551	soluble
'GRHPR'	-0.0108903	soluble
'FXR1'	0.018228	soluble
'LMAN2L'	0.0643448	soluble
'SMC1A'	-0.0140219	soluble
'CBR1'	-0.00884176	soluble
'TOP2A'	0.0367616	soluble
'WWP2'	0.0317728	soluble
'SRP9'	0.0250245	soluble
'LONP1'	-0.0365021	soluble
'PPP2R2A'	-0.0121089	soluble
'BOP1'	0.028138	soluble
'CD2AP'	-0.00062606	soluble
'HNRNPDL'	-0.0244093	soluble
'ACO1'	-0.0460046	soluble
'PITPNB'	-0.0373751	soluble
'RRP9'	-0.00504341	soluble
'ILF3'	-0.0107149	soluble
'PSMC4'	-0.0242704	soluble
'SMG8'	-0.0207736	soluble
'PALM3'	0.0102263	soluble
'FH'	-0.00837949	soluble
'EIF3E'	-0.00207505	soluble
'SEPT2'	-0.0279393	soluble
'PTK2B'	0.000157467	soluble
'PNP'	-0.0227335	soluble
'ABCB7'	-0.0365775	soluble
'DDAH2'	-0.0245808	soluble
'MDH2'	-0.00565586	soluble
'AP2B1'	-0.0127124	soluble
'PPIB'	0.0147517	soluble
'NCK2'	0.0265932	soluble
'ATP6V0D1'	-0.0246843	soluble
'NELFE'	0.0300637	soluble
'SPAG5'	0.02103	soluble
'PSPC1'	0.0137701	soluble
'CUL1'	-0.0210155	soluble
'TSEN54'	0.0357795	soluble
'CRYZL1'	-0.0165845	soluble
'TDP1'	0.00981183	aggregator
'MBOAT7'	-0.0217357	soluble
'UBE2T'	0.101369	soluble
'TTC1'	0.00227041	soluble
'CSNK2A1'	-0.00850688	soluble
'CBR4'	-0.0184071	soluble
'GOT1'	-0.0231164	soluble
'PIEZO1'	-0.0259288	soluble
'STX5'	0.0249542	soluble
'HSD17B4'	-0.0150717	soluble
'SAMM50'	-0.0375069	soluble
'SART3'	0.0281522	soluble
'FKBP3'	-0.00339649	soluble
'ILF2'	-0.0233045	soluble
'TRAF3IP2'	0.0259006	aggregator
'PCBP2'	0.00222591	soluble
'UQCC1'	-0.0409959	soluble
'PSME3'	0.0101786	soluble
'ARPC2'	-0.010049	soluble
'DAZAP1'	-0.0596517	soluble
'EMD'	-0.0123127	soluble
'NOL8'	0.0194535	aggregator
'APTX'	0.0389736	soluble
'EIF2B5'	-0.00710777	soluble
'ARHGAP6'	-0.0298174	soluble
'PSMB7'	-0.021142	soluble
'FN3KRP'	-0.0425857	soluble
'UBP1'	-0.0569659	soluble
'GGH'	-0.00104326	soluble
'ANP32E'	-0.00487308	aggregator
'CCDC6'	0.0159325	soluble
'GLUD1'	-0.00827876	soluble
'EEF1A2'	-0.0319766	soluble
'SRFBP1'	0.013524	soluble
'TIMMDC1'	-0.0411064	soluble
'HNRNPA3'	0.000180769	soluble
'NR2F2'	0.0122307	soluble
'TTC5'	0.0129952	soluble
'LNPEP'	-0.0395579	soluble
'AP1B1'	-0.0044339	soluble
'CHAMP1'	-0.00187632	soluble
'ASH2L'	0.0158856	soluble
'AMPD2'	-0.00396382	soluble
'ENOPH1'	-0.0166823	soluble
'MRPL37'	-0.0106245	soluble
'RBM45'	0.0694701	soluble
'AARS'	-0.0136899	soluble
'BLMH'	-0.0414066	soluble
'MTA1'	0.0265692	soluble
'PCYT1A'	0.0118293	soluble
'RHOG'	-0.0338816	soluble
'RPS16'	-0.0545749	soluble
'RAB5C'	-0.0207277	soluble
'SMC3'	-0.00305891	soluble
'GGPS1'	-0.00813098	soluble
'ASL'	-0.0316956	soluble
'GMPR'	-0.0225411	soluble
'HK1'	-0.0119701	soluble
'RNH1'	-0.00916362	soluble
'NNT'	-0.0138043	soluble
'FAM208A'	0.0705496	aggregator
'TGFB1'	0.000105844	soluble
'DHX15'	-0.0267366	soluble
'SRP14'	0.0501621	soluble
'TACC3'	0.0145563	soluble
'PTER'	-0.0195824	soluble
'PARK7'	0.0195161	soluble
'WDR61'	0.0122938	soluble
'ABL1'	-0.0356583	soluble
'VPS33B'	0.000414058	soluble
'SHMT1'	-0.031658	soluble
'MAGEA1'	0.00984488	soluble
'STIP1'	0.0115342	soluble
'CORO7'	0.0165937	soluble
'SERPINB6'	-0.0266926	soluble
'LUZP1'	0.0245906	soluble
'ZC3H8'	0.0119059	soluble
'RUNX1'	0.0410263	soluble
'IQSEC1'	-0.0417319	soluble
'HCFC1'	0.0390537	soluble
'ZNF574'	0.0638019	soluble
'PPA2'	-0.024063	soluble
'PDCD11'	0.0887555	aggregator
'BCL2L13'	-0.0147786	soluble
'CHD3'	-0.067022	aggregator
'FAM136A'	0.0189768	soluble
'DNAJC11'	-0.0155047	soluble
'RUVBL2'	-0.00522091	soluble
'FUCA1'	-0.0204504	soluble
'ISYNA1'	-0.0296189	soluble
'TIMELESS'	0.010179	aggregator
'DNAJC2'	0.0198993	soluble
'PPP2R1B'	-0.0649171	soluble
'EEF2K'	0.0187964	soluble
'SCRIB'	0.000972339	soluble
'SNX27'	-0.0359848	soluble
'ZYX'	0.014997	soluble
'CCDC55|NSRP1'	-0.00684868	soluble
'SNAP23'	0.0304919	soluble
'PPAT'	-0.0262683	soluble
'SETDB1'	-0.0012201	soluble
'ORC5'	0.0238065	soluble
'DENND4C'	-0.00386717	soluble
'PPME1'	-0.0233111	soluble
'WEE1'	0.0492588	soluble
'OAT'	-0.00290507	soluble
'UPF1'	-0.0178225	soluble
'LAP3'	-0.0186114	soluble
'WHSC1L1'	0.0954038	aggregator
'AACS'	-0.0342616	soluble
'CAPNS1'	0.00135174	soluble
'CPD'	-0.001752	soluble
'BCAP29'	-0.0197568	soluble
'CAB39'	-0.0201265	soluble
'USP4'	0.0258994	soluble
'ARHGEF2'	-0.0257784	soluble
'LTA4H'	-0.0105112	soluble
'GBA'	-0.0187914	soluble
'DPH5'	-0.0246251	soluble
'TPI1'	-0.0023374	soluble
'IMPDH1'	-0.0264707	soluble
'ERCC5'	-0.00171848	soluble
'PURA'	-0.00773735	soluble
'PYGB'	-0.0180491	soluble
'MRPS22'	-0.0842208	soluble
'CORO1C'	-0.00503347	soluble
'BCL10'	0.0734295	soluble
'LYPLA2'	0.0106889	soluble
'SEPT9'	0.0042246	soluble
'TRMT6'	0.00619639	soluble
'CTSD'	-0.00709792	soluble
'ABCF1'	-0.00754895	soluble
'TTC17'	0.0354614	soluble
'DYNC1H1'	-0.0121857	soluble
'GTF2E2'	0.0980111	aggregator
'PTBP2'	-0.0117533	soluble
'FRG1'	0.0151538	soluble
'EIF2S1'	-0.018205	soluble
'KIF23'	0.0235053	soluble
'HMGCS1'	-0.0129841	soluble
'PAXIP1'	0.0362945	soluble
'SEC63'	-0.0148747	soluble
'PPIP5K2'	-0.00658006	soluble
'PFKM'	-0.0502647	soluble
'NOL7'	0.0055694	soluble
'NDUFA4'	-0.0137633	soluble
'TPR'	0.0322738	soluble
'TRAF2'	-0.0270576	soluble
'TMEM109'	0.0166467	soluble
'DIDO1'	0.0526853	soluble
'RANBP3'	0.00258298	soluble
'SKA1'	0.0384015	soluble
'C11ORF54'	-0.0378834	soluble
'RING1'	0.109205	aggregator
'GPATCH1'	0.0353595	soluble
'MTMR12'	0.0134925	soluble
'TBCA'	0.0781033	soluble
'EPPK1'	-0.0529995	soluble
'APRT'	-0.0200112	soluble
'DNM1L'	0.00382683	soluble
'MRPS14'	0.064868	aggregator
'PLRG1'	0.00186197	soluble
'PDHX'	0.00992571	soluble
'ATP1B3'	0.010693	soluble
'DNMT1'	0.00104201	soluble
'ETF1'	-0.0232405	soluble
'XPO7'	-0.0133594	soluble
'NCSTN'	0.045294	soluble
'ALDH1A2'	-0.0201445	soluble
'DENR'	0.0414419	soluble
'NIPSNAP3A'	-0.0302357	soluble
'MBLAC2'	-0.0270041	soluble
'CTBP1'	-0.0235949	soluble
'ENDOD1'	-0.0185343	soluble
'HDHD2'	-0.00422732	soluble
'CTSB'	-0.0146458	soluble
'CDC37'	0.0272661	soluble
'TELO2'	-0.0115676	soluble
'FLOT2'	-0.016049	soluble
'AMBRA1'	0.0766153	soluble
'NUDT5'	-0.0157735	soluble
'NANS'	-0.0138799	soluble
'HNRNPR'	-0.0181392	soluble
'SETD3'	-0.0308624	soluble
'UROD'	0.0138991	soluble
'MRPL20'	-0.00307868	soluble
'SEPT7'	-0.0236688	soluble
'HNRNPAB'	0.00983889	soluble
'ESD'	-0.0248243	soluble
'STXBP4'	0.011697	soluble
'ACIN1'	0.0153859	soluble
'TRMT1'	0.0089139	soluble
'HSPBP1'	0.0362578	soluble
'RPUSD2'	-0.00899516	soluble
'TMEM41A'	-0.000639922	soluble
'CAPRIN1'	0.0173137	soluble
'PDXP'	-0.0650599	soluble
'MCM4'	0.00325177	soluble
'BANF1'	0.0951081	soluble
'FUS'	0.0108677	soluble
'EHMT1'	0.0318956	soluble
'EMC1'	-0.0249795	soluble
'NAA16'	-0.0319684	soluble
'CD47'	0.0160614	soluble
'NAE1'	-0.00399891	soluble
'ASNS'	-0.0160126	soluble
'CARS'	-0.0221185	soluble
'RNF169'	0.129049	aggregator
'IVNS1ABP'	0.01379	soluble
'SLC2A1'	-0.0618892	soluble
'CARM1'	-0.030366	soluble
'ERAL1'	-0.100925	soluble
'SRSF11'	0.0141682	soluble
'STXBP1'	-0.0268865	soluble
'NFKB2'	0.0168095	soluble
'MOGS'	0.00792937	soluble
'ATP11B'	-0.0284127	soluble
'RFC1'	0.0458805	soluble
'SOD2'	-0.0243913	soluble
'MRPS34'	-0.109336	soluble
'FAM96A'	0.0117552	soluble
'SENP6'	0.0213082	soluble
'MPC2'	-0.0698886	soluble
'UNC45A'	-0.0425078	soluble
'BAG2'	-0.00244134	soluble
'MED17'	0.00684453	soluble
'SPAST'	0.00280303	soluble
'PPP1R8'	-0.00933893	soluble
'SLC25A1'	-0.0347616	soluble
'RNF114'	-0.0258104	soluble
'TROVE2'	-0.00457202	soluble
'FAM210A'	-0.0407183	soluble
'NCAPG'	-0.0211325	soluble
'RBM27|U3KPZ7'	-0.000612153	soluble
'VPRBP'	0.027168	soluble
'YRDC'	0.00277277	soluble
'PHACTR4'	-0.0338899	soluble
'CDC27'	-0.00879806	soluble
'NUDCD2'	0.0209744	soluble
'RHOA'	-0.0349183	soluble
'PSTPIP2'	-0.00271732	soluble
'PCBP1'	0.0205069	soluble
'ARHGEF6'	0.00366062	soluble
'TRIP13'	-0.00882738	soluble
'NLRP2'	-0.0344177	soluble
'BCAP31'	0.024985	soluble
'EIF6'	-0.011888	soluble
'VRK3'	0.012903	soluble
'UBR3'	-0.000421688	soluble
'TFG'	-0.0172121	soluble
'SRSF9'	-0.00093282	soluble
'CAPZA2'	-0.0070804	soluble
'PRMT5'	-0.0195941	soluble
'BPNT1'	-0.0447616	soluble
'RPP30'	-0.0478815	soluble
'ARHGAP18'	0.00206947	soluble
'PKN2'	-0.0108544	soluble
'STIM1'	-0.00746332	soluble
'TSTA3'	-0.0405771	soluble
'PCYT2'	-0.00627884	soluble
'PICALM'	-0.00789895	soluble
'THUMPD1'	0.0250747	soluble
'VPS72'	0.0724945	soluble
'POLG2'	-0.0496836	soluble
'MCM3'	-0.0194783	soluble
'ISOC2'	0.0202908	soluble
'SSU72'	0.0304281	aggregator
'TPP2'	-0.0259499	soluble
'PPP2R1A'	-0.000713194	soluble
'PNO1'	0.00144934	soluble
'ACTR3'	-0.0267692	soluble
'APEX1'	0.0182192	soluble
'PEX5'	0.0373777	soluble
'ZMYM2'	0.0392892	soluble
'DGCR8'	0.0348029	soluble
'SLC38A1'	-0.00533482	soluble
'ARID1B'	0.0882061	soluble
'UQCRC2'	-0.0169433	soluble
'PSMA6'	-0.0219201	soluble
'TAF7'	0.040591	soluble
'CRYZ'	-0.0218482	soluble
'MSN'	0.00660438	soluble
'RAN'	-0.0211348	soluble
'PTPRC'	-0.0260698	soluble
'PLEKHA5'	0.0329282	soluble
'PHKA2'	0.0197565	soluble
'RTN3'	-0.0391777	soluble
'SLC39A7'	-0.0263773	soluble
'KIF22'	-0.000905923	soluble
'CUL5'	-0.0324655	soluble
'CXXC1'	0.055431	aggregator
'HAUS5'	0.0245118	soluble
'ISY1'	0.0710519	soluble
'BRAT1'	0.00766207	soluble
'PAK2'	-0.025547	soluble
'NAA25'	-0.0171436	soluble
'GUF1'	0.00287049	soluble
'SLC30A1'	0.0781823	soluble
'NFS1'	-0.0113858	soluble
'ANXA4'	0.00809565	soluble
'CALB1'	-0.0517958	soluble
'TMEM192'	-0.0620848	soluble
'RBMX'	-0.0324069	soluble
'NAXE'	0.00820087	soluble
'EIF2S3'	-0.0217293	soluble
'SRSF2'	0.0138658	soluble
'PCNA'	0.00450404	soluble
'FAF1'	-0.0321132	soluble
'NECTIN2'	0.0040267	soluble
'SMAP2'	-0.0217494	soluble
'ORC4'	0.0315812	soluble
'JMJD6'	0.00227466	soluble
'PPP5C'	-0.0235452	soluble
'HSPA14'	0.000933942	soluble
'OXA1L'	-0.0390899	soluble
'TXNRD2'	-0.0127375	soluble
'MRPS9'	-0.0333402	soluble
'SSR3'	0.00858528	soluble
'ZEB2'	0.022384	soluble
'IMPAD1'	0.00452941	soluble
'NMI'	-0.0045572	soluble
'UFM1'	-0.0389698	soluble
'BOD1L1'	0.00528334	soluble
'SMAD5'	0.0220682	soluble
'RAB2A'	-0.0229572	soluble
'GORASP2'	-0.00764332	soluble
'KAT5'	0.0264135	soluble
'TRIM38'	-0.037447	soluble
'IPO5'	-0.0149884	soluble
'CPOX'	-0.0232381	soluble
'RPP40'	-0.0193232	soluble
'NDUFB11'	0.0527962	soluble
'TOR3A'	-0.0170112	soluble
'CNN2'	0.0154385	soluble
'DOCK8'	-0.0444539	soluble
'CARNMT1'	-0.0217722	soluble
'ZC3H7A'	-0.0422583	soluble
'UCK2'	-0.00899742	soluble
'CHMP5'	0.0354035	soluble
'SDHB'	0.0111355	soluble
'WASF2'	0.00683975	soluble
'NFIC'	-0.0802337	soluble
'CISD1'	-0.00689838	soluble
'FAHD1'	-0.0442952	soluble
'STK24'	-0.0186378	soluble
'PRDX3'	-0.0199484	soluble
'PGAM1'	0.0021043	soluble
'MAP2K1'	-0.0296015	soluble
'RABGGTB'	-0.0119237	soluble
'WDCP'	0.0321187	soluble
'RALA'	0.00644072	soluble
'ZCCHC6'	0.0265048	soluble
'WDR5'	0.0425175	soluble
'APIP'	-0.031645	soluble
'PPIE'	0.0205356	soluble
'TACO1'	0.0302243	soluble
'CASP3'	-0.042113	soluble
'ARG2'	-0.0573585	soluble
'PNPT1'	-0.000440504	soluble
'USMG5'	0.0268781	soluble
'API5'	0.00693098	soluble
'POLR3C'	0.0392293	soluble
'KDELC1'	-0.0366345	soluble
'EHD1'	-0.0126992	soluble
'GTPBP4'	-0.0149515	soluble
'CHTF18'	-0.0379868	soluble
'PLD6'	0.0129397	soluble
'PRMT1'	-0.0365065	soluble
'ASAH1'	0.0107918	soluble
'YEATS4'	0.00863866	soluble
'LMNA'	0.0401023	soluble
'CNBP'	-0.0338846	soluble
'CEP85'	0.019817	soluble
'EIF4G2'	-0.0315647	soluble
'SORT1'	-0.00347971	soluble
'ADSS'	-0.0117416	soluble
'CYP20A1'	-0.0603047	soluble
'MAT2B'	0.00442658	soluble
'TDP2'	-0.0365472	soluble
'ABCF3'	-0.0504489	soluble
'PSMD5'	-0.0191743	soluble
'ALDH5A1'	-0.0221497	soluble
'AK6'	0.0124539	soluble
'TONSL'	0.100897	aggregator
'NLN'	-0.018122	soluble
'CEP192'	-0.0206891	soluble
'SNRPD1'	-0.0426727	soluble
'ARIH1'	0.00400852	soluble
'CTPS2'	-0.00768651	soluble
'NPM3'	0.00510982	soluble
'ETFB'	-0.00359352	soluble
'ACADM'	-0.00814954	soluble
'ALDH18A1'	-0.0204745	soluble
'SLC25A22'	0.0104432	soluble
'PSMB5'	-0.0132405	soluble
'TMED9'	-0.01237	soluble
'AP2A2'	0.00894467	soluble
'TUBB'	0.0212404	soluble
'POGLUT1'	-0.0211669	soluble
'PLIN3'	0.00117598	soluble
'FKBP9'	0.0217883	soluble
'OARD1'	0.0039345	soluble
'MRPS26'	-0.00232649	soluble
'DLGAP4'	0.053705	soluble
'RBMXL1'	0.0204478	soluble
'ASMTL'	-0.00826864	soluble
'RBM42'	0.0200077	soluble
'METAP2'	-0.0247099	soluble
'CNDP2'	-0.0175726	soluble
'LSS'	-0.0105801	soluble
'PNISR'	-0.0363292	soluble
'P3H1'	-0.0131659	soluble
'RRM1'	-0.0324986	soluble
'SPTLC2'	-0.0187569	soluble
'NSMCE1'	0.0548646	soluble
'FASN'	-0.00874582	soluble
'GNE'	0.00736014	soluble
'PML'	0.0236113	soluble
'RRP15'	-0.00183402	soluble
'HACD3'	-0.0217164	soluble
'NCOR2'	0.0262824	soluble
'PIGK'	-0.0200975	soluble
'MIF'	0.0244874	soluble
'NRAS'	-0.0124817	soluble
'TNIK'	0.00814098	soluble
'FDPS'	-0.00496758	soluble
'APMAP'	-0.022233	soluble
'SARS2'	-0.000900919	soluble
'HSP90AA1'	0.0045946	soluble
'PRRC2C'	0.0282853	soluble
'DBN1'	-0.0109023	soluble
'NDUFAF3'	-0.0313146	soluble
'ARF6'	-0.0311468	soluble
'TPD52L2'	0.0536226	soluble
'NDUFA10'	-0.0608406	soluble
'TPX2'	0.0334319	soluble
'CTPS1'	-0.0101196	soluble
'PRPF18'	0.0203701	soluble
'WDR89'	-0.0709364	soluble
'UCHL5'	-0.0147237	soluble
'PTDSS1'	-0.0310982	soluble
'MKI67'	-0.000486756	soluble
'GOPC'	0.00256179	soluble
'PPIL1'	0.0241831	soluble
'COG5'	0.00392274	soluble
'RBM7'	0.0388176	soluble
'ETHE1'	-0.0408365	soluble
'GPS1'	-0.000796936	soluble
'PRKAR2B'	0.023783	soluble
'IDH3A'	-0.0209952	soluble
'WNK1'	-0.00198443	soluble
'METTL13'	-0.0108763	soluble
'RNF138'	0.0352969	soluble
'TAF5L'	0.0249432	soluble
'NPEPPS'	-0.0268345	soluble
'C9ORF78'	0.0313037	soluble
'NR2F6'	0.0425305	soluble
'INTS8'	0.0218247	soluble
'MTCH2'	-0.0432694	soluble
'NADK2'	-3.96066e-05	soluble
'ENO1'	-0.000593487	soluble
'FARSB'	-0.0116654	soluble
'QPRT'	-0.00228705	soluble
'GALK2'	-0.0263086	soluble
'CLIC2'	-0.0150996	soluble
'EXOC2'	-0.0501442	soluble
'PIBF1'	0.0279004	soluble
'RBM33'	0.00120817	soluble
'DRG1'	-0.0265583	soluble
'XPO4'	-0.0216629	soluble
'LDHAL6A'	0.017735	soluble
'CEBPZ'	-0.0199467	aggregator
'UBE3A'	-0.0117724	soluble
'TMED5'	-0.00732992	soluble
'MPST'	0.0213374	soluble
'HNRNPA2B1'	0.00177543	soluble
'HIBADH'	-0.0467619	soluble
'CCDC9'	0.0198056	soluble
'NIT2'	-0.00508623	soluble
'FAM118A'	-0.043418	soluble
'NUFIP2'	-0.00545241	soluble
'MBD2'	0.00844558	soluble
'TSN'	-0.0253563	soluble
'UQCRC1'	-0.015373	soluble
'TRMT12'	-0.0543456	soluble
'PCMT1'	0.0200269	soluble
'NUDC'	0.00098996	soluble
'IFI35'	0.0017494	soluble
'PSMA2'	-0.0210612	soluble
'TMF1'	-0.0296218	soluble
'TMEM115'	0.0165139	soluble
'GEMIN4'	-0.0075233	soluble
'SEL1L'	-0.0399803	soluble
'MECP2'	0.018128	soluble
'CTSZ'	-0.0295584	soluble
'SOD1'	-0.00570469	soluble
'GMDS'	-0.0273914	soluble
'USP32'	-0.00881966	soluble
'MRPL24'	-0.02351	soluble
'EXOSC6'	0.0284434	soluble
'FBXO45'	0.0189156	soluble
'PSMA7'	-0.0118935	soluble
'UBE2E1'	0.0312805	soluble
'HSPA4'	-0.00195025	soluble
'DHX29'	0.00565607	soluble
'RAB6A'	-0.00114807	soluble
'PRDX6'	0.00699067	soluble
'PAPOLA'	-0.0199576	soluble
'PUS10'	0.000619053	soluble
'PSMC6'	-0.0105528	soluble
'NES'	-0.00286871	soluble
'MED14'	0.00535168	soluble
'MED12'	0.0355959	soluble
'ATP6V0A2'	0.0151846	soluble
'CWF19L1'	0.0139417	soluble
'ADI1'	0.0164738	soluble
'DDX51'	0.0131281	soluble
'NOL11'	0.0536758	soluble
'STARD3NL'	-0.00490976	soluble
'VAPB'	-0.0149281	soluble
'MYCBP2'	0.0241386	soluble
'ATP6V1D'	-0.00138624	soluble
'ELF1|DKFZP686H0575'	0.077583	aggregator
'SP1'	-0.0236939	soluble
'CYFIP1'	-0.0110307	soluble
'PDIA5'	-0.0468145	soluble
'UFD1L'	0.00348054	soluble
'TKFC'	-0.00767809	soluble
'CRTAP'	0.0114979	soluble
'GNPAT'	-0.0200827	soluble
'SAR1A'	-0.0193546	soluble
'RUVBL1'	-0.0188056	soluble
'ACACA'	-0.0595215	soluble
'PSMC5'	0.00391165	soluble
'FLOT1'	-0.0051966	soluble
'ADSL'	-0.0388536	soluble
'DHX16'	0.0389139	soluble
'KIDINS220'	-0.0111685	soluble
'CLPB'	-2.68812e-05	soluble
'EIF2A'	-0.0211067	soluble
'DGCR14'	0.0704767	aggregator
'KLF16'	0.0998379	aggregator
'SMG9'	-0.0375875	soluble
'PDHA1'	0.00722788	soluble
'EIF3H'	-0.0381723	soluble
'TRMT1L'	-0.00716449	soluble
'ALDH6A1'	0.00386549	soluble
'HAUS3'	-0.0174419	soluble
'GRK6'	-0.0214398	soluble
'FUCA2'	-0.0263198	soluble
'CD46'	0.0321365	soluble
'POLR3D'	0.00233412	soluble
'DNAJC1'	-0.0330569	soluble
'FLNC'	-0.0118784	soluble
'MACROD1'	0.0317073	soluble
'MRPS25'	-0.0144159	soluble
'BUB3'	-0.00764553	soluble
'XPNPEP1'	-0.0248339	soluble
'UBE2S'	0.0580242	soluble
'ACOT13'	-0.00566826	soluble
'SLC35B2'	-0.00780626	soluble
'DPP3'	-0.0152608	soluble
'DIP2B'	0.00983535	soluble
'MRPS7'	-0.0548645	soluble
'SLC33A1'	-0.0570543	soluble
'PSMC3'	0.00827448	soluble
'NIF3L1'	-0.0411533	soluble
'PSMB6'	0.00354072	soluble
'CDC16'	-0.00309947	soluble
'SLC35A4'	0.0260449	soluble
'NME1|NME2'	-0.00326754	soluble
'POFUT1'	-0.0342054	soluble
'ADD3'	-0.035434	soluble
'SORD'	-0.0315148	soluble
'QDPR'	-0.0269207	soluble
'POR'	-0.022383	soluble
'PTGES2'	-0.0142676	soluble
'RPS25'	0.0372491	soluble
'HMGB3'	0.0946642	soluble
'NCAPD2'	-0.014041	soluble
'PLCG1'	0.0126206	soluble
'DPM3'	-0.00977387	soluble
'GNPDA1'	-0.0182603	soluble
'SGF29'	0.0503025	soluble
'CUL2'	-0.0148007	soluble
'RAD50'	0.00651127	soluble
'GCLM'	-0.00246494	soluble
'ASCC2'	-0.00657837	soluble
'EIF5B'	-0.0162167	soluble
'MRPS2'	-0.00228469	soluble
'METTL14'	-0.00234579	soluble
'GPALPP1'	0.0524749	soluble
'COPS3'	-0.0193033	soluble
'LRRFIP1'	0.00754743	soluble
'TSNAX'	0.0112151	soluble
'OSGEP'	0.0103664	soluble
'ELP5'	0.0220705	soluble
'NPC1'	-0.0772503	soluble
'PPM1H'	-0.0349474	soluble
'ERLEC1'	-0.0547132	soluble
'PPP1R7'	-0.00132491	soluble
'RBM19'	0.0545679	soluble
'SLC7A5'	0.0214371	soluble
'GLUD2'	-0.00728773	soluble
'OTUD7B'	0.0217012	soluble
'EIF3M'	-0.0266733	soluble
'ESYT1'	-0.0205177	soluble
'SSR1'	0.00945286	soluble
'NCAPH'	-0.016321	soluble
'COPB1'	-0.0278225	soluble
'TAPT1'	-0.00815542	soluble
'TMA16'	0.034505	soluble
'USP16'	-0.00722675	soluble
'QKI'	0.0832955	soluble
'CENPF'	0.037247	soluble
'SYPL1'	-0.0251139	soluble
'MAN1A2'	0.00380888	soluble
'KPNA3'	-0.0339876	soluble
'IKBIP'	0.0470219	soluble
'KLHL18'	-0.00883498	soluble
'TAF1'	0.127146	soluble
'STON2'	-0.00543739	soluble
'SSB'	0.0106295	soluble
'PAPSS1'	-0.00559438	soluble
'EPCAM'	0.0473369	soluble
'GHDC'	0.0116021	soluble
'SAAL1'	-0.0203457	soluble
'TSPO'	-0.0525822	soluble
'CMTR1'	-0.0106454	soluble
'COPG2'	-0.0192656	soluble
'ASNA1'	-0.033077	soluble
'FLCN'	0.0151351	soluble
'DNAJC9'	0.0923763	soluble
'ATP11C'	-0.0223724	soluble
'NDUFB10'	0.0571935	soluble
'SEC24C'	-0.0192666	soluble
'SRSF1'	-0.007383	soluble
'SNRPA1'	0.0367574	soluble
'COPZ1'	-0.000633366	soluble
'PRRC1'	-0.0197004	soluble
'TUBGCP2'	-0.00396205	soluble
'HEBP1'	-0.0223526	soluble
'SLC4A1AP'	0.031436	soluble
'ABCC4'	-0.0242242	soluble
'SMPD4'	0.00373412	soluble
'SMNDC1'	-0.0336037	soluble
'ANPEP'	-0.00970305	soluble
'PITPNA'	-0.0184638	soluble
'SNRPA'	0.0105916	soluble
'HEXIM1'	-0.0278054	soluble
'DCTD'	-0.0336912	soluble
'CSTF3'	-0.000300858	soluble
'C18ORF32'	0.0631819	soluble
'EIF4A3'	-0.0184524	soluble
'ERAP1'	-0.0105666	soluble
'LGALS8'	0.00463885	soluble
'HBE1'	0.0329117	soluble
'MAGEC1'	-0.0440191	soluble
'S100A11'	0.0351871	soluble
'ARPC4'	0.00596728	soluble
'C19ORF43'	0.062706	soluble
'TM9SF2'	-0.0269046	soluble
'IRAK4'	-0.0117305	soluble
'YME1L1'	-0.0387909	soluble
'ANKHD1'	-0.0248479	soluble
'ALDH1B1'	-0.0160504	soluble
'ACAA1'	-0.0429982	soluble
'ANKRD27'	-0.0396157	soluble
'NARF'	-0.0282898	soluble
'SMC5'	0.00846291	soluble
'BRAP'	-0.00138837	soluble
'RTCA'	-0.00448528	soluble
'GTSE1'	0.0213541	soluble
'RWDD1'	-0.00527015	soluble
'TIMM23'	-0.0608109	soluble
'GBE1'	-0.0147631	soluble
'NAGA'	-0.0798949	soluble
'ABHD10'	-0.0406443	soluble
'CLPTM1'	0.0160433	soluble
'PSMG1'	-0.0534125	soluble
'PRTFDC1'	0.00173715	soluble
'WBP11'	-0.00186042	soluble
'ACOX1'	-0.0320259	soluble
'TRIP11'	0.0115676	soluble
'ITPA'	-0.0169994	soluble
'NDUFA12'	0.0355989	soluble
'NFATC2IP'	0.0742621	soluble
'DCTPP1'	0.0642599	soluble
'OBSL1'	-0.00871283	soluble
'PNPO'	0.0119827	soluble
'CNOT4'	-0.00296999	soluble
'GSTP1'	0.00678538	soluble
'TXN'	0.000492662	soluble
'CCDC12'	0.0463845	soluble
'PCYOX1'	-0.0392024	soluble
'RHAG'	-0.0378816	soluble
'SYK'	-0.0367733	soluble
'CALU'	-0.0237124	soluble
'SLC19A1'	0.014985	soluble
'ATP6V1C1'	-0.0199385	soluble
'RAB8B'	-0.0146441	soluble
'NUTF2'	0.00831591	soluble
'C2ORF47'	-0.0499046	soluble
'MRPL44'	-0.00315487	soluble
'SH3BP5L'	0.0441429	soluble
'TPT1'	-0.0298307	soluble
'PLD3'	-0.0260523	soluble
'USP47'	-0.0441439	soluble
'ASPH'	0.01078	soluble
'BLM'	0.0201584	soluble
'RANBP6'	-0.0137375	soluble
'IRAK1'	-0.0218634	soluble
'BSG'	0.0124096	soluble
'BZW1'	-0.0220663	soluble
'SERBP1'	0.0384417	soluble
'RAB8A'	-0.0175598	soluble
'OPLAH'	-0.00692332	soluble
'SUCLG2'	-0.00557884	soluble
'SRGAP2'	-0.031478	soluble
'SLC12A9'	0.0150705	soluble
'CNOT1'	0.000517194	soluble
'ZNF143'	0.038626	soluble
'HSD17B11'	-0.0597698	soluble
'GIGYF2'	0.0456657	soluble
'SRSF5'	0.0138702	soluble
'EED'	0.0207752	soluble
'NME7'	0.0338003	soluble
'RXRA'	0.069562	soluble
'GBAS'	-0.0444516	soluble
'LAMP2'	-0.0454798	soluble
'NOP2'	0.0262391	soluble
'TM9SF4'	-0.0055002	soluble
'HDGFRP3'	-0.0102762	soluble
'AP3S1'	0.018508	soluble
'PSMD14'	-0.0309705	soluble
'ACTR1A'	-0.04815	soluble
'FBXO28'	0.0961734	aggregator
'BCS1L'	-0.0065126	soluble
'C1ORF131'	0.0416204	soluble
'HDAC3'	0.0281318	soluble
'ZNF106'	0.0307875	soluble
'GK|GK3P'	-0.0355886	soluble
'RAB4A'	-0.0448616	soluble
'ATG4B'	-0.0201144	soluble
'CMBL'	-0.0263577	soluble
'RAP1B'	0.0234776	soluble
'CIRBP'	-0.0596946	soluble
'TAF5'	0.000939865	soluble
'HMGB1'	0.0167639	soluble
'DHDDS'	-0.0440217	soluble
'REEP4'	-0.0314895	soluble
'TCEA1'	0.00965495	soluble
'MYO18A'	0.0168557	soluble
'NDUFA9'	-0.0309776	soluble
'PSMD2'	-0.0357132	soluble
'CEP131'	0.00434495	soluble
'EEA1'	0.0357978	soluble
'RSBN1'	-0.00528545	soluble
'PARL'	-0.00315422	soluble
'MAP2K2'	-0.00229371	soluble
'AKT1'	0.00255736	soluble
'PIGT'	-0.025503	soluble
'CHML'	-0.0222567	soluble
'EPHX2'	-0.0505921	soluble
'ARF5'	-0.00809767	soluble
'MCM5'	-0.0097101	soluble
'KIF20A'	0.0260275	soluble
'CRLF3'	0.00580606	soluble
'GHITM'	-0.0376754	soluble
'ARF3|ARF1'	-0.00021509	soluble
'HCLS1'	-0.0140627	soluble
'GMPR2'	-0.0121216	soluble
'PDF'	-0.0104143	soluble
'KANSL2'	0.0207105	soluble
'GNAI3'	-0.0126182	soluble
'ALG5'	-0.0298055	soluble
'DLAT'	0.00214828	soluble
'FAM20B'	-0.0474773	soluble
'NUP88'	-0.0174384	soluble
'DHRS11'	-0.0149944	soluble
'DVL2'	0.0559095	soluble
'VPS45'	0.000827618	soluble
'ANAPC4'	-0.0141936	soluble
'DUT'	0.00587194	soluble
'EXOC1'	-0.0301291	soluble
'RREB1'	0.0119394	soluble
'TRAFD1'	-0.00999234	soluble
'SELENBP1'	-0.0404668	soluble
'ETFDH'	-0.00953442	soluble
'BLVRA'	-0.018942	soluble
'AP2A1'	-0.0140282	soluble
'DHX34'	-0.0452736	soluble
'PPA1'	-0.0257041	soluble
'MYADM'	-0.00595405	soluble
'DBT'	-0.0318258	soluble
'SRSF7'	0.00822065	soluble
'NT5C2'	-0.0307925	soluble
'NFAT5'	0.0421042	soluble
'GLB1'	-0.0231295	soluble
'REEP6'	0.00988054	soluble
'DDX56'	-0.0103013	soluble
'ARHGEF1'	-0.0178281	soluble
'APOBEC3B'	0.0902541	soluble
'HSP90AB1'	-0.00759279	soluble
'ICMT'	-0.0129268	soluble
'NDUFC2'	0.0173374	soluble
'LGALS1'	-0.0206909	soluble
'RHEB'	-0.0266388	soluble
'UMPS'	-0.0164662	soluble
'MED1'	-0.0195513	soluble
'STIL'	0.0287166	soluble
'SEPHS1'	-0.0528028	soluble
'PSMC1'	-0.0130047	soluble
'CAMK2G'	-0.00042748	soluble
'TNFRSF8'	0.0410885	soluble
'TFCP2'	-0.0580289	soluble
'ZNF385A'	0.0956898	soluble
'SEC24B'	-0.0707414	soluble
'SNRNP70'	0.00245464	soluble
'MTHFS'	-0.000893422	soluble
'DNAJC10'	0.00731499	soluble
'MORF4L1'	0.0547879	soluble
'TRPV2'	-0.0231616	soluble
'DPCD'	0.0245065	soluble
'RIPK1'	0.0114136	soluble
'ELP4'	0.000680864	soluble
'GFM1'	-0.0181959	soluble
'FASTKD2'	-0.00918259	soluble
'CBX8'	0.0728556	soluble
'FUBP1'	0.0240008	soluble
'SNX3'	0.0136463	soluble
'SPATA5'	0.0127483	soluble
'PRRC2A'	0.0391277	soluble
'SENP1'	0.0196464	soluble
'SLC5A6'	-0.029375	soluble
'NDRG2'	0.00431744	soluble
'ACO2'	-0.0258347	soluble
'ELP2'	-0.0381776	soluble
'CDC40'	-0.0270879	soluble
'CANT1'	-0.0188554	soluble
'PDCD6IP'	-0.00835541	soluble
'NGLY1'	-0.0150729	soluble
'EMC10'	-0.0220151	soluble
'PELO'	-0.0197876	soluble
'ATP6V1G1'	0.058002	soluble
'MARCH5'	0.0271875	soluble
'ZDHHC5'	0.00433235	soluble
'PABPC1'	0.00340515	soluble
'PSMD6'	-0.00580787	soluble
'RAB27A'	-0.0196003	soluble
'TMEM259'	0.0106368	soluble
'UFC1'	0.00595055	soluble
'ASUN'	0.0185309	soluble
'MFF'	0.00817745	soluble
'DCTN1'	-0.0180745	soluble
'GABARAPL2'	-0.00480984	soluble
'SLBP'	0.110704	soluble
'SEC61B'	0.0209931	soluble
'UNC13D'	-0.0684138	soluble
'PUF60'	0.0243197	soluble
'ISG15'	-0.00445723	soluble
'DCTN6'	0.0242292	soluble
'PSMD3'	-0.00657994	soluble
'ERLIN2'	0.000756712	soluble
'VPS4B'	0.00559748	soluble
'ABHD14B'	0.0125242	soluble
'SLC2A14'	-0.00689244	soluble
'P0434_MP_INTS11|CPSF3L'	0.00783113	soluble
'ZNF787'	0.0361305	soluble
'DEGS1'	-0.0137796	soluble
'SNU13'	-0.0251762	soluble
'CFDP1'	0.0132279	soluble
'PPP6R3'	-0.0171043	soluble
'MESDC2'	-0.0165981	soluble
'GGCT'	0.0113176	soluble
'RPL10A'	0.0281973	soluble
'DYNLL1'	0.0227357	soluble
'PCM1'	0.0387178	soluble
'ZNHIT2'	-0.00211641	soluble
'CDK5RAP2'	0.0025355	soluble
'ITGA5'	0.0312326	soluble
'FBL'	-0.0242983	soluble
'ABCB10'	0.00812323	soluble
'KLC1'	-0.00141549	soluble
'ARV1'	-0.0279165	soluble
'ATP13A3'	0.0483272	soluble
'XPOT'	-0.0216145	soluble
'MAP7D3'	-0.00873071	soluble
'GSK3A'	-0.0234775	soluble
'CKS1B'	-0.0143252	soluble
'LSG1'	-0.0253495	soluble
'ABCD3'	-0.00100966	soluble
'GOLGA2'	0.0860978	soluble
'RPUSD3'	-0.00255738	soluble
'MTHFR'	-0.0415499	soluble
'RALB'	-0.0181253	soluble
'HARS2'	-0.00855421	soluble
'GGA1'	0.00299824	soluble
'MARS'	-0.00305532	soluble
'VPS26A'	-0.0215286	soluble
'RINT1'	-0.0273736	soluble
'KDM6A'	0.0477058	soluble
'ANKZF1'	0.0142924	soluble
'DNAJC7'	0.0215111	soluble
'KARS'	0.0057102	soluble
'TATDN3'	0.0116528	soluble
'HTRA2'	-0.00186357	soluble
'NIPSNAP1'	-0.0317223	soluble
'DFFA'	-0.0367506	soluble
'PLSCR1'	-0.0141509	soluble
'TAF2'	-0.0182687	soluble
'PACSIN3'	0.00836283	soluble
'TATDN1'	-0.0173964	soluble
'SDF2L1'	-0.0486373	soluble
'TP53RK'	-0.0219027	soluble
'EPB41'	-0.0118125	soluble
'SMN2|SMN1'	0.00823745	soluble
'ECHS1'	0.00836921	soluble
'EPB41L2'	-0.0116143	soluble
'MADD'	0.00378418	soluble
'MRPL40'	0.0564334	soluble
'PYCR2'	-0.0156604	soluble
'TXLNG'	0.0200288	soluble
'SNRNP40'	0.0320833	soluble
'TJP2'	0.0492347	soluble
'MTX1'	-0.0316266	soluble
'OTULIN'	-0.00493913	soluble
'MASTL'	-0.0365956	soluble
'PRDX2'	-0.0131139	soluble
'C19ORF54'	-0.00928138	soluble
'EDF1'	0.0645519	soluble
'COMT'	-0.00210685	soluble
'CHAF1B'	-0.00929652	soluble
'UBE2G2'	0.0465637	soluble
'TRIM21'	-0.00153488	soluble
'ERMP1'	0.0364407	soluble
'HSPE1'	-0.0166243	soluble
'SPN'	0.06042	soluble
'CLTA'	0.0189247	soluble
'SSR4'	-0.00823134	soluble
'PXN'	0.0209586	soluble
'MCM6'	-0.0069626	soluble
'HSPA4L'	-0.0147729	soluble
'SCAMP1'	-0.0426797	soluble
'FABP5'	0.00635273	soluble
'PPOX'	0.00468882	soluble
'MBD1'	-0.0567762	soluble
'NUDT3'	-0.0255351	soluble
'TMX3'	-0.0120724	soluble
'NOL6'	-0.057432	soluble
'FOXRED1'	0.0142354	soluble
'ARPC3'	0.0500308	soluble
'DDT'	-0.00450701	soluble
'UBR1'	-0.0255473	soluble
'AGO2'	-0.0189508	soluble
'SCAF4'	0.0542737	soluble
'MCTS1'	0.0192123	soluble
'SRSF3'	0.00365617	soluble
'SMG6'	0.0594829	soluble
'SNUPN'	0.0238204	soluble
'MOB2'	-0.0116227	soluble
'BID'	0.0013476	soluble
'IPO8'	-0.0271644	soluble
'SCARB1'	-0.0190993	soluble
'TMED2'	-0.0347237	soluble
'EXOSC3'	-0.0153617	soluble
'CYB5R1'	-0.0474855	soluble
'MOCS2'	-0.0140434	soluble
'LACTB2'	-0.0319905	soluble
'EIF4G1'	0.0149358	soluble
'ATPIF1'	0.140594	soluble
'PPIH'	-0.00875174	soluble
'TBC1D13'	-0.0160912	soluble
'MRPL22'	0.00378776	soluble
'BTF3'	0.0168117	soluble
'NBAS'	-0.0524687	soluble
'RFESD'	-0.0202249	soluble
'RNASEH2A'	-0.0254862	soluble
'WBP2'	0.0144523	soluble
'TOP2B'	-0.0116122	soluble
'CSTF1'	0.000721214	soluble
'FNDC3A'	0.00261687	soluble
'RPS7'	0.00682385	soluble
'ATIC'	-0.0238858	soluble
'RTN4'	-0.0208867	soluble
'PTPN1'	-0.0351382	soluble
[truncated: 2,791 more rows]

## Sheet: Figure3C
DESCRIPTION OF THE DATA
	gene_name : protein identifier
	solubility_t : protein intensity at indicated time point (t) in soluble fraction upon recovery from heat shock; log2-transformed ratio between heat and mock shocked samples; see main text for details; HS = time point immediately after heat shock
	decile : decile of slope values; second and ninth deciles are collapsed to 'middle_80perc'
gene_name	solubility_HS	solubility_1h	solubility_2h	solubility_3h	solubility_5h	decile
'GTF3C1'	-1.14401	-0.938993	-0.909372	-0.885112	-0.74875	middle_80perc
'KIN'	-1.0351	-0.908821	-0.728431	-0.566133	-0.560189	middle_80perc
'ZNF451'	-0.770775	-0.791358	-0.71036	-0.590367	-0.43248	middle_80perc
'KIF4A'	-1.20496	-0.972116	-0.928056	-0.780487	-0.777985	middle_80perc
'MLH1'	-0.750083	-0.671647	-0.514465	-0.595474	-0.390845	middle_80perc
'TARDBP'	-1.41272	-1.11282	-1.01639	-0.97699	-0.811147	middle_80perc
'KIFC1'	-0.917771	-0.818456	-0.703238	-0.507705	-0.546992	middle_80perc
'NOSIP'	-0.758549	-0.639447	-0.470729	-0.516288	-0.353656	middle_80perc
'DDX41'	-0.856874	-0.825352	-0.647094	-0.401278	-0.58833	middle_80perc
'HIRA'	-1.08083	-0.862805	-0.813585	-0.695395	-0.564511	middle_80perc
'MSH6'	-0.809534	-0.683005	-0.700021	-0.689673	-0.624431	middle_80perc
'PARP1'	-1.05034	-0.95917	-0.960054	-1.01391	-0.854961	middle_80perc
'RAD18'	-1.1126	-0.882722	-0.887079	-0.859857	-0.626049	middle_80perc
'LIG3'	-1.13613	-1.05261	-0.98094	-0.933253	-0.96907	middle_80perc
'RAVER1'	-0.835082	-0.816702	-0.701783	-0.553455	-0.622835	middle_80perc
'RCC1'	-0.656647	-0.60459	-0.572428	-0.492295	-0.460251	middle_80perc
'PRPF6'	-1.22438	-0.98982	-1.01428	-0.960332	-0.805259	middle_80perc
'XAB2'	-0.750944	-0.677521	-0.635709	-0.493213	-0.419004	middle_80perc
'BAZ1A'	-1.32089	-1.20708	-1.07218	-1.08911	-0.874342	middle_80perc
'AMMECR1'	-0.73903	-0.671365	-0.543888	-0.579425	-0.583115	middle_80perc
'XRCC5'	-0.800484	-0.724321	-0.778446	-0.729193	-0.705344	middle_80perc
'RBM12B'	-0.815804	-0.772754	-0.738975	-0.578034	-0.525993	middle_80perc
'RNF40'	-0.803994	-0.645923	-0.593526	-0.597383	-0.462851	middle_80perc
'NKRF'	-1.26614	-1.05528	-1.11437	-0.923493	-0.930845	middle_80perc
'CDK11B|CDC2L1'	-1.18299	-1.03473	-1.01088	-0.746904	-0.860797	middle_80perc
'CWC22'	-1.11808	-1.07913	-1.03697	-0.880182	-0.790061	middle_80perc
'C4ORF27'	-1.43511	-1.16424	-1.32762	-1.41196	-1.10617	middle_80perc
'TFIP11'	-0.733112	-0.74717	-0.665203	-0.669881	-0.617672	middle_80perc
'FEN1'	-0.992501	-0.776675	-0.848786	-0.795846	-0.56639	middle_80perc
'NONO'	-0.927215	-0.654645	-0.673522	-0.724723	-0.402538	middle_80perc
'WRN'	-1.27776	-1.17509	-1.17142	-0.900482	-0.925927	middle_80perc
'TH1L|NELFCD'	-1.01305	-0.839608	-0.973412	-0.80071	-0.649859	middle_80perc
'PRC1'	-1.13885	-0.733901	-0.87366	-0.633092	-0.593673	middle_80perc
'HNRNPL'	-0.676404	-0.575449	-0.554389	-0.564774	-0.462509	middle_80perc
'DCUN1D5'	-1.24705	-0.974058	-1.0486	-0.977444	-0.774425	middle_80perc
'PPM1G'	-1.07004	-0.893589	-0.938228	-0.883646	-0.694311	middle_80perc
'SMARCA4'	-1.04967	-0.8423	-0.786688	-0.692794	-0.538276	middle_80perc
'TOPBP1'	-0.873083	-0.719741	-0.803361	-0.721464	-0.645847	middle_80perc
'PAXBP1'	-0.693004	-0.707168	-0.657963	-0.543183	-0.541682	middle_80perc
'SMARCD1'	-0.688764	-0.523004	-0.324602	-0.271963	-0.314408	middle_80perc
'HNRNPA0'	-1.14442	-0.952351	-0.961408	-0.915391	-0.699158	middle_80perc
'MATR3'	-1.21573	-1.00682	-0.978685	-0.990536	-0.763094	middle_80perc
'SKP2'	-0.969532	-0.950771	-0.520834	-0.739882	-0.527205	middle_80perc
'RBM6'	-0.754904	-0.607593	-0.550107	-0.570045	-0.467026	middle_80perc
'ANLN'	-0.807067	-0.616488	-0.466479	-0.48312	-0.349941	middle_80perc
'MAD1L1'	-0.749837	-0.558171	-0.500376	-0.502695	-0.441528	middle_80perc
'RCOR1'	-0.662357	-0.445086	-0.410774	-0.495768	-0.305328	middle_80perc
'HNRNPM'	-0.85673	-0.755508	-0.80304	-0.839019	-0.493614	middle_80perc
'LRWD1'	-0.762667	-0.69528	-0.465149	-0.521274	-0.3949	middle_80perc
'USP48'	-0.917538	-0.828703	-0.877604	-0.62042	-0.775781	middle_80perc
'RANBP2'	-0.76642	-0.465639	-0.496647	-0.463058	-0.418838	middle_80perc
'NIPBL'	-0.957183	-0.701621	-0.726743	-0.757352	-0.626718	middle_80perc
'INTS1'	-0.804324	-0.625609	-0.55726	-0.498154	-0.398322	middle_80perc
'PDS5A'	-1.09506	-0.963207	-1.04769	-0.940292	-0.9208	middle_80perc
'UBR5'	-0.600025	-0.54163	-0.442957	-0.404618	-0.327867	middle_80perc
'RNF20'	-0.616566	-0.598297	-0.609122	-0.487723	-0.526092	middle_80perc
'PRPF40A'	-0.755475	-0.674738	-0.701451	-0.654703	-0.537676	middle_80perc
'CBFA2T3'	-0.991725	-0.909362	-0.618022	-0.519417	-0.505087	middle_80perc
'ZC3H11A'	-0.865327	-0.834721	-0.742259	-0.762279	-0.538556	middle_80perc
'HNRNPH3'	-1.00979	-0.88316	-0.881939	-0.879181	-0.726058	middle_80perc
'RBM15'	-1.08987	-0.897576	-0.91675	-0.881359	-0.687828	middle_80perc
'DHFR'	-0.608779	-0.408714	-0.514564	-0.491107	-0.384495	middle_80perc
'PRPF31'	-0.766059	-0.651262	-0.630195	-0.654599	-0.460887	middle_80perc
'PUS1'	-0.837791	-0.735337	-0.733638	-0.670347	-0.644134	middle_80perc
'CDC5L'	-0.764049	-0.630336	-0.613275	-0.545698	-0.490183	middle_80perc
'XPC'	-1.03762	-0.80125	-0.711289	-0.778775	-0.790433	middle_80perc
'SMARCC1'	-0.953264	-0.716934	-0.619317	-0.535072	-0.376965	middle_80perc
'CDC73'	-0.93405	-0.700074	-0.726248	-0.8014	-0.60077	middle_80perc
'SAP18'	-0.612818	-0.550001	-0.566098	-0.590378	-0.306353	middle_80perc
'ADNP'	-0.752016	-0.73161	-0.632095	-0.575668	-0.467836	middle_80perc
'ARID4B'	-0.632089	-0.515639	-0.46141	-0.276946	-0.223216	middle_80perc
'POLR1E'	-0.755352	-0.705015	-0.602757	-0.475977	-0.326009	middle_80perc
'EXOSC10'	-1.27612	-0.959225	-0.98405	-1.01129	-0.748326	middle_80perc
'CHD7'	-1.06999	-0.866002	-0.864765	-0.753583	-0.590203	middle_80perc
'SUPT16H'	-0.748073	-0.604367	-0.657993	-0.756043	-0.474302	middle_80perc
'TRIM33'	-0.754844	-0.66209	-0.659401	-0.567931	-0.484905	middle_80perc
'CRNKL1'	-0.694266	-0.557398	-0.67224	-0.569202	-0.459401	middle_80perc
'NCBP3'	-0.838234	-0.667877	-0.648574	-0.596761	-0.481463	middle_80perc
'TRA2A'	-0.601829	-0.626053	-0.565467	-0.584975	-0.523006	middle_80perc
'SMARCA2'	-0.890431	-0.688121	-0.723011	-0.439926	-0.555696	middle_80perc
'DDX42'	-0.926118	-0.639182	-0.652286	-0.590201	-0.495798	middle_80perc
'BPTF'	-0.739115	-0.710653	-0.626399	-0.51963	-0.518042	middle_80perc
'HNRNPLL|HNRPLL'	-0.63484	-0.503861	-0.542923	-0.521248	-0.530093	middle_80perc
'SUGP2'	-0.937514	-0.867406	-0.80751	-0.687166	-0.745481	middle_80perc
'NOM1'	-1.6663	-1.30357	-1.58679	-1.30167	-1.23407	middle_80perc
'DIEXF'	-0.911473	-0.801274	-0.826579	-0.729985	-0.719514	middle_80perc
'HTATSF1'	-0.908411	-0.577145	-0.572401	-0.579278	-0.388105	middle_80perc
'RECQL5'	-0.828417	-0.796195	-0.496699	-0.745913	-0.57882	middle_80perc
'OGFR'	-0.854751	-0.506497	-0.582935	-0.540067	-0.362313	middle_80perc
'RBM39'	-0.616339	-0.58599	-0.62587	-0.450009	-0.492838	middle_80perc
'MBTD1'	-1.13332	-0.736089	-0.792938	-0.621721	-0.619961	middle_80perc
'PCF11'	-0.977294	-0.693408	-0.622311	-0.541257	-0.436021	middle_80perc
'CHD1L'	-0.899797	-0.812009	-0.971859	-0.779456	-0.758817	middle_80perc
'PDCD2'	-0.724195	-0.730866	-0.532525	-0.521015	-0.552631	middle_80perc
'PHF20L1'	-1.21574	-0.772658	-0.621196	-0.610578	-0.594887	middle_80perc
'PTBP3'	-0.640791	-0.615613	-0.519203	-0.676623	-0.422057	middle_80perc
'CTR9'	-1.04051	-0.770783	-0.599574	-0.732072	-0.520974	middle_80perc
'TRNAU1AP'	-0.822303	-0.704241	-0.666015	-0.569673	-0.515169	middle_80perc
'GSE1'	-0.718314	-0.612085	-0.442664	-0.462172	-0.380753	middle_80perc
'TWISTNB'	-0.608553	-0.453031	-0.485256	-0.368279	-0.468545	middle_80perc
'NELFA'	-0.973489	-0.734739	-0.675406	-0.60096	-0.406033	middle_80perc
'SMARCAD1'	-0.67796	-0.698839	-0.615725	-0.668444	-0.503307	middle_80perc
'PNKP'	-0.749489	-0.779196	-0.802023	-0.370502	-0.634474	middle_80perc
'SMARCA5'	-0.894784	-0.730482	-0.809942	-0.738451	-0.634354	middle_80perc
'CHD4'	-0.860043	-0.718378	-0.725031	-0.711376	-0.564808	middle_80perc
'KAT8'	-1.13111	-0.684948	-0.72034	-0.504023	-0.642324	middle_80perc
'PAF1'	-1.02758	-0.899316	-0.788	-0.633386	-0.893211	middle_80perc
'RPRD2'	-0.754049	-0.511283	-0.475962	-0.497613	-0.36973	middle_80perc
'SON'	-0.727719	-0.766588	-0.781485	-0.690668	-0.646616	middle_80perc
'DDX5'	-0.653573	-0.640171	-0.691817	-0.675073	-0.552813	middle_80perc
'NXF1'	-0.764009	-0.432896	-0.477179	-0.345081	-0.401749	middle_80perc
'MTA3'	-0.656624	-0.482592	-0.47389	-0.492044	-0.360234	middle_80perc
'ESF1'	-1.05448	-0.810527	-0.730024	-0.920958	-0.782329	middle_80perc
'U2SURP'	-0.741358	-0.550976	-0.525975	-0.488766	-0.349867	middle_80perc
'ZBTB33'	-0.89906	-0.676077	-0.596508	-0.391127	-0.45258	middle_80perc
'DPF2'	-0.715559	-0.543552	-0.554267	-0.343421	-0.422063	middle_80perc
'ZC3H18'	-0.727407	-0.532178	-0.508323	-0.554555	-0.415604	middle_80perc
'ZMYM4'	-1.16293	-1.028	-0.824136	-0.802243	-0.83369	middle_80perc
'GNL3'	-0.810394	-0.589743	-0.740942	-0.302818	-0.687911	middle_80perc
'CTNNBL1'	-1.05631	-0.873977	-0.990818	-0.897507	-0.69626	middle_80perc
'ABT1'	-1.00176	-0.66055	-0.735661	-0.713883	-0.418112	middle_80perc
'HMCES'	-0.859682	-0.796076	-0.81921	-0.501326	-0.771141	middle_80perc
'HELLS'	-1.80624	-1.54867	-1.47021	-1.05085	-1.56035	middle_80perc
'TOP3A'	-0.67168	-0.700293	-0.460907	-0.543345	-0.526777	middle_80perc
'ARID3B'	-0.881666	-0.633696	-0.633625	-0.687178	-0.397746	middle_80perc
'NSUN5'	-0.671611	-0.493451	-0.495086	-0.538611	-0.238917	middle_80perc
'FANCD2'	-0.664577	-0.667459	-0.748285	-0.497309	-0.560993	middle_80perc
'ZNF326'	-0.72586	-0.618477	-0.551047	-0.716641	-0.423479	middle_80perc
'LAS1L'	-0.898631	-0.92131	-0.9946	-0.877589	-0.778751	middle_80perc
'CHERP'	-0.650051	-0.437537	-0.399824	-0.481443	-0.193266	middle_80perc
'ZMYND8'	-0.819856	-0.577697	-0.590606	-0.414379	-0.321968	middle_80perc
'PBRM1'	-0.778751	-0.615738	-0.694721	-0.781503	-0.609931	middle_80perc
'PPIL2'	-0.662669	-0.649822	-0.697849	-0.701667	-0.560397	middle_80perc
'IRF2BP1'	-0.648808	-0.595742	-0.541599	-0.618958	-0.361188	middle_80perc
'SNIP1'	-0.904415	-0.764628	-0.457895	-0.651628	-0.621292	middle_80perc
'SETD2'	-0.883242	-0.700145	-0.410048	-0.708837	-0.547802	middle_80perc
'NOC4L'	-1.18182	-0.967787	-0.95683	-1.01722	-0.727434	middle_80perc
'RBM25'	-0.619379	-0.513942	-0.583486	-0.446441	-0.388642	middle_80perc
'TOP1'	-0.690908	-0.625041	-0.597468	-0.624192	-0.389188	middle_80perc
'RBM14'	-0.957473	-0.820093	-0.808258	-0.994788	-0.677649	middle_80perc
'ZNF131'	-0.62765	-0.558409	-0.658764	-0.608887	-0.525408	middle_80perc
'SLU7'	-0.68411	-0.630579	-0.582522	-0.374889	-0.310538	middle_80perc
'UBTF'	-1.19692	-0.580311	-0.635764	-0.897426	-0.553632	middle_80perc
'ZMYM3'	-1.00793	-0.919693	-0.743581	-0.682163	-0.802013	middle_80perc
'MORC2'	-0.682786	-0.59694	-0.602187	-0.580329	-0.508524	middle_80perc
'YTHDC1'	-0.755926	-0.770496	-0.649322	-0.559817	-0.427728	middle_80perc
'SPEN'	-0.740389	-0.552938	-0.624475	-0.363172	-0.445901	middle_80perc
'SIN3A'	-0.615273	-0.558505	-0.529797	-0.383473	-0.380587	middle_80perc
'CWC27'	-0.695071	-0.486595	-0.544466	-0.305967	-0.426798	middle_80perc
'ZNF609'	-0.600636	-0.543552	-0.361928	-0.348922	-0.301886	middle_80perc
'ZNF318'	-0.944779	-0.768294	-0.768236	-0.694337	-0.480722	middle_80perc
'GATAD2A'	-0.674923	-0.477078	-0.438029	-0.41194	-0.266817	middle_80perc
'RNGTT'	-0.699441	-0.602104	-0.664805	-0.697793	-0.574976	middle_80perc
'EYA3'	-0.965085	-0.617733	-0.785528	-0.615585	-0.452396	middle_80perc
'RCOR3'	-0.848007	-0.590531	-0.454824	-0.492923	-0.254205	middle_80perc
'CPSF4'	-0.621478	-0.525211	-0.526418	-0.330772	-0.437965	middle_80perc
'WAPL'	-0.586698	-0.531774	-0.475056	-0.54709	-0.396146	middle_80perc
'H7BZW1|C21ORF59'	-0.63737	-0.423559	-0.375506	-0.457638	-0.230651	middle_80perc
'KIF20B'	-0.630145	-0.920272	-0.396146	-0.342736	-0.350481	middle_80perc
'GCFC2'	-0.591816	-0.447148	-0.385565	-0.272923	-0.222828	middle_80perc
'DDX46'	-0.632728	-0.636276	-0.610722	-0.556375	-0.537717	middle_80perc
'POGZ'	-0.74657	-0.689997	-0.44372	-0.664565	-0.457457	middle_80perc
'GTF2H1'	-0.697204	-0.548713	-0.581719	-0.353081	-0.481594	middle_80perc
'NELFB'	-0.614633	-0.412707	-0.510834	-0.39998	-0.289448	middle_80perc
'SETD1A'	-1.0378	-0.798577	-0.830332	-0.462472	-0.672233	middle_80perc
'POLB'	-0.692867	-0.547962	-0.48473	-0.418286	-0.329121	middle_80perc
'QRICH1'	-0.651371	-0.476873	-0.478801	-0.542458	-0.335293	middle_80perc
'XRCC1'	-0.651909	-0.454067	-0.427174	-0.308941	-0.272895	middle_80perc
'SMARCB1'	-0.977819	-0.827919	-0.856368	-0.406571	-0.509068	middle_80perc
'SRBD1'	-1.00067	-0.792547	-0.954028	-0.613381	-0.531524	middle_80perc
'PES1'	-0.754003	-0.691453	-0.771754	-0.766711	-0.496877	middle_80perc
'TRIT1'	-0.717463	-0.589524	-0.588837	-0.621283	-0.557157	middle_80perc
'MYSM1'	-0.745905	-0.487557	-0.429371	-0.392354	-0.418157	middle_80perc
'URB1'	-0.832561	-0.892905	-0.871878	-0.788285	-0.748592	middle_80perc
'ARID1A'	-0.846643	-0.60997	-0.436469	-0.546334	-0.351535	middle_80perc
'INTS12'	-0.947111	-0.72418	-0.393941	-0.722288	-0.423886	middle_80perc
'LENG8'	-0.660867	-0.455712	-0.47117	-0.283033	-0.482562	middle_80perc
'ZFC3H1'	-0.728436	-0.690857	-0.429924	-0.685032	-0.586052	middle_80perc
'GABPB1'	-0.665109	-0.386434	-0.424527	-0.440535	-0.233445	middle_80perc
'GPATCH4'	-0.818944	-0.860518	-0.515037	-0.601734	-0.47367	middle_80perc
'GATAD2B'	-0.908877	-0.58451	-0.484024	-0.443069	-0.350455	middle_80perc
'NOL9'	-0.859144	-0.719589	-0.849293	-0.584213	-0.684066	middle_80perc
'NFRKB'	-0.791721	-0.590605	-0.516476	-0.521578	-0.495043	middle_80perc
'ZFPM1'	-0.60227	-0.527248	-0.489435	-0.370464	-0.310347	middle_80perc
'IWS1'	-0.665833	-0.359011	-0.285823	-0.239694	-0.24478	middle_80perc
'DHX37'	-0.684218	-0.452965	-0.448025	-0.587589	-0.254118	middle_80perc
'NOP14'	-0.963546	-0.805263	-0.886915	-0.971768	-0.609852	middle_80perc
'HMG20B'	-1.20702	-0.555579	-0.909549	-0.694177	-0.601418	middle_80perc
'CTDP1'	-0.697775	-0.547246	-0.518054	-0.409248	-0.362543	middle_80perc
'ZNF592'	-0.676699	-0.47253	-0.562226	-0.55984	-0.286747	middle_80perc
'PHF10'	-0.636662	-0.386949	-0.376102	-0.369278	-0.278731	middle_80perc
'RBM4'	-0.698242	-0.586345	-0.639834	-0.715002	-0.521542	middle_80perc
'LATS1'	-0.653597	-0.433358	-0.398993	-0.359013	-0.3694	middle_80perc
'RRP1B'	-0.858328	-0.727591	-0.564742	-0.535855	-0.695807	middle_80perc
'NCOR1'	-0.633068	-0.502038	-0.349187	-0.257815	-0.229827	middle_80perc
'SUZ12'	-0.591376	-0.282512	-0.407221	-0.355282	-0.180275	middle_80perc
'LIN54'	-0.898157	-0.788652	-0.787714	-1.0473	-0.441397	middle_80perc
'SUMO1'	-0.703293	-0.455911	-0.376364	-0.339983	-0.301586	middle_80perc
'MYBBP1A'	-0.706743	-0.555171	-0.624535	-0.619836	-0.484388	middle_80perc
'CABIN1'	-0.648625	-0.553523	-0.547963	-0.123912	-0.452874	middle_80perc
'HOXB9'	-0.682395	-0.475893	-0.433154	-0.556297	-0.169644	middle_80perc
'TAF6'	-0.967765	-0.699584	-0.653441	-0.272509	-0.452377	middle_80perc
'HNRNPH2'	-1.49177	-1.21407	-1.33264	-1.23743	-0.900678	middle_80perc
'GTF3C2'	-0.65808	-0.536616	-0.514473	-0.279233	-0.444498	middle_80perc
'RPRD1A'	-0.620625	-0.558535	-0.464546	-0.477417	-0.327182	middle_80perc
'MCRS1'	-0.82181	-0.840999	-0.523909	-0.604358	-0.457513	middle_80perc
'KANSL3'	-0.745046	-0.551035	-0.547639	-0.489381	-0.44469	middle_80perc
'MRPS23'	-0.783233	-0.573603	-0.433792	-0.694032	-0.320521	middle_80perc
'SDAD1'	-0.593422	-0.610121	-0.58343	-0.632902	-0.382541	middle_80perc
'HEATR1'	-0.6151	-0.613301	-0.61667	-0.592615	-0.523935	middle_80perc
'HMBOX1'	-0.6114	-0.507111	-0.348215	-0.421535	-0.0444665	middle_80perc
'CLP1'	-0.708212	-0.549139	-0.510897	-0.535044	-0.285932	middle_80perc
'CD2BP2'	-0.644986	-0.672113	-0.547429	-0.556046	-0.340548	middle_80perc
'BCOR'	-0.710394	-0.631311	-0.413411	-0.505038	-0.434787	middle_80perc
'ATF7IP'	-0.712547	-0.377733	-0.180029	-0.334225	-0.336087	middle_80perc
'SMTN'	-0.614733	-0.594139	-0.515203	-0.654123	-0.316545	middle_80perc
'RRP1'	-1.14727	-1.25043	-1.15325	-1.38677	-0.783194	middle_80perc
'USP28'	-1.30051	-0.768667	-0.571445	-0.492204	-0.830118	middle_80perc
'PRPF39'	-0.751522	-0.631071	-0.716708	-0.147512	-0.537709	middle_80perc
'FAM207A'	-1.08762	-0.670403	-0.772576	-0.705086	-0.505217	middle_80perc
'SAMD1'	-0.750571	-0.738402	-0.354181	-0.391689	-0.254521	middle_80perc
'MLF2'	-0.735639	-0.652001	-0.642357	-0.717814	-0.370157	middle_80perc
'SPDL1'	-0.595531	-0.360653	-0.420907	-0.279171	-0.241509	middle_80perc
'SUGP1'	-0.608623	-0.156928	-0.414428	0.029981	-0.169509	middle_80perc
'CHD8'	-0.930333	-0.930753	-0.645096	-0.645467	-0.615737	middle_80perc
'TRAF3IP2'	-1.35765	-1.09881	-1.3213	-1.25513	-1.13651	middle_80perc
'NOL8'	-0.645371	-0.765472	-0.685787	-0.697504	-0.582009	middle_80perc
'FAM208A'	-0.808589	-0.758392	-0.472099	-0.663418	-0.431613	middle_80perc
'PDCD11'	-0.872398	-0.574621	-0.550291	-0.372514	-0.395459	middle_80perc
'WHSC1L1'	-0.65217	-0.613659	-0.634711	-0.375077	-0.20931	middle_80perc
'GTF2E2'	-0.653289	-0.33873	-0.423524	-0.373166	-0.0640423	middle_80perc
'RING1'	-0.878162	-0.679193	-0.586328	0.0348383	-0.455673	middle_80perc
'MRPS14'	-0.638887	-0.223389	-0.238965	-0.593407	-0.102371	middle_80perc
'SSU72'	-0.64157	-0.433341	-0.496755	-0.342424	-0.466621	middle_80perc
'CXXC1'	-1.00702	-0.777741	-1.00555	-0.489194	-0.763613	middle_80perc
'TONSL'	-1.22298	-1.11433	-0.616688	-0.544593	-0.79362	middle_80perc
'ELF1|DKFZP686H0575'	-0.628905	-0.278087	-0.303372	0.128117	-0.261513	middle_80perc
'DGCR14'	-0.596413	-0.393321	-0.417517	-0.496891	-0.152511	middle_80perc
'KLF16'	-0.599435	-0.460935	-0.579884	-0.642913	0.00145582	middle_80perc
'FBXO28'	-0.610396	-0.306276	-0.329766	-0.379922	-0.0175186	middle_80perc
'KPNA2'	-0.75024	-0.563261	-0.666283	-0.728561	-0.605368	bottom_10perc
'CDC45'	-0.784024	-0.828298	-0.76702	-0.765233	-0.772963	bottom_10perc
'VRK1'	-0.725793	-0.714779	-0.8048	-0.861815	-0.733369	bottom_10perc
'RIF1'	-0.830294	-0.675086	-0.686705	-0.749032	-0.78432	bottom_10perc
'POLE'	-0.750833	-0.73983	-0.78887	-0.744825	-0.777058	bottom_10perc
'FANCI'	-0.672704	-0.669587	-0.657633	-0.647659	-0.707064	bottom_10perc
'UTP20'	-0.964688	-0.854577	-1.01373	-0.88668	-0.92861	bottom_10perc
'DDX50'	-0.960664	-0.835949	-0.902202	-0.826806	-0.917408	bottom_10perc
'POLD3'	-0.617841	-0.578383	-0.522328	-0.573371	-0.581162	bottom_10perc
'RRP12'	-0.741283	-0.667662	-0.727045	-0.599612	-0.773754	bottom_10perc
'BYSL'	-0.628671	-0.472324	-0.603824	-0.624711	-0.554452	bottom_10perc
'WRNIP1'	-0.652899	-0.684305	-0.612222	-0.713356	-0.702733	bottom_10perc
'USP11'	-0.933839	-0.741708	-1.01322	-1.06721	-1.20087	bottom_10perc
'SMCHD1'	-0.640909	-0.59992	-0.71451	-0.617367	-0.630698	bottom_10perc
'NPAT'	-0.805911	-0.796937	-0.597723	-0.596371	-0.871805	bottom_10perc
'GTF3C3'	-1.05522	-0.906227	-0.967761	-0.95897	-0.998532	bottom_10perc
'NDUFAF7'	-0.601708	-0.526593	-0.427495	-0.43574	-0.641925	bottom_10perc
'AKAP8L'	-0.643436	-0.629585	-0.681613	-0.637034	-0.627719	bottom_10perc
'NOC2L'	-0.745596	-0.801442	-0.884454	-0.980898	-0.85269	bottom_10perc
'PPIG'	-0.748256	-0.834636	-0.794394	-0.662691	-0.904879	bottom_10perc
'KIAA0391'	-0.887499	-0.538374	-1.08967	-1.15263	-0.959003	bottom_10perc
'TST'	-0.74555	-0.687248	-0.611322	-0.834654	-0.772451	bottom_10perc
'LEO1'	-0.668765	-0.407793	-0.391948	-0.336965	-0.574604	bottom_10perc
'SLIRP'	-0.788092	-0.837979	-0.719079	-0.937814	-0.713775	bottom_10perc
'SMARCAL1'	-0.737285	-0.739469	-0.627966	-0.649502	-0.709585	bottom_10perc
'TDP1'	-0.635368	-0.565143	-0.765069	-0.610404	-0.569806	bottom_10perc
'ANP32E'	-0.960876	-1.09246	-1.03671	-0.736012	-1.11269	bottom_10perc
'CHD3'	-0.643671	-0.243079	-0.33383	-1.00014	-0.702267	bottom_10perc
'TIMELESS'	-0.817326	-0.683447	-0.789161	-0.45919	-0.806459	bottom_10perc
'CEBPZ'	-0.611128	-0.652704	-0.570524	-0.942909	-0.636684	bottom_10perc
'GTF2I'	-1.41344	-1.08114	-1.08108	-0.924461	-0.782916	top_10perc
'CHAF1A'	-0.750585	-0.522654	-0.296447	-0.334701	-0.123144	top_10perc
'ZNHIT6'	-0.937449	-0.727287	-0.664101	-0.678846	-0.324351	top_10perc
'BRD4'	-1.22938	-0.770073	-0.58112	-0.666133	-0.290154	top_10perc
'RBM5'	-1.37281	-1.0551	-0.777516	-0.832284	-0.7536	top_10perc
'EZH2'	-0.836702	-0.682717	-0.631559	-0.445367	-0.288383	top_10perc
'UHRF1'	-1.32351	-0.999559	-0.735987	-0.635262	-0.57272	top_10perc
'TCEB3'	-1.08457	-0.626861	-0.644255	-0.614968	-0.353811	top_10perc
'NAB2'	-0.868042	-0.665747	-0.749941	-0.521654	-0.221806	top_10perc
'DAXX'	-1.37179	-0.934684	-0.771127	-0.615975	-0.373385	top_10perc
'PRAME'	-0.939288	-0.778267	-0.402876	-0.393645	0.118445	top_10perc
'ARID3A'	-1.29131	-0.863067	-0.823948	-0.823574	-0.516642	top_10perc
'ARID2'	-0.863444	-0.610787	-0.455363	-0.376326	-0.279287	top_10perc
'SMARCD2'	-1.12153	-0.734227	-0.854786	-0.721524	-0.448031	top_10perc
'IRF2BPL'	-0.831218	-0.306002	-0.278913	-0.0614254	-0.0133689	top_10perc
'SATB2'	-0.962907	-0.619823	-0.582515	-0.3971	-0.328149	top_10perc
'MGA'	-0.902773	-0.654245	-0.504517	-0.334698	-0.309067	top_10perc
'NOP9'	-1.47029	-0.971843	-0.573264	-1.11812	-0.662824	top_10perc
'FOXK2'	-0.843508	-0.526682	-0.541799	-0.477906	-0.174858	top_10perc
'TRIM24'	-1.00162	-0.793252	-0.64278	-0.226384	-0.438318	top_10perc
'UBN2'	-1.28495	-1.25599	-0.818293	-0.918357	-0.7497	top_10perc
'SCML2'	-1.72485	-1.32226	-1.35716	-1.04203	-0.856316	top_10perc
'BAZ2A'	-1.0168	-0.891873	-0.570288	-0.577469	-0.325057	top_10perc
'TAF4'	-0.764955	-0.505553	-0.355536	-0.186513	-0.0904372	top_10perc
'ELL'	-1.06769	-0.82946	-0.631724	-0.753219	-0.270544	top_10perc
'SMARCC2'	-0.965487	-0.531829	-0.505437	-0.393121	-0.308663	top_10perc
'SMARCE1'	-1.20491	-0.703413	-0.612556	-0.566969	-0.114851	top_10perc
'PHF19'	-0.758777	-0.402493	-0.336696	-0.237706	-0.145354	top_10perc
'RNF169'	-0.68554	-0.476395	-0.41217	0.113812	-0.122648	top_10perc
'HMG20A'	-0.934904	-0.356673	-0.361595	-0.670634	0.141086	top_10perc

## Sheet: Figure3D
DESCRIPTION OF THE DATA
	feature : physicochemical or structural protein feature that is compared to disaggregation slope in the correlation analysis
	correlation_coefficient : Spearman's rank-order correlation coefficient
	p_value : p value for Spearman's rank-order correlation
feature	correlation_coefficient	p_value
solubility	-0.419914	1.22873e-13
fraction_disorder	0.253785	7.13194e-05
fraction_sheet	-0.121509	0.068095
fraction_random	0.18546	0.00497353
fraction_helix	-0.0892114	0.182812
gravy_score	-0.12644	0.068095
pI	0.0572948	0.340122
log10_molecular_weight	-0.0778371	0.222582

## Sheet: Figure3E-G
DESCRIPTION OF THE DATA
	gene_name : protein identifier
	slope : the slope of solubility values as a function of recovery time
	solubility : protein intensity in soluble fraction upon heat shock; log2-transformed ratio between heat and mock shocked samples; see main text for details
	fraction_disorder : the fraction of instrinsically disordered regions in the primary sequence
	fraction_coil : the fraction of the primary sequence predicted to contain random coil secondary structure
gene_name	slope	solubility	fraction_disorder	fraction_coil
'GTF3C1'	0.06898	-1.14401	0.198198	0.439545
'KIN'	0.100815	-1.0351	0.226463	0.371501
'ZNF451'	0.0746061	-0.770775	0.0442978	0.470311
'KIF4A'	0.081103	-1.20496	0.153409	0.293019
'MLH1'	0.0667774	-0.750083	0.175926	0.416667
'TARDBP'	0.107692	-1.41272	0.23913	0.548309
'KIFC1'	0.0813614	-0.917771	0.271917	0.417533
'NOSIP'	0.0761502	-0.758549	0.199336	0.508306
'DDX41'	0.0700417	-0.856874	0.160772	0.389068
'GTF2I'	0.114285	-1.41344	0.251503	0.488978
'HIRA'	0.0972272	-1.08083	0.162242	0.456244
'MSH6'	0.0297595	-0.809534	0.176471	0.431618
'PARP1'	0.0303201	-1.05034	0.0552268	0.427022
'KPNA2'	0.0122851	-0.75024	0.120983	0.41966
'RAD18'	0.0840249	-1.1126	0.373737	0.432323
'LIG3'	0.0337031	-1.13613	0.127849	0.412289
'RAVER1'	0.0520863	-0.835082	0.387789	0.524752
'RCC1'	0.0406809	-0.656647	0.0688836	0.536817
'PRPF6'	0.0717086	-1.22438	0.180659	0.35813
'XAB2'	0.0692204	-0.750944	0.0748538	0.295906
'BAZ1A'	0.0844219	-1.32089	0.290488	0.405527
'AMMECR1'	0.0300013	-0.73903	0.198198	0.546547
'XRCC5'	0.0153797	-0.800484	0	0.387978
'RBM12B'	0.0631529	-0.815804	0.386613	0.569431
'RNF40'	0.060048	-0.803994	0.302697	0.233766
'NKRF'	0.0628075	-1.26614	0.155072	0.488406
'CDK11B|CDC2L1'	0.070181	-1.18299	NA	NA
'CWC22'	0.0706627	-1.11808	0.465859	0.39978
'C4ORF27'	0.0400683	-1.43511	NA	NA
'TFIP11'	0.0254801	-0.733112	0.205496	0.44086
'CDC45'	0.00646826	-0.784024	0.0618375	0.326855
'FEN1'	0.0718041	-0.992501	0.128947	0.373684
'NONO'	0.0846801	-0.927215	0.528662	0.418259
'WRN'	0.0771948	-1.27776	0.0691341	0.402235
'TH1L|NELFCD'	0.0655906	-1.01305	NA	NA
'PRC1'	0.0940631	-1.13885	0.196774	0.290323
'HNRNPL'	0.0366663	-0.676404	0.33107	0.565365
'DCUN1D5'	0.0791718	-1.24705	0	0.409283
'CHAF1A'	0.116567	-0.750585	0.490586	0.493724
'PPM1G'	0.0650709	-1.07004	0.437729	0.465201
'SMARCA4'	0.0956728	-1.04967	0.445052	0.454159
'TOPBP1'	0.037811	-0.873083	0.200394	0.467148
'PAXBP1'	0.0374019	-0.693004	0.380589	0.412214
'SMARCD1'	0.0749927	-0.688764	0.254369	0.386408
'HNRNPA0'	0.0785724	-1.14442	0.281967	0.534426
'MATR3'	0.0776638	-1.21573	0.476978	0.532468
'SKP2'	0.0885123	-0.969532	0.103774	0.497642
'RBM6'	0.0497442	-0.754904	0.710597	0.589492
'ZNHIT6'	0.109236	-0.937449	0.170213	0.421277
'ANLN'	0.083939	-0.807067	0.344306	0.508007
'MAD1L1'	0.0527762	-0.749837	0.167131	0.157382
'VRK1'	-0.00861124	-0.725793	0.133838	0.40404
'RCOR1'	0.0555346	-0.662357	NA	NA
'HNRNPM'	0.0607221	-0.85673	0.163014	0.443836
'LRWD1'	0.0731414	-0.762667	0.0942813	0.435858
'BRD4'	0.162136	-1.22938	0.795888	0.594714
'USP48'	0.035137	-0.917538	0.0743961	0.4
'RANBP2'	0.0541235	-0.76642	0.154467	0.487903
'NIPBL'	0.0494868	-0.957183	0.404422	0.453281
'INTS1'	0.075532	-0.804324	0.0849315	0.376256
'PDS5A'	0.030003	-1.09506	0.159312	0.391922
'UBR5'	0.0551946	-0.600025	0.282244	0.460164
'RIF1'	-0.00143442	-0.830294	0.348706	0.451052
'RNF20'	0.0224994	-0.616566	0.262564	0.194872
'PRPF40A'	0.0393761	-0.755475	NA	NA
'CBFA2T3'	0.105869	-0.991725	0.552833	0.562021
'ZC3H11A'	0.063247	-0.865327	0.658025	0.481481
'HNRNPH3'	0.048744	-1.00979	0.0375723	0.604046
'RBM15'	0.0694026	-1.08987	0.485159	0.571136
'DHFR'	0.031298	-0.608779	0	0.508021
'PRPF31'	0.0526164	-0.766059	0.150301	0.342685
'RBM5'	0.112561	-1.37281	0.276074	0.428221
'POLE'	-0.00501493	-0.750833	0.0419948	0.391076
'PUS1'	0.0359742	-0.837791	0.194379	0.498829
'EZH2'	0.109632	-0.836702	0.233244	0.514745
'CDC5L'	0.0507361	-0.764049	0.226933	0.352868
'XPC'	0.0371815	-1.03762	0.423404	0.458511
'SMARCC1'	0.10796	-0.953264	0.434389	0.486878
'CDC73'	0.0484442	-0.93405	0.169492	0.453861
'SAP18'	0.0534683	-0.612818	0.222222	0.490196
'ADNP'	0.0600209	-0.752016	0.348457	0.53176
'UHRF1'	0.145037	-1.32351	NA	NA
'ARID4B'	0.0848029	-0.632089	0.647866	0.458079
'POLR1E'	0.0901849	-0.755352	0	0.4158
'FANCI'	-0.00560322	-0.672704	0.0225904	0.319277
'EXOSC10'	0.0845274	-1.27612	0.183051	0.414689
'CHD7'	0.0885608	-1.06999	0.418085	0.505506
'SUPT16H'	0.0384946	-0.748073	0.179561	0.377268
'TRIM33'	0.0523625	-0.754844	0.393079	0.462289
'CRNKL1'	0.0397991	-0.694266	0.0707547	0.286557
'NCBP3'	0.0641741	-0.838234	0.606452	0.4
'TRA2A'	0.0172962	-0.601829	0.634752	0.659574
'SMARCA2'	0.0690141	-0.890431	0.412579	0.419497
'DDX42'	0.072604	-0.926118	0.446695	0.544776
'BPTF'	0.0498578	-0.739115	0.497702	0.480302
'HNRNPLL|HNRPLL'	0.014095	-0.63484	NA	NA
'SUGP2'	0.0424218	-0.937514	0.323475	0.510166
'NOM1'	0.070999	-1.6663	0.377907	0.360465
'DIEXF'	0.0360446	-0.911473	NA	NA
'HTATSF1'	0.0848272	-0.908411	0.633113	0.418543
'TCEB3'	0.120574	-1.08457	NA	NA
'NAB2'	0.122986	-0.868042	0.457143	0.51619
'DAXX'	0.186184	-1.37179	0.594595	0.481081
'RECQL5'	0.0445856	-0.828417	0.316852	0.478305
'OGFR'	0.078264	-0.854751	0.654357	0.599705
'RBM39'	0.030024	-0.616339	0.275472	0.426415
'UTP20'	0.00277708	-0.964688	0.0506284	0.328187
'DDX50'	0.004517	-0.960664	0.278155	0.416554
'POLD3'	0.0048531	-0.617841	0.620172	0.435622
'MBTD1'	0.0879678	-1.13332	0.116242	0.511146
'PCF11'	0.0981576	-0.977294	0.449518	0.553055
'RRP12'	-0.00464692	-0.741283	0.225135	0.333076
'CHD1L'	0.0270328	-0.899797	0.112598	0.363434
'PDCD2'	0.0413915	-0.724195	0.0174419	0.5
'PHF20L1'	0.10621	-1.21574	0.456244	0.477876
'PTBP3'	0.0357608	-0.640791	0.0724638	0.5
'PRAME'	0.209301	-0.939288	0	0.387033
'CTR9'	0.0871349	-1.04051	0.271952	0.352941
'TRNAU1AP'	0.0600776	-0.822303	0	0.480836
'GSE1'	0.0653703	-0.718314	0.698439	0.500411
'TWISTNB'	0.0251997	-0.608553	0.381657	0.491124
'ARID3A'	0.130804	-1.29131	0.53457	0.468803
'NELFA'	0.104107	-0.973489	0.386364	0.535985
'SMARCAD1'	0.0344088	-0.67796	0.18616	0.369396
'PNKP'	0.045364	-0.749489	0.113244	0.525912
'SMARCA5'	0.0432526	-0.894784	0.18251	0.38308
'ARID2'	0.110847	-0.863444	0.350409	0.547684
'CHD4'	0.0505804	-0.860043	0.33159	0.432531
'KAT8'	0.0846432	-1.13111	0.157205	0.436681
'PAF1'	0.0330914	-1.02758	0.414313	0.47081
'RPRD2'	0.0631287	-0.754049	0.737166	0.613963
'BYSL'	0.00124286	-0.628671	0.286041	0.359268
'SON'	0.0212245	-0.727719	0.47197	0.518549
'DDX5'	0.0173307	-0.653573	0.0358306	0.470684
'NXF1'	0.0604572	-0.764009	0.214863	0.463651
'MTA3'	0.0483899	-0.656624	0.111111	0.425926
'ESF1'	0.0345409	-1.05448	0.520564	0.351351
'U2SURP'	0.0693725	-0.741358	0.570457	0.45967
'ZBTB33'	0.0897568	-0.89906	0.244048	0.522321
'DPF2'	0.0595155	-0.715559	0.391304	0.547315
'ZC3H18'	0.0495432	-0.727407	0.896118	0.565582
'WRNIP1'	-0.0106993	-0.652899	0.311278	0.473684
'ZMYM4'	0.0662663	-1.16293	0.200258	0.499354
'GNL3'	0.03178	-0.810394	0.296903	0.387978
'SMARCD2'	0.114033	-1.12153	0.299435	0.444444
'CTNNBL1'	0.061032	-1.05631	0.12611	0.255773
'IRF2BPL'	0.14629	-0.831218	0.584171	0.551508
'ABT1'	0.0947186	-1.00176	0.338235	0.334559
'HMCES'	0.0304174	-0.859682	0.166667	0.559322
'HELLS'	0.0619274	-1.80624	0.151551	0.384248
'TOP3A'	0.0338227	-0.67168	0.125874	0.480519
'USP11'	-0.0722348	-0.933839	0.109034	0.468328
'ARID3B'	0.0786077	-0.881666	NA	NA
'NSUN5'	0.0722194	-0.671611	0.027972	0.424242
'SATB2'	0.117715	-0.962907	0.328786	0.416098
'FANCD2'	0.0300033	-0.664577	0.0916609	0.350793
'ZNF326'	0.0466366	-0.72586	0.395189	0.549828
'LAS1L'	0.0269531	-0.898631	0.194823	0.430518
'CHERP'	0.0749205	-0.650051	0.531659	0.632096
'ZMYND8'	0.0933803	-0.819856	0.499157	0.512648
'PBRM1'	0.0174373	-0.778751	0.250444	0.455299
'PPIL2'	0.0166744	-0.662669	0.148077	0.507692
'IRF2BP1'	0.0502766	-0.648808	0.393836	0.534247
'SNIP1'	0.0498599	-0.904415	0.633838	0.560606
'SETD2'	0.0516487	-0.883242	0.527301	0.554992
'NOC4L'	0.0744683	-1.18182	0.0251938	0.343023
'MGA'	0.117497	-0.902773	0.328817	0.525446
'RBM25'	0.0439668	-0.619379	0.679715	0.32503
'TOP1'	0.0540852	-0.690908	0.260131	0.377778
'RBM14'	0.0377674	-0.957473	0.221226	0.497758
'ZNF131'	0.0151637	-0.62765	0.18138	0.35313
'SLU7'	0.0816772	-0.68411	0.419795	0.435154
'SMCHD1'	0.000875412	-0.640909	0.0169576	0.46384
'UBTF'	0.0803133	-1.19692	0.387435	0.379581
'ZMYM3'	0.0458398	-1.00793	0.294161	0.556934
'MORC2'	0.0304572	-0.682786	0.310078	0.432171
'YTHDC1'	0.0724326	-0.755926	0.700138	0.514443
'SPEN'	0.0593388	-0.740389	0.661572	0.541758
'NOP9'	0.119263	-1.47029	0.16195	0.378931
'SIN3A'	0.051172	-0.615273	0.223881	0.408484
'FOXK2'	0.116498	-0.843508	0.383333	0.551515
'CWC27'	0.0528485	-0.695071	0.557203	0.411017
'ZNF609'	0.0622722	-0.600636	0.771084	0.61304
'ZNF318'	0.0846368	-0.944779	0.494515	0.530935
'GATAD2A'	0.0721818	-0.674923	0.537125	0.489731
'RNGTT'	0.0152764	-0.699441	0.0971524	0.507538
'EYA3'	0.0852968	-0.965085	0.233857	0.511344
'RCOR3'	0.105345	-0.848007	0.480808	0.513131
'CPSF4'	0.0413424	-0.621478	0.237918	0.63197
'WAPL'	0.0322294	-0.586698	0.281513	0.457143
'H7BZW1|C21ORF59'	0.0657874	-0.63737	NA	NA
'KIF20B'	0.0888067	-0.630145	0.126374	0.273626
'GCFC2'	0.072529	-0.591816	0.332907	0.385403
'TRIM24'	0.126731	-1.00162	0.407619	0.513333
'DDX46'	0.0220926	-0.632728	0.27934	0.339476
'POGZ'	0.0504502	-0.74657	0.256028	0.520567
'GTF2H1'	0.0457919	-0.697204	0.040146	0.392336
'NELFB'	0.0553494	-0.614633	0.0551724	0.37069
'SETD1A'	0.07806	-1.0378	0.626245	0.57645
'UBN2'	0.112426	-1.28495	0.57758	0.562732
'NPAT'	-0.00468093	-0.805911	0.422565	0.5452
'POLB'	0.0690974	-0.692867	0.0268657	0.414925
'GTF3C3'	0.00266489	-1.05522	0.167043	0.310384
'QRICH1'	0.0492052	-0.651371	0.170103	0.45232
'NDUFAF7'	-0.00708211	-0.601708	0	0.46712
'AKAP8L'	0.0027125	-0.643436	0.407121	0.47678
'SCML2'	0.163615	-1.72485	0.3	0.561429
'XRCC1'	0.071166	-0.651909	NA	NA
'NOC2L'	-0.0265756	-0.745596	0.300401	0.369826
'BAZ2A'	0.138454	-1.0168	0.380052	0.533858
'SMARCB1'	0.105766	-0.977819	0.0701299	0.425974
'SRBD1'	0.092187	-1.00067	0.126633	0.39799
'PES1'	0.0431268	-0.754003	0.25	0.331633
'TRIT1'	0.0234155	-0.717463	0.104925	0.396146
'TAF4'	0.132313	-0.764955	0.601843	0.554839
'MYSM1'	0.0558926	-0.745905	0.111111	0.437198
'ELL'	0.142603	-1.06769	0.359098	0.495974
'PPIG'	-0.017379	-0.748256	0.770557	0.448276
'URB1'	0.0237033	-0.832561	0.0488771	0.339058
'ARID1A'	0.0851695	-0.846643	0.717287	0.650328
'INTS12'	0.0855903	-0.947111	0.647186	0.512987
'LENG8'	0.0349591	-0.660867	NA	NA
'ZFC3H1'	0.0222027	-0.728436	0.371543	0.44545
'GABPB1'	0.0679588	-0.665109	0.0531646	0.382278
'GPATCH4'	0.0763271	-0.818944	NA	NA
'GATAD2B'	0.098785	-0.908877	0.397976	0.472175
'NOL9'	0.0365357	-0.859144	0.0641026	0.5
'NFRKB'	0.0507043	-0.791721	0.287144	0.501155
'ZFPM1'	0.060151	-0.60227	0.560636	0.639165
'IWS1'	0.0726805	-0.665833	0.700855	0.5116
'DHX37'	0.0646514	-0.684218	0.258427	0.420052
'NOP14'	0.0526014	-0.963546	0.434072	0.347725
'HMG20B'	0.0854555	-1.20702	0.22082	0.384858
'CTDP1'	0.0643844	-0.697775	0.540062	0.531738
'ZNF592'	0.0619902	-0.676699	0.489345	0.617206
'PHF10'	0.0584019	-0.636662	0.299197	0.524096
'RBM4'	0.0226619	-0.698242	0.021978	0.387363
'LATS1'	0.0483926	-0.653597	0.5	0.576106
'RRP1B'	0.0336105	-0.858328	0.5	0.453826
'NCOR1'	0.0821125	-0.633068	0.677869	0.520902
'SUZ12'	0.0630061	-0.591376	0.259811	0.469553
'LIN54'	0.067981	-0.898157	0.0934579	0.535381
'SUMO1'	0.0711611	-0.703293	0.148515	0.455446
'MYBBP1A'	0.0333642	-0.706743	0.245482	0.353163
'CABIN1'	0.0563255	-0.648625	0.316667	0.454505
'HOXB9'	0.0837116	-0.682395	0.468	0.564
'TAF6'	0.109095	-0.967765	0.364845	0.509601
'HNRNPH2'	0.10091	-1.49177	0.0334076	0.554566
'GTF3C2'	0.0490966	-0.65808	0.33809	0.587267
'SMARCC2'	0.113824	-0.965487	0.490115	0.545305
'RPRD1A'	0.0561136	-0.620625	0.0352564	0.352564
'MCRS1'	0.0782054	-0.82181	0.266234	0.378788
'KANSL3'	0.0522457	-0.745046	NA	NA
'MRPS23'	0.0706426	-0.783233	0.273684	0.442105
'KIAA0391'	-0.0534348	-0.887499	NA	NA
'SDAD1'	0.0389813	-0.593422	0.298399	0.333333
'HEATR1'	0.0183381	-0.6151	0.00886194	0.310634
'HMBOX1'	0.105508	-0.6114	0.419048	0.47619
'CLP1'	0.0736869	-0.708212	0.0517647	0.449412
'CD2BP2'	0.063285	-0.644986	0.524927	0.510264
'BCOR'	0.0528168	-0.710394	0.441026	0.583476
'ATF7IP'	0.0573289	-0.712547	0.72126	0.57874
'TST'	-0.0164469	-0.74555	0.047138	0.494949
'SMARCE1'	0.192044	-1.20491	0.532847	0.430657
'PHF19'	0.109627	-0.758777	0.112069	0.496552
'SMTN'	0.0512701	-0.614733	0.634678	0.448201
'RRP1'	0.0643779	-1.14727	0.429501	0.349241
'USP28'	0.0797113	-1.30051	0.14299	0.392758
'PRPF39'	0.0628635	-0.751522	0.174888	0.38565
'FAM207A'	0.0927762	-1.08762	0.521739	0.369565
'LEO1'	0.0108488	-0.668765	0.746246	0.495495
'SAMD1'	0.106903	-0.750571	NA	NA
'MLF2'	0.0620667	-0.735639	0.362903	0.46371
'SLIRP'	0.00907911	-0.788092	0.146789	0.412844
'SPDL1'	0.0626737	-0.595531	0.115702	0.21157
'SUGP1'	0.0783466	-0.608623	0.382946	0.458915
'CHD8'	0.0710958	-0.930333	0.340953	0.459124
'SMARCAL1'	0.00868526	-0.737285	0.289308	0.481132
'TDP1'	0.00981183	-0.635368	0.205592	0.550987
'TRAF3IP2'	0.0259006	-1.35765	0.376307	0.618467
'NOL8'	0.0194535	-0.645371	0.598972	0.485004
'ANP32E'	-0.00487308	-0.960876	0.451493	0.365672
'FAM208A'	0.0705496	-0.808589	NA	NA
'PDCD11'	0.0887555	-0.872398	0.155532	0.40139
'CHD3'	-0.067022	-0.643671	0.3125	0.453
'TIMELESS'	0.010179	-0.817326	0.164735	0.303808
'WHSC1L1'	0.0954038	-0.65217	NA	NA
'GTF2E2'	0.0980111	-0.653289	0.319588	0.429553
'RING1'	0.109205	-0.878162	0.463054	0.539409
'MRPS14'	0.064868	-0.638887	0	0.335938
'RNF169'	0.129049	-0.68554	0.509887	0.514124
'SSU72'	0.0304281	-0.64157	0	0.335052
'CXXC1'	0.055431	-1.00702	0.375	0.495427
'TONSL'	0.100897	-1.22298	0.270682	0.355588
'CEBPZ'	-0.0199467	-0.611128	0.244782	0.388046
'ELF1|DKFZP686H0575'	0.077583	-0.628905	NA	NA
'DGCR14'	0.0704767	-0.596413	NA	NA
'KLF16'	0.0998379	-0.599435	0.539683	0.623016
'FBXO28'	0.0961734	-0.610396	0.304348	0.32337
'HMG20A'	0.163219	-0.934904	0.461095	0.377522
