# Supplementary material for: Aggregation and disaggregation features of the human proteome
Source: Mol Syst Biol. 2020 Oct 6;16(10):e9500. doi: 10.15252/msb.20209500 (PMC7538195; doi:10.15252/msb.20209500)
Supplement: Supplementary file 5 — Source Data for Figure 4 [file MSB-16-e9500-s005.xlsx]

## Sheet: Figure4A
DESCRIPTION OF THE DATA
	gene_name : protein identifier
	time_point : the time of recovery from mock shock; MS = time point immediately after mock shock
	log2_MS_to_preshock : log2-transformed ratio of protein intensity in the solube fraction between mock shocked sample and pre-shock control
gene_name	time_point	log2_MS_to_preshock
'TARDBP'	MS	0.0599927
'KIFC1'	MS	-0.25226
'NOSIP'	MS	0.195993
'KDM1A'	MS	0.0317855
'GTF2I'	MS	0.0591788
'MSH6'	MS	0.0564788
'PARP1'	MS	-0.0747659
'KPNA2'	MS	0.0626416
'RCC1'	MS	0.103338
'PRPF6'	MS	0.169167
'XRCC5'	MS	0.165851
'NSUN2'	MS	0.195883
'CDC45'	MS	-0.126699
'FEN1'	MS	0.142432
'NONO'	MS	0.216578
'PRC1'	MS	-0.0374084
'HNRNPL'	MS	0.26888
'POLR1C'	MS	-0.0684319
'PPM1G'	MS	0.179858
'SMARCA4'	MS	0.06563
'HNRNPA0'	MS	0.114673
'MATR3'	MS	0.0241136
'ZNHIT6'	MS	0.0699133
'ANLN'	MS	0.206716
'RCOR1'	MS	-0.013034
'HNRNPM'	MS	0.199704
'USP48'	MS	0.017832
'RANBP2'	MS	0.108643
'U2AF1L5|U2AF1'	MS	0.00395459
'SND1'	MS	0.165685
'SRSF10'	MS	0.0842971
'DIS3'	MS	0.202815
'PRPF40A'	MS	-0.362395
'ZC3H11A'	MS	-0.0292675
'HNRNPH3'	MS	-0.267919
'DHFR'	MS	0.0776236
'PRPF31'	MS	0.148828
'POLD1'	MS	0.103011
'CDC5L'	MS	0.0795072
'CDC73'	MS	-0.111481
'SAP18'	MS	0.0589762
'RBM17'	MS	-0.449709
'UHRF1'	MS	0.0152896
'FANCI'	MS	0.161767
'EXOSC10'	MS	0.282809
'KIF2C'	MS	0.0571189
'HNRNPF'	MS	0.165577
'TTK'	MS	0.111932
'TRA2A'	MS	0.0762682
'DDX42'	MS	0.253631
'DNAAF5'	MS	-0.0773498
'HTATSF1'	MS	0.0370978
'USP7'	MS	-0.207424
'RBM39'	MS	0.0882765
'RPA1'	MS	0.170649
'SF3A3'	MS	0.0607308
'CDK5RAP1'	MS	0.148833
'PRAME'	MS	-0.292075
'GSE1'	MS	0.377441
'ARID3A'	MS	-0.0243922
'FKBP5'	MS	0.277441
'SMARCA5'	MS	0.0919047
'CHD4'	MS	-0.00754622
'BYSL'	MS	0.316339
'SON'	MS	0.0998081
'DDX5'	MS	-0.027027
'DPF2'	MS	0.0800284
'ZC3H18'	MS	0.0732697
'ADAR'	MS	-0.0435285
'HNRNPH1'	MS	-0.1058
'ELAVL1'	MS	-0.0722725
'TCERG1'	MS	0.160359
'STXBP2'	MS	0.0769573
'MTA2'	MS	0.112581
'USP11'	MS	-0.516354
'NSUN5'	MS	0.284426
'LAS1L'	MS	-0.0664305
'ZMYND8'	MS	0.0457652
'TYMS'	MS	0.099861
'DDX3X'	MS	0.106885
'TRIM28'	MS	0.211984
'PPIL2'	MS	0.04202
'LIG1'	MS	0.0790358
'SLC29A1'	MS	0.24242
'CTNND1'	MS	0.162551
'RBM25'	MS	-0.0549024
'IGF2R'	MS	0.328128
'TOP1'	MS	0.217616
'ANK1'	MS	0.198214
'LASP1'	MS	0.427327
'ERP29'	MS	0.336527
'PKP3'	MS	0.130049
'GOT2'	MS	0.108573
'HDLBP'	MS	0.0262276
'P4HB'	MS	0.408514
'DEK'	MS	0.144365
'CSDE1'	MS	0.33746
'NDC80'	MS	0.183825
'SERPINH1'	MS	0.330221
'XRCC6'	MS	0.0941458
'CDK6'	MS	0.155582
'TBRG4'	MS	0.139931
'RALY'	MS	0.204243
'PHB2'	MS	0.430593
'CPSF2'	MS	0.196242
'TFRC'	MS	0.406649
'GTF2H2|GTF2H2C'	MS	0.106433
'PRIM2'	MS	0.188443
'BTK'	MS	1.51753
'PRPF8'	MS	0.158515
'PDIA3'	MS	0.297147
'DDX46'	MS	0.0534068
'PDIA6'	MS	0.326298
'GANAB'	MS	0.31856
'GCN1'	MS	0.157129
'HYOU1'	MS	0.285519
'AIFM1'	MS	0.310115
'DDX23'	MS	0.0855525
'CANX'	MS	0.500266
'MTIF2'	MS	-0.0632755
'IK'	MS	0.103251
'SLC3A2'	MS	0.405155
'SLC1A5'	MS	0.408554
'SRRM2'	MS	0.0471367
'MSH2'	MS	0.12755
'HADHA'	MS	0.137243
'NOC2L'	MS	-0.0631736
'SLC9A3R1'	MS	0.31268
'PBK'	MS	0.0949461
'STOML2'	MS	0.138894
'DNAJB11'	MS	0.231809
'CDC2|CDK1'	MS	-0.00598274
'HSP90B1'	MS	0.36891
'CPSF6'	MS	0.0477697
'LMAN1'	MS	0.259335
'SSRP1'	MS	-0.113358
'UBLCP1'	MS	0.00118821
'RBM12'	MS	0.1572
'VDAC2'	MS	0.337142
'PREP'	MS	0.544231
'SNRNP200'	MS	0.133431
'ZC3HAV1'	MS	0.274417
'ATP5A1'	MS	0.370055
'CCT6A'	MS	0.3379
'SRRT'	MS	0.0518215
'EXOSC9'	MS	0.196548
'SLC25A6'	MS	0.323549
'UBA1'	MS	0.152106
'RPN1'	MS	0.244624
'TRA2B'	MS	0.124929
'GPI'	MS	0.331446
'LRRC40'	MS	0.177442
'EIF3I'	MS	-0.0239147
'CCT7'	MS	0.260024
'CCT5'	MS	0.238757
'ZC3H15'	MS	0.373171
'OLA1'	MS	0.179719
'GDI2'	MS	0.225806
'CALR'	MS	0.466396
'AK2'	MS	0.417233
'VCP'	MS	0.34376
'FUBP3'	MS	0.177301
'CLCC1'	MS	0.0777544
'COPS2'	MS	0.145453
'VCL'	MS	0.425143
'PDIA4'	MS	0.229285
'SUPT5H'	MS	0.359071
'DLST'	MS	0.351543
'CFAP20'	MS	0.346472
'SLC25A3'	MS	0.172037
'CCT3'	MS	0.265491
'SUPT6H'	MS	0.087731
'HLTF'	MS	0.0891467
'TXNDC5'	MS	0.30221
'DARS2'	MS	0.189514
'CHCHD3'	MS	0.357025
'HPRT1'	MS	0.169714
'MAP1B'	MS	0.377782
'CBSL|CBS'	MS	0.293893
'ERCC2'	MS	0.106509
'SHMT2'	MS	0.182571
'PRKCSH'	MS	0.711637
'DDOST'	MS	0.159999
'ATP5B'	MS	0.0600986
'RAB7A'	MS	0.349657
'VDAC1'	MS	0.255661
'HSPD1'	MS	0.389687
'ALDOA'	MS	0.408977
'DDX21'	MS	0.00194447
'CS'	MS	0.169325
'MPP1'	MS	0.232108
'KDM3B'	MS	0.0414467
'LCP1'	MS	0.316699
'DLD'	MS	0.319964
'DDX17'	MS	0.0456574
'PLOD3'	MS	0.0710347
'UGGT1'	MS	0.314723
'SFPQ'	MS	0.314936
'DNAJB6'	MS	0.0191935
'CCT4'	MS	0.348298
'GARS'	MS	0.34096
'TKT'	MS	0.292964
'CHID1'	MS	0.107288
'THOC2'	MS	0.0675204
'RAB1A'	MS	0.470123
'EIF2B1'	MS	0.174634
'STT3B'	MS	0.171423
'RANGAP1'	MS	0.360596
'HADHB'	MS	0.107104
'PRPF4'	MS	0.228393
'LDHB'	MS	0.397616
'ERP44'	MS	0.347263
'GSPT1'	MS	0.296566
'VDAC3'	MS	0.358799
'PPID'	MS	0.197935
'PKM'	MS	0.229641
'ARMC6'	MS	0.0807169
'TK1'	MS	0.133175
'STT3A'	MS	0.374862
'CISD2'	MS	0.269053
'ADH5'	MS	0.273021
'ETFA'	MS	0.286754
'CAPN1'	MS	0.305532
'AHCY'	MS	0.311027
'NSDHL'	MS	0.20955
'EIF4B'	MS	0.404903
'HSPA5'	MS	0.333362
'ZC3HC1'	MS	-0.0370891
'HNRNPD'	MS	0.506239
'ACTN4'	MS	0.312661
'TCP1'	MS	0.196729
'LRPPRC'	MS	0.194816
'SDHA'	MS	0.193662
'HDAC2'	MS	0.111107
'WARS'	MS	0.245997
'HNRNPC'	MS	0.0891293
'SPCS2'	MS	0.211904
'CAPZB'	MS	0.377153
'EXOSC8'	MS	0.20167
'PHB'	MS	0.30492
'UQCRFS1'	MS	0.180692
'CSNK2B'	MS	-0.101689
'ALDH9A1'	MS	-0.00861077
'RAB18'	MS	0.0896688
'IMMT'	MS	0.294605
'PSAT1'	MS	0.297866
'LMAN2'	MS	-0.0209873
'TRAP1'	MS	0.26281
'PGK1'	MS	0.283418
'CCT8'	MS	0.239311
'RDX'	MS	0.132652
'RAB14'	MS	0.29522
'RPN2'	MS	0.23616
'RAB1B'	MS	0.206709
'PGD'	MS	0.196465
'ACADVL'	MS	0.261435
'CCT2'	MS	0.167574
'RNMT'	MS	0.271116
'POLR2E'	MS	0.19775
'ABCE1'	MS	0.263445
'RTFDC1'	MS	0.0959513
'AFG3L2'	MS	0.285387
'NAA50'	MS	0.241589
'HARS'	MS	0.209376
'GFPT1'	MS	0.130811
'MAT2A'	MS	0.163519
'GSR'	MS	0.24121
'DCPS'	MS	0.329706
'PLOD1'	MS	0.222023
'SLC25A5'	MS	0.203083
'PDLIM1'	MS	0.380767
'RAB11B'	MS	0.174708
'FAH'	MS	0.188259
'KPNA6'	MS	0.0301504
'CTTN'	MS	0.398995
'CYB5R3'	MS	0.42305
'TXNRD1'	MS	0.306298
'PHF19'	MS	0.00559436
'BCLAF1'	MS	0.0691547
'DYNC1I2'	MS	-0.0417078
'CUL4B'	MS	-0.0158192
'IGF2BP3'	MS	0.122635
'PAICS'	MS	0.300706
'ITGB1'	MS	0.266373
'OGT'	MS	0.106664
'PFN1'	MS	0.162129
'CAND1'	MS	0.213832
'RAB10'	MS	0.350062
'FHL3'	MS	0.380457
'TIA1'	MS	0.336518
'CAP1'	MS	0.211635
'SEC61A1'	MS	0.248784
'VAMP7'	MS	0.118533
'EEF2'	MS	0.341855
'THOP1'	MS	0.105987
'STAT5A'	MS	0.034894
'ACAT2'	MS	0.137669
'CDK4'	MS	0.245491
'CAT'	MS	0.216589
'ATP1A1'	MS	0.276928
'NMT1'	MS	0.13597
'VAPA'	MS	0.233068
'GSTO1'	MS	0.274989
'EWSR1'	MS	-0.064296
'ACLY'	MS	0.223158
'YARS'	MS	0.169152
'TUBA4A'	MS	0.0108577
'PSMG2'	MS	0.228437
'HSD17B10'	MS	0.39601
'AQR'	MS	0.254734
'UAP1'	MS	0.307934
'MAD2L1'	MS	0.329137
'CPSF3'	MS	0.0328591
'RAB35'	MS	0.269728
'RAE1'	MS	-0.0653875
'FSCN1'	MS	0.20201
'SARS'	MS	0.326585
'PFKL'	MS	0.148909
'NAMPT'	MS	0.24636
'DDB1'	MS	0.229252
'CUL3'	MS	0.205941
'MT'	MS	0.212913
'EIF2S2'	MS	0.285578
'MRPS27'	MS	0.0847937
'SART1'	MS	0.344428
'EZR'	MS	0.288943
'CDKAL1'	MS	0.135408
'HEMGN'	MS	0.312602
'COLGALT1'	MS	0.31016
'SAMD1'	MS	0.132364
'LOC102724023|A0A096LPI6|C21ORF33'	MS	0.165615
'APEH'	MS	0.248441
'PFKP'	MS	0.102851
'NCL'	MS	0.0429392
'PDCL3'	MS	0.145186
'PHGDH'	MS	0.288432
'RIOK1'	MS	0.37873
'EXOSC4'	MS	0.0436664
'SMS'	MS	0.197652
'MAP4'	MS	0.319747
'TRIM11'	MS	0.205739
'NAA15'	MS	0.175424
'ISOC1'	MS	0.275346
'TOR1AIP1'	MS	0.140787
'PKLR'	MS	0.169574
'PRDX4'	MS	0.20463
'NARS'	MS	0.284765
'KHSRP'	MS	0.438863
'M6PR'	MS	0.188956
'SLC16A1'	MS	0.428856
'SSBP1'	MS	0.341349
'HSPA9'	MS	0.37557
'TGM2'	MS	0.0674664
'CDC42'	MS	0.332364
'MDH1'	MS	0.328301
'HNRNPUL2'	MS	0.12002
'TMEM43'	MS	0.0427483
'ARCN1'	MS	0.168405
'G6PD'	MS	0.252886
'LDHA'	MS	0.316848
'NUP210'	MS	0.295422
'GSS'	MS	0.246313
'PSMA3'	MS	0.0651453
'SUGT1'	MS	0.280727
'DCXR'	MS	0.129092
'REEP5'	MS	0.251888
'TRIM25'	MS	0.124421
'PDXK'	MS	0.300711
'IMPDH2'	MS	0.316028
'MAPK1'	MS	0.419756
'ZMPSTE24'	MS	0.0655568
'CD151'	MS	0.337265
'TES'	MS	0.266874
'ATAD3A'	MS	0.0899804
'TOMM34'	MS	0.190443
'AHCYL1'	MS	0.236438
'ATP6V1B2'	MS	0.0821976
'ALDOC'	MS	0.187383
'PSMD1'	MS	0.262302
'ACOT7'	MS	0.122602
'PSMA4'	MS	0.112529
'FAM192A'	MS	0.261108
'IDH1'	MS	0.221812
'UBE2L3'	MS	0.401693
'ANXA5'	MS	0.184474
'YWHAE'	MS	0.43677
'NUP214'	MS	0.125652
'VIM'	MS	0.425487
'CSTB'	MS	0.077542
'FXR1'	MS	0.24707
'SMC1A'	MS	0.153666
'SRP9'	MS	0.266576
'LONP1'	MS	0.208716
'CD2AP'	MS	0.257315
'HNRNPDL'	MS	0.438264
'RRP9'	MS	0.417767
'ILF3'	MS	0.316715
'PSMC4'	MS	0.143927
'FH'	MS	0.24907
'EIF3E'	MS	-0.00294046
'SEPT2'	MS	0.226184
'PNP'	MS	0.0449387
'MDH2'	MS	0.37166
'AP2B1'	MS	0.205667
'PPIB'	MS	0.356171
'ATP6V0D1'	MS	0.101652
'SPAG5'	MS	0.260965
'CUL1'	MS	0.0101134
'GOT1'	MS	0.132507
'HSD17B4'	MS	0.0301195
'SART3'	MS	0.25399
'ILF2'	MS	0.230456
'TRAF3IP2'	MS	-0.0759032
'PCBP2'	MS	0.049977
'PSME3'	MS	0.412351
'ARPC2'	MS	0.289108
'PSMB7'	MS	0.224047
'GLUD1'	MS	0.0400804
'HNRNPA3'	MS	0.269984
'NR2F2'	MS	-0.00946457
'ASH2L'	MS	0.185531
'AARS'	MS	0.26774
'PCYT1A'	MS	0.197502
'RHOG'	MS	0.266499
'RAB5C'	MS	0.273239
'SMC3'	MS	0.181547
'HK1'	MS	0.0963528
'RNH1'	MS	0.245884
'NNT'	MS	0.216133
'DHX15'	MS	0.335192
'TACC3'	MS	0.425715
'PARK7'	MS	0.268192
'WDR61'	MS	0.193845
'MAGEA1'	MS	0.105283
'STIP1'	MS	0.440673
'HCFC1'	MS	0.243009
'DNAJC11'	MS	0.165346
'RUVBL2'	MS	0.18627
'ISYNA1'	MS	0.139061
'DNAJC2'	MS	0.0823015
'SNAP23'	MS	0.436751
'PPAT'	MS	0.145408
'PPME1'	MS	0.0963274
'OAT'	MS	0.215494
'UPF1'	MS	0.190252
'LAP3'	MS	0.138268
'BCAP29'	MS	0.352518
'CAB39'	MS	0.277846
'TPI1'	MS	0.338159
'MRPS22'	MS	0.076179
'CORO1C'	MS	0.260664
'SEPT9'	MS	0.307916
'CTSD'	MS	0.218658
'ABCF1'	MS	0.281716
'DYNC1H1'	MS	0.156983
'EIF2S1'	MS	0.154866
'HMGCS1'	MS	0.170637
'NOL7'	MS	0.157258
'NDUFA4'	MS	0.468349
'TPR'	MS	0.225469
'TRAF2'	MS	0.056962
'TMEM109'	MS	0.202211
'TBCA'	MS	0.604521
'APRT'	MS	0.412655
'DNM1L'	MS	0.0999521
'DNMT1'	MS	0.299483
'ETF1'	MS	0.211968
'XPO7'	MS	0.249977
'ALDH1A2'	MS	0.0834161
'CDC37'	MS	0.298274
'FLOT2'	MS	0.207533
'NUDT5'	MS	0.350682
'NANS'	MS	0.229846
'HNRNPR'	MS	0.207429
'UROD'	MS	0.218208
'SEPT7'	MS	0.182222
'HNRNPAB'	MS	0.438374
'ACIN1'	MS	0.0489707
'TRMT1'	MS	0.15613
'HSPBP1'	MS	-0.411558
'CAPRIN1'	MS	0.302354
'MCM4'	MS	0.122485
'EMC1'	MS	0.18116
'NAE1'	MS	0.0788908
'ASNS'	MS	0.365148
'CARS'	MS	0.0199819
'SLC2A1'	MS	0.210657
'CARM1'	MS	-0.0260979
'UNC45A'	MS	0.0147933
'BAG2'	MS	0.103494
'RNF114'	MS	0.250013
'TROVE2'	MS	0.0974907
'NCAPG'	MS	0.0994787
'YRDC'	MS	0.262495
'RHOA'	MS	0.316636
'PCBP1'	MS	0.268306
'BCAP31'	MS	0.518243
'EIF6'	MS	0.251617
'TFG'	MS	0.41585
'SRSF9'	MS	0.0953075
'PRMT5'	MS	0.093461
'PCYT2'	MS	0.154719
'PICALM'	MS	0.15215
'THUMPD1'	MS	0.205297
'MCM3'	MS	0.0827098
'PPP2R1A'	MS	0.320799
'ACTR3'	MS	-0.19017
'UQCRC2'	MS	-0.00812122
'PSMA6'	MS	0.272745
'TAF7'	MS	0.283586
'CRYZ'	MS	0.117357
'MSN'	MS	0.179642
'RAN'	MS	0.405532
'KIF22'	MS	-0.369237
'CUL5'	MS	-0.034261
'PAK2'	MS	0.315952
'ANXA4'	MS	0.186363
'RBMX'	MS	0.120132
'EIF2S3'	MS	0.0621848
'SRSF2'	MS	0.343741
'PCNA'	MS	0.214143
'FAF1'	MS	0.270529
'SMAP2'	MS	0.0409479
'RAB2A'	MS	0.298566
'IPO5'	MS	0.320176
'NDUFB11'	MS	-0.0678667
'CNN2'	MS	0.167228
'UCK2'	MS	0.0754702
'WASF2'	MS	0.199567
'PRDX3'	MS	0.358904
'PGAM1'	MS	0.204142
'RABGGTB'	MS	0.282392
'APIP'	MS	0.14018
'PPIE'	MS	-0.103769
'PNPT1'	MS	-0.0723963
'API5'	MS	0.32639
'EHD1'	MS	0.127875
'PRMT1'	MS	0.119452
'LMNA'	MS	0.347149
'CNBP'	MS	0.23369
'EIF4G2'	MS	0.16697
'ADSS'	MS	0.164809
'ABCF3'	MS	0.14044
'PSMD5'	MS	0.0429949
'CTPS2'	MS	0.195115
'ETFB'	MS	0.0522357
'ACADM'	MS	0.276995
'PSMB5'	MS	0.169471
'TMED9'	MS	0.387629
'TUBB'	MS	0.288118
'PLIN3'	MS	0.411814
'RBM42'	MS	0.181803
'METAP2'	MS	0.246553
'CNDP2'	MS	0.293886
'RRM1'	MS	0.273499
'FASN'	MS	0.232735
'FDPS'	MS	-0.043488
'HSP90AA1'	MS	0.279007
'PRRC2C'	MS	0.635774
'DBN1'	MS	0.121177
'NDUFAF3'	MS	0.00555765
'TPX2'	MS	0.5064
'CTPS1'	MS	0.247187
'MKI67'	MS	-0.143689
'GPS1'	MS	0.167484
'IDH3A'	MS	0.0323704
'NPEPPS'	MS	0.254767
'C9ORF78'	MS	0.372187
'ENO1'	MS	0.396905
'FARSB'	MS	0.163181
'DRG1'	MS	-0.0135516
'HNRNPA2B1'	MS	0.194858
'NUFIP2'	MS	0.496545
'TSN'	MS	0.347335
'PCMT1'	MS	0.274265
'NUDC'	MS	0.282177
'PSMA2'	MS	0.214281
'SOD1'	MS	0.437625
'PSMA7'	MS	0.0583756
'HSPA4'	MS	0.283669
'PRDX6'	MS	0.287236
'PSMC6'	MS	0.111705
'UFD1L'	MS	0.210416
'SAR1A'	MS	0.106262
'RUVBL1'	MS	0.341445
'ACACA'	MS	0.142251
'PSMC5'	MS	0.317052
'FLOT1'	MS	0.315205
'ADSL'	MS	0.140051
'EIF2A'	MS	0.255219
'PDHA1'	MS	0.121198
'EIF3H'	MS	0.210571
'FLNC'	MS	0.268324
'BUB3'	MS	0.349432
'UBE2S'	MS	0.0706635
'DPP3'	MS	0.167229
'PSMC3'	MS	0.22629
'PSMB6'	MS	0.20132
'POR'	MS	0.136289
'PTGES2'	MS	0.178608
'NCAPD2'	MS	0.105882
'RAD50'	MS	0.138518
'EIF5B'	MS	0.173573
'TSNAX'	MS	0.28735
'SLC7A5'	MS	0.151663
'EIF3M'	MS	0.0503614
'ESYT1'	MS	-0.022639
'COPB1'	MS	0.181433
'CENPF'	MS	0.191109
'SSB'	MS	0.317082
'COPG2'	MS	-0.207444
'ASNA1'	MS	0.0764671
'SEC24C'	MS	0.250787
'SRSF1'	MS	0.166358
'SNRPA1'	MS	0.44059
'COPZ1'	MS	0.389051
'SMNDC1'	MS	0.336995
'SNRPA'	MS	0.51641
'EIF4A3'	MS	0.0765708
'HBE1'	MS	0.35934
'MAGEC1'	MS	0.285942
'ARPC4'	MS	0.187404
'YME1L1'	MS	0.145852
'ANKHD1'	MS	0.145192
'NARF'	MS	0.00811027
'TIMM23'	MS	0.112419
'PSMG1'	MS	0.191239
'NDUFA12'	MS	0.0800027
'GSTP1'	MS	0.407272
'TXN'	MS	0.494858
'CALU'	MS	0.340483
'PLD3'	MS	0.342324
'BSG'	MS	0.398254
'BZW1'	MS	0.191821
'SERBP1'	MS	0.364705
'SUCLG2'	MS	0.0555669
'CNOT1'	MS	-0.135597
'GIGYF2'	MS	0.0832369
'SRSF5'	MS	-0.0327302
'PSMD14'	MS	0.0540115
'CMBL'	MS	0.382265
'CIRBP'	MS	0.411286
'HMGB1'	MS	0.51823
'TCEA1'	MS	0.37304
'PSMD2'	MS	0.16538
'MCM5'	MS	0.125139
'GHITM'	MS	-0.00723717
'ARF3|ARF1'	MS	0.240698
'GNAI3'	MS	0.251194
'DLAT'	MS	0.246281
'DUT'	MS	0.369536
'TRAFD1'	MS	0.302367
'BLVRA'	MS	0.136804
'AP2A1'	MS	-0.0478926
'PPA1'	MS	0.338406
'SRSF7'	MS	0.179688
'HSP90AB1'	MS	0.321329
'LGALS1'	MS	0.354051
'RHEB'	MS	0.294886
'PSMC1'	MS	0.00666007
'SNRNP70'	MS	0.224947
'MORF4L1'	MS	0.179224
'ELP4'	MS	-0.312547
'GFM1'	MS	0.178539
'FUBP1'	MS	0.276058
'ACO2'	MS	0.258484
'PDCD6IP'	MS	0.236423
'PABPC1'	MS	0.159439
'PSMD6'	MS	0.292313
'RAB27A'	MS	-0.0391164
'GABARAPL2'	MS	0.209952
'SLBP'	MS	0.288705
'UNC13D'	MS	-0.106306
'PUF60'	MS	0.351134
'PSMD3'	MS	0.114037
'SNU13'	MS	0.24618
'PPP6R3'	MS	0.166351
'RPL10A'	MS	0.702797
'PCM1'	MS	0.145501
'GOLGA2'	MS	0.416745
'MARS'	MS	0.305625
'VPS26A'	MS	-0.194624
'DNAJC7'	MS	0.194506
'KARS'	MS	0.0352054
'DFFA'	MS	0.177637
'EPB41'	MS	0.167318
'ECHS1'	MS	0.143249
'MRPL40'	MS	0.418952
'SNRNP40'	MS	0.0510862
'PRDX2'	MS	0.361793
'COMT'	MS	0.421469
'CLTA'	MS	0.279005
'SSR4'	MS	0.351308
'MCM6'	MS	0.213096
'HSPA4L'	MS	0.243235
'PPOX'	MS	0.256868
'FOXRED1'	MS	-0.188122
'ARPC3'	MS	0.195129
'SRSF3'	MS	0.416344
'TMED2'	MS	0.266499
'EIF4G1'	MS	0.247457
'PPIH'	MS	0.0469367
'BTF3'	MS	0.528337
'RNASEH2A'	MS	0.182694
'WBP2'	MS	0.302816
'RPS7'	MS	0.311302
'ATIC'	MS	0.22714
'RTN4'	MS	0.00320012
'PTPN1'	MS	0.259915
'RRM2'	MS	0.0206187
'EIF5'	MS	0.272011
'RPL12'	MS	0.273877
'SF3A1'	MS	0.283541
'CTNNA1'	MS	0.12092
'HIST1H1C'	MS	0.870507
'EIF3J'	MS	0.571703
'CCNB2'	MS	0.213675
'PTGES3'	MS	0.35365
'RAB3GAP2'	MS	0.17185
'MVD'	MS	0.127296
'PSMC2'	MS	0.148731
'SKP1'	MS	0.182429
'LRRC47'	MS	0.175118
'BST2'	MS	0.111766
'LIMS1'	MS	0.256647
'TFAM'	MS	0.499337
'SF3A2'	MS	0.135518
'NAP1L4'	MS	0.418319
'P4HA1'	MS	0.17969
'GTSF1'	MS	0.0376411
'ANKRD17'	MS	0.419375
'CCAR1'	MS	0.153336
'RANBP1'	MS	0.483842
'PGRMC1'	MS	0.235004
'LYPLA1'	MS	0.207577
'LRBA'	MS	0.179028
'PSME1'	MS	0.110545
'USP5'	MS	0.22403
'ATP5F1'	MS	0.428662
'NUMA1'	MS	0.121698
'LAMP1'	MS	0.0521464
'GRB2'	MS	0.214329
'SARNP'	MS	0.338667
'ANXA2'	MS	0.276469
'SKIV2L2'	MS	0.248676
'SRSF6'	MS	0.205648
'COPS5'	MS	0.201173
'LSM12'	MS	0.375776
'KIF11'	MS	0.281438
'MYH9'	MS	0.229407
'PSMD12'	MS	0.0543872
'NAA10'	MS	0.150755
'PITHD1'	MS	0.250336
'ATP6V1A'	MS	0.00991102
'DDX6'	MS	0.114209
'HINT1'	MS	0.367251
'ST13'	MS	0.471267
'UBAP2L'	MS	0.451801
'U2AF2'	MS	0.219497
'RCC2'	MS	0.157712
'IGF2BP1'	MS	0.273883
'SMC4'	MS	0.162766
'COX4I1'	MS	0.358539
'ADK'	MS	0.211212
'KIF5B'	MS	0.207594
'AAR2'	MS	0.239298
'GRPEL1'	MS	0.178689
'YWHAQ'	MS	0.570393
'AGK'	MS	0.234848
'G3BP2'	MS	0.252125
'PRDX5'	MS	0.178533
'ACAT1'	MS	0.236295
'RPL28'	MS	0.0881007
'HSDL2'	MS	0.218243
'LRRC59'	MS	0.508939
'PPP2R4'	MS	0.219045
'SMU1'	MS	0.257523
'TMPO'	MS	0.151753
'REXO2'	MS	0.276643
'MCM2'	MS	0.0888206
'PSMD8'	MS	0.289596
'GLS'	MS	0.236274
'FDFT1'	MS	0.084336
'PEBP1'	MS	0.336234
'PSIP1'	MS	0.287049
'TXLNA'	MS	0.199444
'HSPB1'	MS	0.129035
'TMX2'	MS	0.270542
'HADH'	MS	0.155628
'ECH1'	MS	0.167831
'ATP5C1'	MS	0.10196
'NOP58'	MS	0.131482
'SMC2'	MS	0.120156
'LRPAP1'	MS	0.349556
'NMD3'	MS	0.247427
'CLTC'	MS	0.149405
'RPS11'	MS	0.0599716
'RPS20'	MS	0.145733
'RPL9'	MS	0.346614
'SYNCRIP'	MS	0.0743484
'FTH1'	MS	0.242324
'DNM2'	MS	-0.054395
'EIF3K'	MS	0.0851345
'ZC3H14'	MS	0.0808855
'ADD2'	MS	0.283649
'NUDT21'	MS	0.48513
'SRSF4'	MS	0.288413
'ATP5L'	MS	0.0319726
'EHD4'	MS	0.0813046
'BZW2'	MS	0.0622556
'VPS35'	MS	0.109671
'ANXA1'	MS	0.390437
'HSPA8'	MS	0.315331
'GALE'	MS	0.14788
'MTHFD1L'	MS	0.0459074
'SBDS'	MS	0.108739
'PSMB2'	MS	0.158029
'ACTR2'	MS	0.238249
'RPL23'	MS	0.016198
'CPSF7'	MS	0.0644488
'PSMA1'	MS	0.237996
'RPS27'	MS	0.151162
'G3BP1'	MS	-0.217121
'RPS18'	MS	0.263238
'SLK'	MS	0.326684
'DNAJB4'	MS	0.248248
'PSMD4'	MS	0.10783
'PAFAH1B3'	MS	0.217477
'SEPT11'	MS	0.230869
'SNRPD3'	MS	0.127875
'SF1'	MS	0.509085
'QARS'	MS	0.265536
'PFDN1'	MS	0.674166
'TIMM44'	MS	0.357237
'ATP2A2'	MS	0.158262
'ANXA11'	MS	0.335976
'HBZ'	MS	0.660458
'LMNB1'	MS	0.209545
'SYNGR2'	MS	0.243864
'CDK2'	MS	-0.0182424
'SNRPD2'	MS	0.2557
'ATL2'	MS	0.286301
'GALNT2'	MS	0.233543
'HNRNPK'	MS	0.245756
'AURKA'	MS	0.220843
'CYP51A1'	MS	0.139478
'MTHFD2'	MS	0.329821
'HNRNPU'	MS	0.271313
'SEC13'	MS	-0.0620351
'HIST1H4A'	MS	0.228284
'UBE2M'	MS	0.255017
'EDC3'	MS	0.0367808
'NAPA'	MS	0.186049
'NUSAP1'	MS	0.277564
'TCOF1'	MS	0.370348
'GLRX3'	MS	0.21965
'ABCF2'	MS	0.274684
'UBAC1'	MS	0.136066
'TARS'	MS	0.167993
'NDUFS1'	MS	-0.0403131
'TXNL1'	MS	0.121817
'CHMP1A'	MS	0.421473
'RAD23B'	MS	0.378406
'MGEA5'	MS	0.112719
'YWHAG'	MS	0.53879
'POLR2B'	MS	0.117496
'TOMM70'	MS	0.129725
'SFXN1'	MS	0.229277
'COPS6'	MS	0.089918
'RPL13A'	MS	0.0148257
'DARS'	MS	0.219375
'STX3'	MS	0.353773
'DNAJA1'	MS	0.258872
'SNX2'	MS	0.22829
'AASDHPPT'	MS	0.127121
'LBR'	MS	0.38645
'GNB1'	MS	0.0280422
'FLNB'	MS	0.426182
'YWHAH'	MS	0.234935
'CCNA2'	MS	0.235193
'NACA'	MS	0.424147
'SET'	MS	0.621336
'PAIP1'	MS	0.223513
'COPB2'	MS	0.0301715
'VPS29'	MS	0.228788
'CLIC1'	MS	0.347095
'SBNO1'	MS	0.0175558
'SEC22B'	MS	0.28441
'NSFL1C'	MS	0.18381
'YWHAZ'	MS	0.473794
'EEF1A1|EEF1A1P5'	MS	0.41394
'SPTA1'	MS	0.300165
'ANKMY2'	MS	0.233325
'RNF181'	MS	0.0346367
'NUCB1'	MS	0.631711
'EIF3A'	MS	0.289018
'EIF5A'	MS	0.112003
'CXORF56'	MS	0.011718
'EIF3L'	MS	0.14983
'SERINC1'	MS	0.233357
'NUCKS1'	MS	0.517926
'FAM129A'	MS	0.208675
'AKR1A1'	MS	0.161884
'NUP153'	MS	0.14476
'BRK1'	MS	0.391372
'POLR2A'	MS	0.163106
'HMBS'	MS	0.0647508
'TBCC'	MS	0.256088
'EIF3CL|EIF3C'	MS	0.0107264
'CAD'	MS	0.180882
'GATA1'	MS	0.173685
'FAM49B'	MS	0.333317
'RBM3'	MS	0.202798
'RPL14'	MS	-0.169068
'HMMR'	MS	-0.093043
'PTRF'	MS	0.369361
'HDGF'	MS	0.460494
'SEC31A'	MS	0.267712
'RPL34'	MS	0.124708
'MPG'	MS	0.270607
'EIF3B'	MS	0.0688456
'PYCR1'	MS	0.345964
'DDX1'	MS	0.235119
'RPS14'	MS	0.13107
'ZRANB2'	MS	0.259089
'SF3B1'	MS	0.228243
'ZNF207'	MS	0.298335
'RPLP0'	MS	0.383389
'HMGN2'	MS	1.23563
'CLNS1A'	MS	0.331731
'ADAM10'	MS	0.247515
'PSMB4'	MS	0.322066
'TRIP6'	MS	0.200577
'RPSA'	MS	0.176271
'SH3GL1'	MS	0.260421
'NOLC1'	MS	0.488079
'POLD2'	MS	-0.0174241
'AGPS'	MS	0.194657
'HSPA1B|HSPA1A'	MS	0.12291
'PABPN1'	MS	0.253962
'STMN1'	MS	0.827865
'YBX1'	MS	0.725453
'LETM1'	MS	-0.0755969
'SAFB2'	MS	0.275653
'OPA1'	MS	0.194934
'TIMM50'	MS	0.00771153
'XPO1'	MS	0.13836
'RHOXF2B|RHOXF2'	MS	0.10834
'PHF6'	MS	0.558127
'BUB1B'	MS	0.183025
'USO1'	MS	0.184481
'AHNAK'	MS	0.447371
'RBBP4'	MS	0.183389
'CCDC124'	MS	0.354664
'SRP68'	MS	0.222442
'VAMP8'	MS	0.611907
'LMNB2'	MS	0.124873
'NUP107'	MS	-0.071448
'AP3B1'	MS	0.051041
'LUC7L3'	MS	0.15083
'DDI2'	MS	0.222836
'DDX19A'	MS	0.115332
'ATP6AP1'	MS	0.342696
'ATP5D'	MS	0.138703
'RFC2'	MS	0.063769
'WDR1'	MS	0.115299
'ZWINT'	MS	0.233705
'DNAJA2'	MS	0.14091
'PFDN2'	MS	0.594753
'RPAP3'	MS	0.293917
'EIF4A1'	MS	0.0754678
'RPS12'	MS	0.229816
'NDUFS3'	MS	-0.0817986
'USP14'	MS	0.235124
'PDAP1'	MS	0.568958
'CPNE3'	MS	0.21437
'ARHGAP1'	MS	0.127056
'CFL1'	MS	0.276104
'CNOT10'	MS	0.105054
'LSM8'	MS	0.225607
'YWHAB'	MS	0.0421735
'CSNK1A1'	MS	0.0842485
'RACK1'	MS	0.0467504
'EDC4'	MS	0.203336
'RPS8'	MS	-0.422355
'PSMD13'	MS	0.0361075
'SRM'	MS	0.0896581
'FECH'	MS	0.10534
'UBE2N'	MS	0.266937
'PPIA'	MS	0.233396
'PRPF19'	MS	0.153823
'RTCB'	MS	-0.030698
'DIAPH1'	MS	0.126841
'TAGLN2'	MS	0.416663
'FKBP8'	MS	0.323509
'NUDCD1'	MS	0.131538
'MRI1'	MS	-0.0339215
'RFC4'	MS	0.333382
'LSM14A'	MS	0.256041
'EPRS'	MS	0.219784
'CIAPIN1'	MS	0.0289596
'NHP2'	MS	0.0947155
'PLEC'	MS	-0.0196326
'USP15'	MS	0.139409
'SQLE'	MS	-0.0860694
'SUB1'	MS	0.58593
'UTP4'	MS	-0.00719792
'UBR4'	MS	0.159454
'COTL1'	MS	0.380726
'STAU2'	MS	0.30581
'TMEM33'	MS	0.233121
'HBS1L'	MS	0.271863
'TXNDC9'	MS	-0.0228632
'NUDT4'	MS	0.36567
'RPL19'	MS	0.159303
'HGS'	MS	0.196674
'ZNF330'	MS	0.360547
'COPE'	MS	-0.0678083
'NUP93'	MS	-0.00117477
'ATXN10'	MS	-0.0139894
'ETNK1'	MS	0.0977142
'IDE'	MS	0.0910881
'RAD21'	MS	0.207776
'FKBP4'	MS	0.219949
'CCNB1'	MS	0.457638
'HYPK'	MS	0.373995
'SNRPB2'	MS	0.373133
'RPL22'	MS	-0.0874833
'OTUB1'	MS	0.123991
'DYNC1LI1'	MS	0.123369
'CACYBP'	MS	0.350225
'ARFGAP2'	MS	0.354752
'CAPG'	MS	0.239658
'SRP54'	MS	0.0809801
'CKAP5'	MS	0.233666
'GNL1'	MS	0.067687
'PSMB1'	MS	0.0213148
'NSF'	MS	0.102694
'SF3B3'	MS	0.179596
'TNPO3'	MS	0.151137
'UBA2'	MS	0.099163
'RPL7A'	MS	0.231491
'LSM2'	MS	0.086589
'ATP6V1E1'	MS	0.287301
'TSG101'	MS	0.174424
'LARP1'	MS	0.259137
'NUP133'	MS	0.0856708
'GAPVD1'	MS	0.205034
'ZPR1'	MS	0.28494
'TUBG1'	MS	0.226525
'XPO5'	MS	0.0672748
'RARS'	MS	0.202709
'CLUH'	MS	0.239855
'CDC123'	MS	0.354732
'SUCLG1'	MS	-0.0269975
'KPNB1'	MS	0.248072
'CSE1L'	MS	0.080805
'RFC3'	MS	0.169097
'CHEK1'	MS	-0.0422085
'IPO7'	MS	0.198663
'POMP'	MS	0.335002
'LARS'	MS	-0.0280894
'RQCD1'	MS	0.217577
'GLUL'	MS	0.300124
'PSMD7'	MS	0.120489
'IDH3B'	MS	0.215468
'NUP205'	MS	0.128896
'HNRNPA1'	MS	0.251022
'IARS'	MS	0.112914
'EIF3G'	MS	0.29081
'MYL4'	MS	0.392323
'YTHDF2'	MS	0.140579
'TMEM214'	MS	0.0522652
'SQSTM1'	MS	0.252195
'SRRM1'	MS	0.235402
'NASP'	MS	0.347624
'TBL3'	MS	-0.119134
'EIF2B3'	MS	-0.104941
'ANP32A'	MS	0.3356
'EIF4A2'	MS	0.0509706
'ARL2'	MS	0.321209
'UBA6'	MS	-0.0801927
'ACSL3'	MS	0.116989
'IQGAP1'	MS	0.146193
'TLN1'	MS	0.218324
'CRKL'	MS	0.0126041
'MYL6'	MS	-0.080765
'VPS52'	MS	0.147742
'RRBP1'	MS	0.695437
'HUWE1'	MS	0.2979
'WDR36'	MS	0.37844
'COPA'	MS	0.207783
'SNAP29'	MS	0.528692
'SRPK1'	MS	0.182164
'TALDO1'	MS	0.258187
'RPS5'	MS	0.272665
'HTATIP2'	MS	0.267241
'SUPV3L1'	MS	0.104243
'NCBP1'	MS	0.0256434
'MAPRE1'	MS	0.407844
'MIA3'	MS	0.434247
'AIMP1'	MS	0.173679
'PUM1'	MS	0.229635
'RFC5'	MS	0.332348
'MFN2'	MS	-0.0348105
'SNW1'	MS	0.233743
'MACF1'	MS	0.169878
'PPP4C'	MS	0.229486
'CORO1B'	MS	0.2569
'RPRD1B'	MS	0.452469
'RBBP5'	MS	0.066128
'OXSR1'	MS	0.125395
'ATXN2L'	MS	0.317211
'PPP1R12A'	MS	0.375376
'TMOD3'	MS	0.353361
'WBSCR22'	MS	0.15959
'HAT1'	MS	0.089639
'CSTF2T'	MS	0.108251
'PSMD11'	MS	0.14084
'BAT3|BAG6'	MS	0.153817
'PCNP'	MS	0.352543
'PABPC4'	MS	0.178405
'RPS10'	MS	0.381063
'SAE1'	MS	0.241951
'RPL3'	MS	-0.0285201
'JUP'	MS	0.0444338
'KHDRBS1'	MS	0.155228
'ZNF622'	MS	0.313058
'SCD'	MS	0.26113
'DDX39B'	MS	0.11838
'MTPN'	MS	0.421269
'NUP188'	MS	0.0766475
'TNPO1'	MS	0.115255
'AP2M1'	MS	0.148387
'PGAM5'	MS	0.0733545
'FERMT3'	MS	0.0900113
'PGM3'	MS	0.0354077
'CBX3'	MS	0.231132
'VPS51'	MS	0.0365709
'CKB'	MS	0.195878
'MCM7'	MS	0.113957
'PIP4K2A'	MS	-0.0547478
'EEF1D'	MS	0.568793
'NUP155'	MS	-0.0236054
'ANXA7'	MS	0.52784
'RPS9'	MS	0.170611
'RPL5'	MS	0.20753
'PA2G4'	MS	0.171062
'SAMSN1'	MS	0.249535
'DNAJC8'	MS	0.536652
'LYN'	MS	0.18393
'PRKDC'	MS	0.131191
'HK2'	MS	0.355069
'EIF4H'	MS	0.357642
'CHORDC1'	MS	0.168179
'DHX9'	MS	0.294112
'FLNA'	MS	0.270917
'SRPRB'	MS	0.296719
'OTUD6B'	MS	0.085707
'ANAPC7'	MS	-0.0360695
'DKC1'	MS	0.130444
'ARMC1'	MS	0.176096
'BAIAP2'	MS	0.259059
'PRKAR2A'	MS	0.225228
'RPA2'	MS	0.299172
'PCK2'	MS	-0.0445612
'EPS15'	MS	-0.149282
'GMPS'	MS	0.23294
'NUP98'	MS	0.792084
'RPS3A'	MS	0.0883108
'NPM1'	MS	0.401458
'RPL31'	MS	0.0997395
'PPP1CA'	MS	0.141023
'DSTN'	MS	0.261382
'AUP1'	MS	0.111838
'RPL11'	MS	-0.0552754
'DSG2'	MS	0.0813986
'RPS3'	MS	-0.00872514
'AP1G1'	MS	-0.0234177
'H2AFX'	MS	0.347201
'ANP32B'	MS	0.53179
'DCTN2'	MS	0.611631
'E7EQ34|GOSR2'	MS	0.0915951
'TUFM'	MS	0.206521
'NAP1L1'	MS	0.218031
'GART'	MS	0.113117
'ENDOG'	MS	0.171647
'BLVRB'	MS	0.120965
'DPM1'	MS	0.102045
'THOC3'	MS	0.0578916
'VARS'	MS	0.149445
'PSMA5'	MS	0.0542196
'SPTB'	MS	0.0427692
'GTPBP1'	MS	-0.0961493
'KPNA4'	MS	-0.0262232
'RPS6'	MS	0.278717
'PLK1'	MS	0.206733
'NRDC'	MS	0.0655405
'SRP72'	MS	0.17586
'PPIF'	MS	0.259875
'MORF4L2'	MS	0.412658
'EFTUD2'	MS	0.106202
'SPTBN1'	MS	0.122518
'NDUFV1'	MS	-0.0750216
'SAFB'	MS	0.18845
'STK26'	MS	0.159743
'RPL23A'	MS	0.41673
'RPL24'	MS	-0.179572
'CDK5RAP3'	MS	0.14233
'RBM8A'	MS	0.0924389
'WDR12'	MS	0.0090962
'PMPCB'	MS	0.0391167
'SPTLC1'	MS	0.300591
'CT45A10'	MS	0.36242
'DNAJB1'	MS	0.040638
'KIF2A'	MS	0.116999
'PMPCA'	MS	0.278414
'UBE4B'	MS	-0.0555029
'FAF2'	MS	0.127739
'USP10'	MS	0.284173
'MYH10'	MS	0.176016
'EEF1G'	MS	0.199211
'ARHGDIA'	MS	0.366648
'RPS2'	MS	0.0577242
'RBBP7'	MS	0.227125
'MTHFD1'	MS	0.111553
'FARSA'	MS	-0.0883485
'IPO9'	MS	0.16424
'HSPH1'	MS	0.101836
'SNX6'	MS	0.0260694
'SF3B2'	MS	0.294027
'TCEB1'	MS	0.0249851
'RPS28'	MS	0.319842
'EEF1E1'	MS	0.167348
'USP39'	MS	0.143299
'TUBA1C|TUBA1B|TUBA1A'	MS	0.377435
'B2M'	MS	0.412729
'GAPDH'	MS	0.35053
'HSPE1_3'	MS	0.51387
'UBB|UBC|RPS27A|UBA52'	MS	0.37646
'MMADHC'	MS	-0.103554
'RBM4|RBM4B'	MS	0.146185
'EIF1AY|EIF1AX'	MS	0.373327
'NCOA4'	MS	-0.0685332
'H3F3B|H3F3A'	MS	0.122303
'H3BN98|RPS15A'	MS	0.199988
'TUBB4B'	MS	0.202777
'MAP1LC3B2|MAP1LC3B|MAP1LC3A'	MS	0.289093
'UBE2V1'	MS	0.279203
'NFE2'	MS	-0.683639
'JUN'	MS	-0.358164
'AKR1C1'	MS	0.241857
'M0QZK8|GGCT'	MS	0.261848
'ABHD14A|ACY1'	MS	0.0143049
'E7EVH7|KLC1'	MS	0.387856
'C7ORF55|LUC7L2'	MS	0.275659
'EIF1'	MS	0.217648
'HIST1H3A|HIST3H3|HIST2H3A'	MS	0.170275
'MAGOHB'	MS	0.409126
'NOMO1|NOMO3|NOMO2'	MS	0.147959
'DTL'	MS	0.0966789
'ECI1|DCI'	MS	0.299475
'HBG2'	MS	0.0982137
'CSNK2A1|CSNK2A3'	MS	0.0969623
'PPP2CB|PPP2CA'	MS	-0.00393257
'MBNL1|MBLL|MBNL2'	MS	0.252137
'PTBP1_5'	MS	0.277936
'BUB1'	MS	0.20619
'RPL36A|RPL36AL'	MS	-0.113094
'TARDBP'	1h	0.387756
'KIFC1'	1h	0.123181
'NOSIP'	1h	0.398509
'KDM1A'	1h	0.245627
'GTF2I'	1h	0.343194
'MSH6'	1h	0.386698
'PARP1'	1h	0.313497
'KPNA2'	1h	0.398442
'RCC1'	1h	0.263204
'PRPF6'	1h	0.393218
'XRCC5'	1h	0.431079
'NSUN2'	1h	0.498485
'CDC45'	1h	0.190499
'FEN1'	1h	0.395581
'NONO'	1h	0.510331
'PRC1'	1h	0.268466
'HNRNPL'	1h	0.656609
'POLR1C'	1h	0.146975
'PPM1G'	1h	0.268447
'SMARCA4'	1h	0.224608
'HNRNPA0'	1h	0.480885
'MATR3'	1h	0.349933
'ZNHIT6'	1h	0.282051
'ANLN'	1h	0.458826
'RCOR1'	1h	0.384432
'HNRNPM'	1h	0.433311
'USP48'	1h	0.121032
'RANBP2'	1h	0.439283
'U2AF1L5|U2AF1'	1h	0.304869
'SND1'	1h	0.407821
'SRSF10'	1h	0.502964
'DIS3'	1h	0.455457
'PRPF40A'	1h	-0.0147895
'ZC3H11A'	1h	0.22651
'HNRNPH3'	1h	0.161882
'DHFR'	1h	0.321261
'PRPF31'	1h	0.394595
'POLD1'	1h	0.366677
'CDC5L'	1h	0.403792
'CDC73'	1h	0.280085
'SAP18'	1h	0.320506
'RBM17'	1h	0.260174
'UHRF1'	1h	0.371364
'FANCI'	1h	0.373219
'EXOSC10'	1h	0.322918
'KIF2C'	1h	0.33908
'HNRNPF'	1h	0.552918
'TTK'	1h	0.431411
'TRA2A'	1h	0.281108
'DDX42'	1h	0.476268
'DNAAF5'	1h	0.285773
'HTATSF1'	1h	0.351927
'USP7'	1h	0.0892089
'RBM39'	1h	0.480138
'RPA1'	1h	0.382033
'SF3A3'	1h	0.312447
'CDK5RAP1'	1h	0.424848
'PRAME'	1h	0.0066116
'GSE1'	1h	0.412649
'ARID3A'	1h	0.291067
'FKBP5'	1h	0.497693
'SMARCA5'	1h	0.342042
'CHD4'	1h	0.242365
'BYSL'	1h	0.309701
'SON'	1h	0.381542
'DDX5'	1h	0.279858
'DPF2'	1h	0.284555
'ZC3H18'	1h	0.420859
'ADAR'	1h	0.48216
'HNRNPH1'	1h	0.161166
'ELAVL1'	1h	0.0836653
'TCERG1'	1h	0.365188
'STXBP2'	1h	0.412283
'MTA2'	1h	0.420095
'USP11'	1h	0.292419
'NSUN5'	1h	0.321158
'LAS1L'	1h	-0.0184753
'ZMYND8'	1h	0.323085
'TYMS'	1h	0.358087
'DDX3X'	1h	0.418633
'TRIM28'	1h	0.466065
'PPIL2'	1h	0.379315
'LIG1'	1h	0.474116
'SLC29A1'	1h	0.41623
'CTNND1'	1h	0.556972
'RBM25'	1h	0.313305
'IGF2R'	1h	0.643252
'TOP1'	1h	0.247525
'ANK1'	1h	0.421931
'LASP1'	1h	0.523568
'ERP29'	1h	0.549933
'PKP3'	1h	0.401373
'GOT2'	1h	0.382311
'HDLBP'	1h	0.366892
'P4HB'	1h	0.691351
'DEK'	1h	0.365013
'CSDE1'	1h	0.681927
'NDC80'	1h	0.419297
'SERPINH1'	1h	0.561495
'XRCC6'	1h	0.360867
'CDK6'	1h	0.306815
'TBRG4'	1h	0.356194
'RALY'	1h	0.460262
'PHB2'	1h	0.72827
'CPSF2'	1h	0.470833
'TFRC'	1h	0.625101
'GTF2H2|GTF2H2C'	1h	0.198334
'PRIM2'	1h	0.189018
'BTK'	1h	0.586363
'PRPF8'	1h	0.398889
'PDIA3'	1h	0.508714
'DDX46'	1h	0.364345
'PDIA6'	1h	0.576586
'GANAB'	1h	0.531322
'GCN1'	1h	0.339226
'HYOU1'	1h	0.515545
'AIFM1'	1h	0.630245
'DDX23'	1h	0.396238
'CANX'	1h	0.651516
'MTIF2'	1h	0.109425
'IK'	1h	0.375396
'SLC3A2'	1h	0.567934
'SLC1A5'	1h	0.67413
'SRRM2'	1h	0.382982
'MSH2'	1h	0.431961
'HADHA'	1h	0.483165
'NOC2L'	1h	0.0728834
'SLC9A3R1'	1h	0.487602
'PBK'	1h	0.324583
'STOML2'	1h	0.335969
'DNAJB11'	1h	0.439355
'CDC2|CDK1'	1h	0.360148
'HSP90B1'	1h	0.648457
'CPSF6'	1h	0.380206
'LMAN1'	1h	0.536478
'SSRP1'	1h	0.0334124
'UBLCP1'	1h	0.30676
'RBM12'	1h	0.322788
'VDAC2'	1h	0.697049
'PREP'	1h	0.477292
'SNRNP200'	1h	0.619177
'ZC3HAV1'	1h	0.58005
'ATP5A1'	1h	0.615896
'CCT6A'	1h	0.601545
'SRRT'	1h	0.157692
'EXOSC9'	1h	0.279591
'SLC25A6'	1h	0.660704
'UBA1'	1h	0.472634
'RPN1'	1h	0.396598
'TRA2B'	1h	0.602751
'GPI'	1h	0.632116
'LRRC40'	1h	0.453068
'EIF3I'	1h	0.397027
'CCT7'	1h	0.53782
'CCT5'	1h	0.461862
'ZC3H15'	1h	0.615914
'OLA1'	1h	0.477239
'GDI2'	1h	0.546095
'CALR'	1h	0.729868
'AK2'	1h	0.4997
'VCP'	1h	0.532805
'FUBP3'	1h	0.501832
'CLCC1'	1h	0.35431
'COPS2'	1h	0.345362
'VCL'	1h	0.578881
'PDIA4'	1h	0.501851
'SUPT5H'	1h	0.609747
'DLST'	1h	0.593085
'CFAP20'	1h	0.559389
'SLC25A3'	1h	0.646042
'CCT3'	1h	0.49589
'SUPT6H'	1h	0.347508
'HLTF'	1h	0.315727
'TXNDC5'	1h	0.466716
'DARS2'	1h	0.351974
'CHCHD3'	1h	0.552224
'HPRT1'	1h	0.430941
'MAP1B'	1h	0.503624
'CBSL|CBS'	1h	0.682184
'ERCC2'	1h	0.323161
'SHMT2'	1h	0.390753
'PRKCSH'	1h	0.725887
'DDOST'	1h	0.469749
'ATP5B'	1h	0.306697
'RAB7A'	1h	0.67305
'VDAC1'	1h	0.567206
'HSPD1'	1h	0.659407
'ALDOA'	1h	0.655613
'DDX21'	1h	0.292735
'CS'	1h	0.624811
'MPP1'	1h	0.468448
'KDM3B'	1h	0.155821
'LCP1'	1h	0.551748
'DLD'	1h	0.628812
'DDX17'	1h	0.371885
'PLOD3'	1h	0.373973
'UGGT1'	1h	0.537672
'SFPQ'	1h	0.50659
'DNAJB6'	1h	0.198587
'CCT4'	1h	0.533898
'GARS'	1h	0.643293
'TKT'	1h	0.542921
'CHID1'	1h	0.2033
'THOC2'	1h	0.358265
'RAB1A'	1h	0.529752
'EIF2B1'	1h	0.520272
'STT3B'	1h	0.623189
'RANGAP1'	1h	0.460973
'HADHB'	1h	0.304425
'PRPF4'	1h	0.483791
'LDHB'	1h	0.65257
'ERP44'	1h	0.583601
'GSPT1'	1h	0.634149
'VDAC3'	1h	0.649316
'PPID'	1h	0.422951
'PKM'	1h	0.526898
'ARMC6'	1h	0.310414
'TK1'	1h	0.32768
'STT3A'	1h	0.593236
'CISD2'	1h	0.34709
'ADH5'	1h	0.549118
'ETFA'	1h	0.532331
'CAPN1'	1h	0.582067
'AHCY'	1h	0.577532
'NSDHL'	1h	0.396163
'EIF4B'	1h	0.52335
'HSPA5'	1h	0.59719
'ZC3HC1'	1h	-0.027902
'HNRNPD'	1h	0.715863
'ACTN4'	1h	0.59934
'TCP1'	1h	0.436581
'LRPPRC'	1h	0.475383
'SDHA'	1h	0.495605
'HDAC2'	1h	0.340984
'WARS'	1h	0.4485
'HNRNPC'	1h	0.381214
'SPCS2'	1h	0.494886
'CAPZB'	1h	0.736638
'EXOSC8'	1h	0.511931
'PHB'	1h	0.491366
'UQCRFS1'	1h	0.406231
'CSNK2B'	1h	0.144213
'ALDH9A1'	1h	0.253455
'RAB18'	1h	0.466687
'IMMT'	1h	0.489442
'PSAT1'	1h	0.556832
'LMAN2'	1h	0.338676
'TRAP1'	1h	0.520457
'PGK1'	1h	0.604228
'CCT8'	1h	0.539672
'RDX'	1h	0.486515
'RAB14'	1h	0.508488
'RPN2'	1h	0.427387
'RAB1B'	1h	0.492603
'PGD'	1h	0.473414
'ACADVL'	1h	0.372928
'CCT2'	1h	0.497912
'RNMT'	1h	0.685586
'POLR2E'	1h	0.34035
'ABCE1'	1h	0.590637
'RTFDC1'	1h	0.443793
'AFG3L2'	1h	0.545138
'NAA50'	1h	0.473708
'HARS'	1h	0.348676
'GFPT1'	1h	0.460608
'MAT2A'	1h	0.503669
'GSR'	1h	0.299611
'DCPS'	1h	0.257373
'PLOD1'	1h	0.40869
'SLC25A5'	1h	0.447489
'PDLIM1'	1h	0.545826
'RAB11B'	1h	0.47129
'FAH'	1h	0.440478
'KPNA6'	1h	0.101182
'CTTN'	1h	0.655663
'CYB5R3'	1h	0.700284
'TXNRD1'	1h	0.50546
'PHF19'	1h	0.288862
'BCLAF1'	1h	0.499859
'DYNC1I2'	1h	0.278969
'CUL4B'	1h	0.167758
'IGF2BP3'	1h	0.33859
'PAICS'	1h	0.559049
'ITGB1'	1h	0.495209
'OGT'	1h	0.234849
'PFN1'	1h	0.502655
'CAND1'	1h	0.469146
'RAB10'	1h	0.589473
'FHL3'	1h	0.550241
'TIA1'	1h	0.40506
'CAP1'	1h	0.464025
'SEC61A1'	1h	0.41994
'VAMP7'	1h	0.387383
'EEF2'	1h	0.635338
'THOP1'	1h	0.325654
'STAT5A'	1h	0.345583
'ACAT2'	1h	0.326789
'CDK4'	1h	0.294128
'CAT'	1h	0.440856
'ATP1A1'	1h	0.574569
'NMT1'	1h	0.23755
'VAPA'	1h	0.446159
'GSTO1'	1h	0.412917
'EWSR1'	1h	0.270594
'ACLY'	1h	0.522403
'YARS'	1h	0.421204
'TUBA4A'	1h	0.35198
'PSMG2'	1h	0.41507
'HSD17B10'	1h	0.530694
'AQR'	1h	0.36911
'UAP1'	1h	0.505347
'MAD2L1'	1h	0.542658
'CPSF3'	1h	0.265046
'RAB35'	1h	0.531945
'RAE1'	1h	0.203088
'FSCN1'	1h	0.533246
'SARS'	1h	0.508841
'PFKL'	1h	0.421083
'NAMPT'	1h	0.391503
'DDB1'	1h	0.461503
'CUL3'	1h	0.333589
'MT'	1h	0.362249
'EIF2S2'	1h	0.512597
'MRPS27'	1h	0.233613
'SART1'	1h	0.440814
'EZR'	1h	0.552773
'CDKAL1'	1h	0.534623
'HEMGN'	1h	0.476311
'COLGALT1'	1h	0.463054
'SAMD1'	1h	0.195543
'LOC102724023|A0A096LPI6|C21ORF33'	1h	0.344234
'APEH'	1h	0.564961
'PFKP'	1h	0.325991
'NCL'	1h	0.4278
'PDCL3'	1h	0.405149
'PHGDH'	1h	0.416428
'RIOK1'	1h	0.53398
'EXOSC4'	1h	0.0542805
'SMS'	1h	0.429214
'MAP4'	1h	0.381353
'TRIM11'	1h	0.243606
'NAA15'	1h	0.451404
'ISOC1'	1h	0.418765
'TOR1AIP1'	1h	0.648362
'PKLR'	1h	0.39639
'PRDX4'	1h	0.912999
'NARS'	1h	0.60095
'KHSRP'	1h	0.524572
'M6PR'	1h	0.543643
'SLC16A1'	1h	0.577771
'SSBP1'	1h	0.563289
'HSPA9'	1h	0.659537
'TGM2'	1h	0.23532
'CDC42'	1h	0.556115
'MDH1'	1h	0.640358
'HNRNPUL2'	1h	0.292159
'TMEM43'	1h	0.166983
'ARCN1'	1h	0.469606
'G6PD'	1h	0.577962
'LDHA'	1h	0.584946
'NUP210'	1h	0.563865
'GSS'	1h	0.475877
'PSMA3'	1h	0.348998
'SUGT1'	1h	0.372057
'DCXR'	1h	0.332139
'REEP5'	1h	0.536623
'TRIM25'	1h	0.436449
'PDXK'	1h	0.344623
'IMPDH2'	1h	0.567407
'MAPK1'	1h	0.699341
'ZMPSTE24'	1h	0.386507
'CD151'	1h	0.584603
'TES'	1h	0.665548
'ATAD3A'	1h	0.393036
'TOMM34'	1h	0.424274
'AHCYL1'	1h	0.515397
'ATP6V1B2'	1h	0.397944
'ALDOC'	1h	0.474405
'PSMD1'	1h	0.50975
'ACOT7'	1h	0.273713
'PSMA4'	1h	0.330098
'FAM192A'	1h	0.230394
'IDH1'	1h	0.447816
'UBE2L3'	1h	0.614651
'ANXA5'	1h	0.366091
'YWHAE'	1h	0.581576
'NUP214'	1h	0.339161
'VIM'	1h	0.537194
'CSTB'	1h	0.324648
'FXR1'	1h	0.4905
'SMC1A'	1h	0.389356
'SRP9'	1h	0.437766
'LONP1'	1h	0.571011
'CD2AP'	1h	0.50044
'HNRNPDL'	1h	0.78302
'RRP9'	1h	0.336778
'ILF3'	1h	0.525693
'PSMC4'	1h	0.473745
'FH'	1h	0.492839
'EIF3E'	1h	0.342711
'SEPT2'	1h	0.293549
'PNP'	1h	0.305248
'MDH2'	1h	0.771707
'AP2B1'	1h	0.413565
'PPIB'	1h	0.700567
'ATP6V0D1'	1h	0.231055
'SPAG5'	1h	0.333177
'CUL1'	1h	0.410262
'GOT1'	1h	0.614387
'HSD17B4'	1h	0.443238
'SART3'	1h	0.44635
'ILF2'	1h	0.235391
'TRAF3IP2'	1h	0.20355
'PCBP2'	1h	0.458977
'PSME3'	1h	0.499749
'ARPC2'	1h	0.414897
'PSMB7'	1h	0.453978
'GLUD1'	1h	0.208762
'HNRNPA3'	1h	0.857261
'NR2F2'	1h	0.414291
'ASH2L'	1h	0.31016
'AARS'	1h	0.539766
'PCYT1A'	1h	0.490222
'RHOG'	1h	0.373632
'RAB5C'	1h	0.48768
'SMC3'	1h	0.388975
'HK1'	1h	0.280719
'RNH1'	1h	0.50775
'NNT'	1h	0.342649
'DHX15'	1h	0.541139
'TACC3'	1h	0.487556
'PARK7'	1h	0.60107
'WDR61'	1h	0.550083
'MAGEA1'	1h	0.277969
'STIP1'	1h	0.580353
'HCFC1'	1h	0.497684
'DNAJC11'	1h	0.535776
'RUVBL2'	1h	0.465653
'ISYNA1'	1h	0.576501
'DNAJC2'	1h	0.5328
'SNAP23'	1h	0.623797
'PPAT'	1h	0.313588
'PPME1'	1h	0.32421
'OAT'	1h	0.392661
'UPF1'	1h	0.448556
'LAP3'	1h	0.110016
'BCAP29'	1h	0.541771
'CAB39'	1h	0.436888
'TPI1'	1h	0.622306
'MRPS22'	1h	0.231032
'CORO1C'	1h	0.956512
'SEPT9'	1h	0.603615
'CTSD'	1h	0.336628
'ABCF1'	1h	0.547175
'DYNC1H1'	1h	0.470506
'EIF2S1'	1h	0.564346
'HMGCS1'	1h	0.415513
'NOL7'	1h	0.443435
'NDUFA4'	1h	0.581939
'TPR'	1h	0.376373
'TRAF2'	1h	0.289066
'TMEM109'	1h	0.40504
'TBCA'	1h	0.650587
'APRT'	1h	0.710962
'DNM1L'	1h	0.369675
'DNMT1'	1h	0.484452
'ETF1'	1h	0.628655
'XPO7'	1h	0.399662
'ALDH1A2'	1h	0.320632
'CDC37'	1h	0.652708
'FLOT2'	1h	0.200717
'NUDT5'	1h	0.327622
'NANS'	1h	0.525356
'HNRNPR'	1h	0.526078
'UROD'	1h	0.428032
'SEPT7'	1h	0.549975
'HNRNPAB'	1h	0.587177
'ACIN1'	1h	0.471291
'TRMT1'	1h	0.390658
'HSPBP1'	1h	0.251003
'CAPRIN1'	1h	0.432969
'MCM4'	1h	0.417296
'EMC1'	1h	0.324049
'NAE1'	1h	0.318367
'ASNS'	1h	0.666984
'CARS'	1h	0.36354
'SLC2A1'	1h	0.717693
'CARM1'	1h	0.306694
'UNC45A'	1h	-0.0763301
'BAG2'	1h	0.42579
'RNF114'	1h	0.645918
'TROVE2'	1h	0.409863
'NCAPG'	1h	0.292695
'YRDC'	1h	0.451954
'RHOA'	1h	0.521001
'PCBP1'	1h	0.581092
'BCAP31'	1h	0.493315
'EIF6'	1h	0.394687
'TFG'	1h	0.527851
'SRSF9'	1h	0.104324
'PRMT5'	1h	0.222009
'PCYT2'	1h	0.395516
'PICALM'	1h	0.455147
'THUMPD1'	1h	0.290713
'MCM3'	1h	0.433051
'PPP2R1A'	1h	0.502688
'ACTR3'	1h	0.0893456
'UQCRC2'	1h	0.39388
'PSMA6'	1h	0.575557
'TAF7'	1h	0.307635
'CRYZ'	1h	0.454828
'MSN'	1h	0.407666
'RAN'	1h	0.685368
'KIF22'	1h	0.0266355
'CUL5'	1h	0.751508
'PAK2'	1h	0.564113
'ANXA4'	1h	0.00053108
'RBMX'	1h	0.394248
'EIF2S3'	1h	0.29323
'SRSF2'	1h	0.737798
'PCNA'	1h	0.590736
'FAF1'	1h	0.466446
'SMAP2'	1h	0.181447
'RAB2A'	1h	0.437108
'IPO5'	1h	0.589107
'NDUFB11'	1h	0.0434962
'CNN2'	1h	0.402118
'UCK2'	1h	0.282259
'WASF2'	1h	0.534641
'PRDX3'	1h	0.685858
'PGAM1'	1h	0.47089
'RABGGTB'	1h	0.163941
'APIP'	1h	0.413047
'PPIE'	1h	0.00968719
'PNPT1'	1h	0.186511
'API5'	1h	0.474817
'EHD1'	1h	0.460916
'PRMT1'	1h	0.323582
'LMNA'	1h	0.455923
'CNBP'	1h	0.484204
'EIF4G2'	1h	0.299405
'ADSS'	1h	0.445447
'ABCF3'	1h	0.412229
'PSMD5'	1h	0.283778
'CTPS2'	1h	0.434368
'ETFB'	1h	0.294392
'ACADM'	1h	0.524074
'PSMB5'	1h	0.27964
'TMED9'	1h	0.583804
'TUBB'	1h	0.45098
'PLIN3'	1h	0.427716
'RBM42'	1h	0.346352
'METAP2'	1h	0.723538
'CNDP2'	1h	0.610002
'RRM1'	1h	0.481002
'FASN'	1h	0.481423
'FDPS'	1h	0.277997
'HSP90AA1'	1h	0.606661
'PRRC2C'	1h	0.609342
'DBN1'	1h	0.190286
'NDUFAF3'	1h	0.428963
'TPX2'	1h	0.627137
'CTPS1'	1h	0.437109
'MKI67'	1h	0.41672
'GPS1'	1h	0.374985
'IDH3A'	1h	0.47474
'NPEPPS'	1h	0.427953
'C9ORF78'	1h	0.540164
'ENO1'	1h	0.728389
'FARSB'	1h	0.388158
'DRG1'	1h	0.331606
'HNRNPA2B1'	1h	0.506975
'NUFIP2'	1h	0.631162
'TSN'	1h	0.482863
'PCMT1'	1h	0.479057
'NUDC'	1h	0.566582
'PSMA2'	1h	0.358695
'SOD1'	1h	0.65136
'PSMA7'	1h	0.364023
'HSPA4'	1h	0.577193
'PRDX6'	1h	0.541406
'PSMC6'	1h	0.35808
'UFD1L'	1h	0.419917
'SAR1A'	1h	0.270147
'RUVBL1'	1h	0.522847
'ACACA'	1h	0.335702
'PSMC5'	1h	0.641288
'FLOT1'	1h	0.42772
'ADSL'	1h	0.436922
'EIF2A'	1h	0.445645
'PDHA1'	1h	0.441858
'EIF3H'	1h	0.452225
'FLNC'	1h	0.499781
'BUB3'	1h	0.537878
'UBE2S'	1h	0.361843
'DPP3'	1h	0.351002
'PSMC3'	1h	0.565747
'PSMB6'	1h	0.306891
'POR'	1h	0.295953
'PTGES2'	1h	0.318217
'NCAPD2'	1h	0.406362
'RAD50'	1h	0.365623
'EIF5B'	1h	0.532407
'TSNAX'	1h	0.425307
'SLC7A5'	1h	0.337484
'EIF3M'	1h	0.436445
'ESYT1'	1h	0.179171
'COPB1'	1h	0.353443
'CENPF'	1h	0.349435
'SSB'	1h	0.64374
'COPG2'	1h	0.191866
'ASNA1'	1h	0.104703
'SEC24C'	1h	0.649051
'SRSF1'	1h	0.426056
'SNRPA1'	1h	0.819545
'COPZ1'	1h	0.465948
'SMNDC1'	1h	0.484465
'SNRPA'	1h	0.635538
'EIF4A3'	1h	0.414302
'HBE1'	1h	0.392677
'MAGEC1'	1h	0.490995
'ARPC4'	1h	0.31076
'YME1L1'	1h	0.269498
'ANKHD1'	1h	0.470188
'NARF'	1h	0.185728
'TIMM23'	1h	0.166748
'PSMG1'	1h	0.406803
'NDUFA12'	1h	0.368627
'GSTP1'	1h	0.655424
'TXN'	1h	0.699692
'CALU'	1h	0.497554
'PLD3'	1h	0.439018
'BSG'	1h	0.761581
'BZW1'	1h	0.361223
'SERBP1'	1h	0.341438
'SUCLG2'	1h	0.237605
'CNOT1'	1h	-0.0544328
'GIGYF2'	1h	0.452299
'SRSF5'	1h	0.486208
'PSMD14'	1h	0.380338
'CMBL'	1h	0.668137
'CIRBP'	1h	0.752754
'HMGB1'	1h	0.580708
'TCEA1'	1h	0.607301
'PSMD2'	1h	0.361374
'MCM5'	1h	0.444895
'GHITM'	1h	0.323972
'ARF3|ARF1'	1h	0.447809
'GNAI3'	1h	0.471272
'DLAT'	1h	0.398444
'DUT'	1h	0.604858
'TRAFD1'	1h	0.486491
'BLVRA'	1h	0.529865
'AP2A1'	1h	0.108288
'PPA1'	1h	0.531246
'SRSF7'	1h	0.434544
'HSP90AB1'	1h	0.690514
'LGALS1'	1h	0.570815
'RHEB'	1h	0.601578
'PSMC1'	1h	0.235571
'SNRNP70'	1h	0.611004
'MORF4L1'	1h	0.221413
'ELP4'	1h	0.301852
'GFM1'	1h	0.470786
'FUBP1'	1h	0.336093
'ACO2'	1h	0.411023
'PDCD6IP'	1h	0.553059
'PABPC1'	1h	0.377717
'PSMD6'	1h	0.391841
'RAB27A'	1h	0.349113
'GABARAPL2'	1h	0.429626
'SLBP'	1h	0.689537
'UNC13D'	1h	0.284998
'PUF60'	1h	0.590055
'PSMD3'	1h	0.319923
'SNU13'	1h	0.510789
'PPP6R3'	1h	0.368057
'RPL10A'	1h	0.589283
'PCM1'	1h	0.573518
'GOLGA2'	1h	0.381518
'MARS'	1h	0.530869
'VPS26A'	1h	0.0263424
'DNAJC7'	1h	0.417536
'KARS'	1h	0.312776
'DFFA'	1h	0.338988
'EPB41'	1h	0.511521
'ECHS1'	1h	0.3411
'MRPL40'	1h	0.493528
'SNRNP40'	1h	0.2376
'PRDX2'	1h	0.697603
'COMT'	1h	0.236629
'CLTA'	1h	0.391737
'SSR4'	1h	0.589782
'MCM6'	1h	0.519583
'HSPA4L'	1h	0.487312
'PPOX'	1h	0.57778
'FOXRED1'	1h	0.139363
'ARPC3'	1h	0.34922
'SRSF3'	1h	0.582759
'TMED2'	1h	0.4511
'EIF4G1'	1h	0.508334
'PPIH'	1h	0.194046
'BTF3'	1h	0.718305
'RNASEH2A'	1h	0.367694
'WBP2'	1h	0.549476
'RPS7'	1h	0.346432
'ATIC'	1h	0.503257
'RTN4'	1h	0.26855
'PTPN1'	1h	0.547022
'RRM2'	1h	0.425721
'EIF5'	1h	0.493206
'RPL12'	1h	0.396251
'SF3A1'	1h	0.422243
'CTNNA1'	1h	0.353518
'HIST1H1C'	1h	0.633584
'EIF3J'	1h	0.600229
'CCNB2'	1h	0.340381
'PTGES3'	1h	0.6364
'RAB3GAP2'	1h	0.36976
'MVD'	1h	0.369852
'PSMC2'	1h	0.434105
'SKP1'	1h	0.600608
'LRRC47'	1h	0.374666
'BST2'	1h	0.241421
'LIMS1'	1h	0.520815
'TFAM'	1h	0.641351
[truncated: 4,350 more rows]

## Sheet: Figure4B
DESCRIPTION OF THE DATA
	gene_name : protein identifier
	time_point : the time of recovery from heat shock; HS = time point immediately after heat shock
	log2_HS_to_preshock : log2-transformed ratio of protein intensity in the solube fraction between heat shocked sample and pre-shock control
gene_name	time_point	log2_HS_to_preshock
'TARDBP'	HS	-0.723294
'KIFC1'	HS	-1.00968
'NOSIP'	HS	-0.756087
'KDM1A'	HS	-0.472944
'GTF2I'	HS	-0.754637
'MSH6'	HS	-0.483708
'PARP1'	HS	-0.59193
'KPNA2'	HS	-0.450175
'RCC1'	HS	-0.238906
'PRPF6'	HS	-0.306758
'XRCC5'	HS	-0.435826
'NSUN2'	HS	-0.139524
'CDC45'	HS	-0.455315
'FEN1'	HS	-0.604298
'NONO'	HS	-0.520596
'PRC1'	HS	-0.973412
'HNRNPL'	HS	-0.748849
'POLR1C'	HS	-0.174334
'PPM1G'	HS	-0.817753
'SMARCA4'	HS	-0.743626
'HNRNPA0'	HS	-1.02086
'MATR3'	HS	-1.0403
'ZNHIT6'	HS	-0.583828
'ANLN'	HS	-0.367921
'RCOR1'	HS	-0.420176
'HNRNPM'	HS	-0.50115
'USP48'	HS	-0.396977
'RANBP2'	HS	-0.250006
'U2AF1L5|U2AF1'	HS	-0.606763
'SND1'	HS	-0.248493
'SRSF10'	HS	-0.233567
'DIS3'	HS	-0.234023
'PRPF40A'	HS	-0.967259
'ZC3H11A'	HS	-0.382362
'HNRNPH3'	HS	-0.614618
'DHFR'	HS	-0.575377
'PRPF31'	HS	-0.313276
'POLD1'	HS	-0.2016
'CDC5L'	HS	-0.241882
'CDC73'	HS	-0.643222
'SAP18'	HS	-0.463891
'RBM17'	HS	-0.609305
'UHRF1'	HS	-0.869469
'FANCI'	HS	-0.132063
'EXOSC10'	HS	-0.863468
'KIF2C'	HS	-0.150579
'HNRNPF'	HS	-0.272032
'TTK'	HS	-0.13619
'TRA2A'	HS	-0.389741
'DDX42'	HS	-0.405247
'DNAAF5'	HS	-0.180217
'HTATSF1'	HS	-0.0933625
'USP7'	HS	-0.0877376
'RBM39'	HS	-0.535376
'RPA1'	HS	-0.145012
'SF3A3'	HS	-0.25767
'CDK5RAP1'	HS	-0.545445
'PRAME'	HS	-1.09818
'GSE1'	HS	-0.411276
'ARID3A'	HS	-0.863369
'FKBP5'	HS	-0.0472514
'SMARCA5'	HS	-0.495423
'CHD4'	HS	-0.422255
'BYSL'	HS	-0.318131
'SON'	HS	-0.203984
'DDX5'	HS	-0.492131
'DPF2'	HS	-0.385097
'ZC3H18'	HS	-0.22153
'ADAR'	HS	-0.320511
'HNRNPH1'	HS	-0.455814
'ELAVL1'	HS	-0.137797
'TCERG1'	HS	-0.247392
'STXBP2'	HS	-0.113351
'MTA2'	HS	-0.411775
'USP11'	HS	-0.751032
'NSUN5'	HS	-0.0360948
'LAS1L'	HS	-0.309323
'ZMYND8'	HS	-0.508471
'TYMS'	HS	-0.352803
'DDX3X'	HS	-0.244633
'TRIM28'	HS	-0.370419
'PPIL2'	HS	-0.568746
'LIG1'	HS	-0.366393
'SLC29A1'	HS	0.255861
'CTNND1'	HS	-0.0602346
'RBM25'	HS	-0.153015
'IGF2R'	HS	0.465626
'TOP1'	HS	-0.437556
'ANK1'	HS	-0.0715872
'LASP1'	HS	0.487908
'ERP29'	HS	0.513265
'PKP3'	HS	-0.00664298
'GOT2'	HS	0.192097
'HDLBP'	HS	-0.150954
'P4HB'	HS	0.523473
'DEK'	HS	-0.224308
'CSDE1'	HS	-0.0430892
'NDC80'	HS	-0.053625
'SERPINH1'	HS	0.388368
'XRCC6'	HS	-0.589851
'CDK6'	HS	-0.312463
'TBRG4'	HS	-0.326126
'RALY'	HS	-0.303645
'PHB2'	HS	0.432095
'CPSF2'	HS	-0.000290026
'TFRC'	HS	0.52178
'GTF2H2|GTF2H2C'	HS	-0.422774
'PRIM2'	HS	-0.0923113
'BTK'	HS	0.438804
'PRPF8'	HS	-0.0473507
'PDIA3'	HS	0.389554
'DDX46'	HS	-0.254249
'PDIA6'	HS	0.434318
'GANAB'	HS	0.400987
'GCN1'	HS	-0.160076
'HYOU1'	HS	0.444607
'AIFM1'	HS	0.337385
'DDX23'	HS	-0.041521
'CANX'	HS	0.528744
'MTIF2'	HS	-0.514393
'IK'	HS	-0.0815114
'SLC3A2'	HS	0.449474
'SLC1A5'	HS	0.459739
'SRRM2'	HS	-0.412827
'MSH2'	HS	-0.206007
'HADHA'	HS	-0.248184
'NOC2L'	HS	-1.04071
'SLC9A3R1'	HS	0.326055
'PBK'	HS	-0.188208
'STOML2'	HS	-0.02206
'DNAJB11'	HS	0.403662
'CDC2|CDK1'	HS	-0.304725
'HSP90B1'	HS	0.425794
'CPSF6'	HS	0.109934
'LMAN1'	HS	0.32678
'SSRP1'	HS	-0.577248
'UBLCP1'	HS	-0.114069
'RBM12'	HS	-0.194368
'VDAC2'	HS	0.514003
'PREP'	HS	0.0886319
'SNRNP200'	HS	-0.0496365
'ZC3HAV1'	HS	-0.0107029
'ATP5A1'	HS	0.376774
'CCT6A'	HS	0.364736
'SRRT'	HS	-0.238744
'EXOSC9'	HS	0.184688
'SLC25A6'	HS	0.369479
'UBA1'	HS	-0.112585
'RPN1'	HS	0.333656
'TRA2B'	HS	-0.229729
'GPI'	HS	0.354568
'LRRC40'	HS	0.0516223
'EIF3I'	HS	-0.0462285
'CCT7'	HS	0.276516
'CCT5'	HS	0.323898
'ZC3H15'	HS	0.35748
'OLA1'	HS	0.274231
'GDI2'	HS	0.402402
'CALR'	HS	0.595886
'AK2'	HS	0.454238
'VCP'	HS	0.398263
'FUBP3'	HS	0.0342062
'CLCC1'	HS	0.203313
'COPS2'	HS	-0.103694
'VCL'	HS	0.459351
'PDIA4'	HS	0.324751
'SUPT5H'	HS	0.0337885
'DLST'	HS	0.347726
'CFAP20'	HS	-0.120892
'SLC25A3'	HS	0.410498
'CCT3'	HS	0.25055
'SUPT6H'	HS	0.128307
'HLTF'	HS	-0.204013
'TXNDC5'	HS	0.273166
'DARS2'	HS	-0.0346725
'CHCHD3'	HS	0.244259
'HPRT1'	HS	0.200611
'MAP1B'	HS	0.327501
'CBSL|CBS'	HS	0.265173
'ERCC2'	HS	-0.333614
'SHMT2'	HS	0.28129
'PRKCSH'	HS	0.655917
'DDOST'	HS	0.37964
'ATP5B'	HS	-0.203572
'RAB7A'	HS	0.465391
'VDAC1'	HS	0.511034
'HSPD1'	HS	0.436751
'ALDOA'	HS	0.525263
'DDX21'	HS	0.100444
'CS'	HS	-0.114431
'MPP1'	HS	-0.150633
'KDM3B'	HS	-0.246993
'LCP1'	HS	0.4761
'DLD'	HS	0.364169
'DDX17'	HS	-0.161332
'PLOD3'	HS	0.143955
'UGGT1'	HS	0.400824
'SFPQ'	HS	-0.197644
'DNAJB6'	HS	-0.372475
'CCT4'	HS	0.350325
'GARS'	HS	0.365986
'TKT'	HS	0.320724
'CHID1'	HS	0.158578
'THOC2'	HS	-0.687633
'RAB1A'	HS	0.533449
'EIF2B1'	HS	0.292803
'STT3B'	HS	0.386372
'RANGAP1'	HS	-0.0149358
'HADHB'	HS	-0.380762
'PRPF4'	HS	-0.139898
'LDHB'	HS	0.553922
'ERP44'	HS	0.412904
'GSPT1'	HS	0.379578
'VDAC3'	HS	0.585984
'PPID'	HS	-0.0714307
'PKM'	HS	0.403818
'ARMC6'	HS	-0.0218729
'TK1'	HS	0.166353
'STT3A'	HS	0.412991
'CISD2'	HS	0.255984
'ADH5'	HS	0.391116
'ETFA'	HS	0.167393
'CAPN1'	HS	0.271214
'AHCY'	HS	0.344234
'NSDHL'	HS	0.215916
'EIF4B'	HS	0.402526
'HSPA5'	HS	0.459706
'ZC3HC1'	HS	-0.244909
'HNRNPD'	HS	0.535949
'ACTN4'	HS	0.42815
'TCP1'	HS	0.0528003
'LRPPRC'	HS	-0.256047
'SDHA'	HS	0.109192
'HDAC2'	HS	-0.137729
'WARS'	HS	0.340116
'HNRNPC'	HS	-0.162371
'SPCS2'	HS	0.30749
'CAPZB'	HS	0.380081
'EXOSC8'	HS	0.161072
'PHB'	HS	0.231549
'UQCRFS1'	HS	0.107959
'CSNK2B'	HS	-0.247786
'ALDH9A1'	HS	0.216305
'RAB18'	HS	0.209877
'IMMT'	HS	0.185409
'PSAT1'	HS	0.317747
'LMAN2'	HS	0.106286
'TRAP1'	HS	0.379789
'PGK1'	HS	0.458967
'CCT8'	HS	0.285806
'RDX'	HS	0.310377
'RAB14'	HS	0.346752
'RPN2'	HS	0.214146
'RAB1B'	HS	0.232871
'PGD'	HS	0.239261
'ACADVL'	HS	0.209981
'CCT2'	HS	0.116939
'RNMT'	HS	0.107944
'POLR2E'	HS	-0.0596716
'ABCE1'	HS	0.252398
'RTFDC1'	HS	-0.195484
'AFG3L2'	HS	0.243485
'NAA50'	HS	0.316445
'HARS'	HS	0.199981
'GFPT1'	HS	0.163108
'MAT2A'	HS	0.231671
'GSR'	HS	0.149496
'DCPS'	HS	0.170519
'PLOD1'	HS	0.0908288
'SLC25A5'	HS	0.215281
'PDLIM1'	HS	0.337645
'RAB11B'	HS	0.338123
'FAH'	HS	0.276618
'KPNA6'	HS	-0.0855949
'CTTN'	HS	0.537437
'CYB5R3'	HS	0.44311
'TXNRD1'	HS	0.267056
'PHF19'	HS	-0.351482
'BCLAF1'	HS	-0.0676291
'DYNC1I2'	HS	0.168649
'CUL4B'	HS	0.183397
'IGF2BP3'	HS	0.0680305
'PAICS'	HS	0.438059
'ITGB1'	HS	0.325053
'OGT'	HS	-0.193849
'PFN1'	HS	0.251419
'CAND1'	HS	0.243048
'RAB10'	HS	0.570009
'FHL3'	HS	0.308455
'TIA1'	HS	0.324361
'CAP1'	HS	0.330708
'SEC61A1'	HS	0.374998
'VAMP7'	HS	0.156957
'EEF2'	HS	0.440865
'THOP1'	HS	0.0564891
'STAT5A'	HS	-0.408221
'ACAT2'	HS	0.186984
'CDK4'	HS	-0.260615
'CAT'	HS	-0.0252607
'ATP1A1'	HS	0.238035
'NMT1'	HS	0.19839
'VAPA'	HS	0.18877
'GSTO1'	HS	0.325139
'EWSR1'	HS	0.0806692
'ACLY'	HS	0.142913
'YARS'	HS	0.09067
'TUBA4A'	HS	-0.0366474
'PSMG2'	HS	0.288137
'HSD17B10'	HS	0.0816698
'AQR'	HS	-0.0589184
'UAP1'	HS	0.315551
'MAD2L1'	HS	0.1972
'CPSF3'	HS	-0.204454
'RAB35'	HS	0.470418
'RAE1'	HS	-0.152167
'FSCN1'	HS	0.296073
'SARS'	HS	0.279531
'PFKL'	HS	0.0547405
'NAMPT'	HS	0.255689
'DDB1'	HS	0.194904
'CUL3'	HS	0.0716743
'MT'	HS	0.0242197
'EIF2S2'	HS	0.361114
'MRPS27'	HS	-0.685376
'SART1'	HS	-0.113848
'EZR'	HS	0.295323
'CDKAL1'	HS	-0.336047
'HEMGN'	HS	0.34854
'COLGALT1'	HS	0.346259
'SAMD1'	HS	-0.221034
'LOC102724023|A0A096LPI6|C21ORF33'	HS	0.247595
'APEH'	HS	0.0218606
'PFKP'	HS	0.160176
'NCL'	HS	-0.273074
'PDCL3'	HS	-0.0451377
'PHGDH'	HS	0.315835
'RIOK1'	HS	0.330039
'EXOSC4'	HS	0.119595
'SMS'	HS	0.216498
'MAP4'	HS	0.370933
'TRIM11'	HS	-0.130132
'NAA15'	HS	0.23807
'ISOC1'	HS	0.192618
'TOR1AIP1'	HS	0.406975
'PKLR'	HS	0.285811
'PRDX4'	HS	0.368851
'NARS'	HS	0.390468
'KHSRP'	HS	0.42048
'M6PR'	HS	0.42023
'SLC16A1'	HS	0.620529
'SSBP1'	HS	0.398764
'HSPA9'	HS	0.423821
'TGM2'	HS	0.152777
'CDC42'	HS	0.460566
'MDH1'	HS	0.386593
'HNRNPUL2'	HS	-0.138516
'TMEM43'	HS	0.354193
'ARCN1'	HS	0.169461
'G6PD'	HS	0.252422
'LDHA'	HS	0.458019
'NUP210'	HS	0.336719
'GSS'	HS	0.158125
'PSMA3'	HS	-0.0900632
'SUGT1'	HS	0.260581
'DCXR'	HS	0.227421
'REEP5'	HS	0.23816
'TRIM25'	HS	-0.0660531
'PDXK'	HS	0.414399
'IMPDH2'	HS	0.343797
'MAPK1'	HS	0.431526
'ZMPSTE24'	HS	0.255232
'CD151'	HS	0.410776
'TES'	HS	0.215798
'ATAD3A'	HS	-0.0383503
'TOMM34'	HS	0.0321086
'AHCYL1'	HS	0.273219
'ATP6V1B2'	HS	0.129833
'ALDOC'	HS	0.306637
'PSMD1'	HS	0.250322
'ACOT7'	HS	0.299641
'PSMA4'	HS	-0.254566
'FAM192A'	HS	0.173766
'IDH1'	HS	0.0876708
'UBE2L3'	HS	0.451997
'ANXA5'	HS	-0.180355
'YWHAE'	HS	0.370109
'NUP214'	HS	-0.0954524
'VIM'	HS	0.446481
'CSTB'	HS	0.22113
'FXR1'	HS	0.0491303
'SMC1A'	HS	0.118808
'SRP9'	HS	0.171411
'LONP1'	HS	0.220083
'CD2AP'	HS	0.239536
'HNRNPDL'	HS	0.525196
'RRP9'	HS	0.192896
'ILF3'	HS	0.392021
'PSMC4'	HS	0.015131
'FH'	HS	0.179456
'EIF3E'	HS	-0.198271
'SEPT2'	HS	-0.0413835
'PNP'	HS	0.086068
'MDH2'	HS	0.512908
'AP2B1'	HS	0.281654
'PPIB'	HS	0.412757
'ATP6V0D1'	HS	-0.285342
'SPAG5'	HS	-0.114839
'CUL1'	HS	0.196613
'GOT1'	HS	0.315512
'HSD17B4'	HS	0.0580305
'SART3'	HS	0.0700083
'ILF2'	HS	-0.0140791
'TRAF3IP2'	HS	-0.572262
'PCBP2'	HS	-0.0443598
'PSME3'	HS	0.379207
'ARPC2'	HS	0.44556
'PSMB7'	HS	0.0597184
'GLUD1'	HS	-0.302887
'HNRNPA3'	HS	-0.039339
'NR2F2'	HS	0.0302998
'ASH2L'	HS	-0.197913
'AARS'	HS	0.366153
'PCYT1A'	HS	-0.00218304
'RHOG'	HS	0.187191
'RAB5C'	HS	0.32152
'SMC3'	HS	0.115242
'HK1'	HS	0.0364881
'RNH1'	HS	0.253368
'NNT'	HS	-0.027709
'DHX15'	HS	0.409022
'TACC3'	HS	0.374243
'PARK7'	HS	0.266473
'WDR61'	HS	0.0459726
'MAGEA1'	HS	-0.104184
'STIP1'	HS	0.404366
'HCFC1'	HS	0.116437
'DNAJC11'	HS	0.185653
'RUVBL2'	HS	-0.00708567
'ISYNA1'	HS	-0.0912268
'DNAJC2'	HS	0.16594
'SNAP23'	HS	0.37167
'PPAT'	HS	0.0814473
'PPME1'	HS	0.257189
'OAT'	HS	0.174471
'UPF1'	HS	0.243319
'LAP3'	HS	0.00558596
'BCAP29'	HS	0.351253
'CAB39'	HS	0.23918
'TPI1'	HS	0.368659
'MRPS22'	HS	-0.462093
'CORO1C'	HS	0.318191
'SEPT9'	HS	0.033533
'CTSD'	HS	0.265799
'ABCF1'	HS	0.214708
'DYNC1H1'	HS	0.221198
'EIF2S1'	HS	0.216771
'HMGCS1'	HS	0.236089
'NOL7'	HS	0.147842
'NDUFA4'	HS	0.39582
'TPR'	HS	-0.0652421
'TRAF2'	HS	0.229417
'TMEM109'	HS	0.167755
'TBCA'	HS	0.374882
'APRT'	HS	0.366758
'DNM1L'	HS	0.34473
'DNMT1'	HS	0.273798
'ETF1'	HS	0.20807
'XPO7'	HS	0.239874
'ALDH1A2'	HS	0.045123
'CDC37'	HS	0.308927
'FLOT2'	HS	0.132292
'NUDT5'	HS	0.232021
'NANS'	HS	0.203943
'HNRNPR'	HS	-0.150573
'UROD'	HS	0.269008
'SEPT7'	HS	0.263252
'HNRNPAB'	HS	0.413692
'ACIN1'	HS	-0.193961
'TRMT1'	HS	-0.0168097
'HSPBP1'	HS	0.0267506
'CAPRIN1'	HS	0.485816
'MCM4'	HS	-0.107243
'EMC1'	HS	0.189642
'NAE1'	HS	-0.1205
'ASNS'	HS	0.342508
'CARS'	HS	0.0188171
'SLC2A1'	HS	0.491028
'CARM1'	HS	0.182368
'UNC45A'	HS	-0.248201
'BAG2'	HS	-0.0622192
'RNF114'	HS	0.255143
'TROVE2'	HS	0.259961
'NCAPG'	HS	0.00297624
'YRDC'	HS	0.0417576
'RHOA'	HS	0.447336
'PCBP1'	HS	0.0635661
'BCAP31'	HS	0.421171
'EIF6'	HS	0.401632
'TFG'	HS	0.434869
'SRSF9'	HS	0.138651
'PRMT5'	HS	0.274941
'PCYT2'	HS	0.143981
'PICALM'	HS	0.204744
'THUMPD1'	HS	0.196328
'MCM3'	HS	-0.200166
'PPP2R1A'	HS	0.230223
'ACTR3'	HS	-0.134521
'UQCRC2'	HS	-0.607036
'PSMA6'	HS	0.128419
'TAF7'	HS	0.0805293
'CRYZ'	HS	0.0322286
'MSN'	HS	0.280419
'RAN'	HS	0.517724
'KIF22'	HS	-1.12209
'CUL5'	HS	0.260496
'PAK2'	HS	0.295539
'ANXA4'	HS	-0.458083
'RBMX'	HS	-0.366357
'EIF2S3'	HS	-0.0597978
'SRSF2'	HS	0.493825
'PCNA'	HS	0.218963
'FAF1'	HS	0.279671
'SMAP2'	HS	-0.287298
'RAB2A'	HS	0.385186
'IPO5'	HS	0.336479
'NDUFB11'	HS	0.0220965
'CNN2'	HS	-0.116043
'UCK2'	HS	0.0122716
'WASF2'	HS	0.104569
'PRDX3'	HS	0.258215
'PGAM1'	HS	0.123259
'RABGGTB'	HS	-0.266149
'APIP'	HS	0.228833
'PPIE'	HS	-0.17828
'PNPT1'	HS	-0.190004
'API5'	HS	0.273196
'EHD1'	HS	0.0498828
'PRMT1'	HS	0.237395
'LMNA'	HS	0.21204
'CNBP'	HS	0.432813
'EIF4G2'	HS	-0.114734
'ADSS'	HS	0.251332
'ABCF3'	HS	-0.00211854
'PSMD5'	HS	0.136094
'CTPS2'	HS	-0.0870468
'ETFB'	HS	-0.0674397
'ACADM'	HS	0.266505
'PSMB5'	HS	0.161859
'TMED9'	HS	0.452925
'TUBB'	HS	0.449384
'PLIN3'	HS	0.410605
'RBM42'	HS	0.235578
'METAP2'	HS	0.2226
'CNDP2'	HS	0.202754
'RRM1'	HS	0.370304
'FASN'	HS	0.0953294
'FDPS'	HS	-0.311569
'HSP90AA1'	HS	0.383331
'PRRC2C'	HS	0.429051
'DBN1'	HS	0.0153593
'NDUFAF3'	HS	0.194599
'TPX2'	HS	0.497577
'CTPS1'	HS	-0.0222707
'MKI67'	HS	-0.188006
'GPS1'	HS	-0.175962
'IDH3A'	HS	0.216142
'NPEPPS'	HS	0.196636
'C9ORF78'	HS	0.232597
'ENO1'	HS	0.51372
'FARSB'	HS	0.158525
'DRG1'	HS	0.125785
'HNRNPA2B1'	HS	0.025687
'NUFIP2'	HS	0.234711
'TSN'	HS	0.0601329
'PCMT1'	HS	0.186243
'NUDC'	HS	0.286855
'PSMA2'	HS	0.0598017
'SOD1'	HS	0.458031
'PSMA7'	HS	-0.301539
'HSPA4'	HS	0.302383
'PRDX6'	HS	0.31077
'PSMC6'	HS	0.132422
'UFD1L'	HS	0.20315
'SAR1A'	HS	0.129135
'RUVBL1'	HS	0.382891
'ACACA'	HS	-0.140504
'PSMC5'	HS	0.24683
'FLOT1'	HS	0.0122746
'ADSL'	HS	0.118945
'EIF2A'	HS	0.152358
'PDHA1'	HS	-0.322915
'EIF3H'	HS	-0.169985
'FLNC'	HS	0.260327
'BUB3'	HS	0.316122
'UBE2S'	HS	0.0365463
'DPP3'	HS	0.22073
'PSMC3'	HS	0.228802
'PSMB6'	HS	0.182875
'POR'	HS	0.25796
'PTGES2'	HS	0.0674978
'NCAPD2'	HS	0.00981507
'RAD50'	HS	0.0664163
'EIF5B'	HS	0.215118
'TSNAX'	HS	0.0510031
'SLC7A5'	HS	0.190558
'EIF3M'	HS	-0.142189
'ESYT1'	HS	-0.0449948
'COPB1'	HS	0.0226904
'CENPF'	HS	-0.138928
'SSB'	HS	0.161207
'COPG2'	HS	0.0813228
'ASNA1'	HS	0.0413418
'SEC24C'	HS	0.141156
'SRSF1'	HS	0.198872
'SNRPA1'	HS	0.25057
'COPZ1'	HS	0.0836912
'SMNDC1'	HS	0.252897
'SNRPA'	HS	0.560999
'EIF4A3'	HS	-0.0994707
'HBE1'	HS	0.173609
'MAGEC1'	HS	0.0610706
'ARPC4'	HS	-0.355277
'YME1L1'	HS	0.114587
'ANKHD1'	HS	0.00343555
'NARF'	HS	-0.0712949
'TIMM23'	HS	0.0387997
'PSMG1'	HS	0.0422962
'NDUFA12'	HS	-0.423482
'GSTP1'	HS	0.51641
'TXN'	HS	0.490279
'CALU'	HS	0.542287
'PLD3'	HS	0.161523
'BSG'	HS	0.436634
'BZW1'	HS	-0.0338754
'SERBP1'	HS	0.439291
'SUCLG2'	HS	0.0731858
'CNOT1'	HS	-0.172634
'GIGYF2'	HS	-0.0796293
'SRSF5'	HS	-0.144417
'PSMD14'	HS	-0.105246
'CMBL'	HS	0.463559
'CIRBP'	HS	0.456371
'HMGB1'	HS	0.578565
'TCEA1'	HS	0.220369
'PSMD2'	HS	0.161483
'MCM5'	HS	0.0640572
'GHITM'	HS	0.134094
'ARF3|ARF1'	HS	0.358283
'GNAI3'	HS	0.234955
'DLAT'	HS	0.227497
'DUT'	HS	0.444206
'TRAFD1'	HS	0.371072
'BLVRA'	HS	0.290844
'AP2A1'	HS	-0.0588953
'PPA1'	HS	0.290525
'SRSF7'	HS	0.0167333
'HSP90AB1'	HS	0.400461
'LGALS1'	HS	0.295781
'RHEB'	HS	0.307215
'PSMC1'	HS	0.119321
'SNRNP70'	HS	0.168911
'MORF4L1'	HS	-0.395669
'ELP4'	HS	0.125773
'GFM1'	HS	-0.13872
'FUBP1'	HS	0.206151
'ACO2'	HS	0.0693869
'PDCD6IP'	HS	-0.00152111
'PABPC1'	HS	0.210332
'PSMD6'	HS	0.263455
'RAB27A'	HS	0.101548
'GABARAPL2'	HS	0.333305
'SLBP'	HS	-0.273143
'UNC13D'	HS	-0.121787
'PUF60'	HS	0.0250542
'PSMD3'	HS	-0.0778141
'SNU13'	HS	0.0369529
'PPP6R3'	HS	0.203016
'RPL10A'	HS	0.136655
'PCM1'	HS	0.19274
'GOLGA2'	HS	-0.0896676
'MARS'	HS	0.244666
'VPS26A'	HS	-0.0420693
'DNAJC7'	HS	0.0719336
'KARS'	HS	0.0649097
'DFFA'	HS	0.201769
'EPB41'	HS	0.206482
'ECHS1'	HS	0.0349388
'MRPL40'	HS	-0.286354
'SNRNP40'	HS	-0.176877
'PRDX2'	HS	0.409948
'COMT'	HS	0.421389
'CLTA'	HS	0.329095
'SSR4'	HS	0.4335
'MCM6'	HS	0.0538334
'HSPA4L'	HS	0.19423
'PPOX'	HS	0.227562
'FOXRED1'	HS	-0.333256
'ARPC3'	HS	-0.102923
'SRSF3'	HS	0.455099
'TMED2'	HS	0.253057
'EIF4G1'	HS	-0.0130157
'PPIH'	HS	0.169434
'BTF3'	HS	0.438219
'RNASEH2A'	HS	-0.0651261
'WBP2'	HS	0.342937
'RPS7'	HS	-0.137066
'ATIC'	HS	0.0286794
'RTN4'	HS	0.011128
'PTPN1'	HS	0.199061
'RRM2'	HS	0.176732
'EIF5'	HS	0.0378477
'RPL12'	HS	0.287573
'SF3A1'	HS	-0.0596253
'CTNNA1'	HS	0.251967
'HIST1H1C'	HS	0.371644
'EIF3J'	HS	0.338841
'CCNB2'	HS	0.00220397
'PTGES3'	HS	0.0900746
'RAB3GAP2'	HS	0.187106
'MVD'	HS	-0.0272767
'PSMC2'	HS	0.21627
'SKP1'	HS	0.360839
'LRRC47'	HS	0.100301
'BST2'	HS	-0.0861112
'LIMS1'	HS	0.136709
'TFAM'	HS	0.219873
'SF3A2'	HS	-0.338231
'NAP1L4'	HS	0.258281
'P4HA1'	HS	0.315301
'GTSF1'	HS	0.0550694
'ANKRD17'	HS	0.00215057
'CCAR1'	HS	0.101904
'RANBP1'	HS	0.494823
'PGRMC1'	HS	0.272242
'LYPLA1'	HS	0.0634331
'LRBA'	HS	0.270279
'PSME1'	HS	0.0805964
'USP5'	HS	0.349372
'ATP5F1'	HS	0.0437416
'NUMA1'	HS	0.285409
'LAMP1'	HS	0.0769387
'GRB2'	HS	0.260079
'SARNP'	HS	0.29922
'ANXA2'	HS	0.304124
'SKIV2L2'	HS	0.144477
'SRSF6'	HS	0.0164515
'COPS5'	HS	0.223585
'LSM12'	HS	0.110274
'KIF11'	HS	0.0897014
'MYH9'	HS	0.369038
'PSMD12'	HS	0.0207136
'NAA10'	HS	0.0578559
'PITHD1'	HS	0.0958929
'ATP6V1A'	HS	-0.159352
'DDX6'	HS	0.146631
'HINT1'	HS	0.343316
'ST13'	HS	0.303228
'UBAP2L'	HS	0.349192
'U2AF2'	HS	0.159787
'RCC2'	HS	0.301866
'IGF2BP1'	HS	0.0221418
'SMC4'	HS	-0.00470898
'COX4I1'	HS	0.0351674
'ADK'	HS	0.300418
'KIF5B'	HS	0.0712964
'AAR2'	HS	0.0190308
'GRPEL1'	HS	0.107759
'YWHAQ'	HS	0.455176
'AGK'	HS	0.0291858
'G3BP2'	HS	0.339052
'PRDX5'	HS	0.330128
'ACAT1'	HS	0.164253
'RPL28'	HS	-0.115929
'HSDL2'	HS	0.0763126
'LRRC59'	HS	0.288449
'PPP2R4'	HS	0.147178
'SMU1'	HS	0.18614
'TMPO'	HS	0.0649462
'REXO2'	HS	0.109026
'MCM2'	HS	0.0860745
'PSMD8'	HS	0.0936974
'GLS'	HS	-0.456281
'FDFT1'	HS	0.175382
'PEBP1'	HS	0.319294
'PSIP1'	HS	0.261742
'TXLNA'	HS	0.296183
'HSPB1'	HS	0.0288282
'TMX2'	HS	0.276
'HADH'	HS	0.272875
'ECH1'	HS	-0.0261404
'ATP5C1'	HS	-0.366233
'NOP58'	HS	-0.425346
'SMC2'	HS	0.0737019
'LRPAP1'	HS	0.172465
'NMD3'	HS	0.278962
'CLTC'	HS	0.0749833
'RPS11'	HS	-0.278541
'RPS20'	HS	0.0488404
'RPL9'	HS	0.281587
'SYNCRIP'	HS	0.0773145
'FTH1'	HS	0.0242479
'DNM2'	HS	0.0155431
'EIF3K'	HS	-0.475732
'ZC3H14'	HS	-0.124423
'ADD2'	HS	0.0828857
'NUDT21'	HS	0.365865
'SRSF4'	HS	0.022166
'ATP5L'	HS	-0.188712
'EHD4'	HS	0.0835931
'BZW2'	HS	0.235396
'VPS35'	HS	0.254796
'ANXA1'	HS	0.000552548
'HSPA8'	HS	0.267403
'GALE'	HS	0.00599774
'MTHFD1L'	HS	-0.191124
'SBDS'	HS	0.0774216
'PSMB2'	HS	-0.200651
'ACTR2'	HS	-0.0102393
'RPL23'	HS	-0.146811
'CPSF7'	HS	0.0147355
'PSMA1'	HS	-0.0843793
'RPS27'	HS	-0.293358
'G3BP1'	HS	-0.00904176
'RPS18'	HS	-0.201182
'SLK'	HS	0.0177188
'DNAJB4'	HS	0.00610732
'PSMD4'	HS	0.218824
'PAFAH1B3'	HS	-0.000883269
'SEPT11'	HS	0.170374
'SNRPD3'	HS	0.0399033
'SF1'	HS	0.279604
'QARS'	HS	0.0396041
'PFDN1'	HS	0.327132
'TIMM44'	HS	0.263854
'ATP2A2'	HS	0.183489
'ANXA11'	HS	-0.056098
'HBZ'	HS	0.337921
'LMNB1'	HS	0.0355332
'SYNGR2'	HS	0.335766
'CDK2'	HS	0.0755048
'SNRPD2'	HS	0.162687
'ATL2'	HS	0.179163
'GALNT2'	HS	0.304045
'HNRNPK'	HS	0.117475
'AURKA'	HS	-0.0581927
'CYP51A1'	HS	-0.0901488
'MTHFD2'	HS	0.150055
'HNRNPU'	HS	-0.0016764
'SEC13'	HS	-0.201032
'HIST1H4A'	HS	-0.35996
'UBE2M'	HS	0.315634
'EDC3'	HS	0.224427
'NAPA'	HS	0.205976
'NUSAP1'	HS	0.348378
'TCOF1'	HS	0.335452
'GLRX3'	HS	0.124803
'ABCF2'	HS	0.280146
'UBAC1'	HS	-0.155705
'TARS'	HS	0.223043
'NDUFS1'	HS	-0.621906
'TXNL1'	HS	-0.275228
'CHMP1A'	HS	0.296177
'RAD23B'	HS	0.179499
'MGEA5'	HS	-0.212786
'YWHAG'	HS	0.291152
'POLR2B'	HS	0.0320172
'TOMM70'	HS	0.0609426
'SFXN1'	HS	0.324581
'COPS6'	HS	-0.302054
'RPL13A'	HS	-0.0613634
'DARS'	HS	0.326231
'STX3'	HS	0.20176
'DNAJA1'	HS	0.217931
'SNX2'	HS	-0.0192455
'AASDHPPT'	HS	-0.00155157
'LBR'	HS	0.257543
'GNB1'	HS	0.0848908
'FLNB'	HS	0.416469
'YWHAH'	HS	0.0498889
'CCNA2'	HS	0.0692218
'NACA'	HS	0.439936
'SET'	HS	0.467776
'PAIP1'	HS	0.0306427
'COPB2'	HS	0.0860603
'VPS29'	HS	0.192423
'CLIC1'	HS	0.38266
'SBNO1'	HS	-0.158162
'SEC22B'	HS	0.356702
'NSFL1C'	HS	0.095483
'YWHAZ'	HS	0.382591
'EEF1A1|EEF1A1P5'	HS	0.473995
'SPTA1'	HS	0.113692
'ANKMY2'	HS	0.0428023
'RNF181'	HS	0.0517122
'NUCB1'	HS	0.324885
'EIF3A'	HS	0.0647231
'EIF5A'	HS	0.0723449
'CXORF56'	HS	0.0546267
'EIF3L'	HS	0.254447
'SERINC1'	HS	0.368215
'NUCKS1'	HS	0.242795
'FAM129A'	HS	0.123625
'AKR1A1'	HS	0.109986
'NUP153'	HS	0.0295784
'BRK1'	HS	0.183643
'POLR2A'	HS	0.0489696
'HMBS'	HS	-0.610335
'TBCC'	HS	0.109029
'EIF3CL|EIF3C'	HS	-0.0872945
'CAD'	HS	0.117915
'GATA1'	HS	0.0709017
'FAM49B'	HS	0.23083
'RBM3'	HS	-0.0231811
'RPL14'	HS	-0.357796
'HMMR'	HS	0.00780922
'PTRF'	HS	0.268988
'HDGF'	HS	0.360489
'SEC31A'	HS	0.0888951
'RPL34'	HS	-0.256441
'MPG'	HS	0.148214
'EIF3B'	HS	0.045801
'PYCR1'	HS	0.0845386
'DDX1'	HS	-0.0365213
'RPS14'	HS	-0.328225
'ZRANB2'	HS	0.438899
'SF3B1'	HS	0.0992203
'ZNF207'	HS	0.218205
'RPLP0'	HS	0.38124
'HMGN2'	HS	0.67967
'CLNS1A'	HS	0.213175
'ADAM10'	HS	0.233022
'PSMB4'	HS	0.0668558
'TRIP6'	HS	0.252488
'RPSA'	HS	0.182645
'SH3GL1'	HS	0.218484
'NOLC1'	HS	0.191772
'POLD2'	HS	-0.221902
'AGPS'	HS	-0.166396
'HSPA1B|HSPA1A'	HS	0.158023
'PABPN1'	HS	0.0867052
'STMN1'	HS	0.646258
'YBX1'	HS	0.211067
'LETM1'	HS	-0.233986
'SAFB2'	HS	0.046026
'OPA1'	HS	0.254162
'TIMM50'	HS	0.0498686
'XPO1'	HS	0.103862
'RHOXF2B|RHOXF2'	HS	-0.0660426
'PHF6'	HS	0.15459
'BUB1B'	HS	-0.117253
'USO1'	HS	0.0747371
'AHNAK'	HS	0.368508
'RBBP4'	HS	0.0869443
'CCDC124'	HS	0.139537
'SRP68'	HS	0.0725736
'VAMP8'	HS	0.24291
'LMNB2'	HS	-0.0238703
'NUP107'	HS	-0.275457
'AP3B1'	HS	0.0844321
'LUC7L3'	HS	0.220664
'DDI2'	HS	0.260626
'DDX19A'	HS	0.082304
'ATP6AP1'	HS	0.398649
'ATP5D'	HS	-0.308917
'RFC2'	HS	-0.0130425
'WDR1'	HS	0.101889
'ZWINT'	HS	-0.0916817
'DNAJA2'	HS	0.185295
'PFDN2'	HS	0.212729
'RPAP3'	HS	0.119553
'EIF4A1'	HS	-0.033785
'RPS12'	HS	0.15085
'NDUFS3'	HS	-0.141298
'USP14'	HS	0.229197
'PDAP1'	HS	0.224771
'CPNE3'	HS	0.209787
'ARHGAP1'	HS	0.32655
'CFL1'	HS	0.397982
'CNOT10'	HS	-0.282994
'LSM8'	HS	0.127573
'YWHAB'	HS	0.0418424
'CSNK1A1'	HS	0.10779
'RACK1'	HS	-0.122862
'EDC4'	HS	-0.012712
'RPS8'	HS	-0.586726
'PSMD13'	HS	-0.156211
'SRM'	HS	0.148038
'FECH'	HS	0.119347
'UBE2N'	HS	0.210626
'PPIA'	HS	0.210285
'PRPF19'	HS	0.0538653
'RTCB'	HS	-0.0854791
'DIAPH1'	HS	0.30975
'TAGLN2'	HS	0.222599
'FKBP8'	HS	0.152878
'NUDCD1'	HS	0.0445392
'MRI1'	HS	0.0494146
'RFC4'	HS	0.173567
'LSM14A'	HS	0.191196
'EPRS'	HS	-0.0531349
'CIAPIN1'	HS	0.0445336
'NHP2'	HS	-0.0746076
'PLEC'	HS	-0.0398742
'USP15'	HS	0.218393
'SQLE'	HS	0.168315
'SUB1'	HS	0.289311
'UTP4'	HS	-0.263267
'UBR4'	HS	0.0940515
'COTL1'	HS	0.245417
'STAU2'	HS	0.244988
'TMEM33'	HS	0.259796
'HBS1L'	HS	0.173391
'TXNDC9'	HS	-0.0213513
'NUDT4'	HS	-0.0622189
'RPL19'	HS	-0.0684164
'HGS'	HS	0.0576481
'ZNF330'	HS	0.181888
'COPE'	HS	-0.0608106
'NUP93'	HS	-0.17321
'ATXN10'	HS	0.0596537
'ETNK1'	HS	0.150033
'IDE'	HS	0.0872248
'RAD21'	HS	0.0404524
'FKBP4'	HS	0.235092
'CCNB1'	HS	0.137061
'HYPK'	HS	0.00202264
'SNRPB2'	HS	0.205377
'RPL22'	HS	-0.125011
'OTUB1'	HS	0.204693
'DYNC1LI1'	HS	0.110739
'CACYBP'	HS	0.240702
'ARFGAP2'	HS	0.0569863
'CAPG'	HS	0.179807
'SRP54'	HS	0.266483
'CKAP5'	HS	0.201452
'GNL1'	HS	-0.0112502
'PSMB1'	HS	-0.246656
'NSF'	HS	0.00692443
'SF3B3'	HS	0.122537
'TNPO3'	HS	0.0956221
'UBA2'	HS	-0.015694
'RPL7A'	HS	-0.531222
'LSM2'	HS	0.0471768
'ATP6V1E1'	HS	0.0812651
'TSG101'	HS	-0.0251138
'LARP1'	HS	0.15087
'NUP133'	HS	-0.258271
'GAPVD1'	HS	0.240485
'ZPR1'	HS	0.0452974
'TUBG1'	HS	0.136527
'XPO5'	HS	0.0872666
'RARS'	HS	-0.00129319
'CLUH'	HS	0.214716
'CDC123'	HS	0.280538
'SUCLG1'	HS	0.0381587
'KPNB1'	HS	0.118883
'CSE1L'	HS	0.0342427
'RFC3'	HS	0.107289
'CHEK1'	HS	-0.0250679
'IPO7'	HS	0.124389
'POMP'	HS	0.151951
'LARS'	HS	0.0254831
'RQCD1'	HS	-0.131547
'GLUL'	HS	0.30512
'PSMD7'	HS	-0.0684252
'IDH3B'	HS	-0.110253
'NUP205'	HS	-0.111001
'HNRNPA1'	HS	0.165588
'IARS'	HS	-0.00491179
'EIF3G'	HS	0.204413
'MYL4'	HS	0.277536
'YTHDF2'	HS	0.0390868
'TMEM214'	HS	-0.0919518
'SQSTM1'	HS	0.149665
'SRRM1'	HS	0.136136
'NASP'	HS	0.299325
'TBL3'	HS	-0.00784402
'EIF2B3'	HS	-0.393034
'ANP32A'	HS	0.103252
'EIF4A2'	HS	0.0741294
'ARL2'	HS	0.289309
'UBA6'	HS	0.00960052
'ACSL3'	HS	0.112475
'IQGAP1'	HS	0.21623
'TLN1'	HS	0.179463
'CRKL'	HS	0.0971039
'MYL6'	HS	-0.400462
'VPS52'	HS	0.0301339
'RRBP1'	HS	0.567804
'HUWE1'	HS	0.283596
'WDR36'	HS	0.133086
'COPA'	HS	0.106654
'SNAP29'	HS	0.218391
'SRPK1'	HS	0.1011
'TALDO1'	HS	0.0148766
'RPS5'	HS	-0.528883
'HTATIP2'	HS	0.141999
'SUPV3L1'	HS	-0.0506433
'NCBP1'	HS	-0.295938
'MAPRE1'	HS	0.268034
'MIA3'	HS	0.154217
'AIMP1'	HS	0.0892733
'PUM1'	HS	0.0976608
'RFC5'	HS	0.0869553
'MFN2'	HS	0.2358
'SNW1'	HS	0.152816
'MACF1'	HS	0.158965
'PPP4C'	HS	0.403902
'CORO1B'	HS	0.172088
'RPRD1B'	HS	-0.0770593
'RBBP5'	HS	-0.875375
'OXSR1'	HS	0.0440573
'ATXN2L'	HS	-0.0168749
'PPP1R12A'	HS	0.172854
'TMOD3'	HS	0.173349
'WBSCR22'	HS	0.151328
'HAT1'	HS	0.0912819
'CSTF2T'	HS	-0.021818
'PSMD11'	HS	-0.0260953
'BAT3|BAG6'	HS	-0.0180436
'PCNP'	HS	0.108599
'PABPC4'	HS	0.100489
'RPS10'	HS	0.0156569
'SAE1'	HS	-0.189976
'RPL3'	HS	-0.703551
'JUP'	HS	0.0069748
'KHDRBS1'	HS	0.124965
'ZNF622'	HS	0.333965
'SCD'	HS	0.185372
'DDX39B'	HS	0.246039
'MTPN'	HS	0.210353
'NUP188'	HS	0.0299466
'TNPO1'	HS	0.260938
'AP2M1'	HS	0.0934325
'PGAM5'	HS	0.0578136
'FERMT3'	HS	0.0689669
'PGM3'	HS	0.0392501
'CBX3'	HS	0.111241
'VPS51'	HS	-0.0818655
'CKB'	HS	0.0971385
'MCM7'	HS	-0.209076
'PIP4K2A'	HS	-0.0280398
'EEF1D'	HS	0.230573
'NUP155'	HS	-0.39923
'ANXA7'	HS	0.192982
'RPS9'	HS	-0.122108
'RPL5'	HS	0.15374
'PA2G4'	HS	0.191915
'SAMSN1'	HS	0.158904
'DNAJC8'	HS	0.251972
'LYN'	HS	0.0104044
'PRKDC'	HS	0.0767483
'HK2'	HS	0.0698945
'EIF4H'	HS	0.191097
'CHORDC1'	HS	0.262179
'DHX9'	HS	0.208155
'FLNA'	HS	0.181377
'SRPRB'	HS	0.0527361
'OTUD6B'	HS	0.0227893
'ANAPC7'	HS	-0.126567
'DKC1'	HS	-0.148091
'ARMC1'	HS	0.0952356
'BAIAP2'	HS	0.0631345
'PRKAR2A'	HS	0.0979521
'RPA2'	HS	0.0369697
'PCK2'	HS	-0.151019
'EPS15'	HS	-0.234508
'GMPS'	HS	0.155621
'NUP98'	HS	0.309059
'RPS3A'	HS	-0.389465
'NPM1'	HS	0.11789
'RPL31'	HS	-0.0734651
'PPP1CA'	HS	0.0602738
'DSTN'	HS	-0.00914615
'AUP1'	HS	0.00018256
'RPL11'	HS	-0.623497
'DSG2'	HS	-0.0374771
'RPS3'	HS	-0.171175
'AP1G1'	HS	0.110816
'H2AFX'	HS	-0.129836
'ANP32B'	HS	0.21931
'DCTN2'	HS	-0.0438802
'E7EQ34|GOSR2'	HS	0.102376
'TUFM'	HS	0.0521004
'NAP1L1'	HS	0.0774355
'GART'	HS	0.07055
'ENDOG'	HS	0.0635939
'BLVRB'	HS	0.141064
'DPM1'	HS	0.0409371
'THOC3'	HS	-0.0501095
'VARS'	HS	0.0433301
'PSMA5'	HS	-0.415345
'SPTB'	HS	-0.0366777
'GTPBP1'	HS	0.040751
'KPNA4'	HS	-0.0270836
'RPS6'	HS	-0.127177
'PLK1'	HS	0.0969603
'NRDC'	HS	0.117054
'SRP72'	HS	-0.0620258
'PPIF'	HS	0.180681
'MORF4L2'	HS	0.117024
'EFTUD2'	HS	0.172409
'SPTBN1'	HS	0.110071
'NDUFV1'	HS	-0.344576
'SAFB'	HS	0.139762
'STK26'	HS	0.0464218
'RPL23A'	HS	0.115035
'RPL24'	HS	-0.364988
'CDK5RAP3'	HS	-0.318052
'RBM8A'	HS	-0.0348772
'WDR12'	HS	0.0177116
'PMPCB'	HS	0.0766614
'SPTLC1'	HS	0.138844
'CT45A10'	HS	0.0490591
'DNAJB1'	HS	0.134107
'KIF2A'	HS	0.189639
'PMPCA'	HS	-0.0438941
'UBE4B'	HS	-0.167188
'FAF2'	HS	-0.160952
'USP10'	HS	0.110609
'MYH10'	HS	0.0454341
'EEF1G'	HS	0.149707
'ARHGDIA'	HS	0.244026
'RPS2'	HS	-0.120418
'RBBP7'	HS	0.184039
'MTHFD1'	HS	-0.0783119
'FARSA'	HS	-0.294827
'IPO9'	HS	0.0650917
'HSPH1'	HS	0.0911965
'SNX6'	HS	0.0419413
'SF3B2'	HS	0.032034
'TCEB1'	HS	0.13947
'RPS28'	HS	0.203247
'EEF1E1'	HS	-0.0336181
'USP39'	HS	0.171816
'TUBA1C|TUBA1B|TUBA1A'	HS	0.462189
'B2M'	HS	0.608493
'GAPDH'	HS	0.491834
'HSPE1_3'	HS	0.375626
'UBB|UBC|RPS27A|UBA52'	HS	0.520662
'MMADHC'	HS	-0.591359
'RBM4|RBM4B'	HS	-0.303534
'EIF1AY|EIF1AX'	HS	0.31082
'NCOA4'	HS	-0.386681
'H3F3B|H3F3A'	HS	-0.63453
'H3BN98|RPS15A'	HS	0.363695
'TUBB4B'	HS	0.331093
'MAP1LC3B2|MAP1LC3B|MAP1LC3A'	HS	0.253168
'UBE2V1'	HS	0.21012
'NFE2'	HS	-0.711522
'JUN'	HS	-0.492824
'AKR1C1'	HS	-0.221319
'M0QZK8|GGCT'	HS	0.27695
'ABHD14A|ACY1'	HS	-0.239117
'E7EVH7|KLC1'	HS	0.229038
'C7ORF55|LUC7L2'	HS	0.107759
'EIF1'	HS	0.224712
'HIST1H3A|HIST3H3|HIST2H3A'	HS	-0.182738
'MAGOHB'	HS	0.0964803
'NOMO1|NOMO3|NOMO2'	HS	0.105805
'DTL'	HS	-0.127108
'ECI1|DCI'	HS	0.120718
'HBG2'	HS	-0.0793273
'CSNK2A1|CSNK2A3'	HS	-0.0669271
'PPP2CB|PPP2CA'	HS	0.078675
'MBNL1|MBLL|MBNL2'	HS	0.0395518
'PTBP1_5'	HS	0.0249537
'BUB1'	HS	-0.0336555
'RPL36A|RPL36AL'	HS	0.0336824
'TARDBP'	1h	-0.549249
'KIFC1'	1h	-0.697092
'NOSIP'	1h	-0.608716
'KDM1A'	1h	-0.331561
'GTF2I'	1h	-0.488092
'MSH6'	1h	-0.410843
'PARP1'	1h	-0.582196
'KPNA2'	1h	-0.437318
'RCC1'	1h	-0.21072
'PRPF6'	1h	-0.158623
'XRCC5'	1h	-0.473805
'NSUN2'	1h	-0.1394
'CDC45'	1h	-0.633552
'FEN1'	1h	-0.432124
'NONO'	1h	-0.320849
'PRC1'	1h	-0.815191
'HNRNPL'	1h	-0.550598
'POLR1C'	1h	-0.207621
'PPM1G'	1h	-0.731516
'SMARCA4'	1h	-0.605373
'HNRNPA0'	1h	-0.808782
'MATR3'	1h	-0.863141
'ZNHIT6'	1h	-0.588674
'ANLN'	1h	-0.234593
'RCOR1'	1h	-0.233377
'HNRNPM'	1h	-0.488203
'USP48'	1h	-0.321409
'RANBP2'	1h	-0.116468
'U2AF1L5|U2AF1'	1h	-0.421647
'SND1'	1h	-0.19565
'SRSF10'	1h	-0.183562
'DIS3'	1h	-0.0524644
'PRPF40A'	1h	-0.863851
'ZC3H11A'	1h	-0.579881
'HNRNPH3'	1h	-0.515746
'DHFR'	1h	-0.351176
'PRPF31'	1h	-0.311146
'POLD1'	1h	-0.301524
'CDC5L'	1h	-0.274629
'CDC73'	1h	-0.597506
'SAP18'	1h	-0.239798
'RBM17'	1h	-0.678622
'UHRF1'	1h	-0.69277
'FANCI'	1h	-0.234526
'EXOSC10'	1h	-0.571327
'KIF2C'	1h	-0.155107
'HNRNPF'	1h	-0.217877
'TTK'	1h	-0.155426
'TRA2A'	1h	-0.440378
'DDX42'	1h	-0.217227
'DNAAF5'	1h	-0.160058
'HTATSF1'	1h	-0.168577
'USP7'	1h	-0.37035
'RBM39'	1h	-0.447607
'RPA1'	1h	-0.0878331
'SF3A3'	1h	-0.252958
'CDK5RAP1'	1h	-0.336935
'PRAME'	1h	-0.9417
'GSE1'	1h	-0.234379
'ARID3A'	1h	-0.692495
'FKBP5'	1h	-0.00250246
'SMARCA5'	1h	-0.390585
'CHD4'	1h	-0.303312
'BYSL'	1h	-0.328379
'SON'	1h	-0.208554
'DDX5'	1h	-0.378492
'DPF2'	1h	-0.354642
'ZC3H18'	1h	-0.243328
'ADAR'	1h	-0.272247
'HNRNPH1'	1h	-0.350243
'ELAVL1'	1h	-0.168651
'TCERG1'	1h	-0.150399
'STXBP2'	1h	-0.0960103
'MTA2'	1h	-0.2767
'USP11'	1h	-0.415275
'NSUN5'	1h	-0.131985
'LAS1L'	1h	-0.47259
'ZMYND8'	1h	-0.432398
'TYMS'	1h	-0.221432
'DDX3X'	1h	-0.140797
'TRIM28'	1h	-0.173822
'PPIL2'	1h	-0.539915
'LIG1'	1h	-0.15267
'SLC29A1'	1h	0.303099
'CTNND1'	1h	-0.0115187
'RBM25'	1h	-0.0209982
'IGF2R'	1h	0.466157
'TOP1'	1h	-0.312013
'ANK1'	1h	-0.130961
'LASP1'	1h	0.473762
'ERP29'	1h	0.497773
'PKP3'	1h	0.0643953
'GOT2'	1h	0.21484
'HDLBP'	1h	-0.258383
'P4HB'	1h	0.546596
'DEK'	1h	-0.177358
'CSDE1'	1h	0.0183393
'NDC80'	1h	0.027509
'SERPINH1'	1h	0.43587
'XRCC6'	1h	-0.582388
'CDK6'	1h	-0.193634
'TBRG4'	1h	-0.201986
'RALY'	1h	-0.0615958
'PHB2'	1h	0.488898
'CPSF2'	1h	0.117966
'TFRC'	1h	0.484988
'GTF2H2|GTF2H2C'	1h	-0.494707
'PRIM2'	1h	-0.117222
'BTK'	1h	0.214979
'PRPF8'	1h	-0.0700722
'PDIA3'	1h	0.379506
'DDX46'	1h	-0.270522
'PDIA6'	1h	0.437441
'GANAB'	1h	0.41439
'GCN1'	1h	-0.173386
'HYOU1'	1h	0.375054
'AIFM1'	1h	0.362514
'DDX23'	1h	-0.14785
'CANX'	1h	0.470507
'MTIF2'	1h	-0.468544
'IK'	1h	-0.125052
'SLC3A2'	1h	0.42252
'SLC1A5'	1h	0.475579
'SRRM2'	1h	-0.428595
'MSH2'	1h	-0.2086
'HADHA'	1h	-0.245131
'NOC2L'	1h	-1.01233
'SLC9A3R1'	1h	0.333622
'PBK'	1h	-0.324034
'STOML2'	1h	-0.00661855
'DNAJB11'	1h	0.262354
'CDC2|CDK1'	1h	-0.157674
'HSP90B1'	1h	0.393769
'CPSF6'	1h	0.0840052
'LMAN1'	1h	0.277546
'SSRP1'	1h	-0.582646
'UBLCP1'	1h	-0.151664
'RBM12'	1h	-0.21969
'VDAC2'	1h	0.562025
'PREP'	1h	-0.700189
'SNRNP200'	1h	-0.0829675
'ZC3HAV1'	1h	-0.226787
'ATP5A1'	1h	0.374568
'CCT6A'	1h	0.389174
'SRRT'	1h	-0.28051
'EXOSC9'	1h	0.192748
'SLC25A6'	1h	0.400152
'UBA1'	1h	-0.152844
'RPN1'	1h	0.279764
'TRA2B'	1h	-0.0922999
'GPI'	1h	0.321532
'LRRC40'	1h	0.083692
'EIF3I'	1h	-0.109442
'CCT7'	1h	0.276816
'CCT5'	1h	0.202467
'ZC3H15'	1h	0.465718
'OLA1'	1h	0.380526
'GDI2'	1h	0.311637
'CALR'	1h	0.622065
'AK2'	1h	0.447638
'VCP'	1h	0.368148
'FUBP3'	1h	0.0235065
'CLCC1'	1h	0.632736
'COPS2'	1h	-0.0777219
'VCL'	1h	0.511393
'PDIA4'	1h	0.319773
'SUPT5H'	1h	0.118837
'DLST'	1h	0.315407
'CFAP20'	1h	-0.0937787
'SLC25A3'	1h	0.440286
'CCT3'	1h	0.236094
'SUPT6H'	1h	0.248301
'HLTF'	1h	-0.418335
'TXNDC5'	1h	0.359888
'DARS2'	1h	0.0208119
'CHCHD3'	1h	0.22686
'HPRT1'	1h	0.344856
'MAP1B'	1h	0.3664
'CBSL|CBS'	1h	0.251037
'ERCC2'	1h	-0.299719
'SHMT2'	1h	0.303155
'PRKCSH'	1h	0.603874
'DDOST'	1h	0.28674
'ATP5B'	1h	-0.136784
'RAB7A'	1h	0.52291
'VDAC1'	1h	0.448351
'HSPD1'	1h	0.496155
'ALDOA'	1h	0.516719
'DDX21'	1h	0.02559
'CS'	1h	-0.0680116
'MPP1'	1h	-0.0149891
'KDM3B'	1h	-0.1801
'LCP1'	1h	0.49128
'DLD'	1h	0.330812
'DDX17'	1h	-0.119432
'PLOD3'	1h	0.16493
'UGGT1'	1h	0.398005
'SFPQ'	1h	0.0104585
'DNAJB6'	1h	-0.167298
'CCT4'	1h	0.352719
'GARS'	1h	0.39584
'TKT'	1h	0.299175
'CHID1'	1h	0.0772478
'THOC2'	1h	-0.523721
'RAB1A'	1h	0.472745
'EIF2B1'	1h	0.377564
'STT3B'	1h	0.364691
'RANGAP1'	1h	0.0778305
'HADHB'	1h	-0.288222
'PRPF4'	1h	-0.120768
'LDHB'	1h	0.503229
'ERP44'	1h	0.364561
'GSPT1'	1h	0.39307
'VDAC3'	1h	0.485426
'PPID'	1h	-0.0159597
'PKM'	1h	0.344173
'ARMC6'	1h	-0.256825
'TK1'	1h	0.209673
'STT3A'	1h	0.388614
'CISD2'	1h	0.400278
'ADH5'	1h	0.360179
'ETFA'	1h	0.334072
'CAPN1'	1h	0.305233
'AHCY'	1h	0.355125
'NSDHL'	1h	0.297262
'EIF4B'	1h	0.533147
'HSPA5'	1h	0.497022
'ZC3HC1'	1h	-0.429156
'HNRNPD'	1h	0.512138
'ACTN4'	1h	0.448555
'TCP1'	1h	0.0375102
'LRPPRC'	1h	-0.191998
'SDHA'	1h	0.159111
'HDAC2'	1h	-0.235639
'WARS'	1h	0.361099
'HNRNPC'	1h	-0.0866406
'SPCS2'	1h	0.379024
'CAPZB'	1h	0.489341
'EXOSC8'	1h	0.170357
'PHB'	1h	0.182917
'UQCRFS1'	1h	0.100047
'CSNK2B'	1h	-0.254967
'ALDH9A1'	1h	0.0740308
'RAB18'	1h	0.201041
'IMMT'	1h	0.290128
'PSAT1'	1h	0.293253
'LMAN2'	1h	0.275292
'TRAP1'	1h	0.324427
'PGK1'	1h	0.432449
'CCT8'	1h	0.274395
'RDX'	1h	0.279969
'RAB14'	1h	0.358394
'RPN2'	1h	0.282617
'RAB1B'	1h	0.368287
'PGD'	1h	0.340545
'ACADVL'	1h	0.121748
'CCT2'	1h	0.165948
'RNMT'	1h	0.0986571
'POLR2E'	1h	-0.0308525
'ABCE1'	1h	0.273946
'RTFDC1'	1h	-0.172798
'AFG3L2'	1h	0.160343
'NAA50'	1h	0.441458
'HARS'	1h	0.153254
'GFPT1'	1h	0.225263
'MAT2A'	1h	0.286885
'GSR'	1h	0.122024
'DCPS'	1h	0.376562
'PLOD1'	1h	0.136378
'SLC25A5'	1h	0.219349
'PDLIM1'	1h	0.457845
'RAB11B'	1h	0.324986
'FAH'	1h	0.0762393
'KPNA6'	1h	-0.12272
'CTTN'	1h	0.588517
'CYB5R3'	1h	0.496584
'TXNRD1'	1h	0.376138
'PHF19'	1h	-0.321099
'BCLAF1'	1h	0.0565622
'DYNC1I2'	1h	0.110643
'CUL4B'	1h	0.151935
'IGF2BP3'	1h	-0.0562901
'PAICS'	1h	0.466763
'ITGB1'	1h	0.378294
'OGT'	1h	-0.209495
'PFN1'	1h	0.317108
'CAND1'	1h	0.327661
'RAB10'	1h	0.517087
'FHL3'	1h	0.324946
'TIA1'	1h	0.345877
'CAP1'	1h	0.287926
'SEC61A1'	1h	0.416947
'VAMP7'	1h	0.155274
'EEF2'	1h	0.411159
'THOP1'	1h	0.212364
'STAT5A'	1h	-0.323694
'ACAT2'	1h	0.258351
'CDK4'	1h	-0.339681
'CAT'	1h	0.142808
'ATP1A1'	1h	0.214821
'NMT1'	1h	0.163335
'VAPA'	1h	0.2637
'GSTO1'	1h	0.321689
'EWSR1'	1h	0.129203
'ACLY'	1h	0.194955
'YARS'	1h	0.0845933
'TUBA4A'	1h	-0.0437703
'PSMG2'	1h	0.316249
'HSD17B10'	1h	0.218325
'AQR'	1h	-0.0366167
'UAP1'	1h	0.410667
'MAD2L1'	1h	0.139814
'CPSF3'	1h	-0.218167
'RAB35'	1h	0.471979
'RAE1'	1h	-0.0728433
'FSCN1'	1h	0.280348
'SARS'	1h	0.276663
'PFKL'	1h	0.11892
'NAMPT'	1h	0.35202
'DDB1'	1h	0.205958
'CUL3'	1h	0.13617
'MT'	1h	0.065854
'EIF2S2'	1h	0.379446
'MRPS27'	1h	-0.520226
'SART1'	1h	-0.129969
'EZR'	1h	0.333552
'CDKAL1'	1h	-0.261945
'HEMGN'	1h	0.422195
'COLGALT1'	1h	0.350032
'SAMD1'	1h	-0.0274675
'LOC102724023|A0A096LPI6|C21ORF33'	1h	0.213088
'APEH'	1h	0.197083
'PFKP'	1h	0.107056
'NCL'	1h	-0.0893685
'PDCL3'	1h	0.0879239
'PHGDH'	1h	0.393878
'RIOK1'	1h	0.369143
'EXOSC4'	1h	0.0721501
'SMS'	1h	0.303016
'MAP4'	1h	0.363295
'TRIM11'	1h	-0.125601
'NAA15'	1h	0.297384
'ISOC1'	1h	0.240439
'TOR1AIP1'	1h	0.52692
'PKLR'	1h	0.218879
'PRDX4'	1h	0.386567
'NARS'	1h	0.304867
'KHSRP'	1h	0.432773
'M6PR'	1h	0.444022
'SLC16A1'	1h	0.515654
'SSBP1'	1h	0.403191
'HSPA9'	1h	0.477657
'TGM2'	1h	0.104811
'CDC42'	1h	0.389055
'MDH1'	1h	0.398336
'HNRNPUL2'	1h	-0.0998664
'TMEM43'	1h	0.348321
'ARCN1'	1h	0.288549
'G6PD'	1h	0.203261
'LDHA'	1h	0.478477
'NUP210'	1h	0.465079
'GSS'	1h	0.217835
'PSMA3'	1h	-0.0472719
'SUGT1'	1h	0.39832
'DCXR'	1h	0.186464
'REEP5'	1h	0.262987
'TRIM25'	1h	0.0353994
'PDXK'	1h	0.296233
'IMPDH2'	1h	0.333814
'MAPK1'	1h	0.484315
'ZMPSTE24'	1h	0.294421
'CD151'	1h	0.489731
'TES'	1h	0.267737
'ATAD3A'	1h	-0.0160552
'TOMM34'	1h	0.055036
'AHCYL1'	1h	0.250992
'ATP6V1B2'	1h	0.102121
'ALDOC'	1h	0.318477
'PSMD1'	1h	0.229178
'ACOT7'	1h	0.171537
'PSMA4'	1h	-0.172688
'FAM192A'	1h	0.239814
'IDH1'	1h	0.019129
'UBE2L3'	1h	0.476919
'ANXA5'	1h	-0.0699547
'YWHAE'	1h	0.521991
'NUP214'	1h	-0.0535997
'VIM'	1h	0.474099
'CSTB'	1h	0.285677
'FXR1'	1h	0.0604131
'SMC1A'	1h	0.142677
'SRP9'	1h	0.0495039
'LONP1'	1h	0.233435
'CD2AP'	1h	0.185792
'HNRNPDL'	1h	0.515574
'RRP9'	1h	0.169601
'ILF3'	1h	0.345532
'PSMC4'	1h	0.153016
'FH'	1h	0.137116
'EIF3E'	1h	-0.19683
'SEPT2'	1h	0.00107172
'PNP'	1h	0.0167689
'MDH2'	1h	0.567559
'AP2B1'	1h	0.285241
'PPIB'	1h	0.570827
'ATP6V0D1'	1h	-0.228126
'SPAG5'	1h	-0.109141
'CUL1'	1h	0.212475
'GOT1'	1h	0.395146
'HSD17B4'	1h	0.12588
'SART3'	1h	0.133662
'ILF2'	1h	0.072189
'TRAF3IP2'	1h	-0.745652
'PCBP2'	1h	-0.111582
'PSME3'	1h	0.464149
'ARPC2'	1h	0.536412
'PSMB7'	1h	0.110326
'GLUD1'	1h	-0.224617
'HNRNPA3'	1h	0.144372
'NR2F2'	1h	-0.0717164
'ASH2L'	1h	-0.127945
'AARS'	1h	0.292922
'PCYT1A'	1h	0.0495549
'RHOG'	1h	0.234442
'RAB5C'	1h	0.342344
'SMC3'	1h	0.0729767
'HK1'	1h	0.0649948
'RNH1'	1h	0.204646
'NNT'	1h	-0.0182844
'DHX15'	1h	0.312473
'TACC3'	1h	0.442803
'PARK7'	1h	0.358792
'WDR61'	1h	0.0476244
'MAGEA1'	1h	0.0250256
'STIP1'	1h	0.485061
'HCFC1'	1h	0.112
'DNAJC11'	1h	0.126253
'RUVBL2'	1h	0.101382
'ISYNA1'	1h	-0.178437
'DNAJC2'	1h	0.136891
'SNAP23'	1h	0.453828
'PPAT'	1h	0.135877
'PPME1'	1h	0.118502
'OAT'	1h	0.185114
'UPF1'	1h	0.164702
'LAP3'	1h	-0.0378449
'BCAP29'	1h	0.349704
'CAB39'	1h	0.333016
'TPI1'	1h	0.490839
'MRPS22'	1h	-0.232798
'CORO1C'	1h	0.344963
'SEPT9'	1h	0.192257
'CTSD'	1h	0.131635
'ABCF1'	1h	0.326486
'DYNC1H1'	1h	0.215846
'EIF2S1'	1h	0.313804
'HMGCS1'	1h	0.227715
'NOL7'	1h	0.384831
'NDUFA4'	1h	0.0685249
'TPR'	1h	0.0272067
'TRAF2'	1h	0.0920709
'TMEM109'	1h	0.448344
'TBCA'	1h	0.45763
'APRT'	1h	0.381378
'DNM1L'	1h	0.172894
'DNMT1'	1h	0.27352
'ETF1'	1h	0.339273
'XPO7'	1h	0.157818
'ALDH1A2'	1h	0.0353196
'CDC37'	1h	0.380126
'FLOT2'	1h	0.0284521
'NUDT5'	1h	0.285313
'NANS'	1h	0.287372
'HNRNPR'	1h	0.0190235
'UROD'	1h	0.235059
'SEPT7'	1h	0.294588
'HNRNPAB'	1h	0.428896
'ACIN1'	1h	-0.126398
'TRMT1'	1h	0.0825433
'HSPBP1'	1h	-0.0101051
'CAPRIN1'	1h	0.340631
'MCM4'	1h	-0.0326351
'EMC1'	1h	0.237878
'NAE1'	1h	-0.177216
'ASNS'	1h	0.34775
'CARS'	1h	0.0949831
'SLC2A1'	1h	0.406168
'CARM1'	1h	0.0837456
'UNC45A'	1h	-0.0624608
'BAG2'	1h	-0.0197713
'RNF114'	1h	0.308351
'TROVE2'	1h	0.152741
'NCAPG'	1h	-0.119069
'YRDC'	1h	0.253517
'RHOA'	1h	0.388799
'PCBP1'	1h	0.111062
'BCAP31'	1h	0.536592
'EIF6'	1h	0.36022
'TFG'	1h	0.404902
'SRSF9'	1h	0.199662
'PRMT5'	1h	0.253488
'PCYT2'	1h	0.169115
'PICALM'	1h	0.226302
'THUMPD1'	1h	0.214004
'MCM3'	1h	-0.19434
'PPP2R1A'	1h	0.179733
'ACTR3'	1h	-0.0854582
'UQCRC2'	1h	-0.454044
'PSMA6'	1h	0.207369
'TAF7'	1h	0.0191078
'CRYZ'	1h	0.109878
'MSN'	1h	0.232073
'RAN'	1h	0.469592
'KIF22'	1h	-1.32601
'CUL5'	1h	0.145961
'PAK2'	1h	0.31126
'ANXA4'	1h	-0.0357216
'RBMX'	1h	-0.210002
'EIF2S3'	1h	-0.0842681
'SRSF2'	1h	0.469664
'PCNA'	1h	0.374453
'FAF1'	1h	0.251457
'SMAP2'	1h	-0.150916
'RAB2A'	1h	0.458279
'IPO5'	1h	0.361233
'NDUFB11'	1h	0.0393582
'CNN2'	1h	-0.119661
'UCK2'	1h	-0.021955
'WASF2'	1h	0.123388
'PRDX3'	1h	0.299365
'PGAM1'	1h	0.625127
'RABGGTB'	1h	-0.092949
'APIP'	1h	0.214379
'PPIE'	1h	-0.142467
'PNPT1'	1h	-0.07186
'API5'	1h	0.461616
'EHD1'	1h	0.0239312
'PRMT1'	1h	0.167434
'LMNA'	1h	0.163437
'CNBP'	1h	0.373599
'EIF4G2'	1h	-0.0224952
'ADSS'	1h	0.294439
'ABCF3'	1h	-0.088456
'PSMD5'	1h	0.0815781
'CTPS2'	1h	-0.142905
'ETFB'	1h	-0.066927
'ACADM'	1h	0.277591
'PSMB5'	1h	0.176577
'TMED9'	1h	0.579414
'TUBB'	1h	0.44199
'PLIN3'	1h	0.33953
'RBM42'	1h	0.180664
'METAP2'	1h	0.372156
'CNDP2'	1h	0.325767
'RRM1'	1h	0.271954
'FASN'	1h	0.051744
'FDPS'	1h	-0.190074
'HSP90AA1'	1h	0.357321
'PRRC2C'	1h	0.516139
'DBN1'	1h	0.217494
'NDUFAF3'	1h	-0.294028
'TPX2'	1h	0.478447
'CTPS1'	1h	-0.0957474
'MKI67'	1h	0.0112827
'GPS1'	1h	-0.12226
'IDH3A'	1h	0.0991486
'NPEPPS'	1h	0.288777
'C9ORF78'	1h	0.255009
'ENO1'	1h	0.532461
'FARSB'	1h	0.154851
'DRG1'	1h	-0.0621271
'HNRNPA2B1'	1h	0.125661
'NUFIP2'	1h	0.394224
'TSN'	1h	0.288049
'PCMT1'	1h	0.227746
'NUDC'	1h	0.387962
'PSMA2'	1h	0.176989
'SOD1'	1h	0.511713
'PSMA7'	1h	-0.142562
'HSPA4'	1h	0.231874
'PRDX6'	1h	0.440512
'PSMC6'	1h	0.237004
'UFD1L'	1h	0.17265
'SAR1A'	1h	0.101088
'RUVBL1'	1h	0.402237
'ACACA'	1h	-0.0352027
'PSMC5'	1h	0.329515
'FLOT1'	1h	-0.00252277
'ADSL'	1h	0.0895899
'EIF2A'	1h	0.256104
'PDHA1'	1h	-0.350529
'EIF3H'	1h	-0.129646
'FLNC'	1h	0.266994
'BUB3'	1h	0.199196
'UBE2S'	1h	-0.0814312
'DPP3'	1h	0.112285
'PSMC3'	1h	0.284332
'PSMB6'	1h	0.275149
'POR'	1h	0.105756
'PTGES2'	1h	0.166905
'NCAPD2'	1h	0.00150076
'RAD50'	1h	0.0433363
'EIF5B'	1h	0.30307
'TSNAX'	1h	0.143493
'SLC7A5'	1h	0.0474507
'EIF3M'	1h	-0.125503
'ESYT1'	1h	-0.136658
'COPB1'	1h	0.0829959
'CENPF'	1h	-0.0151007
'SSB'	1h	0.317113
'COPG2'	1h	-0.0707556
'ASNA1'	1h	0.192686
'SEC24C'	1h	0.0479908
'SRSF1'	1h	0.272162
'SNRPA1'	1h	0.126924
'COPZ1'	1h	0.0382107
'SMNDC1'	1h	0.430931
'SNRPA'	1h	0.567255
'EIF4A3'	1h	-0.00364479
'HBE1'	1h	0.247696
'MAGEC1'	1h	0.130479
'ARPC4'	1h	-0.249594
'YME1L1'	1h	0.0516987
'ANKHD1'	1h	-0.145996
'NARF'	1h	-0.161494
'TIMM23'	1h	-0.0249387
'PSMG1'	1h	0.0493657
'NDUFA12'	1h	-0.223093
'GSTP1'	1h	0.469659
'TXN'	1h	0.548794
'CALU'	1h	0.547973
'PLD3'	1h	0.306235
'BSG'	1h	0.444631
'BZW1'	1h	-0.00733011
'SERBP1'	1h	0.428386
'SUCLG2'	1h	0.218333
'CNOT1'	1h	-0.359129
'GIGYF2'	1h	0.0633203
'SRSF5'	1h	0.0943749
'PSMD14'	1h	-0.0543148
'CMBL'	1h	0.491588
'CIRBP'	1h	0.51214
'HMGB1'	1h	0.622484
'TCEA1'	1h	0.312539
'PSMD2'	1h	0.0408029
'MCM5'	1h	0.0621335
'GHITM'	1h	0.148711
'ARF3|ARF1'	1h	0.312021
'GNAI3'	1h	0.249351
'DLAT'	1h	0.213656
'DUT'	1h	0.456066
'TRAFD1'	1h	0.224174
'BLVRA'	1h	0.145463
'AP2A1'	1h	-0.0121266
'PPA1'	1h	0.359141
'SRSF7'	1h	-0.0792429
'HSP90AB1'	1h	0.388065
'LGALS1'	1h	0.416168
'RHEB'	1h	0.366855
'PSMC1'	1h	0.147793
'SNRNP70'	1h	0.234722
'MORF4L1'	1h	-0.286078
'ELP4'	1h	0.0966316
'GFM1'	1h	-0.197602
'FUBP1'	1h	0.289455
'ACO2'	1h	0.00628946
'PDCD6IP'	1h	0.0297672
'PABPC1'	1h	0.211816
'PSMD6'	1h	0.228394
'RAB27A'	1h	-0.0213439
'GABARAPL2'	1h	0.390176
'SLBP'	1h	0.0430514
'UNC13D'	1h	0.228206
'PUF60'	1h	0.0526041
'PSMD3'	1h	-0.0440709
'SNU13'	1h	-0.00753436
'PPP6R3'	1h	0.297535
'RPL10A'	1h	0.165973
'PCM1'	1h	0.0213636
'GOLGA2'	1h	0.00277327
'MARS'	1h	0.249236
'VPS26A'	1h	-0.208888
'DNAJC7'	1h	0.132126
'KARS'	1h	0.0371753
'DFFA'	1h	0.206165
'EPB41'	1h	0.22218
'ECHS1'	1h	-0.0607575
'MRPL40'	1h	-0.520878
'SNRNP40'	1h	-0.0510931
'PRDX2'	1h	0.502043
'COMT'	1h	0.428628
'CLTA'	1h	0.172227
'SSR4'	1h	0.488025
'MCM6'	1h	0.0949895
'HSPA4L'	1h	0.135291
'PPOX'	1h	0.251974
'FOXRED1'	1h	-0.238506
'ARPC3'	1h	0.0349209
'SRSF3'	1h	0.423128
'TMED2'	1h	0.254552
'EIF4G1'	1h	0.0482149
'PPIH'	1h	0.184268
'BTF3'	1h	0.667794
'RNASEH2A'	1h	-0.0737599
'WBP2'	1h	0.393251
'RPS7'	1h	-0.0952367
'ATIC'	1h	0.093386
'RTN4'	1h	-0.136948
'PTPN1'	1h	0.0874205
'RRM2'	1h	0.178461
'EIF5'	1h	0.345033
'RPL12'	1h	0.33693
'SF3A1'	1h	-0.129008
'CTNNA1'	1h	0.324555
'HIST1H1C'	1h	0.751176
'EIF3J'	1h	0.447198
'CCNB2'	1h	0.0279825
'PTGES3'	1h	0.0777937
'RAB3GAP2'	1h	0.177744
'MVD'	1h	-0.0894339
'PSMC2'	1h	0.124752
'SKP1'	1h	0.287233
'LRRC47'	1h	0.170241
'BST2'	1h	0.0635845
'LIMS1'	1h	0.213571
'TFAM'	1h	0.390833
[truncated: 4,350 more rows]

## Sheet: Figure4C
DESCRIPTION OF THE DATA
	gene_name : protein identifier
	time_point : the time of recovery from mock or heat shock
	log2_HS_to_MS : log2-transformed ratio of protein intensity in the solube fraction between heat shocked and mock shocked sample at each time point
gene_name	time_point	log2_HS_to_MS
'TARDBP'	0h	-0.783287
'KIFC1'	0h	-0.757416
'NOSIP'	0h	-0.95208
'KDM1A'	0h	-0.50473
'GTF2I'	0h	-0.813816
'MSH6'	0h	-0.540187
'PARP1'	0h	-0.517164
'KPNA2'	0h	-0.512817
'RCC1'	0h	-0.342245
'PRPF6'	0h	-0.475925
'XRCC5'	0h	-0.601677
'NSUN2'	0h	-0.335406
'CDC45'	0h	-0.328616
'FEN1'	0h	-0.74673
'NONO'	0h	-0.737174
'PRC1'	0h	-0.936004
'HNRNPL'	0h	-1.01773
'POLR1C'	0h	-0.105902
'PPM1G'	0h	-0.997612
'SMARCA4'	0h	-0.809256
'HNRNPA0'	0h	-1.13553
'MATR3'	0h	-1.06441
'ZNHIT6'	0h	-0.653741
'ANLN'	0h	-0.574637
'RCOR1'	0h	-0.407142
'HNRNPM'	0h	-0.700853
'USP48'	0h	-0.414809
'RANBP2'	0h	-0.358649
'U2AF1L5|U2AF1'	0h	-0.610718
'SND1'	0h	-0.414178
'SRSF10'	0h	-0.317864
'DIS3'	0h	-0.436837
'PRPF40A'	0h	-0.604863
'ZC3H11A'	0h	-0.353095
'HNRNPH3'	0h	-0.346699
'DHFR'	0h	-0.653
'PRPF31'	0h	-0.462104
'POLD1'	0h	-0.304612
'CDC5L'	0h	-0.321389
'CDC73'	0h	-0.531741
'SAP18'	0h	-0.522867
'RBM17'	0h	-0.159596
'UHRF1'	0h	-0.884758
'FANCI'	0h	-0.293831
'EXOSC10'	0h	-1.14628
'KIF2C'	0h	-0.207698
'HNRNPF'	0h	-0.437609
'TTK'	0h	-0.248122
'TRA2A'	0h	-0.466009
'DDX42'	0h	-0.658878
'DNAAF5'	0h	-0.102867
'HTATSF1'	0h	-0.13046
'USP7'	0h	0.119687
'RBM39'	0h	-0.623652
'RPA1'	0h	-0.315661
'SF3A3'	0h	-0.318401
'CDK5RAP1'	0h	-0.694278
'PRAME'	0h	-0.806106
'GSE1'	0h	-0.788717
'ARID3A'	0h	-0.838977
'FKBP5'	0h	-0.324692
'SMARCA5'	0h	-0.587328
'CHD4'	0h	-0.414709
'BYSL'	0h	-0.63447
'SON'	0h	-0.303792
'DDX5'	0h	-0.465104
'DPF2'	0h	-0.465126
'ZC3H18'	0h	-0.2948
'ADAR'	0h	-0.276982
'HNRNPH1'	0h	-0.350014
'ELAVL1'	0h	-0.065524
'TCERG1'	0h	-0.407751
'STXBP2'	0h	-0.190308
'MTA2'	0h	-0.524356
'USP11'	0h	-0.234678
'NSUN5'	0h	-0.32052
'LAS1L'	0h	-0.242892
'ZMYND8'	0h	-0.554236
'TYMS'	0h	-0.452664
'DDX3X'	0h	-0.351519
'TRIM28'	0h	-0.582404
'PPIL2'	0h	-0.610766
'LIG1'	0h	-0.445429
'SLC29A1'	0h	0.013441
'CTNND1'	0h	-0.222786
'RBM25'	0h	-0.0981129
'IGF2R'	0h	0.137497
'TOP1'	0h	-0.655173
'ANK1'	0h	-0.269802
'LASP1'	0h	0.0605803
'ERP29'	0h	0.176738
'PKP3'	0h	-0.136692
'GOT2'	0h	0.0835242
'HDLBP'	0h	-0.177181
'P4HB'	0h	0.114959
'DEK'	0h	-0.368672
'CSDE1'	0h	-0.380549
'NDC80'	0h	-0.23745
'SERPINH1'	0h	0.0581474
'XRCC6'	0h	-0.683997
'CDK6'	0h	-0.468045
'TBRG4'	0h	-0.466057
'RALY'	0h	-0.507888
'PHB2'	0h	0.00150135
'CPSF2'	0h	-0.196532
'TFRC'	0h	0.115131
'GTF2H2|GTF2H2C'	0h	-0.529207
'PRIM2'	0h	-0.280754
'BTK'	0h	-1.07873
'PRPF8'	0h	-0.205866
'PDIA3'	0h	0.092407
'DDX46'	0h	-0.307656
'PDIA6'	0h	0.108021
'GANAB'	0h	0.0824265
'GCN1'	0h	-0.317205
'HYOU1'	0h	0.159088
'AIFM1'	0h	0.0272709
'DDX23'	0h	-0.127073
'CANX'	0h	0.0284778
'MTIF2'	0h	-0.451118
'IK'	0h	-0.184763
'SLC3A2'	0h	0.0443198
'SLC1A5'	0h	0.0511843
'SRRM2'	0h	-0.459964
'MSH2'	0h	-0.333557
'HADHA'	0h	-0.385427
'NOC2L'	0h	-0.977534
'SLC9A3R1'	0h	0.0133753
'PBK'	0h	-0.283154
'STOML2'	0h	-0.160954
'DNAJB11'	0h	0.171852
'CDC2|CDK1'	0h	-0.298742
'HSP90B1'	0h	0.0568839
'CPSF6'	0h	0.0621639
'LMAN1'	0h	0.0674457
'SSRP1'	0h	-0.46389
'UBLCP1'	0h	-0.115257
'RBM12'	0h	-0.351568
'VDAC2'	0h	0.176861
'PREP'	0h	-0.455599
'SNRNP200'	0h	-0.183067
'ZC3HAV1'	0h	-0.28512
'ATP5A1'	0h	0.00671944
'CCT6A'	0h	0.026836
'SRRT'	0h	-0.290565
'EXOSC9'	0h	-0.0118601
'SLC25A6'	0h	0.0459296
'UBA1'	0h	-0.264691
'RPN1'	0h	0.0890324
'TRA2B'	0h	-0.354658
'GPI'	0h	0.0231225
'LRRC40'	0h	-0.125819
'EIF3I'	0h	-0.0223138
'CCT7'	0h	0.0164923
'CCT5'	0h	0.0851411
'ZC3H15'	0h	-0.0156912
'OLA1'	0h	0.0945114
'GDI2'	0h	0.176595
'CALR'	0h	0.129491
'AK2'	0h	0.0370051
'VCP'	0h	0.0545034
'FUBP3'	0h	-0.143095
'CLCC1'	0h	0.125559
'COPS2'	0h	-0.249147
'VCL'	0h	0.0342082
'PDIA4'	0h	0.095467
'SUPT5H'	0h	-0.325283
'DLST'	0h	-0.00381669
'CFAP20'	0h	-0.467364
'SLC25A3'	0h	0.238461
'CCT3'	0h	-0.0149409
'SUPT6H'	0h	0.0405763
'HLTF'	0h	-0.29316
'TXNDC5'	0h	-0.0290443
'DARS2'	0h	-0.224186
'CHCHD3'	0h	-0.112767
'HPRT1'	0h	0.0308964
'MAP1B'	0h	-0.0502818
'CBSL|CBS'	0h	-0.0287193
'ERCC2'	0h	-0.440123
'SHMT2'	0h	0.0987185
'PRKCSH'	0h	-0.0557199
'DDOST'	0h	0.21964
'ATP5B'	0h	-0.263671
'RAB7A'	0h	0.115733
'VDAC1'	0h	0.255373
'HSPD1'	0h	0.0470643
'ALDOA'	0h	0.116286
'DDX21'	0h	0.0984994
'CS'	0h	-0.283756
'MPP1'	0h	-0.382741
'KDM3B'	0h	-0.28844
'LCP1'	0h	0.159401
'DLD'	0h	0.044205
'DDX17'	0h	-0.206989
'PLOD3'	0h	0.07292
'UGGT1'	0h	0.0861011
'SFPQ'	0h	-0.51258
'DNAJB6'	0h	-0.391669
'CCT4'	0h	0.00202731
'GARS'	0h	0.025026
'TKT'	0h	0.0277602
'CHID1'	0h	0.0512899
'THOC2'	0h	-0.755153
'RAB1A'	0h	0.0633256
'EIF2B1'	0h	0.11817
'STT3B'	0h	0.214949
'RANGAP1'	0h	-0.375532
'HADHB'	0h	-0.487867
'PRPF4'	0h	-0.368291
'LDHB'	0h	0.156305
'ERP44'	0h	0.0656415
'GSPT1'	0h	0.0830116
'VDAC3'	0h	0.227186
'PPID'	0h	-0.269366
'PKM'	0h	0.174177
'ARMC6'	0h	-0.10259
'TK1'	0h	0.0331772
'STT3A'	0h	0.0381285
'CISD2'	0h	-0.013069
'ADH5'	0h	0.118095
'ETFA'	0h	-0.119361
'CAPN1'	0h	-0.0343173
'AHCY'	0h	0.0332067
'NSDHL'	0h	0.00636601
'EIF4B'	0h	-0.00237767
'HSPA5'	0h	0.126344
'ZC3HC1'	0h	-0.20782
'HNRNPD'	0h	0.0297099
'ACTN4'	0h	0.115488
'TCP1'	0h	-0.143929
'LRPPRC'	0h	-0.450863
'SDHA'	0h	-0.0844702
'HDAC2'	0h	-0.248836
'WARS'	0h	0.0941189
'HNRNPC'	0h	-0.2515
'SPCS2'	0h	0.0955859
'CAPZB'	0h	0.00292775
'EXOSC8'	0h	-0.0405975
'PHB'	0h	-0.073371
'UQCRFS1'	0h	-0.0727327
'CSNK2B'	0h	-0.146097
'ALDH9A1'	0h	0.224916
'RAB18'	0h	0.120208
'IMMT'	0h	-0.109196
'PSAT1'	0h	0.0198813
'LMAN2'	0h	0.127274
'TRAP1'	0h	0.116979
'PGK1'	0h	0.175549
'CCT8'	0h	0.046495
'RDX'	0h	0.177724
'RAB14'	0h	0.0515314
'RPN2'	0h	-0.0220144
'RAB1B'	0h	0.0261618
'PGD'	0h	0.0427955
'ACADVL'	0h	-0.0514541
'CCT2'	0h	-0.0506353
'RNMT'	0h	-0.163172
'POLR2E'	0h	-0.257421
'ABCE1'	0h	-0.0110461
'RTFDC1'	0h	-0.291435
'AFG3L2'	0h	-0.041902
'NAA50'	0h	0.0748561
'HARS'	0h	-0.00939467
'GFPT1'	0h	0.0322975
'MAT2A'	0h	0.0681512
'GSR'	0h	-0.0917143
'DCPS'	0h	-0.159188
'PLOD1'	0h	-0.131194
'SLC25A5'	0h	0.0121976
'PDLIM1'	0h	-0.0431215
'RAB11B'	0h	0.163415
'FAH'	0h	0.0883588
'KPNA6'	0h	-0.115745
'CTTN'	0h	0.138442
'CYB5R3'	0h	0.0200599
'TXNRD1'	0h	-0.0392428
'PHF19'	0h	-0.357076
'BCLAF1'	0h	-0.136784
'DYNC1I2'	0h	0.210357
'CUL4B'	0h	0.199216
'IGF2BP3'	0h	-0.0546044
'PAICS'	0h	0.137354
'ITGB1'	0h	0.0586802
'OGT'	0h	-0.300513
'PFN1'	0h	0.0892905
'CAND1'	0h	0.0292156
'RAB10'	0h	0.219947
'FHL3'	0h	-0.0720017
'TIA1'	0h	-0.0121576
'CAP1'	0h	0.119073
'SEC61A1'	0h	0.126213
'VAMP7'	0h	0.0384243
'EEF2'	0h	0.09901
'THOP1'	0h	-0.0494975
'STAT5A'	0h	-0.443115
'ACAT2'	0h	0.0493154
'CDK4'	0h	-0.506106
'CAT'	0h	-0.24185
'ATP1A1'	0h	-0.0388927
'NMT1'	0h	0.0624205
'VAPA'	0h	-0.044298
'GSTO1'	0h	0.0501504
'EWSR1'	0h	0.144965
'ACLY'	0h	-0.0802449
'YARS'	0h	-0.0784816
'TUBA4A'	0h	-0.047505
'PSMG2'	0h	0.0596998
'HSD17B10'	0h	-0.314341
'AQR'	0h	-0.313653
'UAP1'	0h	0.00761735
'MAD2L1'	0h	-0.131937
'CPSF3'	0h	-0.237313
'RAB35'	0h	0.20069
'RAE1'	0h	-0.0867795
'FSCN1'	0h	0.0940632
'SARS'	0h	-0.0470539
'PFKL'	0h	-0.0941685
'NAMPT'	0h	0.00932846
'DDB1'	0h	-0.0343476
'CUL3'	0h	-0.134267
'MT'	0h	-0.188693
'EIF2S2'	0h	0.0755366
'MRPS27'	0h	-0.77017
'SART1'	0h	-0.458276
'EZR'	0h	0.00637967
'CDKAL1'	0h	-0.471455
'HEMGN'	0h	0.0359376
'COLGALT1'	0h	0.036099
'SAMD1'	0h	-0.353398
'LOC102724023|A0A096LPI6|C21ORF33'	0h	0.0819797
'APEH'	0h	-0.226581
'PFKP'	0h	0.0573245
'NCL'	0h	-0.316013
'PDCL3'	0h	-0.190324
'PHGDH'	0h	0.0274032
'RIOK1'	0h	-0.0486907
'EXOSC4'	0h	0.0759289
'SMS'	0h	0.0188462
'MAP4'	0h	0.0511855
'TRIM11'	0h	-0.335871
'NAA15'	0h	0.0626466
'ISOC1'	0h	-0.0827281
'TOR1AIP1'	0h	0.266188
'PKLR'	0h	0.116237
'PRDX4'	0h	0.16422
'NARS'	0h	0.105703
'KHSRP'	0h	-0.0183826
'M6PR'	0h	0.231274
'SLC16A1'	0h	0.191673
'SSBP1'	0h	0.0574149
'HSPA9'	0h	0.0482511
'TGM2'	0h	0.0853105
'CDC42'	0h	0.128202
'MDH1'	0h	0.0582922
'HNRNPUL2'	0h	-0.258536
'TMEM43'	0h	0.311444
'ARCN1'	0h	0.00105597
'G6PD'	0h	-0.000464271
'LDHA'	0h	0.141171
'NUP210'	0h	0.0412971
'GSS'	0h	-0.0881883
'PSMA3'	0h	-0.155208
'SUGT1'	0h	-0.0201465
'DCXR'	0h	0.0983287
'REEP5'	0h	-0.0137278
'TRIM25'	0h	-0.190474
'PDXK'	0h	0.113688
'IMPDH2'	0h	0.0277682
'MAPK1'	0h	0.01177
'ZMPSTE24'	0h	0.189676
'CD151'	0h	0.0735108
'TES'	0h	-0.0510764
'ATAD3A'	0h	-0.128331
'TOMM34'	0h	-0.158334
'AHCYL1'	0h	0.0367818
'ATP6V1B2'	0h	0.0476357
'ALDOC'	0h	0.119254
'PSMD1'	0h	-0.0119797
'ACOT7'	0h	0.177039
'PSMA4'	0h	-0.367095
'FAM192A'	0h	-0.0873424
'IDH1'	0h	-0.134141
'UBE2L3'	0h	0.0503036
'ANXA5'	0h	-0.364829
'YWHAE'	0h	-0.0666609
'NUP214'	0h	-0.221105
'VIM'	0h	0.0209945
'CSTB'	0h	0.143588
'FXR1'	0h	-0.19794
'SMC1A'	0h	-0.0348579
'SRP9'	0h	-0.095165
'LONP1'	0h	0.0113673
'CD2AP'	0h	-0.0177787
'HNRNPDL'	0h	0.0869317
'RRP9'	0h	-0.224871
'ILF3'	0h	0.0753063
'PSMC4'	0h	-0.128796
'FH'	0h	-0.0696142
'EIF3E'	0h	-0.195331
'SEPT2'	0h	-0.267567
'PNP'	0h	0.0411293
'MDH2'	0h	0.141248
'AP2B1'	0h	0.0759864
'PPIB'	0h	0.0565863
'ATP6V0D1'	0h	-0.386994
'SPAG5'	0h	-0.375804
'CUL1'	0h	0.186499
'GOT1'	0h	0.183005
'HSD17B4'	0h	0.027911
'SART3'	0h	-0.183981
'ILF2'	0h	-0.244535
'TRAF3IP2'	0h	-0.496359
'PCBP2'	0h	-0.0943368
'PSME3'	0h	-0.0331443
'ARPC2'	0h	0.156452
'PSMB7'	0h	-0.164329
'GLUD1'	0h	-0.342967
'HNRNPA3'	0h	-0.309323
'NR2F2'	0h	0.0397643
'ASH2L'	0h	-0.383443
'AARS'	0h	0.098413
'PCYT1A'	0h	-0.199685
'RHOG'	0h	-0.0793086
'RAB5C'	0h	0.0482813
'SMC3'	0h	-0.0663053
'HK1'	0h	-0.0598647
'RNH1'	0h	0.00748402
'NNT'	0h	-0.243842
'DHX15'	0h	0.0738307
'TACC3'	0h	-0.0514719
'PARK7'	0h	-0.00171837
'WDR61'	0h	-0.147873
'MAGEA1'	0h	-0.209467
'STIP1'	0h	-0.0363063
'HCFC1'	0h	-0.126572
'DNAJC11'	0h	0.0203071
'RUVBL2'	0h	-0.193356
'ISYNA1'	0h	-0.230288
'DNAJC2'	0h	0.0836384
'SNAP23'	0h	-0.0650806
'PPAT'	0h	-0.0639606
'PPME1'	0h	0.160862
'OAT'	0h	-0.0410238
'UPF1'	0h	0.0530678
'LAP3'	0h	-0.132682
'BCAP29'	0h	-0.00126501
'CAB39'	0h	-0.0386658
'TPI1'	0h	0.0305004
'MRPS22'	0h	-0.538272
'CORO1C'	0h	0.0575264
'SEPT9'	0h	-0.274383
'CTSD'	0h	0.0471409
'ABCF1'	0h	-0.0670084
'DYNC1H1'	0h	0.064215
'EIF2S1'	0h	0.0619058
'HMGCS1'	0h	0.0654518
'NOL7'	0h	-0.00941595
'NDUFA4'	0h	-0.072529
'TPR'	0h	-0.290711
'TRAF2'	0h	0.172455
'TMEM109'	0h	-0.0344563
'TBCA'	0h	-0.229639
'APRT'	0h	-0.045897
'DNM1L'	0h	0.244778
'DNMT1'	0h	-0.0256858
'ETF1'	0h	-0.00389805
'XPO7'	0h	-0.0101021
'ALDH1A2'	0h	-0.0382931
'CDC37'	0h	0.0106535
'FLOT2'	0h	-0.0752415
'NUDT5'	0h	-0.118661
'NANS'	0h	-0.0259028
'HNRNPR'	0h	-0.358002
'UROD'	0h	0.0508007
'SEPT7'	0h	0.0810297
'HNRNPAB'	0h	-0.0246819
'ACIN1'	0h	-0.242932
'TRMT1'	0h	-0.172939
'HSPBP1'	0h	0.438309
'CAPRIN1'	0h	0.183462
'MCM4'	0h	-0.229728
'EMC1'	0h	0.00848129
'NAE1'	0h	-0.199391
'ASNS'	0h	-0.0226402
'CARS'	0h	-0.00116477
'SLC2A1'	0h	0.280371
'CARM1'	0h	0.208466
'UNC45A'	0h	-0.262995
'BAG2'	0h	-0.165713
'RNF114'	0h	0.00513006
'TROVE2'	0h	0.16247
'NCAPG'	0h	-0.0965025
'YRDC'	0h	-0.220737
'RHOA'	0h	0.1307
'PCBP1'	0h	-0.20474
'BCAP31'	0h	-0.0970718
'EIF6'	0h	0.150015
'TFG'	0h	0.019019
'SRSF9'	0h	0.0433432
'PRMT5'	0h	0.18148
'PCYT2'	0h	-0.0107379
'PICALM'	0h	0.0525948
'THUMPD1'	0h	-0.00896898
'MCM3'	0h	-0.282876
'PPP2R1A'	0h	-0.0905752
'ACTR3'	0h	0.0556495
'UQCRC2'	0h	-0.598915
'PSMA6'	0h	-0.144326
'TAF7'	0h	-0.203057
'CRYZ'	0h	-0.0851282
'MSN'	0h	0.100777
'RAN'	0h	0.112192
'KIF22'	0h	-0.752851
'CUL5'	0h	0.294757
'PAK2'	0h	-0.0204137
'ANXA4'	0h	-0.644446
'RBMX'	0h	-0.486489
'EIF2S3'	0h	-0.121983
'SRSF2'	0h	0.150083
'PCNA'	0h	0.00481975
'FAF1'	0h	0.00914285
'SMAP2'	0h	-0.328246
'RAB2A'	0h	0.0866205
'IPO5'	0h	0.0163025
'NDUFB11'	0h	0.0899632
'CNN2'	0h	-0.283271
'UCK2'	0h	-0.0631987
'WASF2'	0h	-0.0949989
'PRDX3'	0h	-0.100689
'PGAM1'	0h	-0.0808832
'RABGGTB'	0h	-0.548541
'APIP'	0h	0.0886527
'PPIE'	0h	-0.0745107
'PNPT1'	0h	-0.117608
'API5'	0h	-0.053194
'EHD1'	0h	-0.0779921
'PRMT1'	0h	0.117943
'LMNA'	0h	-0.13511
'CNBP'	0h	0.199123
'EIF4G2'	0h	-0.281703
'ADSS'	0h	0.0865228
'ABCF3'	0h	-0.142558
'PSMD5'	0h	0.0930996
'CTPS2'	0h	-0.282162
'ETFB'	0h	-0.119675
'ACADM'	0h	-0.0104906
'PSMB5'	0h	-0.00761219
'TMED9'	0h	0.0652958
'TUBB'	0h	0.161266
'PLIN3'	0h	-0.00120834
'RBM42'	0h	0.0537742
'METAP2'	0h	-0.0239534
'CNDP2'	0h	-0.0911319
'RRM1'	0h	0.0968055
'FASN'	0h	-0.137405
'FDPS'	0h	-0.26808
'HSP90AA1'	0h	0.104323
'PRRC2C'	0h	-0.206723
'DBN1'	0h	-0.105818
'NDUFAF3'	0h	0.189041
'TPX2'	0h	-0.00882248
'CTPS1'	0h	-0.269458
'MKI67'	0h	-0.0443168
'GPS1'	0h	-0.343447
'IDH3A'	0h	0.183772
'NPEPPS'	0h	-0.0581308
'C9ORF78'	0h	-0.13959
'ENO1'	0h	0.116815
'FARSB'	0h	-0.00465516
'DRG1'	0h	0.139336
'HNRNPA2B1'	0h	-0.169171
'NUFIP2'	0h	-0.261834
'TSN'	0h	-0.287202
'PCMT1'	0h	-0.0880214
'NUDC'	0h	0.00467772
'PSMA2'	0h	-0.154479
'SOD1'	0h	0.0204061
'PSMA7'	0h	-0.359914
'HSPA4'	0h	0.0187146
'PRDX6'	0h	0.0235336
'PSMC6'	0h	0.0207169
'UFD1L'	0h	-0.00726559
'SAR1A'	0h	0.0228734
'RUVBL1'	0h	0.0414456
'ACACA'	0h	-0.282755
'PSMC5'	0h	-0.0702222
'FLOT1'	0h	-0.302931
'ADSL'	0h	-0.021106
'EIF2A'	0h	-0.102861
'PDHA1'	0h	-0.444113
'EIF3H'	0h	-0.380557
'FLNC'	0h	-0.00799756
'BUB3'	0h	-0.0333109
'UBE2S'	0h	-0.0341172
'DPP3'	0h	0.0535008
'PSMC3'	0h	0.00251282
'PSMB6'	0h	-0.0184446
'POR'	0h	0.121671
'PTGES2'	0h	-0.11111
'NCAPD2'	0h	-0.0960669
'RAD50'	0h	-0.072102
'EIF5B'	0h	0.0415451
'TSNAX'	0h	-0.236347
'SLC7A5'	0h	0.0388946
'EIF3M'	0h	-0.19255
'ESYT1'	0h	-0.0223558
'COPB1'	0h	-0.158743
'CENPF'	0h	-0.330037
'SSB'	0h	-0.155875
'COPG2'	0h	0.288767
'ASNA1'	0h	-0.0351253
'SEC24C'	0h	-0.109631
'SRSF1'	0h	0.0325142
'SNRPA1'	0h	-0.19002
'COPZ1'	0h	-0.30536
'SMNDC1'	0h	-0.0840987
'SNRPA'	0h	0.0445891
'EIF4A3'	0h	-0.176041
'HBE1'	0h	-0.185731
'MAGEC1'	0h	-0.224871
'ARPC4'	0h	-0.542681
'YME1L1'	0h	-0.0312648
'ANKHD1'	0h	-0.141756
'NARF'	0h	-0.0794052
'TIMM23'	0h	-0.0736189
'PSMG1'	0h	-0.148943
'NDUFA12'	0h	-0.503484
'GSTP1'	0h	0.109137
'TXN'	0h	-0.00457871
'CALU'	0h	0.201805
'PLD3'	0h	-0.1808
'BSG'	0h	0.0383805
'BZW1'	0h	-0.225697
'SERBP1'	0h	0.0745858
'SUCLG2'	0h	0.017619
'CNOT1'	0h	-0.0370371
'GIGYF2'	0h	-0.162866
'SRSF5'	0h	-0.111687
'PSMD14'	0h	-0.159258
'CMBL'	0h	0.0812943
'CIRBP'	0h	0.0450847
'HMGB1'	0h	0.0603345
'TCEA1'	0h	-0.152672
'PSMD2'	0h	-0.00389646
'MCM5'	0h	-0.0610822
'GHITM'	0h	0.141332
'ARF3|ARF1'	0h	0.117585
'GNAI3'	0h	-0.016239
'DLAT'	0h	-0.0187845
'DUT'	0h	0.07467
'TRAFD1'	0h	0.0687055
'BLVRA'	0h	0.15404
'AP2A1'	0h	-0.0110027
'PPA1'	0h	-0.0478814
'SRSF7'	0h	-0.162955
'HSP90AB1'	0h	0.0791313
'LGALS1'	0h	-0.0582703
'RHEB'	0h	0.0123286
'PSMC1'	0h	0.112661
'SNRNP70'	0h	-0.0560357
'MORF4L1'	0h	-0.574892
'ELP4'	0h	0.43832
'GFM1'	0h	-0.317259
'FUBP1'	0h	-0.0699071
'ACO2'	0h	-0.189097
'PDCD6IP'	0h	-0.237944
'PABPC1'	0h	0.0508926
'PSMD6'	0h	-0.0288584
'RAB27A'	0h	0.140665
'GABARAPL2'	0h	0.123353
'SLBP'	0h	-0.561848
'UNC13D'	0h	-0.015481
'PUF60'	0h	-0.32608
'PSMD3'	0h	-0.191851
'SNU13'	0h	-0.209227
'PPP6R3'	0h	0.0366643
'RPL10A'	0h	-0.566142
'PCM1'	0h	0.0472394
'GOLGA2'	0h	-0.506412
'MARS'	0h	-0.0609591
'VPS26A'	0h	0.152555
'DNAJC7'	0h	-0.122573
'KARS'	0h	0.0297043
'DFFA'	0h	0.0241321
'EPB41'	0h	0.0391638
'ECHS1'	0h	-0.10831
'MRPL40'	0h	-0.705306
'SNRNP40'	0h	-0.227963
'PRDX2'	0h	0.0481552
'COMT'	0h	-7.93134e-05
'CLTA'	0h	0.0500899
'SSR4'	0h	0.0821919
'MCM6'	0h	-0.159263
'HSPA4L'	0h	-0.0490054
'PPOX'	0h	-0.0293052
'FOXRED1'	0h	-0.145134
'ARPC3'	0h	-0.298052
'SRSF3'	0h	0.0387545
'TMED2'	0h	-0.0134423
'EIF4G1'	0h	-0.260473
'PPIH'	0h	0.122498
'BTF3'	0h	-0.0901173
'RNASEH2A'	0h	-0.24782
'WBP2'	0h	0.0401209
'RPS7'	0h	-0.448368
'ATIC'	0h	-0.19846
'RTN4'	0h	0.00792791
'PTPN1'	0h	-0.0608534
'RRM2'	0h	0.156114
'EIF5'	0h	-0.234163
'RPL12'	0h	0.0136952
'SF3A1'	0h	-0.343166
'CTNNA1'	0h	0.131047
'HIST1H1C'	0h	-0.498863
'EIF3J'	0h	-0.232862
'CCNB2'	0h	-0.211471
'PTGES3'	0h	-0.263575
'RAB3GAP2'	0h	0.0152558
'MVD'	0h	-0.154573
'PSMC2'	0h	0.0675399
'SKP1'	0h	0.178411
'LRRC47'	0h	-0.0748168
'BST2'	0h	-0.197877
'LIMS1'	0h	-0.119938
'TFAM'	0h	-0.279464
'SF3A2'	0h	-0.473749
'NAP1L4'	0h	-0.160038
'P4HA1'	0h	0.135611
'GTSF1'	0h	0.0174283
'ANKRD17'	0h	-0.417224
'CCAR1'	0h	-0.0514313
'RANBP1'	0h	0.0109808
'PGRMC1'	0h	0.0372382
'LYPLA1'	0h	-0.144144
'LRBA'	0h	0.0912503
'PSME1'	0h	-0.0299491
'USP5'	0h	0.125342
'ATP5F1'	0h	-0.384921
'NUMA1'	0h	0.163711
'LAMP1'	0h	0.0247923
'GRB2'	0h	0.0457502
'SARNP'	0h	-0.0394464
'ANXA2'	0h	0.0276554
'SKIV2L2'	0h	-0.104199
'SRSF6'	0h	-0.189197
'COPS5'	0h	0.0224119
'LSM12'	0h	-0.265503
'KIF11'	0h	-0.191737
'MYH9'	0h	0.139631
'PSMD12'	0h	-0.0336736
'NAA10'	0h	-0.0928993
'PITHD1'	0h	-0.154443
'ATP6V1A'	0h	-0.169263
'DDX6'	0h	0.0324211
'HINT1'	0h	-0.0239353
'ST13'	0h	-0.168039
'UBAP2L'	0h	-0.102609
'U2AF2'	0h	-0.0597103
'RCC2'	0h	0.144153
'IGF2BP1'	0h	-0.251741
'SMC4'	0h	-0.167475
'COX4I1'	0h	-0.323372
'ADK'	0h	0.0892062
'KIF5B'	0h	-0.136297
'AAR2'	0h	-0.220267
'GRPEL1'	0h	-0.0709297
'YWHAQ'	0h	-0.115217
'AGK'	0h	-0.205662
'G3BP2'	0h	0.0869273
'PRDX5'	0h	0.151595
'ACAT1'	0h	-0.0720419
'RPL28'	0h	-0.204029
'HSDL2'	0h	-0.14193
'LRRC59'	0h	-0.220489
'PPP2R4'	0h	-0.071867
'SMU1'	0h	-0.0713835
'TMPO'	0h	-0.0868065
'REXO2'	0h	-0.167617
'MCM2'	0h	-0.00274618
'PSMD8'	0h	-0.195898
'GLS'	0h	-0.692555
'FDFT1'	0h	0.0910464
'PEBP1'	0h	-0.0169406
'PSIP1'	0h	-0.0253066
'TXLNA'	0h	0.0967396
'HSPB1'	0h	-0.100207
'TMX2'	0h	0.0054575
'HADH'	0h	0.117247
'ECH1'	0h	-0.193971
'ATP5C1'	0h	-0.468193
'NOP58'	0h	-0.556827
'SMC2'	0h	-0.0464543
'LRPAP1'	0h	-0.177091
'NMD3'	0h	0.0315349
'CLTC'	0h	-0.0744213
'RPS11'	0h	-0.338512
'RPS20'	0h	-0.0968924
'RPL9'	0h	-0.0650269
'SYNCRIP'	0h	0.00296609
'FTH1'	0h	-0.218076
'DNM2'	0h	0.0699382
'EIF3K'	0h	-0.560867
'ZC3H14'	0h	-0.205309
'ADD2'	0h	-0.200763
'NUDT21'	0h	-0.119265
'SRSF4'	0h	-0.266247
'ATP5L'	0h	-0.220685
'EHD4'	0h	0.0022885
'BZW2'	0h	0.173141
'VPS35'	0h	0.145126
'ANXA1'	0h	-0.389884
'HSPA8'	0h	-0.0479275
'GALE'	0h	-0.141883
'MTHFD1L'	0h	-0.237031
'SBDS'	0h	-0.0313171
'PSMB2'	0h	-0.35868
'ACTR2'	0h	-0.248488
'RPL23'	0h	-0.163009
'CPSF7'	0h	-0.0497133
'PSMA1'	0h	-0.322376
'RPS27'	0h	-0.444521
'G3BP1'	0h	0.208079
'RPS18'	0h	-0.46442
'SLK'	0h	-0.308966
'DNAJB4'	0h	-0.242141
'PSMD4'	0h	0.110993
'PAFAH1B3'	0h	-0.21836
'SEPT11'	0h	-0.060495
'SNRPD3'	0h	-0.0879717
'SF1'	0h	-0.229481
'QARS'	0h	-0.225932
'PFDN1'	0h	-0.347034
'TIMM44'	0h	-0.0933824
'ATP2A2'	0h	0.0252273
'ANXA11'	0h	-0.392074
'HBZ'	0h	-0.322537
'LMNB1'	0h	-0.174012
'SYNGR2'	0h	0.0919021
'CDK2'	0h	0.0937472
'SNRPD2'	0h	-0.0930129
'ATL2'	0h	-0.107138
'GALNT2'	0h	0.0705016
'HNRNPK'	0h	-0.128281
'AURKA'	0h	-0.279036
'CYP51A1'	0h	-0.229627
'MTHFD2'	0h	-0.179766
'HNRNPU'	0h	-0.272989
'SEC13'	0h	-0.138997
'HIST1H4A'	0h	-0.588243
'UBE2M'	0h	0.0606173
'EDC3'	0h	0.187647
'NAPA'	0h	0.0199266
'NUSAP1'	0h	0.070814
'TCOF1'	0h	-0.0348956
'GLRX3'	0h	-0.0948469
'ABCF2'	0h	0.00546201
'UBAC1'	0h	-0.291771
'TARS'	0h	0.05505
'NDUFS1'	0h	-0.581593
'TXNL1'	0h	-0.397045
'CHMP1A'	0h	-0.125296
'RAD23B'	0h	-0.198907
'MGEA5'	0h	-0.325505
'YWHAG'	0h	-0.247638
'POLR2B'	0h	-0.0854789
'TOMM70'	0h	-0.0687828
'SFXN1'	0h	0.095304
'COPS6'	0h	-0.391972
'RPL13A'	0h	-0.0761891
'DARS'	0h	0.106855
'STX3'	0h	-0.152014
'DNAJA1'	0h	-0.0409406
'SNX2'	0h	-0.247536
'AASDHPPT'	0h	-0.128672
'LBR'	0h	-0.128906
'GNB1'	0h	0.0568486
'FLNB'	0h	-0.0097132
'YWHAH'	0h	-0.185046
'CCNA2'	0h	-0.165971
'NACA'	0h	0.0157891
'SET'	0h	-0.15356
'PAIP1'	0h	-0.19287
'COPB2'	0h	0.0558887
'VPS29'	0h	-0.0363646
'CLIC1'	0h	0.0355649
'SBNO1'	0h	-0.175718
'SEC22B'	0h	0.0722923
'NSFL1C'	0h	-0.0883268
'YWHAZ'	0h	-0.0912029
'EEF1A1|EEF1A1P5'	0h	0.0600555
'SPTA1'	0h	-0.186473
'ANKMY2'	0h	-0.190522
'RNF181'	0h	0.0170755
'NUCB1'	0h	-0.306827
'EIF3A'	0h	-0.224295
'EIF5A'	0h	-0.0396579
'CXORF56'	0h	0.0429087
'EIF3L'	0h	0.104617
'SERINC1'	0h	0.134859
'NUCKS1'	0h	-0.275131
'FAM129A'	0h	-0.0850497
'AKR1A1'	0h	-0.0518977
'NUP153'	0h	-0.115182
'BRK1'	0h	-0.207729
'POLR2A'	0h	-0.114136
'HMBS'	0h	-0.675086
'TBCC'	0h	-0.147059
'EIF3CL|EIF3C'	0h	-0.0980209
'CAD'	0h	-0.0629677
'GATA1'	0h	-0.102784
'FAM49B'	0h	-0.102487
'RBM3'	0h	-0.225979
'RPL14'	0h	-0.188728
'HMMR'	0h	0.100852
'PTRF'	0h	-0.100373
'HDGF'	0h	-0.100005
'SEC31A'	0h	-0.178817
'RPL34'	0h	-0.381149
'MPG'	0h	-0.122393
'EIF3B'	0h	-0.0230446
'PYCR1'	0h	-0.261425
'DDX1'	0h	-0.271641
'RPS14'	0h	-0.459295
'ZRANB2'	0h	0.17981
'SF3B1'	0h	-0.129023
'ZNF207'	0h	-0.0801297
'RPLP0'	0h	-0.00214887
'HMGN2'	0h	-0.555962
'CLNS1A'	0h	-0.118556
'ADAM10'	0h	-0.0144932
'PSMB4'	0h	-0.25521
'TRIP6'	0h	0.0519108
'RPSA'	0h	0.00637355
'SH3GL1'	0h	-0.0419366
'NOLC1'	0h	-0.296307
'POLD2'	0h	-0.204478
'AGPS'	0h	-0.361053
'HSPA1B|HSPA1A'	0h	0.0351131
'PABPN1'	0h	-0.167257
'STMN1'	0h	-0.181607
'YBX1'	0h	-0.514386
'LETM1'	0h	-0.158389
'SAFB2'	0h	-0.229627
'OPA1'	0h	0.0592279
'TIMM50'	0h	0.0421571
'XPO1'	0h	-0.0344981
'RHOXF2B|RHOXF2'	0h	-0.174383
'PHF6'	0h	-0.403537
'BUB1B'	0h	-0.300279
'USO1'	0h	-0.109744
'AHNAK'	0h	-0.0788635
'RBBP4'	0h	-0.0964443
'CCDC124'	0h	-0.215128
'SRP68'	0h	-0.149868
'VAMP8'	0h	-0.368998
'LMNB2'	0h	-0.148743
'NUP107'	0h	-0.204009
'AP3B1'	0h	0.0333911
'LUC7L3'	0h	0.0698345
'DDI2'	0h	0.0377892
'DDX19A'	0h	-0.0330276
'ATP6AP1'	0h	0.055953
'ATP5D'	0h	-0.44762
'RFC2'	0h	-0.0768115
'WDR1'	0h	-0.0134106
'ZWINT'	0h	-0.325387
'DNAJA2'	0h	0.0443858
'PFDN2'	0h	-0.382024
'RPAP3'	0h	-0.174364
'EIF4A1'	0h	-0.109253
'RPS12'	0h	-0.0789663
'NDUFS3'	0h	-0.0594997
'USP14'	0h	-0.00592692
'PDAP1'	0h	-0.344187
'CPNE3'	0h	-0.00458258
'ARHGAP1'	0h	0.199494
'CFL1'	0h	0.121877
'CNOT10'	0h	-0.388048
'LSM8'	0h	-0.098034
'YWHAB'	0h	-0.000331111
'CSNK1A1'	0h	0.0235412
'RACK1'	0h	-0.169612
'EDC4'	0h	-0.216048
'RPS8'	0h	-0.164371
'PSMD13'	0h	-0.192318
'SRM'	0h	0.0583801
'FECH'	0h	0.0140065
'UBE2N'	0h	-0.0563103
'PPIA'	0h	-0.023112
'PRPF19'	0h	-0.0999579
'RTCB'	0h	-0.054781
'DIAPH1'	0h	0.182909
'TAGLN2'	0h	-0.194064
'FKBP8'	0h	-0.170631
'NUDCD1'	0h	-0.0869989
'MRI1'	0h	0.0833361
'RFC4'	0h	-0.159815
'LSM14A'	0h	-0.0648454
'EPRS'	0h	-0.272919
'CIAPIN1'	0h	0.0155741
'NHP2'	0h	-0.169323
'PLEC'	0h	-0.0202415
'USP15'	0h	0.0789835
'SQLE'	0h	0.254384
'SUB1'	0h	-0.296619
'UTP4'	0h	-0.256069
'UBR4'	0h	-0.0654021
'COTL1'	0h	-0.135309
'STAU2'	0h	-0.0608212
'TMEM33'	0h	0.0266753
'HBS1L'	0h	-0.0984714
'TXNDC9'	0h	0.00151188
'NUDT4'	0h	-0.427888
'RPL19'	0h	-0.227719
'HGS'	0h	-0.139025
'ZNF330'	0h	-0.178659
'COPE'	0h	0.00699766
'NUP93'	0h	-0.172036
'ATXN10'	0h	0.0736431
'ETNK1'	0h	0.052319
'IDE'	0h	-0.00386329
'RAD21'	0h	-0.167324
'FKBP4'	0h	0.0151429
'CCNB1'	0h	-0.320577
'HYPK'	0h	-0.371973
'SNRPB2'	0h	-0.167755
'RPL22'	0h	-0.0375276
'OTUB1'	0h	0.0807021
'DYNC1LI1'	0h	-0.0126303
'CACYBP'	0h	-0.109523
'ARFGAP2'	0h	-0.297766
'CAPG'	0h	-0.0598505
'SRP54'	0h	0.185503
'CKAP5'	0h	-0.0322142
'GNL1'	0h	-0.0789372
'PSMB1'	0h	-0.267971
'NSF'	0h	-0.0957695
'SF3B3'	0h	-0.0570589
'TNPO3'	0h	-0.055515
'UBA2'	0h	-0.114857
'RPL7A'	0h	-0.762713
'LSM2'	0h	-0.0394122
'ATP6V1E1'	0h	-0.206036
'TSG101'	0h	-0.199538
'LARP1'	0h	-0.108267
'NUP133'	0h	-0.343942
'GAPVD1'	0h	0.0354502
'ZPR1'	0h	-0.239643
'TUBG1'	0h	-0.0899975
'XPO5'	0h	0.0199918
'RARS'	0h	-0.204002
'CLUH'	0h	-0.02514
'CDC123'	0h	-0.0741936
'SUCLG1'	0h	0.0651562
'KPNB1'	0h	-0.129189
'CSE1L'	0h	-0.0465622
'RFC3'	0h	-0.0618086
'CHEK1'	0h	0.0171405
'IPO7'	0h	-0.0742742
'POMP'	0h	-0.183051
'LARS'	0h	0.0535725
'RQCD1'	0h	-0.349124
'GLUL'	0h	0.00499664
'PSMD7'	0h	-0.188914
'IDH3B'	0h	-0.325721
'NUP205'	0h	-0.239897
'HNRNPA1'	0h	-0.0854345
'IARS'	0h	-0.117826
'EIF3G'	0h	-0.0863967
'MYL4'	0h	-0.114787
'YTHDF2'	0h	-0.101492
'TMEM214'	0h	-0.144217
'SQSTM1'	0h	-0.102529
'SRRM1'	0h	-0.099266
'NASP'	0h	-0.048299
'TBL3'	0h	0.11129
'EIF2B3'	0h	-0.288093
'ANP32A'	0h	-0.232348
'EIF4A2'	0h	0.0231587
'ARL2'	0h	-0.0318998
'UBA6'	0h	0.0897932
'ACSL3'	0h	-0.00451436
'IQGAP1'	0h	0.0700373
'TLN1'	0h	-0.0388606
'CRKL'	0h	0.0844998
'MYL6'	0h	-0.319697
'VPS52'	0h	-0.117608
'RRBP1'	0h	-0.127632
'HUWE1'	0h	-0.0143041
'WDR36'	0h	-0.245354
'COPA'	0h	-0.101128
'SNAP29'	0h	-0.310301
'SRPK1'	0h	-0.0810636
'TALDO1'	0h	-0.24331
'RPS5'	0h	-0.801548
'HTATIP2'	0h	-0.125242
'SUPV3L1'	0h	-0.154886
'NCBP1'	0h	-0.321581
'MAPRE1'	0h	-0.13981
'MIA3'	0h	-0.28003
'AIMP1'	0h	-0.0844055
'PUM1'	0h	-0.131974
'RFC5'	0h	-0.245393
'MFN2'	0h	0.27061
'SNW1'	0h	-0.0809274
'MACF1'	0h	-0.0109126
'PPP4C'	0h	0.174416
'CORO1B'	0h	-0.0848121
'RPRD1B'	0h	-0.529528
'RBBP5'	0h	-0.941503
'OXSR1'	0h	-0.0813372
'ATXN2L'	0h	-0.334086
'PPP1R12A'	0h	-0.202523
'TMOD3'	0h	-0.180012
'WBSCR22'	0h	-0.00826239
'HAT1'	0h	0.00164294
'CSTF2T'	0h	-0.130069
'PSMD11'	0h	-0.166935
'BAT3|BAG6'	0h	-0.171861
'PCNP'	0h	-0.243944
'PABPC4'	0h	-0.0779163
'RPS10'	0h	-0.365406
'SAE1'	0h	-0.431927
'RPL3'	0h	-0.675031
'JUP'	0h	-0.037459
'KHDRBS1'	0h	-0.0302634
'ZNF622'	0h	0.020907
'SCD'	0h	-0.0757582
'DDX39B'	0h	0.127659
'MTPN'	0h	-0.210915
'NUP188'	0h	-0.0467008
'TNPO1'	0h	0.145684
'AP2M1'	0h	-0.0549548
'PGAM5'	0h	-0.0155409
'FERMT3'	0h	-0.0210444
'PGM3'	0h	0.00384232
'CBX3'	0h	-0.11989
'VPS51'	0h	-0.118436
'CKB'	0h	-0.0987396
'MCM7'	0h	-0.323033
'PIP4K2A'	0h	0.026708
'EEF1D'	0h	-0.338219
'NUP155'	0h	-0.375624
'ANXA7'	0h	-0.334859
'RPS9'	0h	-0.292719
'RPL5'	0h	-0.0537902
'PA2G4'	0h	0.0208529
'SAMSN1'	0h	-0.0906306
'DNAJC8'	0h	-0.28468
'LYN'	0h	-0.173526
'PRKDC'	0h	-0.054443
'HK2'	0h	-0.285174
'EIF4H'	0h	-0.166544
'CHORDC1'	0h	0.0940004
'DHX9'	0h	-0.0859569
'FLNA'	0h	-0.0895399
'SRPRB'	0h	-0.243983
'OTUD6B'	0h	-0.0629178
'ANAPC7'	0h	-0.0904975
'DKC1'	0h	-0.278535
'ARMC1'	0h	-0.08086
'BAIAP2'	0h	-0.195925
'PRKAR2A'	0h	-0.127276
'RPA2'	0h	-0.262203
'PCK2'	0h	-0.106458
'EPS15'	0h	-0.0852254
'GMPS'	0h	-0.077319
'NUP98'	0h	-0.483025
'RPS3A'	0h	-0.477776
'NPM1'	0h	-0.283568
'RPL31'	0h	-0.173205
'PPP1CA'	0h	-0.080749
'DSTN'	0h	-0.270528
'AUP1'	0h	-0.111655
'RPL11'	0h	-0.568221
'DSG2'	0h	-0.118876
'RPS3'	0h	-0.16245
'AP1G1'	0h	0.134234
'H2AFX'	0h	-0.477037
'ANP32B'	0h	-0.31248
'DCTN2'	0h	-0.655511
'E7EQ34|GOSR2'	0h	0.0107807
'TUFM'	0h	-0.154421
'NAP1L1'	0h	-0.140596
'GART'	0h	-0.0425671
'ENDOG'	0h	-0.108053
'BLVRB'	0h	0.0200994
'DPM1'	0h	-0.0611084
'THOC3'	0h	-0.108001
'VARS'	0h	-0.106115
'PSMA5'	0h	-0.469564
'SPTB'	0h	-0.0794469
'GTPBP1'	0h	0.1369
'KPNA4'	0h	-0.000860407
'RPS6'	0h	-0.405894
'PLK1'	0h	-0.109773
'NRDC'	0h	0.0515134
'SRP72'	0h	-0.237886
'PPIF'	0h	-0.0791938
'MORF4L2'	0h	-0.295633
'EFTUD2'	0h	0.0662066
'SPTBN1'	0h	-0.012447
'NDUFV1'	0h	-0.269554
'SAFB'	0h	-0.0486871
'STK26'	0h	-0.113321
'RPL23A'	0h	-0.301696
'RPL24'	0h	-0.185417
'CDK5RAP3'	0h	-0.460382
'RBM8A'	0h	-0.127316
'WDR12'	0h	0.00861544
'PMPCB'	0h	0.0375447
'SPTLC1'	0h	-0.161747
'CT45A10'	0h	-0.313361
'DNAJB1'	0h	0.0934688
'KIF2A'	0h	0.0726406
'PMPCA'	0h	-0.322308
'UBE4B'	0h	-0.111685
'FAF2'	0h	-0.288691
'USP10'	0h	-0.173564
'MYH10'	0h	-0.130582
'EEF1G'	0h	-0.0495033
'ARHGDIA'	0h	-0.122622
'RPS2'	0h	-0.178142
'RBBP7'	0h	-0.0430863
'MTHFD1'	0h	-0.189865
'FARSA'	0h	-0.206479
'IPO9'	0h	-0.0991483
'HSPH1'	0h	-0.0106393
'SNX6'	0h	0.0158719
'SF3B2'	0h	-0.261993
'TCEB1'	0h	0.114485
'RPS28'	0h	-0.116595
'EEF1E1'	0h	-0.200966
'USP39'	0h	0.0285178
'TUBA1C|TUBA1B|TUBA1A'	0h	0.0847548
'B2M'	0h	0.195764
'GAPDH'	0h	0.141304
'HSPE1_3'	0h	-0.138244
'UBB|UBC|RPS27A|UBA52'	0h	0.144202
'MMADHC'	0h	-0.487806
'RBM4|RBM4B'	0h	-0.449719
'EIF1AY|EIF1AX'	0h	-0.062507
'NCOA4'	0h	-0.318148
'H3F3B|H3F3A'	0h	-0.756833
'H3BN98|RPS15A'	0h	0.163707
'TUBB4B'	0h	0.128316
'MAP1LC3B2|MAP1LC3B|MAP1LC3A'	0h	-0.035925
'UBE2V1'	0h	-0.0690825
'NFE2'	0h	-0.0278832
'JUN'	0h	-0.13466
'AKR1C1'	0h	-0.463176
'M0QZK8|GGCT'	0h	0.0151022
'ABHD14A|ACY1'	0h	-0.253422
'E7EVH7|KLC1'	0h	-0.158819
'C7ORF55|LUC7L2'	0h	-0.1679
'EIF1'	0h	0.00706413
'HIST1H3A|HIST3H3|HIST2H3A'	0h	-0.353013
'MAGOHB'	0h	-0.312646
'NOMO1|NOMO3|NOMO2'	0h	-0.0421547
'DTL'	0h	-0.223787
'ECI1|DCI'	0h	-0.178757
'HBG2'	0h	-0.177541
'CSNK2A1|CSNK2A3'	0h	-0.163889
'PPP2CB|PPP2CA'	0h	0.0826076
'MBNL1|MBLL|MBNL2'	0h	-0.212585
'PTBP1_5'	0h	-0.252982
'BUB1'	0h	-0.239846
'RPL36A|RPL36AL'	0h	0.146776
'TARDBP'	1h	-0.937005
'KIFC1'	1h	-0.820273
'NOSIP'	1h	-1.00722
'KDM1A'	1h	-0.577188
'GTF2I'	1h	-0.831286
'MSH6'	1h	-0.797541
'PARP1'	1h	-0.895693
'KPNA2'	1h	-0.83576
'RCC1'	1h	-0.473924
'PRPF6'	1h	-0.551841
'XRCC5'	1h	-0.904884
'NSUN2'	1h	-0.637886
'CDC45'	1h	-0.824051
'FEN1'	1h	-0.827705
'NONO'	1h	-0.83118
'PRC1'	1h	-1.08366
'HNRNPL'	1h	-1.20721
'POLR1C'	1h	-0.354596
'PPM1G'	1h	-0.999963
'SMARCA4'	1h	-0.829981
'HNRNPA0'	1h	-1.28967
'MATR3'	1h	-1.21307
'ZNHIT6'	1h	-0.870724
'ANLN'	1h	-0.693419
'RCOR1'	1h	-0.61781
'HNRNPM'	1h	-0.921514
'USP48'	1h	-0.442441
'RANBP2'	1h	-0.555751
'U2AF1L5|U2AF1'	1h	-0.726516
'SND1'	1h	-0.603471
'SRSF10'	1h	-0.686526
'DIS3'	1h	-0.507922
'PRPF40A'	1h	-0.849062
'ZC3H11A'	1h	-0.806391
'HNRNPH3'	1h	-0.677627
'DHFR'	1h	-0.672437
'PRPF31'	1h	-0.705741
'POLD1'	1h	-0.668201
'CDC5L'	1h	-0.678421
'CDC73'	1h	-0.877591
'SAP18'	1h	-0.560304
'RBM17'	1h	-0.938796
'UHRF1'	1h	-1.06413
'FANCI'	1h	-0.607745
'EXOSC10'	1h	-0.894245
'KIF2C'	1h	-0.494187
'HNRNPF'	1h	-0.770794
'TTK'	1h	-0.586837
'TRA2A'	1h	-0.721485
'DDX42'	1h	-0.693495
'DNAAF5'	1h	-0.445831
'HTATSF1'	1h	-0.520504
'USP7'	1h	-0.459558
'RBM39'	1h	-0.927745
'RPA1'	1h	-0.469866
'SF3A3'	1h	-0.565405
'CDK5RAP1'	1h	-0.761783
'PRAME'	1h	-0.948312
'GSE1'	1h	-0.647028
'ARID3A'	1h	-0.983562
'FKBP5'	1h	-0.500195
'SMARCA5'	1h	-0.732627
'CHD4'	1h	-0.545677
'BYSL'	1h	-0.63808
'SON'	1h	-0.590096
'DDX5'	1h	-0.65835
'DPF2'	1h	-0.639197
'ZC3H18'	1h	-0.664187
'ADAR'	1h	-0.754407
'HNRNPH1'	1h	-0.511409
'ELAVL1'	1h	-0.252316
'TCERG1'	1h	-0.515587
'STXBP2'	1h	-0.508293
'MTA2'	1h	-0.696795
'USP11'	1h	-0.707694
'NSUN5'	1h	-0.453143
'LAS1L'	1h	-0.454115
'ZMYND8'	1h	-0.755483
'TYMS'	1h	-0.579519
'DDX3X'	1h	-0.55943
'TRIM28'	1h	-0.639887
'PPIL2'	1h	-0.91923
'LIG1'	1h	-0.626785
'SLC29A1'	1h	-0.113131
'CTNND1'	1h	-0.568491
'RBM25'	1h	-0.334304
'IGF2R'	1h	-0.177094
'TOP1'	1h	-0.559539
'ANK1'	1h	-0.552892
'LASP1'	1h	-0.0498062
'ERP29'	1h	-0.0521597
'PKP3'	1h	-0.336977
'GOT2'	1h	-0.167471
'HDLBP'	1h	-0.625275
'P4HB'	1h	-0.144754
'DEK'	1h	-0.54237
'CSDE1'	1h	-0.663587
'NDC80'	1h	-0.391788
'SERPINH1'	1h	-0.125625
'XRCC6'	1h	-0.943255
'CDK6'	1h	-0.500449
'TBRG4'	1h	-0.55818
'RALY'	1h	-0.521858
'PHB2'	1h	-0.239372
'CPSF2'	1h	-0.352866
'TFRC'	1h	-0.140113
'GTF2H2|GTF2H2C'	1h	-0.693041
'PRIM2'	1h	-0.30624
'BTK'	1h	-0.371385
'PRPF8'	1h	-0.468961
'PDIA3'	1h	-0.129208
'DDX46'	1h	-0.634867
'PDIA6'	1h	-0.139146
'GANAB'	1h	-0.116932
'GCN1'	1h	-0.512612
'HYOU1'	1h	-0.140491
'AIFM1'	1h	-0.267731
'DDX23'	1h	-0.544088
'CANX'	1h	-0.181009
'MTIF2'	1h	-0.577969
'IK'	1h	-0.500448
'SLC3A2'	1h	-0.145414
'SLC1A5'	1h	-0.198552
'SRRM2'	1h	-0.811577
'MSH2'	1h	-0.640561
'HADHA'	1h	-0.728296
'NOC2L'	1h	-1.08521
'SLC9A3R1'	1h	-0.15398
'PBK'	1h	-0.648618
'STOML2'	1h	-0.342588
'DNAJB11'	1h	-0.177001
'CDC2|CDK1'	1h	-0.517822
'HSP90B1'	1h	-0.254689
'CPSF6'	1h	-0.296201
'LMAN1'	1h	-0.258933
'SSRP1'	1h	-0.616058
'UBLCP1'	1h	-0.458424
'RBM12'	1h	-0.542478
'VDAC2'	1h	-0.135025
'PREP'	1h	-1.17748
'SNRNP200'	1h	-0.702145
'ZC3HAV1'	1h	-0.806837
'ATP5A1'	1h	-0.241328
'CCT6A'	1h	-0.212371
'SRRT'	1h	-0.438202
'EXOSC9'	1h	-0.0868436
'SLC25A6'	1h	-0.260552
'UBA1'	1h	-0.625478
'RPN1'	1h	-0.116833
'TRA2B'	1h	-0.695051
'GPI'	1h	-0.310583
'LRRC40'	1h	-0.369376
'EIF3I'	1h	-0.506469
'CCT7'	1h	-0.261004
'CCT5'	1h	-0.259395
'ZC3H15'	1h	-0.150196
'OLA1'	1h	-0.0967131
'GDI2'	1h	-0.234458
'CALR'	1h	-0.107803
'AK2'	1h	-0.0520616
'VCP'	1h	-0.164658
'FUBP3'	1h	-0.478326
'CLCC1'	1h	0.278426
'COPS2'	1h	-0.423084
'VCL'	1h	-0.0674881
'PDIA4'	1h	-0.182079
'SUPT5H'	1h	-0.49091
'DLST'	1h	-0.277678
'CFAP20'	1h	-0.653168
'SLC25A3'	1h	-0.205756
'CCT3'	1h	-0.259796
'SUPT6H'	1h	-0.0992061
'HLTF'	1h	-0.734062
'TXNDC5'	1h	-0.106828
'DARS2'	1h	-0.331162
'CHCHD3'	1h	-0.325364
'HPRT1'	1h	-0.0860852
'MAP1B'	1h	-0.137224
'CBSL|CBS'	1h	-0.431147
'ERCC2'	1h	-0.62288
'SHMT2'	1h	-0.0875983
'PRKCSH'	1h	-0.122012
'DDOST'	1h	-0.183009
'ATP5B'	1h	-0.443482
'RAB7A'	1h	-0.15014
'VDAC1'	1h	-0.118855
'HSPD1'	1h	-0.163251
'ALDOA'	1h	-0.138894
'DDX21'	1h	-0.267145
'CS'	1h	-0.692822
'MPP1'	1h	-0.483437
'KDM3B'	1h	-0.335922
'LCP1'	1h	-0.0604676
'DLD'	1h	-0.298
'DDX17'	1h	-0.491317
'PLOD3'	1h	-0.209042
'UGGT1'	1h	-0.139667
'SFPQ'	1h	-0.496132
'DNAJB6'	1h	-0.365884
'CCT4'	1h	-0.181179
'GARS'	1h	-0.247453
'TKT'	1h	-0.243746
'CHID1'	1h	-0.126052
'THOC2'	1h	-0.881986
'RAB1A'	1h	-0.0570069
'EIF2B1'	1h	-0.142708
'STT3B'	1h	-0.258498
'RANGAP1'	1h	-0.383143
'HADHB'	1h	-0.592647
'PRPF4'	1h	-0.604559
'LDHB'	1h	-0.14934
'ERP44'	1h	-0.21904
'GSPT1'	1h	-0.241079
'VDAC3'	1h	-0.16389
'PPID'	1h	-0.438911
'PKM'	1h	-0.182725
'ARMC6'	1h	-0.567239
'TK1'	1h	-0.118007
'STT3A'	1h	-0.204622
'CISD2'	1h	0.053188
'ADH5'	1h	-0.188939
'ETFA'	1h	-0.198259
'CAPN1'	1h	-0.276834
'AHCY'	1h	-0.222407
'NSDHL'	1h	-0.0989009
'EIF4B'	1h	0.00979776
'HSPA5'	1h	-0.100168
'ZC3HC1'	1h	-0.401254
'HNRNPD'	1h	-0.203726
'ACTN4'	1h	-0.150785
'TCP1'	1h	-0.399071
'LRPPRC'	1h	-0.667382
'SDHA'	1h	-0.336494
'HDAC2'	1h	-0.576623
'WARS'	1h	-0.0874011
'HNRNPC'	1h	-0.467854
'SPCS2'	1h	-0.115862
'CAPZB'	1h	-0.247297
'EXOSC8'	1h	-0.341573
'PHB'	1h	-0.308449
'UQCRFS1'	1h	-0.306184
'CSNK2B'	1h	-0.39918
'ALDH9A1'	1h	-0.179424
'RAB18'	1h	-0.265646
'IMMT'	1h	-0.199314
'PSAT1'	1h	-0.263579
'LMAN2'	1h	-0.0633842
'TRAP1'	1h	-0.196031
'PGK1'	1h	-0.171779
'CCT8'	1h	-0.265277
'RDX'	1h	-0.206546
'RAB14'	1h	-0.150094
'RPN2'	1h	-0.144771
'RAB1B'	1h	-0.124316
'PGD'	1h	-0.132868
'ACADVL'	1h	-0.251179
'CCT2'	1h	-0.331964
'RNMT'	1h	-0.586929
'POLR2E'	1h	-0.371203
'ABCE1'	1h	-0.316691
'RTFDC1'	1h	-0.616592
'AFG3L2'	1h	-0.384794
'NAA50'	1h	-0.0322501
'HARS'	1h	-0.195422
'GFPT1'	1h	-0.235345
'MAT2A'	1h	-0.216784
'GSR'	1h	-0.177587
'DCPS'	1h	0.119188
'PLOD1'	1h	-0.272313
'SLC25A5'	1h	-0.22814
'PDLIM1'	1h	-0.0879815
'RAB11B'	1h	-0.146304
'FAH'	1h	-0.364238
'KPNA6'	1h	-0.223903
'CTTN'	1h	-0.0671464
'CYB5R3'	1h	-0.203699
'TXNRD1'	1h	-0.129322
'PHF19'	1h	-0.609961
'BCLAF1'	1h	-0.443297
'DYNC1I2'	1h	-0.168326
'CUL4B'	1h	-0.0158234
'IGF2BP3'	1h	-0.39488
'PAICS'	1h	-0.0922856
'ITGB1'	1h	-0.116915
'OGT'	1h	-0.444344
'PFN1'	1h	-0.185548
'CAND1'	1h	-0.141485
'RAB10'	1h	-0.0723865
'FHL3'	1h	-0.225295
'TIA1'	1h	-0.0591827
'CAP1'	1h	-0.176099
'SEC61A1'	1h	-0.00299262
'VAMP7'	1h	-0.232109
'EEF2'	1h	-0.22418
'THOP1'	1h	-0.113291
'STAT5A'	1h	-0.669277
'ACAT2'	1h	-0.0684385
'CDK4'	1h	-0.633809
'CAT'	1h	-0.298047
'ATP1A1'	1h	-0.359747
'NMT1'	1h	-0.0742146
'VAPA'	1h	-0.182459
'GSTO1'	1h	-0.0912281
'EWSR1'	1h	-0.141392
'ACLY'	1h	-0.327448
'YARS'	1h	-0.33661
'TUBA4A'	1h	-0.39575
'PSMG2'	1h	-0.0988211
'HSD17B10'	1h	-0.312369
'AQR'	1h	-0.405727
'UAP1'	1h	-0.0946799
'MAD2L1'	1h	-0.402844
'CPSF3'	1h	-0.483214
'RAB35'	1h	-0.059966
'RAE1'	1h	-0.275932
'FSCN1'	1h	-0.252898
'SARS'	1h	-0.232178
'PFKL'	1h	-0.302164
'NAMPT'	1h	-0.0394823
'DDB1'	1h	-0.255544
'CUL3'	1h	-0.197419
'MT'	1h	-0.296395
'EIF2S2'	1h	-0.133151
'MRPS27'	1h	-0.753839
'SART1'	1h	-0.570783
'EZR'	1h	-0.219221
'CDKAL1'	1h	-0.796568
'HEMGN'	1h	-0.0541159
'COLGALT1'	1h	-0.113022
'SAMD1'	1h	-0.223011
'LOC102724023|A0A096LPI6|C21ORF33'	1h	-0.131146
'APEH'	1h	-0.367877
'PFKP'	1h	-0.218935
'NCL'	1h	-0.517169
'PDCL3'	1h	-0.317225
'PHGDH'	1h	-0.0225507
'RIOK1'	1h	-0.164837
'EXOSC4'	1h	0.0178696
'SMS'	1h	-0.126199
'MAP4'	1h	-0.0180578
'TRIM11'	1h	-0.369207
'NAA15'	1h	-0.15402
'ISOC1'	1h	-0.178325
'TOR1AIP1'	1h	-0.121441
'PKLR'	1h	-0.177511
'PRDX4'	1h	-0.526431
'NARS'	1h	-0.296084
'KHSRP'	1h	-0.0917987
'M6PR'	1h	-0.0996206
'SLC16A1'	1h	-0.0621174
'SSBP1'	1h	-0.160099
'HSPA9'	1h	-0.181879
'TGM2'	1h	-0.130509
'CDC42'	1h	-0.167061
'MDH1'	1h	-0.242022
'HNRNPUL2'	1h	-0.392026
'TMEM43'	1h	0.181339
'ARCN1'	1h	-0.181056
'G6PD'	1h	-0.374701
'LDHA'	1h	-0.106469
'NUP210'	1h	-0.0987855
'GSS'	1h	-0.258041
'PSMA3'	1h	-0.39627
'SUGT1'	1h	0.026263
'DCXR'	1h	-0.145675
'REEP5'	1h	-0.273636
'TRIM25'	1h	-0.40105
'PDXK'	1h	-0.04839
'IMPDH2'	1h	-0.233594
'MAPK1'	1h	-0.215026
'ZMPSTE24'	1h	-0.0920863
'CD151'	1h	-0.0948726
'TES'	1h	-0.397812
'ATAD3A'	1h	-0.409092
'TOMM34'	1h	-0.369238
'AHCYL1'	1h	-0.264405
'ATP6V1B2'	1h	-0.295823
'ALDOC'	1h	-0.155928
'PSMD1'	1h	-0.280572
'ACOT7'	1h	-0.102176
'PSMA4'	1h	-0.502786
'FAM192A'	1h	0.00942002
'IDH1'	1h	-0.428687
'UBE2L3'	1h	-0.137731
'ANXA5'	1h	-0.436046
'YWHAE'	1h	-0.0595845
'NUP214'	1h	-0.39276
'VIM'	1h	-0.0630951
'CSTB'	1h	-0.0389713
'FXR1'	1h	-0.430087
'SMC1A'	1h	-0.246678
'SRP9'	1h	-0.388262
'LONP1'	1h	-0.337576
'CD2AP'	1h	-0.314648
'HNRNPDL'	1h	-0.267446
'RRP9'	1h	-0.167177
'ILF3'	1h	-0.18016
'PSMC4'	1h	-0.320729
'FH'	1h	-0.355724
'EIF3E'	1h	-0.53954
'SEPT2'	1h	-0.292477
'PNP'	1h	-0.288479
'MDH2'	1h	-0.204147
'AP2B1'	1h	-0.128324
'PPIB'	1h	-0.12974
'ATP6V0D1'	1h	-0.45918
'SPAG5'	1h	-0.442318
'CUL1'	1h	-0.197788
'GOT1'	1h	-0.219241
'HSD17B4'	1h	-0.317358
'SART3'	1h	-0.312689
'ILF2'	1h	-0.163202
'TRAF3IP2'	1h	-0.949202
'PCBP2'	1h	-0.570559
'PSME3'	1h	-0.0355993
'ARPC2'	1h	0.121515
'PSMB7'	1h	-0.343653
'GLUD1'	1h	-0.433379
'HNRNPA3'	1h	-0.712889
'NR2F2'	1h	-0.486007
'ASH2L'	1h	-0.438105
'AARS'	1h	-0.246844
'PCYT1A'	1h	-0.440668
'RHOG'	1h	-0.13919
'RAB5C'	1h	-0.145337
'SMC3'	1h	-0.315998
'HK1'	1h	-0.215724
'RNH1'	1h	-0.303104
'NNT'	1h	-0.360933
'DHX15'	1h	-0.228666
'TACC3'	1h	-0.0447536
'PARK7'	1h	-0.242278
'WDR61'	1h	-0.502459
'MAGEA1'	1h	-0.252944
'STIP1'	1h	-0.0952918
'HCFC1'	1h	-0.385685
'DNAJC11'	1h	-0.409523
'RUVBL2'	1h	-0.364271
'ISYNA1'	1h	-0.754938
'DNAJC2'	1h	-0.395909
'SNAP23'	1h	-0.169969
'PPAT'	1h	-0.177711
'PPME1'	1h	-0.205707
'OAT'	1h	-0.207548
'UPF1'	1h	-0.283855
'LAP3'	1h	-0.147861
'BCAP29'	1h	-0.192067
'CAB39'	1h	-0.103872
'TPI1'	1h	-0.131467
'MRPS22'	1h	-0.46383
'CORO1C'	1h	-0.611549
'SEPT9'	1h	-0.411357
'CTSD'	1h	-0.204994
'ABCF1'	1h	-0.220689
'DYNC1H1'	1h	-0.25466
'EIF2S1'	1h	-0.250543
'HMGCS1'	1h	-0.187798
'NOL7'	1h	-0.0586034
'NDUFA4'	1h	-0.513414
'TPR'	1h	-0.349167
'TRAF2'	1h	-0.196995
'TMEM109'	1h	0.0433038
'TBCA'	1h	-0.192957
'APRT'	1h	-0.329584
'DNM1L'	1h	-0.196782
'DNMT1'	1h	-0.210932
'ETF1'	1h	-0.289382
'XPO7'	1h	-0.241843
'ALDH1A2'	1h	-0.285312
'CDC37'	1h	-0.272582
'FLOT2'	1h	-0.172265
'NUDT5'	1h	-0.0423093
'NANS'	1h	-0.237984
'HNRNPR'	1h	-0.507055
'UROD'	1h	-0.192973
'SEPT7'	1h	-0.255387
'HNRNPAB'	1h	-0.158281
'ACIN1'	1h	-0.597689
'TRMT1'	1h	-0.308115
'HSPBP1'	1h	-0.261108
'CAPRIN1'	1h	-0.0923382
'MCM4'	1h	-0.449931
'EMC1'	1h	-0.0861709
'NAE1'	1h	-0.495583
'ASNS'	1h	-0.319234
'CARS'	1h	-0.268557
'SLC2A1'	1h	-0.311525
'CARM1'	1h	-0.222948
'UNC45A'	1h	0.0138693
'BAG2'	1h	-0.445561
'RNF114'	1h	-0.337567
'TROVE2'	1h	-0.257122
'NCAPG'	1h	-0.411764
'YRDC'	1h	-0.198438
'RHOA'	1h	-0.132202
'PCBP1'	1h	-0.47003
'BCAP31'	1h	0.0432777
'EIF6'	1h	-0.0344669
'TFG'	1h	-0.122949
'SRSF9'	1h	0.095338
'PRMT5'	1h	0.031479
'PCYT2'	1h	-0.226401
'PICALM'	1h	-0.228845
'THUMPD1'	1h	-0.0767095
'MCM3'	1h	-0.627391
'PPP2R1A'	1h	-0.322955
'ACTR3'	1h	-0.174804
'UQCRC2'	1h	-0.847924
'PSMA6'	1h	-0.368188
'TAF7'	1h	-0.288527
'CRYZ'	1h	-0.34495
'MSN'	1h	-0.175594
'RAN'	1h	-0.215776
'KIF22'	1h	-1.35264
'CUL5'	1h	-0.605546
'PAK2'	1h	-0.252853
'ANXA4'	1h	-0.0362527
'RBMX'	1h	-0.604251
'EIF2S3'	1h	-0.377498
'SRSF2'	1h	-0.268134
'PCNA'	1h	-0.216283
'FAF1'	1h	-0.214989
'SMAP2'	1h	-0.332363
'RAB2A'	1h	0.0211702
'IPO5'	1h	-0.227873
'NDUFB11'	1h	-0.00413804
'CNN2'	1h	-0.521779
'UCK2'	1h	-0.304214
'WASF2'	1h	-0.411253
'PRDX3'	1h	-0.386493
'PGAM1'	1h	0.154238
'RABGGTB'	1h	-0.25689
'APIP'	1h	-0.198668
'PPIE'	1h	-0.152154
'PNPT1'	1h	-0.258371
'API5'	1h	-0.0132011
'EHD1'	1h	-0.436985
'PRMT1'	1h	-0.156148
'LMNA'	1h	-0.292486
'CNBP'	1h	-0.110605
'EIF4G2'	1h	-0.3219
'ADSS'	1h	-0.151008
'ABCF3'	1h	-0.500685
'PSMD5'	1h	-0.2022
'CTPS2'	1h	-0.577273
'ETFB'	1h	-0.361319
'ACADM'	1h	-0.246483
'PSMB5'	1h	-0.103063
'TMED9'	1h	-0.00438973
'TUBB'	1h	-0.00899059
'PLIN3'	1h	-0.0881858
'RBM42'	1h	-0.165688
'METAP2'	1h	-0.351382
'CNDP2'	1h	-0.284235
'RRM1'	1h	-0.209048
'FASN'	1h	-0.429679
'FDPS'	1h	-0.468071
'HSP90AA1'	1h	-0.24934
'PRRC2C'	1h	-0.0932028
'DBN1'	1h	0.0272081
'NDUFAF3'	1h	-0.722991
'TPX2'	1h	-0.14869
'CTPS1'	1h	-0.532856
'MKI67'	1h	-0.405437
'GPS1'	1h	-0.497244
'IDH3A'	1h	-0.375592
'NPEPPS'	1h	-0.139176
'C9ORF78'	1h	-0.285155
'ENO1'	1h	-0.195929
'FARSB'	1h	-0.233307
'DRG1'	1h	-0.393734
'HNRNPA2B1'	1h	-0.381313
'NUFIP2'	1h	-0.236939
'TSN'	1h	-0.194814
'PCMT1'	1h	-0.25131
'NUDC'	1h	-0.17862
'PSMA2'	1h	-0.181706
'SOD1'	1h	-0.139647
'PSMA7'	1h	-0.506585
'HSPA4'	1h	-0.345318
'PRDX6'	1h	-0.100894
'PSMC6'	1h	-0.121077
'UFD1L'	1h	-0.247267
'SAR1A'	1h	-0.169059
'RUVBL1'	1h	-0.12061
'ACACA'	1h	-0.370904
'PSMC5'	1h	-0.311773
'FLOT1'	1h	-0.430242
'ADSL'	1h	-0.347332
'EIF2A'	1h	-0.189541
'PDHA1'	1h	-0.792387
'EIF3H'	1h	-0.581871
'FLNC'	1h	-0.232787
'BUB3'	1h	-0.338682
'UBE2S'	1h	-0.443274
'DPP3'	1h	-0.238716
'PSMC3'	1h	-0.281415
'PSMB6'	1h	-0.0317413
'POR'	1h	-0.190196
'PTGES2'	1h	-0.151313
'NCAPD2'	1h	-0.404862
'RAD50'	1h	-0.322287
'EIF5B'	1h	-0.229337
'TSNAX'	1h	-0.281815
'SLC7A5'	1h	-0.290033
'EIF3M'	1h	-0.561948
'ESYT1'	1h	-0.31583
'COPB1'	1h	-0.270447
'CENPF'	1h	-0.364535
'SSB'	1h	-0.326627
'COPG2'	1h	-0.262622
'ASNA1'	1h	0.0879829
'SEC24C'	1h	-0.60106
'SRSF1'	1h	-0.153894
'SNRPA1'	1h	-0.69262
'COPZ1'	1h	-0.427737
'SMNDC1'	1h	-0.0535336
'SNRPA'	1h	-0.0682834
'EIF4A3'	1h	-0.417946
'HBE1'	1h	-0.144981
'MAGEC1'	1h	-0.360515
'ARPC4'	1h	-0.560354
'YME1L1'	1h	-0.217799
'ANKHD1'	1h	-0.616185
'NARF'	1h	-0.347222
'TIMM23'	1h	-0.191687
'PSMG1'	1h	-0.357438
'NDUFA12'	1h	-0.59172
'GSTP1'	1h	-0.185765
'TXN'	1h	-0.150898
'CALU'	1h	0.050419
'PLD3'	1h	-0.132783
'BSG'	1h	-0.31695
'BZW1'	1h	-0.368553
'SERBP1'	1h	0.0869474
'SUCLG2'	1h	-0.0192722
'CNOT1'	1h	-0.304696
'GIGYF2'	1h	-0.388978
'SRSF5'	1h	-0.391833
'PSMD14'	1h	-0.434653
'CMBL'	1h	-0.176549
'CIRBP'	1h	-0.240614
'HMGB1'	1h	0.0417755
'TCEA1'	1h	-0.294763
'PSMD2'	1h	-0.320571
'MCM5'	1h	-0.382761
'GHITM'	1h	-0.175261
'ARF3|ARF1'	1h	-0.135788
'GNAI3'	1h	-0.221921
'DLAT'	1h	-0.184788
'DUT'	1h	-0.148792
'TRAFD1'	1h	-0.262317
'BLVRA'	1h	-0.384402
'AP2A1'	1h	-0.120414
'PPA1'	1h	-0.172105
'SRSF7'	1h	-0.513787
'HSP90AB1'	1h	-0.302449
'LGALS1'	1h	-0.154648
'RHEB'	1h	-0.234723
'PSMC1'	1h	-0.0877786
'SNRNP70'	1h	-0.376281
'MORF4L1'	1h	-0.507492
'ELP4'	1h	-0.20522
'GFM1'	1h	-0.668388
'FUBP1'	1h	-0.0466384
'ACO2'	1h	-0.404733
'PDCD6IP'	1h	-0.523292
'PABPC1'	1h	-0.165901
'PSMD6'	1h	-0.163447
'RAB27A'	1h	-0.370457
'GABARAPL2'	1h	-0.0394495
'SLBP'	1h	-0.646485
'UNC13D'	1h	-0.0567923
'PUF60'	1h	-0.537451
'PSMD3'	1h	-0.363994
'SNU13'	1h	-0.518323
'PPP6R3'	1h	-0.0705215
'RPL10A'	1h	-0.42331
'PCM1'	1h	-0.552154
'GOLGA2'	1h	-0.378745
'MARS'	1h	-0.281633
'VPS26A'	1h	-0.23523
'DNAJC7'	1h	-0.28541
'KARS'	1h	-0.2756
'DFFA'	1h	-0.132824
'EPB41'	1h	-0.289341
'ECHS1'	1h	-0.401858
'MRPL40'	1h	-1.01441
'SNRNP40'	1h	-0.288693
'PRDX2'	1h	-0.19556
'COMT'	1h	0.191999
'CLTA'	1h	-0.21951
'SSR4'	1h	-0.101757
'MCM6'	1h	-0.424594
'HSPA4L'	1h	-0.352021
'PPOX'	1h	-0.325806
'FOXRED1'	1h	-0.377869
'ARPC3'	1h	-0.314299
'SRSF3'	1h	-0.159631
'TMED2'	1h	-0.196548
'EIF4G1'	1h	-0.460119
'PPIH'	1h	-0.00977808
'BTF3'	1h	-0.0505111
'RNASEH2A'	1h	-0.441454
'WBP2'	1h	-0.156225
'RPS7'	1h	-0.441669
'ATIC'	1h	-0.409871
'RTN4'	1h	-0.405497
'PTPN1'	1h	-0.459602
'RRM2'	1h	-0.24726
'EIF5'	1h	-0.148174
'RPL12'	1h	-0.0593205
'SF3A1'	1h	-0.551251
'CTNNA1'	1h	-0.0289626
'HIST1H1C'	1h	0.117592
'EIF3J'	1h	-0.153031
'CCNB2'	1h	-0.312398
'PTGES3'	1h	-0.558606
'RAB3GAP2'	1h	-0.192016
'MVD'	1h	-0.459286
'PSMC2'	1h	-0.309353
'SKP1'	1h	-0.313375
'LRRC47'	1h	-0.204425
'BST2'	1h	-0.177836
'LIMS1'	1h	-0.307244
'TFAM'	1h	-0.250518
[truncated: 4,350 more rows]

## Sheet: Figure4D
DESCRIPTION OF THE DATA
	gene_name : protein identifier
	log2_HS_to_preshock : log2-transformed ratio of protein intensity in the solube fraction between heat shocked sample and pre-shock control
	set : protein classification according to solubility values; 'aggregators' have significantly decreased solubility upon heat shock in the pre-existing protein fraction (light) - other proteins are classified as 'soluble'; see main text for details
gene_name	log2_HS_to_preshock	set
'TARDBP'	-0.723294	aggregator
'KIFC1'	-1.00968	aggregator
'NOSIP'	-0.756087	aggregator
'GTF2I'	-0.754637	aggregator
'MSH6'	-0.483708	aggregator
'PARP1'	-0.59193	aggregator
'KPNA2'	-0.450175	aggregator
'RCC1'	-0.238906	aggregator
'PRPF6'	-0.306758	aggregator
'XRCC5'	-0.435826	aggregator
'CDC45'	-0.455315	aggregator
'FEN1'	-0.604298	aggregator
'NONO'	-0.520596	aggregator
'PRC1'	-0.973412	aggregator
'HNRNPL'	-0.748849	aggregator
'PPM1G'	-0.817753	aggregator
'SMARCA4'	-0.743626	aggregator
'HNRNPA0'	-1.02086	aggregator
'MATR3'	-1.0403	aggregator
'ZNHIT6'	-0.583828	aggregator
'ANLN'	-0.367921	aggregator
'RCOR1'	-0.420176	aggregator
'HNRNPM'	-0.50115	aggregator
'USP48'	-0.396977	aggregator
'RANBP2'	-0.250006	aggregator
'PRPF40A'	-0.967259	aggregator
'ZC3H11A'	-0.382362	aggregator
'HNRNPH3'	-0.614618	aggregator
'DHFR'	-0.575377	aggregator
'PRPF31'	-0.313276	aggregator
'CDC5L'	-0.241882	aggregator
'CDC73'	-0.643222	aggregator
'SAP18'	-0.463891	aggregator
'UHRF1'	-0.869469	aggregator
'FANCI'	-0.132063	aggregator
'EXOSC10'	-0.863468	aggregator
'TRA2A'	-0.389741	aggregator
'DDX42'	-0.405247	aggregator
'HTATSF1'	-0.0933625	aggregator
'RBM39'	-0.535376	aggregator
'PRAME'	-1.09818	aggregator
'GSE1'	-0.411276	aggregator
'ARID3A'	-0.863369	aggregator
'SMARCA5'	-0.495423	aggregator
'CHD4'	-0.422255	aggregator
'BYSL'	-0.318131	aggregator
'SON'	-0.203984	aggregator
'DDX5'	-0.492131	aggregator
'DPF2'	-0.385097	aggregator
'ZC3H18'	-0.22153	aggregator
'USP11'	-0.751032	aggregator
'NSUN5'	-0.0360948	aggregator
'LAS1L'	-0.309323	aggregator
'ZMYND8'	-0.508471	aggregator
'PPIL2'	-0.568746	aggregator
'RBM25'	-0.153015	aggregator
'TOP1'	-0.437556	aggregator
'DDX46'	-0.254249	aggregator
'NOC2L'	-1.04071	aggregator
'PHF19'	-0.351482	aggregator
'SAMD1'	-0.221034	aggregator
'TRAF3IP2'	-0.572262	aggregator
'KDM1A'	-0.472944	other
'NSUN2'	-0.139524	other
'POLR1C'	-0.174334	other
'U2AF1L5|U2AF1'	-0.606763	other
'SND1'	-0.248493	other
'SRSF10'	-0.233567	other
'DIS3'	-0.234023	other
'POLD1'	-0.2016	other
'RBM17'	-0.609305	other
'KIF2C'	-0.150579	other
'HNRNPF'	-0.272032	other
'TTK'	-0.13619	other
'DNAAF5'	-0.180217	other
'USP7'	-0.0877376	other
'RPA1'	-0.145012	other
'SF3A3'	-0.25767	other
'CDK5RAP1'	-0.545445	other
'FKBP5'	-0.0472514	other
'ADAR'	-0.320511	other
'HNRNPH1'	-0.455814	other
'ELAVL1'	-0.137797	other
'TCERG1'	-0.247392	other
'STXBP2'	-0.113351	other
'MTA2'	-0.411775	other
'TYMS'	-0.352803	other
'DDX3X'	-0.244633	other
'TRIM28'	-0.370419	other
'LIG1'	-0.366393	other
'SLC29A1'	0.255861	other
'CTNND1'	-0.0602346	other
'IGF2R'	0.465626	other
'ANK1'	-0.0715872	other
'LASP1'	0.487908	other
'ERP29'	0.513265	other
'PKP3'	-0.00664298	other
'GOT2'	0.192097	other
'HDLBP'	-0.150954	other
'P4HB'	0.523473	other
'DEK'	-0.224308	other
'CSDE1'	-0.0430892	other
'NDC80'	-0.053625	other
'SERPINH1'	0.388368	other
'XRCC6'	-0.589851	other
'CDK6'	-0.312463	other
'TBRG4'	-0.326126	other
'RALY'	-0.303645	other
'PHB2'	0.432095	other
'CPSF2'	-0.000290026	other
'TFRC'	0.52178	other
'GTF2H2|GTF2H2C'	-0.422774	other
'PRIM2'	-0.0923113	other
'BTK'	0.438804	other
'PRPF8'	-0.0473507	other
'PDIA3'	0.389554	other
'PDIA6'	0.434318	other
'GANAB'	0.400987	other
'GCN1'	-0.160076	other
'HYOU1'	0.444607	other
'AIFM1'	0.337385	other
'DDX23'	-0.041521	other
'CANX'	0.528744	other
'MTIF2'	-0.514393	other
'IK'	-0.0815114	other
'SLC3A2'	0.449474	other
'SLC1A5'	0.459739	other
'SRRM2'	-0.412827	other
'MSH2'	-0.206007	other
'HADHA'	-0.248184	other
'SLC9A3R1'	0.326055	other
'PBK'	-0.188208	other
'STOML2'	-0.02206	other
'DNAJB11'	0.403662	other
'CDC2|CDK1'	-0.304725	other
'HSP90B1'	0.425794	other
'CPSF6'	0.109934	other
'LMAN1'	0.32678	other
'SSRP1'	-0.577248	other
'UBLCP1'	-0.114069	other
'RBM12'	-0.194368	other
'VDAC2'	0.514003	other
'PREP'	0.0886319	other
'SNRNP200'	-0.0496365	other
'ZC3HAV1'	-0.0107029	other
'ATP5A1'	0.376774	other
'CCT6A'	0.364736	other
'SRRT'	-0.238744	other
'EXOSC9'	0.184688	other
'SLC25A6'	0.369479	other
'UBA1'	-0.112585	other
'RPN1'	0.333656	other
'TRA2B'	-0.229729	other
'GPI'	0.354568	other
'LRRC40'	0.0516223	other
'EIF3I'	-0.0462285	other
'CCT7'	0.276516	other
'CCT5'	0.323898	other
'ZC3H15'	0.35748	other
'OLA1'	0.274231	other
'GDI2'	0.402402	other
'CALR'	0.595886	other
'AK2'	0.454238	other
'VCP'	0.398263	other
'FUBP3'	0.0342062	other
'CLCC1'	0.203313	other
'COPS2'	-0.103694	other
'VCL'	0.459351	other
'PDIA4'	0.324751	other
'SUPT5H'	0.0337885	other
'DLST'	0.347726	other
'CFAP20'	-0.120892	other
'SLC25A3'	0.410498	other
'CCT3'	0.25055	other
'SUPT6H'	0.128307	other
'HLTF'	-0.204013	other
'TXNDC5'	0.273166	other
'DARS2'	-0.0346725	other
'CHCHD3'	0.244259	other
'HPRT1'	0.200611	other
'MAP1B'	0.327501	other
'CBSL|CBS'	0.265173	other
'ERCC2'	-0.333614	other
'SHMT2'	0.28129	other
'PRKCSH'	0.655917	other
'DDOST'	0.37964	other
'ATP5B'	-0.203572	other
'RAB7A'	0.465391	other
'VDAC1'	0.511034	other
'HSPD1'	0.436751	other
'ALDOA'	0.525263	other
'DDX21'	0.100444	other
'CS'	-0.114431	other
'MPP1'	-0.150633	other
'KDM3B'	-0.246993	other
'LCP1'	0.4761	other
'DLD'	0.364169	other
'DDX17'	-0.161332	other
'PLOD3'	0.143955	other
'UGGT1'	0.400824	other
'SFPQ'	-0.197644	other
'DNAJB6'	-0.372475	other
'CCT4'	0.350325	other
'GARS'	0.365986	other
'TKT'	0.320724	other
'CHID1'	0.158578	other
'THOC2'	-0.687633	other
'RAB1A'	0.533449	other
'EIF2B1'	0.292803	other
'STT3B'	0.386372	other
'RANGAP1'	-0.0149358	other
'HADHB'	-0.380762	other
'PRPF4'	-0.139898	other
'LDHB'	0.553922	other
'ERP44'	0.412904	other
'GSPT1'	0.379578	other
'VDAC3'	0.585984	other
'PPID'	-0.0714307	other
'PKM'	0.403818	other
'ARMC6'	-0.0218729	other
'TK1'	0.166353	other
'STT3A'	0.412991	other
'CISD2'	0.255984	other
'ADH5'	0.391116	other
'ETFA'	0.167393	other
'CAPN1'	0.271214	other
'AHCY'	0.344234	other
'NSDHL'	0.215916	other
'EIF4B'	0.402526	other
'HSPA5'	0.459706	other
'ZC3HC1'	-0.244909	other
'HNRNPD'	0.535949	other
'ACTN4'	0.42815	other
'TCP1'	0.0528003	other
'LRPPRC'	-0.256047	other
'SDHA'	0.109192	other
'HDAC2'	-0.137729	other
'WARS'	0.340116	other
'HNRNPC'	-0.162371	other
'SPCS2'	0.30749	other
'CAPZB'	0.380081	other
'EXOSC8'	0.161072	other
'PHB'	0.231549	other
'UQCRFS1'	0.107959	other
'CSNK2B'	-0.247786	other
'ALDH9A1'	0.216305	other
'RAB18'	0.209877	other
'IMMT'	0.185409	other
'PSAT1'	0.317747	other
'LMAN2'	0.106286	other
'TRAP1'	0.379789	other
'PGK1'	0.458967	other
'CCT8'	0.285806	other
'RDX'	0.310377	other
'RAB14'	0.346752	other
'RPN2'	0.214146	other
'RAB1B'	0.232871	other
'PGD'	0.239261	other
'ACADVL'	0.209981	other
'CCT2'	0.116939	other
'RNMT'	0.107944	other
'POLR2E'	-0.0596716	other
'ABCE1'	0.252398	other
'RTFDC1'	-0.195484	other
'AFG3L2'	0.243485	other
'NAA50'	0.316445	other
'HARS'	0.199981	other
'GFPT1'	0.163108	other
'MAT2A'	0.231671	other
'GSR'	0.149496	other
'DCPS'	0.170519	other
'PLOD1'	0.0908288	other
'SLC25A5'	0.215281	other
'PDLIM1'	0.337645	other
'RAB11B'	0.338123	other
'FAH'	0.276618	other
'KPNA6'	-0.0855949	other
'CTTN'	0.537437	other
'CYB5R3'	0.44311	other
'TXNRD1'	0.267056	other
'BCLAF1'	-0.0676291	other
'DYNC1I2'	0.168649	other
'CUL4B'	0.183397	other
'IGF2BP3'	0.0680305	other
'PAICS'	0.438059	other
'ITGB1'	0.325053	other
'OGT'	-0.193849	other
'PFN1'	0.251419	other
'CAND1'	0.243048	other
'RAB10'	0.570009	other
'FHL3'	0.308455	other
'TIA1'	0.324361	other
'CAP1'	0.330708	other
'SEC61A1'	0.374998	other
'VAMP7'	0.156957	other
'EEF2'	0.440865	other
'THOP1'	0.0564891	other
'STAT5A'	-0.408221	other
'ACAT2'	0.186984	other
'CDK4'	-0.260615	other
'CAT'	-0.0252607	other
'ATP1A1'	0.238035	other
'NMT1'	0.19839	other
'VAPA'	0.18877	other
'GSTO1'	0.325139	other
'EWSR1'	0.0806692	other
'ACLY'	0.142913	other
'YARS'	0.09067	other
'TUBA4A'	-0.0366474	other
'PSMG2'	0.288137	other
'HSD17B10'	0.0816698	other
'AQR'	-0.0589184	other
'UAP1'	0.315551	other
'MAD2L1'	0.1972	other
'CPSF3'	-0.204454	other
'RAB35'	0.470418	other
'RAE1'	-0.152167	other
'FSCN1'	0.296073	other
'SARS'	0.279531	other
'PFKL'	0.0547405	other
'NAMPT'	0.255689	other
'DDB1'	0.194904	other
'CUL3'	0.0716743	other
'MT'	0.0242197	other
'EIF2S2'	0.361114	other
'MRPS27'	-0.685376	other
'SART1'	-0.113848	other
'EZR'	0.295323	other
'CDKAL1'	-0.336047	other
'HEMGN'	0.34854	other
'COLGALT1'	0.346259	other
'LOC102724023|A0A096LPI6|C21ORF33'	0.247595	other
'APEH'	0.0218606	other
'PFKP'	0.160176	other
'NCL'	-0.273074	other
'PDCL3'	-0.0451377	other
'PHGDH'	0.315835	other
'RIOK1'	0.330039	other
'EXOSC4'	0.119595	other
'SMS'	0.216498	other
'MAP4'	0.370933	other
'TRIM11'	-0.130132	other
'NAA15'	0.23807	other
'ISOC1'	0.192618	other
'TOR1AIP1'	0.406975	other
'PKLR'	0.285811	other
'PRDX4'	0.368851	other
'NARS'	0.390468	other
'KHSRP'	0.42048	other
'M6PR'	0.42023	other
'SLC16A1'	0.620529	other
'SSBP1'	0.398764	other
'HSPA9'	0.423821	other
'TGM2'	0.152777	other
'CDC42'	0.460566	other
'MDH1'	0.386593	other
'HNRNPUL2'	-0.138516	other
'TMEM43'	0.354193	other
'ARCN1'	0.169461	other
'G6PD'	0.252422	other
'LDHA'	0.458019	other
'NUP210'	0.336719	other
'GSS'	0.158125	other
'PSMA3'	-0.0900632	other
'SUGT1'	0.260581	other
'DCXR'	0.227421	other
'REEP5'	0.23816	other
'TRIM25'	-0.0660531	other
'PDXK'	0.414399	other
'IMPDH2'	0.343797	other
'MAPK1'	0.431526	other
'ZMPSTE24'	0.255232	other
'CD151'	0.410776	other
'TES'	0.215798	other
'ATAD3A'	-0.0383503	other
'TOMM34'	0.0321086	other
'AHCYL1'	0.273219	other
'ATP6V1B2'	0.129833	other
'ALDOC'	0.306637	other
'PSMD1'	0.250322	other
'ACOT7'	0.299641	other
'PSMA4'	-0.254566	other
'FAM192A'	0.173766	other
'IDH1'	0.0876708	other
'UBE2L3'	0.451997	other
'ANXA5'	-0.180355	other
'YWHAE'	0.370109	other
'NUP214'	-0.0954524	other
'VIM'	0.446481	other
'CSTB'	0.22113	other
'FXR1'	0.0491303	other
'SMC1A'	0.118808	other
'SRP9'	0.171411	other
'LONP1'	0.220083	other
'CD2AP'	0.239536	other
'HNRNPDL'	0.525196	other
'RRP9'	0.192896	other
'ILF3'	0.392021	other
'PSMC4'	0.015131	other
'FH'	0.179456	other
'EIF3E'	-0.198271	other
'SEPT2'	-0.0413835	other
'PNP'	0.086068	other
'MDH2'	0.512908	other
'AP2B1'	0.281654	other
'PPIB'	0.412757	other
'ATP6V0D1'	-0.285342	other
'SPAG5'	-0.114839	other
'CUL1'	0.196613	other
'GOT1'	0.315512	other
'HSD17B4'	0.0580305	other
'SART3'	0.0700083	other
'ILF2'	-0.0140791	other
'PCBP2'	-0.0443598	other
'PSME3'	0.379207	other
'ARPC2'	0.44556	other
'PSMB7'	0.0597184	other
'GLUD1'	-0.302887	other
'HNRNPA3'	-0.039339	other
'NR2F2'	0.0302998	other
'ASH2L'	-0.197913	other
'AARS'	0.366153	other
'PCYT1A'	-0.00218304	other
'RHOG'	0.187191	other
'RAB5C'	0.32152	other
'SMC3'	0.115242	other
'HK1'	0.0364881	other
'RNH1'	0.253368	other
'NNT'	-0.027709	other
'DHX15'	0.409022	other
'TACC3'	0.374243	other
'PARK7'	0.266473	other
'WDR61'	0.0459726	other
'MAGEA1'	-0.104184	other
'STIP1'	0.404366	other
'HCFC1'	0.116437	other
'DNAJC11'	0.185653	other
'RUVBL2'	-0.00708567	other
'ISYNA1'	-0.0912268	other
'DNAJC2'	0.16594	other
'SNAP23'	0.37167	other
'PPAT'	0.0814473	other
'PPME1'	0.257189	other
'OAT'	0.174471	other
'UPF1'	0.243319	other
'LAP3'	0.00558596	other
'BCAP29'	0.351253	other
'CAB39'	0.23918	other
'TPI1'	0.368659	other
'MRPS22'	-0.462093	other
'CORO1C'	0.318191	other
'SEPT9'	0.033533	other
'CTSD'	0.265799	other
'ABCF1'	0.214708	other
'DYNC1H1'	0.221198	other
'EIF2S1'	0.216771	other
'HMGCS1'	0.236089	other
'NOL7'	0.147842	other
'NDUFA4'	0.39582	other
'TPR'	-0.0652421	other
'TRAF2'	0.229417	other
'TMEM109'	0.167755	other
'TBCA'	0.374882	other
'APRT'	0.366758	other
'DNM1L'	0.34473	other
'DNMT1'	0.273798	other
'ETF1'	0.20807	other
'XPO7'	0.239874	other
'ALDH1A2'	0.045123	other
'CDC37'	0.308927	other
'FLOT2'	0.132292	other
'NUDT5'	0.232021	other
'NANS'	0.203943	other
'HNRNPR'	-0.150573	other
'UROD'	0.269008	other
'SEPT7'	0.263252	other
'HNRNPAB'	0.413692	other
'ACIN1'	-0.193961	other
'TRMT1'	-0.0168097	other
'HSPBP1'	0.0267506	other
'CAPRIN1'	0.485816	other
'MCM4'	-0.107243	other
'EMC1'	0.189642	other
'NAE1'	-0.1205	other
'ASNS'	0.342508	other
'CARS'	0.0188171	other
'SLC2A1'	0.491028	other
'CARM1'	0.182368	other
'UNC45A'	-0.248201	other
'BAG2'	-0.0622192	other
'RNF114'	0.255143	other
'TROVE2'	0.259961	other
'NCAPG'	0.00297624	other
'YRDC'	0.0417576	other
'RHOA'	0.447336	other
'PCBP1'	0.0635661	other
'BCAP31'	0.421171	other
'EIF6'	0.401632	other
'TFG'	0.434869	other
'SRSF9'	0.138651	other
'PRMT5'	0.274941	other
'PCYT2'	0.143981	other
'PICALM'	0.204744	other
'THUMPD1'	0.196328	other
'MCM3'	-0.200166	other
'PPP2R1A'	0.230223	other
'ACTR3'	-0.134521	other
'UQCRC2'	-0.607036	other
'PSMA6'	0.128419	other
'TAF7'	0.0805293	other
'CRYZ'	0.0322286	other
'MSN'	0.280419	other
'RAN'	0.517724	other
'KIF22'	-1.12209	other
'CUL5'	0.260496	other
'PAK2'	0.295539	other
'ANXA4'	-0.458083	other
'RBMX'	-0.366357	other
'EIF2S3'	-0.0597978	other
'SRSF2'	0.493825	other
'PCNA'	0.218963	other
'FAF1'	0.279671	other
'SMAP2'	-0.287298	other
'RAB2A'	0.385186	other
'IPO5'	0.336479	other
'NDUFB11'	0.0220965	other
'CNN2'	-0.116043	other
'UCK2'	0.0122716	other
'WASF2'	0.104569	other
'PRDX3'	0.258215	other
'PGAM1'	0.123259	other
'RABGGTB'	-0.266149	other
'APIP'	0.228833	other
'PPIE'	-0.17828	other
'PNPT1'	-0.190004	other
'API5'	0.273196	other
'EHD1'	0.0498828	other
'PRMT1'	0.237395	other
'LMNA'	0.21204	other
'CNBP'	0.432813	other
'EIF4G2'	-0.114734	other
'ADSS'	0.251332	other
'ABCF3'	-0.00211854	other
'PSMD5'	0.136094	other
'CTPS2'	-0.0870468	other
'ETFB'	-0.0674397	other
'ACADM'	0.266505	other
'PSMB5'	0.161859	other
'TMED9'	0.452925	other
'TUBB'	0.449384	other
'PLIN3'	0.410605	other
'RBM42'	0.235578	other
'METAP2'	0.2226	other
'CNDP2'	0.202754	other
'RRM1'	0.370304	other
'FASN'	0.0953294	other
'FDPS'	-0.311569	other
'HSP90AA1'	0.383331	other
'PRRC2C'	0.429051	other
'DBN1'	0.0153593	other
'NDUFAF3'	0.194599	other
'TPX2'	0.497577	other
'CTPS1'	-0.0222707	other
'MKI67'	-0.188006	other
'GPS1'	-0.175962	other
'IDH3A'	0.216142	other
'NPEPPS'	0.196636	other
'C9ORF78'	0.232597	other
'ENO1'	0.51372	other
'FARSB'	0.158525	other
'DRG1'	0.125785	other
'HNRNPA2B1'	0.025687	other
'NUFIP2'	0.234711	other
'TSN'	0.0601329	other
'PCMT1'	0.186243	other
'NUDC'	0.286855	other
'PSMA2'	0.0598017	other
'SOD1'	0.458031	other
'PSMA7'	-0.301539	other
'HSPA4'	0.302383	other
'PRDX6'	0.31077	other
'PSMC6'	0.132422	other
'UFD1L'	0.20315	other
'SAR1A'	0.129135	other
'RUVBL1'	0.382891	other
'ACACA'	-0.140504	other
'PSMC5'	0.24683	other
'FLOT1'	0.0122746	other
'ADSL'	0.118945	other
'EIF2A'	0.152358	other
'PDHA1'	-0.322915	other
'EIF3H'	-0.169985	other
'FLNC'	0.260327	other
'BUB3'	0.316122	other
'UBE2S'	0.0365463	other
'DPP3'	0.22073	other
'PSMC3'	0.228802	other
'PSMB6'	0.182875	other
'POR'	0.25796	other
'PTGES2'	0.0674978	other
'NCAPD2'	0.00981507	other
'RAD50'	0.0664163	other
'EIF5B'	0.215118	other
'TSNAX'	0.0510031	other
'SLC7A5'	0.190558	other
'EIF3M'	-0.142189	other
'ESYT1'	-0.0449948	other
'COPB1'	0.0226904	other
'CENPF'	-0.138928	other
'SSB'	0.161207	other
'COPG2'	0.0813228	other
'ASNA1'	0.0413418	other
'SEC24C'	0.141156	other
'SRSF1'	0.198872	other
'SNRPA1'	0.25057	other
'COPZ1'	0.0836912	other
'SMNDC1'	0.252897	other
'SNRPA'	0.560999	other
'EIF4A3'	-0.0994707	other
'HBE1'	0.173609	other
'MAGEC1'	0.0610706	other
'ARPC4'	-0.355277	other
'YME1L1'	0.114587	other
'ANKHD1'	0.00343555	other
'NARF'	-0.0712949	other
'TIMM23'	0.0387997	other
'PSMG1'	0.0422962	other
'NDUFA12'	-0.423482	other
'GSTP1'	0.51641	other
'TXN'	0.490279	other
'CALU'	0.542287	other
'PLD3'	0.161523	other
'BSG'	0.436634	other
'BZW1'	-0.0338754	other
'SERBP1'	0.439291	other
'SUCLG2'	0.0731858	other
'CNOT1'	-0.172634	other
'GIGYF2'	-0.0796293	other
'SRSF5'	-0.144417	other
'PSMD14'	-0.105246	other
'CMBL'	0.463559	other
'CIRBP'	0.456371	other
'HMGB1'	0.578565	other
'TCEA1'	0.220369	other
'PSMD2'	0.161483	other
'MCM5'	0.0640572	other
'GHITM'	0.134094	other
'ARF3|ARF1'	0.358283	other
'GNAI3'	0.234955	other
'DLAT'	0.227497	other
'DUT'	0.444206	other
'TRAFD1'	0.371072	other
'BLVRA'	0.290844	other
'AP2A1'	-0.0588953	other
'PPA1'	0.290525	other
'SRSF7'	0.0167333	other
'HSP90AB1'	0.400461	other
'LGALS1'	0.295781	other
'RHEB'	0.307215	other
'PSMC1'	0.119321	other
'SNRNP70'	0.168911	other
'MORF4L1'	-0.395669	other
'ELP4'	0.125773	other
'GFM1'	-0.13872	other
'FUBP1'	0.206151	other
'ACO2'	0.0693869	other
'PDCD6IP'	-0.00152111	other
'PABPC1'	0.210332	other
'PSMD6'	0.263455	other
'RAB27A'	0.101548	other
'GABARAPL2'	0.333305	other
'SLBP'	-0.273143	other
'UNC13D'	-0.121787	other
'PUF60'	0.0250542	other
'PSMD3'	-0.0778141	other
'SNU13'	0.0369529	other
'PPP6R3'	0.203016	other
'RPL10A'	0.136655	other
'PCM1'	0.19274	other
'GOLGA2'	-0.0896676	other
'MARS'	0.244666	other
'VPS26A'	-0.0420693	other
'DNAJC7'	0.0719336	other
'KARS'	0.0649097	other
'DFFA'	0.201769	other
'EPB41'	0.206482	other
'ECHS1'	0.0349388	other
'MRPL40'	-0.286354	other
'SNRNP40'	-0.176877	other
'PRDX2'	0.409948	other
'COMT'	0.421389	other
'CLTA'	0.329095	other
'SSR4'	0.4335	other
'MCM6'	0.0538334	other
'HSPA4L'	0.19423	other
'PPOX'	0.227562	other
'FOXRED1'	-0.333256	other
'ARPC3'	-0.102923	other
'SRSF3'	0.455099	other
'TMED2'	0.253057	other
'EIF4G1'	-0.0130157	other
'PPIH'	0.169434	other
'BTF3'	0.438219	other
'RNASEH2A'	-0.0651261	other
'WBP2'	0.342937	other
'RPS7'	-0.137066	other
'ATIC'	0.0286794	other
'RTN4'	0.011128	other
'PTPN1'	0.199061	other
'RRM2'	0.176732	other
'EIF5'	0.0378477	other
'RPL12'	0.287573	other
'SF3A1'	-0.0596253	other
'CTNNA1'	0.251967	other
'HIST1H1C'	0.371644	other
'EIF3J'	0.338841	other
'CCNB2'	0.00220397	other
'PTGES3'	0.0900746	other
'RAB3GAP2'	0.187106	other
'MVD'	-0.0272767	other
'PSMC2'	0.21627	other
'SKP1'	0.360839	other
'LRRC47'	0.100301	other
'BST2'	-0.0861112	other
'LIMS1'	0.136709	other
'TFAM'	0.219873	other
'SF3A2'	-0.338231	other
'NAP1L4'	0.258281	other
'P4HA1'	0.315301	other
'GTSF1'	0.0550694	other
'ANKRD17'	0.00215057	other
'CCAR1'	0.101904	other
'RANBP1'	0.494823	other
'PGRMC1'	0.272242	other
'LYPLA1'	0.0634331	other
'LRBA'	0.270279	other
'PSME1'	0.0805964	other
'USP5'	0.349372	other
'ATP5F1'	0.0437416	other
'NUMA1'	0.285409	other
'LAMP1'	0.0769387	other
'GRB2'	0.260079	other
'SARNP'	0.29922	other
'ANXA2'	0.304124	other
'SKIV2L2'	0.144477	other
'SRSF6'	0.0164515	other
'COPS5'	0.223585	other
'LSM12'	0.110274	other
'KIF11'	0.0897014	other
'MYH9'	0.369038	other
'PSMD12'	0.0207136	other
'NAA10'	0.0578559	other
'PITHD1'	0.0958929	other
'ATP6V1A'	-0.159352	other
'DDX6'	0.146631	other
'HINT1'	0.343316	other
'ST13'	0.303228	other
'UBAP2L'	0.349192	other
'U2AF2'	0.159787	other
'RCC2'	0.301866	other
'IGF2BP1'	0.0221418	other
'SMC4'	-0.00470898	other
'COX4I1'	0.0351674	other
'ADK'	0.300418	other
'KIF5B'	0.0712964	other
'AAR2'	0.0190308	other
'GRPEL1'	0.107759	other
'YWHAQ'	0.455176	other
'AGK'	0.0291858	other
'G3BP2'	0.339052	other
'PRDX5'	0.330128	other
'ACAT1'	0.164253	other
'RPL28'	-0.115929	other
'HSDL2'	0.0763126	other
'LRRC59'	0.288449	other
'PPP2R4'	0.147178	other
'SMU1'	0.18614	other
'TMPO'	0.0649462	other
'REXO2'	0.109026	other
'MCM2'	0.0860745	other
'PSMD8'	0.0936974	other
'GLS'	-0.456281	other
'FDFT1'	0.175382	other
'PEBP1'	0.319294	other
'PSIP1'	0.261742	other
'TXLNA'	0.296183	other
'HSPB1'	0.0288282	other
'TMX2'	0.276	other
'HADH'	0.272875	other
'ECH1'	-0.0261404	other
'ATP5C1'	-0.366233	other
'NOP58'	-0.425346	other
'SMC2'	0.0737019	other
'LRPAP1'	0.172465	other
'NMD3'	0.278962	other
'CLTC'	0.0749833	other
'RPS11'	-0.278541	other
'RPS20'	0.0488404	other
'RPL9'	0.281587	other
'SYNCRIP'	0.0773145	other
'FTH1'	0.0242479	other
'DNM2'	0.0155431	other
'EIF3K'	-0.475732	other
'ZC3H14'	-0.124423	other
'ADD2'	0.0828857	other
'NUDT21'	0.365865	other
'SRSF4'	0.022166	other
'ATP5L'	-0.188712	other
'EHD4'	0.0835931	other
'BZW2'	0.235396	other
'VPS35'	0.254796	other
'ANXA1'	0.000552548	other
'HSPA8'	0.267403	other
'GALE'	0.00599774	other
'MTHFD1L'	-0.191124	other
'SBDS'	0.0774216	other
'PSMB2'	-0.200651	other
'ACTR2'	-0.0102393	other
'RPL23'	-0.146811	other
'CPSF7'	0.0147355	other
'PSMA1'	-0.0843793	other
'RPS27'	-0.293358	other
'G3BP1'	-0.00904176	other
'RPS18'	-0.201182	other
'SLK'	0.0177188	other
'DNAJB4'	0.00610732	other
'PSMD4'	0.218824	other
'PAFAH1B3'	-0.000883269	other
'SEPT11'	0.170374	other
'SNRPD3'	0.0399033	other
'SF1'	0.279604	other
'QARS'	0.0396041	other
'PFDN1'	0.327132	other
'TIMM44'	0.263854	other
'ATP2A2'	0.183489	other
'ANXA11'	-0.056098	other
'HBZ'	0.337921	other
'LMNB1'	0.0355332	other
'SYNGR2'	0.335766	other
'CDK2'	0.0755048	other
'SNRPD2'	0.162687	other
'ATL2'	0.179163	other
'GALNT2'	0.304045	other
'HNRNPK'	0.117475	other
'AURKA'	-0.0581927	other
'CYP51A1'	-0.0901488	other
'MTHFD2'	0.150055	other
'HNRNPU'	-0.0016764	other
'SEC13'	-0.201032	other
'HIST1H4A'	-0.35996	other
'UBE2M'	0.315634	other
'EDC3'	0.224427	other
'NAPA'	0.205976	other
'NUSAP1'	0.348378	other
'TCOF1'	0.335452	other
'GLRX3'	0.124803	other
'ABCF2'	0.280146	other
'UBAC1'	-0.155705	other
'TARS'	0.223043	other
'NDUFS1'	-0.621906	other
'TXNL1'	-0.275228	other
'CHMP1A'	0.296177	other
'RAD23B'	0.179499	other
'MGEA5'	-0.212786	other
'YWHAG'	0.291152	other
'POLR2B'	0.0320172	other
'TOMM70'	0.0609426	other
'SFXN1'	0.324581	other
'COPS6'	-0.302054	other
'RPL13A'	-0.0613634	other
'DARS'	0.326231	other
'STX3'	0.20176	other
'DNAJA1'	0.217931	other
'SNX2'	-0.0192455	other
'AASDHPPT'	-0.00155157	other
'LBR'	0.257543	other
'GNB1'	0.0848908	other
'FLNB'	0.416469	other
'YWHAH'	0.0498889	other
'CCNA2'	0.0692218	other
'NACA'	0.439936	other
'SET'	0.467776	other
'PAIP1'	0.0306427	other
'COPB2'	0.0860603	other
'VPS29'	0.192423	other
'CLIC1'	0.38266	other
'SBNO1'	-0.158162	other
'SEC22B'	0.356702	other
'NSFL1C'	0.095483	other
'YWHAZ'	0.382591	other
'EEF1A1|EEF1A1P5'	0.473995	other
'SPTA1'	0.113692	other
'ANKMY2'	0.0428023	other
'RNF181'	0.0517122	other
'NUCB1'	0.324885	other
'EIF3A'	0.0647231	other
'EIF5A'	0.0723449	other
'CXORF56'	0.0546267	other
'EIF3L'	0.254447	other
'SERINC1'	0.368215	other
'NUCKS1'	0.242795	other
'FAM129A'	0.123625	other
'AKR1A1'	0.109986	other
'NUP153'	0.0295784	other
'BRK1'	0.183643	other
'POLR2A'	0.0489696	other
'HMBS'	-0.610335	other
'TBCC'	0.109029	other
'EIF3CL|EIF3C'	-0.0872945	other
'CAD'	0.117915	other
'GATA1'	0.0709017	other
'FAM49B'	0.23083	other
'RBM3'	-0.0231811	other
'RPL14'	-0.357796	other
'HMMR'	0.00780922	other
'PTRF'	0.268988	other
'HDGF'	0.360489	other
'SEC31A'	0.0888951	other
'RPL34'	-0.256441	other
'MPG'	0.148214	other
'EIF3B'	0.045801	other
'PYCR1'	0.0845386	other
'DDX1'	-0.0365213	other
'RPS14'	-0.328225	other
'ZRANB2'	0.438899	other
'SF3B1'	0.0992203	other
'ZNF207'	0.218205	other
'RPLP0'	0.38124	other
'HMGN2'	0.67967	other
'CLNS1A'	0.213175	other
'ADAM10'	0.233022	other
'PSMB4'	0.0668558	other
'TRIP6'	0.252488	other
'RPSA'	0.182645	other
'SH3GL1'	0.218484	other
'NOLC1'	0.191772	other
'POLD2'	-0.221902	other
'AGPS'	-0.166396	other
'HSPA1B|HSPA1A'	0.158023	other
'PABPN1'	0.0867052	other
'STMN1'	0.646258	other
'YBX1'	0.211067	other
'LETM1'	-0.233986	other
'SAFB2'	0.046026	other
'OPA1'	0.254162	other
'TIMM50'	0.0498686	other
'XPO1'	0.103862	other
'RHOXF2B|RHOXF2'	-0.0660426	other
'PHF6'	0.15459	other
'BUB1B'	-0.117253	other
'USO1'	0.0747371	other
'AHNAK'	0.368508	other
'RBBP4'	0.0869443	other
'CCDC124'	0.139537	other
'SRP68'	0.0725736	other
'VAMP8'	0.24291	other
'LMNB2'	-0.0238703	other
'NUP107'	-0.275457	other
'AP3B1'	0.0844321	other
'LUC7L3'	0.220664	other
'DDI2'	0.260626	other
'DDX19A'	0.082304	other
'ATP6AP1'	0.398649	other
'ATP5D'	-0.308917	other
'RFC2'	-0.0130425	other
'WDR1'	0.101889	other
'ZWINT'	-0.0916817	other
'DNAJA2'	0.185295	other
'PFDN2'	0.212729	other
'RPAP3'	0.119553	other
'EIF4A1'	-0.033785	other
'RPS12'	0.15085	other
'NDUFS3'	-0.141298	other
'USP14'	0.229197	other
'PDAP1'	0.224771	other
'CPNE3'	0.209787	other
'ARHGAP1'	0.32655	other
'CFL1'	0.397982	other
'CNOT10'	-0.282994	other
'LSM8'	0.127573	other
'YWHAB'	0.0418424	other
'CSNK1A1'	0.10779	other
'RACK1'	-0.122862	other
'EDC4'	-0.012712	other
'RPS8'	-0.586726	other
'PSMD13'	-0.156211	other
'SRM'	0.148038	other
'FECH'	0.119347	other
'UBE2N'	0.210626	other
'PPIA'	0.210285	other
'PRPF19'	0.0538653	other
'RTCB'	-0.0854791	other
'DIAPH1'	0.30975	other
'TAGLN2'	0.222599	other
'FKBP8'	0.152878	other
'NUDCD1'	0.0445392	other
'MRI1'	0.0494146	other
'RFC4'	0.173567	other
'LSM14A'	0.191196	other
'EPRS'	-0.0531349	other
'CIAPIN1'	0.0445336	other
'NHP2'	-0.0746076	other
'PLEC'	-0.0398742	other
'USP15'	0.218393	other
'SQLE'	0.168315	other
'SUB1'	0.289311	other
'UTP4'	-0.263267	other
'UBR4'	0.0940515	other
'COTL1'	0.245417	other
'STAU2'	0.244988	other
'TMEM33'	0.259796	other
'HBS1L'	0.173391	other
'TXNDC9'	-0.0213513	other
'NUDT4'	-0.0622189	other
'RPL19'	-0.0684164	other
'HGS'	0.0576481	other
'ZNF330'	0.181888	other
'COPE'	-0.0608106	other
'NUP93'	-0.17321	other
'ATXN10'	0.0596537	other
'ETNK1'	0.150033	other
'IDE'	0.0872248	other
'RAD21'	0.0404524	other
'FKBP4'	0.235092	other
'CCNB1'	0.137061	other
'HYPK'	0.00202264	other
'SNRPB2'	0.205377	other
'RPL22'	-0.125011	other
'OTUB1'	0.204693	other
'DYNC1LI1'	0.110739	other
'CACYBP'	0.240702	other
'ARFGAP2'	0.0569863	other
'CAPG'	0.179807	other
'SRP54'	0.266483	other
'CKAP5'	0.201452	other
'GNL1'	-0.0112502	other
'PSMB1'	-0.246656	other
'NSF'	0.00692443	other
'SF3B3'	0.122537	other
'TNPO3'	0.0956221	other
'UBA2'	-0.015694	other
'RPL7A'	-0.531222	other
'LSM2'	0.0471768	other
'ATP6V1E1'	0.0812651	other
'TSG101'	-0.0251138	other
'LARP1'	0.15087	other
'NUP133'	-0.258271	other
'GAPVD1'	0.240485	other
'ZPR1'	0.0452974	other
'TUBG1'	0.136527	other
'XPO5'	0.0872666	other
'RARS'	-0.00129319	other
'CLUH'	0.214716	other
'CDC123'	0.280538	other
'SUCLG1'	0.0381587	other
'KPNB1'	0.118883	other
'CSE1L'	0.0342427	other
'RFC3'	0.107289	other
'CHEK1'	-0.0250679	other
'IPO7'	0.124389	other
'POMP'	0.151951	other
'LARS'	0.0254831	other
'RQCD1'	-0.131547	other
'GLUL'	0.30512	other
'PSMD7'	-0.0684252	other
'IDH3B'	-0.110253	other
'NUP205'	-0.111001	other
'HNRNPA1'	0.165588	other
'IARS'	-0.00491179	other
'EIF3G'	0.204413	other
'MYL4'	0.277536	other
'YTHDF2'	0.0390868	other
'TMEM214'	-0.0919518	other
'SQSTM1'	0.149665	other
'SRRM1'	0.136136	other
'NASP'	0.299325	other
'TBL3'	-0.00784402	other
'EIF2B3'	-0.393034	other
'ANP32A'	0.103252	other
'EIF4A2'	0.0741294	other
'ARL2'	0.289309	other
'UBA6'	0.00960052	other
'ACSL3'	0.112475	other
'IQGAP1'	0.21623	other
'TLN1'	0.179463	other
'CRKL'	0.0971039	other
'MYL6'	-0.400462	other
'VPS52'	0.0301339	other
'RRBP1'	0.567804	other
'HUWE1'	0.283596	other
'WDR36'	0.133086	other
'COPA'	0.106654	other
'SNAP29'	0.218391	other
'SRPK1'	0.1011	other
'TALDO1'	0.0148766	other
'RPS5'	-0.528883	other
'HTATIP2'	0.141999	other
'SUPV3L1'	-0.0506433	other
'NCBP1'	-0.295938	other
'MAPRE1'	0.268034	other
'MIA3'	0.154217	other
'AIMP1'	0.0892733	other
'PUM1'	0.0976608	other
'RFC5'	0.0869553	other
'MFN2'	0.2358	other
'SNW1'	0.152816	other
'MACF1'	0.158965	other
'PPP4C'	0.403902	other
'CORO1B'	0.172088	other
'RPRD1B'	-0.0770593	other
'RBBP5'	-0.875375	other
'OXSR1'	0.0440573	other
'ATXN2L'	-0.0168749	other
'PPP1R12A'	0.172854	other
'TMOD3'	0.173349	other
'WBSCR22'	0.151328	other
'HAT1'	0.0912819	other
'CSTF2T'	-0.021818	other
'PSMD11'	-0.0260953	other
'BAT3|BAG6'	-0.0180436	other
'PCNP'	0.108599	other
'PABPC4'	0.100489	other
'RPS10'	0.0156569	other
'SAE1'	-0.189976	other
'RPL3'	-0.703551	other
'JUP'	0.0069748	other
'KHDRBS1'	0.124965	other
'ZNF622'	0.333965	other
'SCD'	0.185372	other
'DDX39B'	0.246039	other
'MTPN'	0.210353	other
'NUP188'	0.0299466	other
'TNPO1'	0.260938	other
'AP2M1'	0.0934325	other
'PGAM5'	0.0578136	other
'FERMT3'	0.0689669	other
'PGM3'	0.0392501	other
'CBX3'	0.111241	other
'VPS51'	-0.0818655	other
'CKB'	0.0971385	other
'MCM7'	-0.209076	other
'PIP4K2A'	-0.0280398	other
'EEF1D'	0.230573	other
'NUP155'	-0.39923	other
'ANXA7'	0.192982	other
'RPS9'	-0.122108	other
'RPL5'	0.15374	other
'PA2G4'	0.191915	other
'SAMSN1'	0.158904	other
'DNAJC8'	0.251972	other
'LYN'	0.0104044	other
'PRKDC'	0.0767483	other
'HK2'	0.0698945	other
'EIF4H'	0.191097	other
'CHORDC1'	0.262179	other
'DHX9'	0.208155	other
'FLNA'	0.181377	other
'SRPRB'	0.0527361	other
'OTUD6B'	0.0227893	other
'ANAPC7'	-0.126567	other
'DKC1'	-0.148091	other
'ARMC1'	0.0952356	other
'BAIAP2'	0.0631345	other
'PRKAR2A'	0.0979521	other
'RPA2'	0.0369697	other
'PCK2'	-0.151019	other
'EPS15'	-0.234508	other
'GMPS'	0.155621	other
'NUP98'	0.309059	other
'RPS3A'	-0.389465	other
'NPM1'	0.11789	other
'RPL31'	-0.0734651	other
'PPP1CA'	0.0602738	other
'DSTN'	-0.00914615	other
'AUP1'	0.00018256	other
'RPL11'	-0.623497	other
'DSG2'	-0.0374771	other
'RPS3'	-0.171175	other
'AP1G1'	0.110816	other
'H2AFX'	-0.129836	other
'ANP32B'	0.21931	other
'DCTN2'	-0.0438802	other
'E7EQ34|GOSR2'	0.102376	other
'TUFM'	0.0521004	other
'NAP1L1'	0.0774355	other
'GART'	0.07055	other
'ENDOG'	0.0635939	other
'BLVRB'	0.141064	other
'DPM1'	0.0409371	other
'THOC3'	-0.0501095	other
'VARS'	0.0433301	other
'PSMA5'	-0.415345	other
'SPTB'	-0.0366777	other
'GTPBP1'	0.040751	other
'KPNA4'	-0.0270836	other
'RPS6'	-0.127177	other
'PLK1'	0.0969603	other
'NRDC'	0.117054	other
'SRP72'	-0.0620258	other
'PPIF'	0.180681	other
'MORF4L2'	0.117024	other
'EFTUD2'	0.172409	other
'SPTBN1'	0.110071	other
'NDUFV1'	-0.344576	other
'SAFB'	0.139762	other
'STK26'	0.0464218	other
'RPL23A'	0.115035	other
'RPL24'	-0.364988	other
'CDK5RAP3'	-0.318052	other
'RBM8A'	-0.0348772	other
'WDR12'	0.0177116	other
'PMPCB'	0.0766614	other
'SPTLC1'	0.138844	other
'CT45A10'	0.0490591	other
'DNAJB1'	0.134107	other
'KIF2A'	0.189639	other
'PMPCA'	-0.0438941	other
'UBE4B'	-0.167188	other
'FAF2'	-0.160952	other
'USP10'	0.110609	other
'MYH10'	0.0454341	other
'EEF1G'	0.149707	other
'ARHGDIA'	0.244026	other
'RPS2'	-0.120418	other
'RBBP7'	0.184039	other
'MTHFD1'	-0.0783119	other
'FARSA'	-0.294827	other
'IPO9'	0.0650917	other
'HSPH1'	0.0911965	other
'SNX6'	0.0419413	other
'SF3B2'	0.032034	other
'TCEB1'	0.13947	other
'RPS28'	0.203247	other
'EEF1E1'	-0.0336181	other
'USP39'	0.171816	other
'TUBA1C|TUBA1B|TUBA1A'	0.462189	other
'B2M'	0.608493	other
'GAPDH'	0.491834	other
'HSPE1_3'	0.375626	other
'UBB|UBC|RPS27A|UBA52'	0.520662	other
'MMADHC'	-0.591359	other
'RBM4|RBM4B'	-0.303534	other
'EIF1AY|EIF1AX'	0.31082	other
'NCOA4'	-0.386681	other
'H3F3B|H3F3A'	-0.63453	other
'H3BN98|RPS15A'	0.363695	other
'TUBB4B'	0.331093	other
'MAP1LC3B2|MAP1LC3B|MAP1LC3A'	0.253168	other
'UBE2V1'	0.21012	other
'NFE2'	-0.711522	other
'JUN'	-0.492824	other
'AKR1C1'	-0.221319	other
'M0QZK8|GGCT'	0.27695	other
'ABHD14A|ACY1'	-0.239117	other
'E7EVH7|KLC1'	0.229038	other
'C7ORF55|LUC7L2'	0.107759	other
'EIF1'	0.224712	other
'HIST1H3A|HIST3H3|HIST2H3A'	-0.182738	other
'MAGOHB'	0.0964803	other
'NOMO1|NOMO3|NOMO2'	0.105805	other
'DTL'	-0.127108	other
'ECI1|DCI'	0.120718	other
'HBG2'	-0.0793273	other
'CSNK2A1|CSNK2A3'	-0.0669271	other
'PPP2CB|PPP2CA'	0.078675	other
'MBNL1|MBLL|MBNL2'	0.0395518	other
'PTBP1_5'	0.0249537	other
'BUB1'	-0.0336555	other
'RPL36A|RPL36AL'	0.0336824	other

## Sheet: Figure4E
DESCRIPTION OF THE DATA
	gene_name : protein identifier
	log2_HS5h_to_preshock : log2-transformed ratio of protein intensity in the solube fraction between five hours of recovery from heat shocked and pre-shock control
	log2_mRNA_from_PMID28811569 : log2-transformed control-ratio of mRNA levels after heat shock. Data from Vihervaara et al. 2017 PMID: 28811569
gene_name	log2_HS5h_to_preshock	log2_mRNA_from_PMID28811569
'TARDBP'	0.191317	-0.78101
'KIFC1'	-0.208988	-1.62238
'NOSIP'	0.373275	-0.344689
'KDM1A'	0.0467047	-1.00356
'GTF2I'	0.0710643	-0.414131
'MSH6'	0.192137	-0.826779
'PARP1'	0.137704	-0.954866
'KPNA2'	0.171768	-1.75339
'RCC1'	0.264115	1.14182
'PRPF6'	0.39385	-0.395527
'XRCC5'	0.517135	-1.34083
'NSUN2'	0.492231	-1.15131
'CDC45'	-0.0698995	0.115147
'FEN1'	0.320525	-1.41346
'NONO'	0.583637	-0.957472
'PRC1'	0.0286769	0.13776
'HNRNPL'	0.646294	-0.807137
'POLR1C'	-0.214357	-0.213063
'PPM1G'	0.0474382	-0.109372
'SMARCA4'	0.0264094	-0.745165
'HNRNPA0'	0.268412	-2.05921
'MATR3'	0.215208	-0.581431
'ZNHIT6'	0.12639	-0.972513
'ANLN'	0.619969	1.52695
'RCOR1'	0.34375	-0.530065
'HNRNPM'	0.482701	-0.545439
'USP48'	-0.107622	-0.427539
'RANBP2'	0.230802	-0.823451
'U2AF1L5|U2AF1'	0.324305	NA
'SND1'	0.367348	-0.0463091
'SRSF10'	0.325462	-1.55352
'DIS3'	0.327476	-1.0963
'PRPF40A'	-0.208343	-0.518225
'ZC3H11A'	0.301374	-0.697104
'HNRNPH3'	0.0229267	-0.908113
'DHFR'	0.136846	-0.676796
'PRPF31'	0.43032	-0.150655
'POLD1'	0.168637	-0.202346
'CDC5L'	0.193339	-1.37179
'CDC73'	-0.0613137	-0.585965
'SAP18'	0.378154	-0.928248
'RBM17'	-0.14351	-0.375225
'UHRF1'	0.153246	0.362518
'FANCI'	0.213177	-0.343656
'EXOSC10'	0.374834	-0.964245
'KIF2C'	0.353574	-1.20937
'HNRNPF'	0.555792	-0.525282
'TTK'	0.254991	-0.633916
'TRA2A'	0.282066	-0.748167
'DDX42'	0.333486	-0.573812
'DNAAF5'	0.0291439	-0.896299
'HTATSF1'	0.502496	-0.388347
'USP7'	0.20043	-0.718768
'RBM39'	0.407705	-1.10765
'RPA1'	0.620503	0.068268
'SF3A3'	0.378109	-0.52602
'CDK5RAP1'	0.0572587	-0.275197
'PRAME'	-0.385174	0.178423
'GSE1'	0.384655	-0.67753
'ARID3A'	0.133987	0.251928
'FKBP5'	0.514153	-2.06937
'SMARCA5'	0.280071	-0.332506
'CHD4'	0.306235	-0.835446
'BYSL'	0.0881036	-0.155113
'SON'	0.305725	-0.816699
'DDX5'	0.20869	-1.76891
'DPF2'	-0.0119336	0.216287
'ZC3H18'	0.147766	-0.126361
'ADAR'	0.436651	-0.247877
'HNRNPH1'	0.336889	-1.069
'ELAVL1'	0.260743	-0.0323383
'TCERG1'	0.481259	-0.892537
'STXBP2'	0.187768	-0.818277
'MTA2'	0.378311	-0.00632668
'USP11'	-0.527058	-0.463937
'NSUN5'	0.204056	-0.641935
'LAS1L'	-0.26551	-1.03757
'ZMYND8'	-0.0758215	-0.207203
'TYMS'	0.276933	-1.18985
'DDX3X'	0.421948	-1.6665
'TRIM28'	0.626722	-1.19637
'PPIL2'	0.0207856	-0.871344
'LIG1'	0.622842	-0.6849
'SLC29A1'	0.624108	0.320149
'CTNND1'	0.333448	0.0441759
'RBM25'	0.251074	-0.703608
'IGF2R'	0.736398	-0.0234182
'TOP1'	0.409031	1.26066
'ANK1'	0.164469	0.163826
'LASP1'	0.847054	-0.318773
'ERP29'	1.02326	0.342982
'PKP3'	0.442028	-0.855471
'GOT2'	0.613357	-0.821842
'HDLBP'	0.343442	-0.54505
'P4HB'	0.9735	-0.236465
'DEK'	0.55362	-0.597987
'CSDE1'	0.636321	-1.31693
'NDC80'	0.391491	-1.19181
'SERPINH1'	1.48829	4.72782
'XRCC6'	0.261391	-0.691344
'CDK6'	0.173041	-1.21142
'TBRG4'	0.189919	-0.847213
'RALY'	0.488766	-0.0995529
'PHB2'	0.91422	-0.97393
'CPSF2'	0.45207	-0.676174
'TFRC'	0.703507	-0.272582
'GTF2H2|GTF2H2C'	-0.357339	NA
'PRIM2'	0.352945	0.236635
'BTK'	0.0688074	-0.648979
'PRPF8'	0.390092	-0.200836
'PDIA3'	0.77949	-0.588453
'DDX46'	0.420373	-0.877561
'PDIA6'	0.880176	-0.308838
'GANAB'	0.798822	-0.779235
'GCN1'	0.185964	NA
'HYOU1'	0.926375	-0.219347
'AIFM1'	0.819487	-0.482686
'DDX23'	0.280432	-0.456245
'CANX'	1.09392	-0.519766
'MTIF2'	-0.236277	-0.379939
'IK'	0.420557	-0.0699601
'SLC3A2'	0.81172	0.263643
'SLC1A5'	0.809494	-0.285019
'SRRM2'	0.0834406	-1.33356
'MSH2'	0.447752	-0.861834
'HADHA'	0.138903	-0.969125
'NOC2L'	-0.167169	-0.652372
'SLC9A3R1'	0.669261	0.472248
'PBK'	0.205278	-1.76465
'STOML2'	0.520269	-1.26927
'DNAJB11'	0.566793	-0.129962
'CDC2|CDK1'	0.186614	NA
'HSP90B1'	0.905361	0.0106176
'CPSF6'	0.388402	-1.05379
'LMAN1'	0.697166	-0.446918
'SSRP1'	-0.00708826	-0.413976
'UBLCP1'	0.527334	-1.1167
'RBM12'	0.286325	-1.20754
'VDAC2'	0.820185	-0.312414
'PREP'	0.132681	-0.821262
'SNRNP200'	0.650245	-0.519084
'ZC3HAV1'	0.414293	2.0253
'ATP5A1'	0.699023	-0.73293
'CCT6A'	0.86074	0.799167
'SRRT'	0.171354	-0.432487
'EXOSC9'	0.625269	0.0291365
'SLC25A6'	0.631729	0
'UBA1'	0.575778	-0.301797
'RPN1'	0.679496	-0.521631
'TRA2B'	0.647332	-0.817281
'GPI'	0.802734	-0.650417
'LRRC40'	0.474378	-0.535936
'EIF3I'	0.349236	-0.775795
'CCT7'	0.772475	0.785698
'CCT5'	0.668407	0.133363
'ZC3H15'	0.833031	-0.994014
'OLA1'	0.739189	-0.444382
'GDI2'	0.722783	-0.967332
'CALR'	1.09334	-0.402891
'AK2'	0.918228	-0.887808
'VCP'	0.771162	0.0665718
'FUBP3'	0.505587	-0.474893
'CLCC1'	0.576499	-1.15471
'COPS2'	0.299726	-0.627003
'VCL'	1.01802	0.765726
'PDIA4'	0.708703	-0.604364
'SUPT5H'	0.533414	-0.685212
'DLST'	0.417815	-0.172536
'CFAP20'	0.609543	-0.728911
'SLC25A3'	0.828496	-1.18369
'CCT3'	0.735233	0.317581
'SUPT6H'	0.712862	-0.581959
'HLTF'	-0.109127	-0.207919
'TXNDC5'	0.575757	-0.118167
'DARS2'	0.300655	-0.837168
'CHCHD3'	0.500854	0.00559797
'HPRT1'	0.549928	1.09107
'MAP1B'	0.735597	-1.08212
'CBSL|CBS'	0.684253	NA
'ERCC2'	0.144795	-1.67383
'SHMT2'	0.490803	-0.0924783
'PRKCSH'	1.2187	0.21932
'DDOST'	0.56564	-0.307321
'ATP5B'	0.154306	-0.298749
'RAB7A'	0.911483	-0.703451
'VDAC1'	0.765243	-0.523599
'HSPD1'	1.08517	3.37126
'ALDOA'	0.916603	-1.18131
'DDX21'	0.377033	-1.12262
'CS'	0.306896	-0.203139
'MPP1'	0.518279	-0.807078
'KDM3B'	0.163994	-0.833827
'LCP1'	0.926229	-0.929248
'DLD'	0.690204	-0.933344
'DDX17'	0.406255	-0.790983
'PLOD3'	0.348907	1.48678
'UGGT1'	0.699877	-0.0815298
'SFPQ'	0.687287	-0.533901
'DNAJB6'	0.347116	1.85476
'CCT4'	0.872292	0.977769
'GARS'	0.853883	-0.37153
'TKT'	0.674833	-0.478734
'CHID1'	0.420134	-0.152663
'THOC2'	0.354373	-0.840341
'RAB1A'	0.906416	-0.12852
'EIF2B1'	0.721943	0.00510053
'STT3B'	0.67536	-0.587367
'RANGAP1'	0.755664	1.26525
'HADHB'	0.0107611	-0.632623
'PRPF4'	0.634177	-0.179566
'LDHB'	0.976739	-0.540111
'ERP44'	0.715779	0.649417
'GSPT1'	0.75706	-0.84129
'VDAC3'	0.795573	-1.24687
'PPID'	0.470283	2.26112
'PKM'	0.779595	-0.252388
'ARMC6'	0.320588	-0.649551
'TK1'	0.5154	-0.531935
'STT3A'	0.662239	-0.206324
'CISD2'	0.637253	-0.94403
'ADH5'	0.763461	-0.750732
'ETFA'	0.896787	-2.04915
'CAPN1'	0.716283	-0.23934
'AHCY'	0.698727	-1.11436
'NSDHL'	0.543501	0.351812
'EIF4B'	0.825189	-1.19771
'HSPA5'	1.01739	0.108058
'ZC3HC1'	0.201674	-0.657072
'HNRNPD'	0.833332	-0.877566
'ACTN4'	0.84642	0.41463
'TCP1'	0.768891	2.04364
'LRPPRC'	0.380684	-0.713254
'SDHA'	0.409532	-0.226301
'HDAC2'	0.334709	-1.08154
'WARS'	0.549957	-0.587482
'HNRNPC'	0.529576	-0.836782
'SPCS2'	0.832433	-0.0968943
'CAPZB'	0.978047	-0.255751
'EXOSC8'	0.475182	-0.66466
'PHB'	0.633878	0.361914
'UQCRFS1'	0.5118	-1.8063
'CSNK2B'	0.197396	-1.77526
'ALDH9A1'	-0.138219	-0.741149
'RAB18'	0.594577	-0.345511
'IMMT'	0.714399	-0.351212
'PSAT1'	0.877268	0.322156
'LMAN2'	0.612663	-0.230811
'TRAP1'	0.766661	-1.06697
'PGK1'	0.997625	1.32622
'CCT8'	0.811547	0.00854324
'RDX'	0.672507	-0.597425
'RAB14'	0.767716	-0.209296
'RPN2'	0.709768	-0.267196
'RAB1B'	0.684709	-0.609046
'PGD'	0.650724	-0.399637
'ACADVL'	0.436217	-0.826995
'CCT2'	0.629244	0.614507
'RNMT'	0.783665	-0.769447
'POLR2E'	0.407416	-0.117305
'ABCE1'	0.58462	-0.972612
'RTFDC1'	0.255836	-0.169526
'AFG3L2'	0.550721	-1.96218
'NAA50'	0.649069	-1.03067
'HARS'	0.518808	-0.591516
'GFPT1'	0.629436	-0.23823
'MAT2A'	0.444951	-1.56605
'GSR'	0.385324	-1.21917
'DCPS'	0.368738	-1.11222
'PLOD1'	0.594651	2.14366
'SLC25A5'	0.569266	-2.33716
'PDLIM1'	0.791429	-0.961404
'RAB11B'	0.700233	-1.61457
'FAH'	0.553323	-0.330446
'KPNA6'	0.322661	-0.469182
'CTTN'	0.875923	-0.746683
'CYB5R3'	0.771543	-0.581779
'TXNRD1'	0.639193	0
'PHF19'	0.0327281	-1.89824
'BCLAF1'	0.497753	-0.785816
'DYNC1I2'	0.287163	-0.00991822
'CUL4B'	0.461723	-0.397934
'IGF2BP3'	0.370896	-1.45852
'PAICS'	0.879224	-0.819954
'ITGB1'	0.599828	-0.560271
'OGT'	0.202706	-0.265012
'PFN1'	0.787284	-0.591935
'CAND1'	0.565013	-0.970365
'RAB10'	0.919755	-0.857804
'FHL3'	0.354624	-0.856573
'TIA1'	0.646401	-0.309163
'CAP1'	0.730023	0.104851
'SEC61A1'	0.674588	-0.846078
'VAMP7'	0.475806	0
'EEF2'	0.753619	-1.42069
'THOP1'	0.282861	-0.859004
'STAT5A'	0.0860386	-1.76436
'ACAT2'	0.633304	0.627593
'CDK4'	0.0983185	-1.22322
'CAT'	0.567046	-0.154644
'ATP1A1'	0.583162	-0.315445
'NMT1'	0.481581	-0.92853
'VAPA'	0.61844	-0.644491
'GSTO1'	0.788335	-0.830123
'EWSR1'	0.0660738	-0.602882
'ACLY'	0.597628	0.199991
'YARS'	0.648706	0.0841969
'TUBA4A'	0.466486	-0.818842
'PSMG2'	0.723406	-0.894257
'HSD17B10'	0.673045	-1.66099
'AQR'	0.431994	-0.595188
'UAP1'	0.751701	0.20276
'MAD2L1'	0.585914	-2.31696
'CPSF3'	0.144961	-0.704063
'RAB35'	0.754633	-0.992527
'RAE1'	0.407574	-0.435311
'FSCN1'	0.707775	-0.401317
'SARS'	0.744489	0.0765481
'PFKL'	0.333868	-2.40729
'NAMPT'	0.597111	-0.640171
'DDB1'	0.612368	-0.704639
'CUL3'	0.438562	-0.550405
'MT'	0.41837	NA
'EIF2S2'	0.89697	-0.120204
'MRPS27'	-0.144128	-0.0858467
'SART1'	0.353249	-0.927206
'EZR'	0.844978	-0.850623
'CDKAL1'	0.247315	-0.983595
'HEMGN'	0.689527	0.768653
'COLGALT1'	0.667687	-1.037
'SAMD1'	0.278322	-1.54255
'LOC102724023|A0A096LPI6|C21ORF33'	0.516855	NA
'APEH'	0.579661	-0.942571
'PFKP'	0.280669	-1.66113
'NCL'	0.636435	-1.18283
'PDCL3'	0.417498	-1.18591
'PHGDH'	0.752986	0.272466
'RIOK1'	0.746579	-0.621454
'EXOSC4'	0.0938051	-3.56312
'SMS'	0.608272	-1.42935
'MAP4'	0.748277	-1.04284
'TRIM11'	0.0988592	-0.632793
'NAA15'	0.715435	-0.957976
'ISOC1'	0.542921	0.526317
'TOR1AIP1'	0.68454	-0.446884
'PKLR'	0.575335	0.196338
'PRDX4'	0.711109	-2.03542
'NARS'	0.952929	-0.165742
'KHSRP'	0.768675	-0.843396
'M6PR'	0.824991	-0.324914
'SLC16A1'	0.797477	-0.721865
'SSBP1'	0.795714	-0.851436
'HSPA9'	0.93773	-0.0426445
'TGM2'	0.228667	1.30411
'CDC42'	0.783564	-0.602465
'MDH1'	0.827346	-0.703673
'HNRNPUL2'	0.408288	0.0158271
'TMEM43'	0.697114	-0.317365
'ARCN1'	0.721502	-0.477382
'G6PD'	0.708744	-0.714256
'LDHA'	0.854286	-1.43164
'NUP210'	0.550008	-0.856959
'GSS'	0.666421	-1.09479
'PSMA3'	0.577047	-0.58743
'SUGT1'	0.713376	1.84633
'DCXR'	0.491343	-1.68683
'REEP5'	0.726573	-0.168958
'TRIM25'	0.321546	-0.150946
'PDXK'	0.59602	0.298435
'IMPDH2'	0.771805	-0.852875
'MAPK1'	0.881522	-0.489296
'ZMPSTE24'	0.541059	-0.728243
'CD151'	0.717063	-0.770352
'TES'	0.736511	-0.566691
'ATAD3A'	0.374927	-0.540176
'TOMM34'	0.63826	0.0343361
'AHCYL1'	0.626817	-0.642279
'ATP6V1B2'	0.572569	-0.0368656
'ALDOC'	0.596754	-0.0346295
'PSMD1'	0.734917	-0.379645
'ACOT7'	0.459356	0.0413242
'PSMA4'	0.527515	-0.35856
'FAM192A'	0.40895	-0.279678
'IDH1'	0.638585	0.999636
'UBE2L3'	1.10324	-0.407962
'ANXA5'	0.594436	-0.511337
'YWHAE'	1.11186	-0.57752
'NUP214'	0.246814	-0.504964
'VIM'	0.801318	-1.95066
'CSTB'	0.0949838	-1.71936
'FXR1'	0.646024	0.859431
'SMC1A'	0.540395	-1.09729
'SRP9'	0.654287	-1.23225
'LONP1'	0.647879	-0.602206
'CD2AP'	0.551908	-0.910453
'HNRNPDL'	1.06288	-1.40168
'RRP9'	0.547577	-2.03084
'ILF3'	0.737625	-0.55083
'PSMC4'	0.548473	-0.559498
'FH'	0.619772	-0.450849
'EIF3E'	0.109256	-0.413512
'SEPT2'	0.34638	-0.669331
'PNP'	0.451659	-1.24085
'MDH2'	0.973855	-1.32157
'AP2B1'	0.655652	-0.816946
'PPIB'	1.09212	-0.665417
'ATP6V0D1'	0.520251	1.13321
'SPAG5'	0.425029	-0.0417425
'CUL1'	0.383284	-0.725502
'GOT1'	0.722526	-0.80993
'HSD17B4'	0.496378	-0.312547
'SART3'	0.584128	-0.540533
'ILF2'	0.517743	-1.14572
'TRAF3IP2'	0.00788818	-1.82178
'PCBP2'	0.241287	-0.538441
'PSME3'	0.90337	-0.751076
'ARPC2'	0.743657	-0.898863
'PSMB7'	0.656808	-0.393342
'GLUD1'	0.0825299	-1.17386
'HNRNPA3'	0.814092	-1.01505
'NR2F2'	0.353201	-0.107453
'ASH2L'	0.26096	-1.253
'AARS'	0.764446	0.16987
'PCYT1A'	0.353456	0.287291
'RHOG'	0.531228	-0.854289
'RAB5C'	0.724134	0.139804
'SMC3'	0.481801	-0.933639
'HK1'	0.405699	-0.126563
'RNH1'	0.576781	-0.330535
'NNT'	0.354079	-1.25869
'DHX15'	0.793942	-0.829833
'TACC3'	0.884997	-1.09601
'PARK7'	0.81042	-0.61055
'WDR61'	0.518066	-0.449841
'MAGEA1'	0.520429	-1.02705
'STIP1'	1.10611	2.20813
'HCFC1'	0.698419	-1.10872
'DNAJC11'	0.583752	-0.856917
'RUVBL2'	0.523443	0.146994
'ISYNA1'	0.345927	-0.11521
'DNAJC2'	0.62582	-0.646987
'SNAP23'	0.921003	1.6352
'PPAT'	0.373322	-0.739254
'PPME1'	0.499279	1.46292
'OAT'	0.608304	3.69945
'UPF1'	0.555103	-0.699916
'LAP3'	0.246641	-0.578358
'BCAP29'	0.777878	-1.16746
'CAB39'	0.760124	0.426203
'TPI1'	0.993129	-0.0956411
'MRPS22'	0.0589762	0.2983
'CORO1C'	0.85639	0.283009
'SEPT9'	0.619606	-0.420676
'CTSD'	0.494633	-0.767274
'ABCF1'	0.641566	-0.982066
'DYNC1H1'	0.496444	0.570175
'EIF2S1'	0.689331	-0.713533
'HMGCS1'	0.709079	1.87733
'NOL7'	0.654174	-0.925994
'NDUFA4'	0.43245	-0.426602
'TPR'	0.486105	-0.337362
'TRAF2'	0.174125	0.869769
'TMEM109'	0.581137	0.137897
'TBCA'	1.05247	-1.19764
'APRT'	1.04666	-0.520083
'DNM1L'	0.350318	-0.366561
'DNMT1'	0.715176	-0.796436
'ETF1'	0.799294	-0.920873
'XPO7'	0.61374	0.0526723
'ALDH1A2'	0.336454	1.28228
'CDC37'	0.932667	0.857554
'FLOT2'	0.172184	0.925662
'NUDT5'	0.786076	-0.851827
'NANS'	0.752304	-0.0790971
'HNRNPR'	0.602404	-0.542697
'UROD'	0.633354	-0.797495
'SEPT7'	0.701043	-0.36463
'HNRNPAB'	0.912784	-1.13113
'ACIN1'	0.453045	-0.390981
'TRMT1'	0.40597	-0.863362
'HSPBP1'	0.036642	-0.533878
'CAPRIN1'	0.691767	-0.829614
'MCM4'	0.593345	-0.307231
'EMC1'	0.527668	-0.663999
'NAE1'	0.0754561	-1.90453
'ASNS'	0.871196	0.744972
'CARS'	0.103959	0.854172
'SLC2A1'	0.732325	1.00123
'CARM1'	0.444912	-0.302633
'UNC45A'	-0.236862	0.204888
'BAG2'	0.332799	0.538959
'RNF114'	0.721125	-0.592594
'TROVE2'	0.524257	-0.466762
'NCAPG'	0.331335	-1.24839
'YRDC'	0.495808	-1.32612
'RHOA'	0.759073	-0.471035
'PCBP1'	0.703634	-0.634282
'BCAP31'	1.08936	0.699016
'EIF6'	0.529919	-0.90634
'TFG'	0.966619	-0.585295
'SRSF9'	0.209251	-0.529372
'PRMT5'	0.525515	-0.60365
'PCYT2'	0.512612	-0.246692
'PICALM'	0.671469	0.313275
'THUMPD1'	0.728555	-0.656277
'MCM3'	0.530022	0.350989
'PPP2R1A'	0.833482	-0.974814
'ACTR3'	0.0319015	-0.888861
'UQCRC2'	-0.0788518	-0.609732
'PSMA6'	0.726688	-0.311994
'TAF7'	0.267352	-0.735227
'CRYZ'	0.554554	2.87207
'MSN'	0.653923	-1.63512
'RAN'	0.984239	-1.71671
'KIF22'	-0.184696	-0.844596
'CUL5'	0.50946	-0.457316
'PAK2'	0.722122	-0.951237
'ANXA4'	-0.425576	0.0704383
'RBMX'	0.38514	-1.36186
'EIF2S3'	0.26217	-0.904553
'SRSF2'	0.997243	-2.17888
'PCNA'	0.833294	-0.869609
'FAF1'	0.661617	-0.965267
'SMAP2'	0.272292	-0.9196
'RAB2A'	0.811315	-0.631249
'IPO5'	0.82972	-0.937709
'NDUFB11'	0.0598704	-0.770124
'CNN2'	0.410293	0.726548
'UCK2'	0.366867	-1.48544
'WASF2'	0.45583	-0.633685
'PRDX3'	0.733418	-0.482426
'PGAM1'	0.650013	-0.343191
'RABGGTB'	0.0511431	-1.32592
'APIP'	0.552566	-1.08944
'PPIE'	0.263478	-0.178012
'PNPT1'	0.0362542	-1.67619
'API5'	0.961797	-0.642623
'EHD1'	0.583502	0.409307
'PRMT1'	0.422812	-1.23177
'LMNA'	0.688161	-0.917918
'CNBP'	0.557579	-0.641888
'EIF4G2'	0.670859	-0.849396
'ADSS'	0.673464	-0.257629
'ABCF3'	0.513424	0.141051
'PSMD5'	0.448888	-2.49414
'CTPS2'	0.271901	0.107334
'ETFB'	0.193013	-1.6002
'ACADM'	0.69219	-0.864127
'PSMB5'	0.396843	-0.81197
'TMED9'	0.872154	-1.49203
'TUBB'	0.813621	-1.19861
'PLIN3'	0.626445	-1.46525
'RBM42'	0.444688	-0.309523
'METAP2'	0.753835	-0.655964
'CNDP2'	0.871199	-1.0209
'RRM1'	0.696726	-0.967679
'FASN'	0.371626	-0.968538
'FDPS'	0.167314	0.38187
'HSP90AA1'	1.32077	4.07578
'PRRC2C'	0.887875	-0.574184
'DBN1'	0.346957	0.324955
'NDUFAF3'	-0.0691734	-1.91527
'TPX2'	0.888981	-1.23357
'CTPS1'	0.393857	-1.45831
'MKI67'	-0.227705	-1.38808
'GPS1'	0.291733	-0.148996
'IDH3A'	0.522208	-0.244113
'NPEPPS'	0.703551	0.127685
'C9ORF78'	0.795905	NA
'ENO1'	1.08357	-1.90266
'FARSB'	0.558734	-1.25013
'DRG1'	0.317891	-0.978268
'HNRNPA2B1'	0.763202	-0.242886
'NUFIP2'	0.620193	-0.140113
'TSN'	0.781064	-0.853675
'PCMT1'	0.789012	-0.496302
'NUDC'	1.03217	1.9159
'PSMA2'	0.488905	-0.276052
'SOD1'	1.12875	2.53394
'PSMA7'	0.514823	-0.0465166
'HSPA4'	0.96504	1.7461
'PRDX6'	1.0601	0.113872
'PSMC6'	0.513206	-0.7662
'UFD1L'	0.560666	-0.0628217
'SAR1A'	0.506322	-0.216048
'RUVBL1'	0.761496	-0.71651
'ACACA'	0.131458	-0.45389
'PSMC5'	0.772893	-0.294766
'FLOT1'	0.409485	-0.660601
'ADSL'	0.511466	-0.445478
'EIF2A'	0.637205	-0.79731
'PDHA1'	0.24432	-0.837155
'EIF3H'	0.540828	-0.545613
'FLNC'	0.592404	1.12011
'BUB3'	0.675015	-0.841979
'UBE2S'	0.120643	-0.70251
'DPP3'	0.418388	-1.11011
'PSMC3'	0.787567	-0.829521
'PSMB6'	0.622027	-1.62543
'POR'	0.322117	0.550876
'PTGES2'	0.446263	-0.792348
'NCAPD2'	0.323892	-1.09972
'RAD50'	0.39643	-0.239678
'EIF5B'	0.73935	-0.847116
'TSNAX'	0.617766	-0.498742
'SLC7A5'	0.700347	1.1044
'EIF3M'	0.352767	-0.83405
'ESYT1'	-0.0169735	-0.943951
'COPB1'	0.194723	-0.601731
'CENPF'	0.381967	-1.88564
'SSB'	1.03416	-0.149402
'COPG2'	0.126574	-2.38851
'ASNA1'	0.298689	-0.104831
'SEC24C'	0.576086	-0.0216046
'SRSF1'	0.589439	-1.70574
'SNRPA1'	0.843345	-0.872243
'COPZ1'	0.718742	0.0764662
'SMNDC1'	0.764644	-0.515577
'SNRPA'	1.24019	-0.207661
'EIF4A3'	0.466842	-0.63785
'HBE1'	0.72915	0.947218
'MAGEC1'	0.512761	-1.15445
'ARPC4'	0.348796	-0.701896
'YME1L1'	0.316216	-0.786503
'ANKHD1'	0.269135	-0.370939
'NARF'	0.190505	0.500144
'TIMM23'	0.285024	-0.468182
'PSMG1'	0.460154	-1.14195
'NDUFA12'	0.320135	-0.498883
'GSTP1'	0.977845	-2.10231
'TXN'	1.08227	-1.07074
'CALU'	0.978265	-0.228337
'PLD3'	0.509523	0.326635
'BSG'	0.569431	-0.219678
'BZW1'	0.469776	-0.56814
'SERBP1'	0.882494	-1.21571
'SUCLG2'	0.448937	-1.45747
'CNOT1'	-0.0635591	-0.621978
'GIGYF2'	0.524757	-0.363004
'SRSF5'	0.372078	-0.0934227
'PSMD14'	0.448537	-0.448715
'CMBL'	0.871036	-1.43508
'CIRBP'	0.9038	-1.95767
'HMGB1'	1.08232	-0.717447
'TCEA1'	0.751125	-0.743958
'PSMD2'	0.498173	-0.444616
'MCM5'	0.542914	-0.372517
'GHITM'	0.520461	-0.425402
'ARF3|ARF1'	0.533899	NA
'GNAI3'	0.608453	-0.591978
'DLAT'	0.655818	-0.503683
'DUT'	1.13072	-0.426948
'TRAFD1'	0.389616	-0.719847
'BLVRA'	0.647881	-0.839981
'AP2A1'	0.270202	0.212787
'PPA1'	0.704534	-1.42646
'SRSF7'	0.338953	-2.08322
'HSP90AB1'	1.2471	2.10965
'LGALS1'	0.83637	-0.281285
'RHEB'	0.809946	-0.94437
'PSMC1'	0.489746	-0.734922
'SNRNP70'	0.723418	-1.07569
'MORF4L1'	0.409116	-0.859756
'ELP4'	0.167389	0.671615
'GFM1'	0.316539	-0.369609
'FUBP1'	0.678164	-0.888873
'ACO2'	0.548258	-0.461352
'PDCD6IP'	0.528232	-0.698536
'PABPC1'	0.39563	-1.51147
'PSMD6'	0.622414	-0.158919
'RAB27A'	0.4962	-0.188392
'GABARAPL2'	0.847923	0.388899
'SLBP'	0.783382	0.334028
'UNC13D'	0.192976	-1.16045
'PUF60'	0.761761	-1.05232
'PSMD3'	0.408719	-0.554501
'SNU13'	0.547317	NA
'PPP6R3'	0.387727	-0.558696
'RPL10A'	0.76243	-2.27552
'PCM1'	0.200424	-0.594562
'GOLGA2'	0.582273	-1.18282
'MARS'	0.83521	-0.15171
'VPS26A'	0.239417	-0.718112
'DNAJC7'	0.696046	0.448027
'KARS'	0.394236	-0.877959
'DFFA'	0.508792	0.554692
'EPB41'	0.717092	0.508188
'ECHS1'	0.43195	-1.60229
'MRPL40'	-0.0293102	-1.58428
'SNRNP40'	0.317433	-0.69847
'PRDX2'	1.02798	-1.04048
'COMT'	0.807333	-0.694988
'CLTA'	0.543708	-0.265586
'SSR4'	0.914849	-0.850591
'MCM6'	0.67287	-0.695971
'HSPA4L'	0.655764	3.57133
'PPOX'	0.636648	-0.595525
'FOXRED1'	-0.0826786	0.133357
'ARPC3'	0.478593	-0.433346
'SRSF3'	0.896126	-0.933983
'TMED2'	0.705882	-0.476914
'EIF4G1'	0.648052	-0.695114
'PPIH'	0.452271	-0.468867
'BTF3'	1.12621	-1.41566
'RNASEH2A'	0.123353	-0.421696
'WBP2'	0.782577	0.275594
'RPS7'	0.295504	-2.10706
'ATIC'	0.475977	-0.765222
'RTN4'	0.0925845	1.1322
'PTPN1'	0.582579	-0.792039
'RRM2'	0.431066	-1.95518
'EIF5'	0.722454	0.282516
'RPL12'	0.401869	-2.48064
'SF3A1'	0.620342	-0.302859
'CTNNA1'	0.640456	-1.04504
'HIST1H1C'	1.40353	0
'EIF3J'	0.914566	-1.21484
'CCNB2'	0.339734	-1.26534
'PTGES3'	0.896344	2.15082
'RAB3GAP2'	0.588571	-0.828718
'MVD'	0.489116	0.796527
'PSMC2'	0.676556	0.0609335
'SKP1'	0.672156	-0.582875
'LRRC47'	0.404783	0.146688
'BST2'	0.206592	2.07838
'LIMS1'	0.619723	-0.948446
'TFAM'	1.00118	-0.370759
'SF3A2'	0.696799	-0.424346
'NAP1L4'	0.891646	-0.606656
'P4HA1'	0.500447	1.36916
'GTSF1'	0.273913	-0.968603
'ANKRD17'	0.740264	-1.00265
'CCAR1'	0.70676	-0.855852
'RANBP1'	0.928275	-0.727773
'PGRMC1'	0.837212	-1.44859
'LYPLA1'	0.576099	-1.06332
'LRBA'	0.54053	-1.09398
'PSME1'	0.597062	-1.8639
'USP5'	0.421383	0.222476
'ATP5F1'	0.715112	-1.0676
'NUMA1'	-0.0793024	-0.588373
'LAMP1'	0.330074	0.0361214
'GRB2'	0.64879	-0.782458
'SARNP'	0.763094	-0.263996
'ANXA2'	0.923575	-1.13479
'SKIV2L2'	0.639948	-0.587616
'SRSF6'	0.542149	-1.61829
'COPS5'	0.377673	-0.251457
'LSM12'	0.619326	-0.751247
'KIF11'	0.405953	-0.990035
'MYH9'	0.796121	1.80319
'PSMD12'	0.360499	-0.662127
'NAA10'	0.408537	-1.29485
'PITHD1'	0.589229	-0.591225
'ATP6V1A'	0.159081	-0.130467
'DDX6'	0.618853	-0.347195
'HINT1'	1.01694	-1.35462
'ST13'	1.02108	2.24186
'UBAP2L'	0.673938	-0.827194
'U2AF2'	0.776859	-0.241603
'RCC2'	0.69372	-0.799947
'IGF2BP1'	0.494454	-1.54771
'SMC4'	0.320876	-0.580524
'COX4I1'	0.182658	-0.637371
'ADK'	0.651684	-1.88113
'KIF5B'	0.528261	-0.672795
'AAR2'	0.576193	-0.550224
'GRPEL1'	0.543052	-0.951357
'YWHAQ'	1.21948	-0.797617
'AGK'	0.458052	-0.923464
'G3BP2'	0.625121	-0.630393
'PRDX5'	0.725301	-0.0861826
'ACAT1'	0.666758	-0.733155
'RPL28'	0.0853205	-2.8418
'HSDL2'	0.544317	-0.125945
'LRRC59'	0.916903	-0.324216
'PPP2R4'	0.678936	-0.426033
'SMU1'	0.715289	-0.371063
'TMPO'	0.631204	-0.724289
'REXO2'	0.847663	-1.42812
'MCM2'	0.557159	-0.728972
'PSMD8'	0.500694	-0.830347
'GLS'	-0.10892	-1.5539
'FDFT1'	0.497487	0.24199
'PEBP1'	1.10891	-1.95276
'PSIP1'	0.809443	-0.706269
'TXLNA'	0.821676	-0.0998526
'HSPB1'	1.86312	5.44395
'TMX2'	0.694127	-0.14764
'HADH'	0.600928	-0.0976548
'ECH1'	0.407321	0.0260154
'ATP5C1'	-0.0301465	-0.478202
'NOP58'	0.246361	0.210882
'SMC2'	0.427977	-0.888058
'LRPAP1'	0.525565	-0.81274
'NMD3'	0.597776	-1.96108
'CLTC'	0.581589	0.137668
'RPS11'	-0.136457	-2.10229
'RPS20'	0.32035	-1.61324
'RPL9'	0.642396	-1.72327
'SYNCRIP'	0.494878	-1.09894
'FTH1'	0.721786	-1.28606
'DNM2'	0.260683	0.553424
'EIF3K'	0.392926	-0.924479
'ZC3H14'	0.496171	-0.456635
'ADD2'	0.539166	-1.45506
'NUDT21'	0.919772	-0.736216
'SRSF4'	0.506891	-0.346532
'ATP5L'	0.0737891	-0.984497
'EHD4'	0.328799	-1.92794
'BZW2'	0.642794	-0.486858
'VPS35'	0.548124	0.0629243
'ANXA1'	1.07279	1.50663
'HSPA8'	0.922292	2.30686
'GALE'	0.272575	-1.54612
'MTHFD1L'	-0.0530372	-1.34479
'SBDS'	0.632171	-1.37345
'PSMB2'	0.457924	-1.01924
'ACTR2'	0.545709	-0.857509
'RPL23'	0.140601	-2.41545
'CPSF7'	0.659752	-0.628872
'PSMA1'	0.559004	-0.634429
'RPS27'	-0.229928	-4.5815
'G3BP1'	0.00444171	-0.36435
'RPS18'	0.0620822	-2.19246
'SLK'	0.0511737	-0.970089
'DNAJB4'	1.58132	1.82871
'PSMD4'	0.663479	-0.380545
'PAFAH1B3'	0.458335	-0.789383
'SEPT11'	0.637202	-0.698278
'SNRPD3'	0.666424	-0.464369
'SF1'	1.05007	-0.890349
'QARS'	0.371676	-0.821383
'PFDN1'	1.06823	-0.57021
'TIMM44'	0.930982	-0.295319
'ATP2A2'	0.484928	-0.295821
'ANXA11'	0.696697	-0.179915
'HBZ'	1.05473	0
'LMNB1'	0.533822	-0.641355
'SYNGR2'	0.791756	0.644618
'CDK2'	0.443747	-1.33617
'SNRPD2'	0.706978	-1.52276
'ATL2'	0.540009	-1.00623
'GALNT2'	0.516041	-0.0143138
'HNRNPK'	0.774144	-0.739428
'AURKA'	0.230174	-0.161536
'CYP51A1'	0.389964	0.67378
'MTHFD2'	0.623302	-0.634204
'HNRNPU'	0.732839	-0.440316
'SEC13'	0.157344	-0.565443
'HIST1H4A'	0.424705	NA
'UBE2M'	0.937435	-2.12143
'EDC3'	-0.00352625	-0.843707
'NAPA'	0.909596	0.293565
'NUSAP1'	0.88794	-1.28331
'TCOF1'	0.81081	-1.07774
'GLRX3'	0.510276	-0.657836
'ABCF2'	0.520971	-0.865835
'UBAC1'	0.276927	0.482349
'TARS'	0.671361	0.286567
'NDUFS1'	-0.180542	-0.479375
'TXNL1'	0.322258	-0.367091
'CHMP1A'	0.788331	-1.1624
'RAD23B'	0.590484	-0.787311
'MGEA5'	0.282007	-0.816049
'YWHAG'	1.15442	0.98888
'POLR2B'	0.496457	-0.552955
'TOMM70'	0.612576	NA
'SFXN1'	0.535249	-0.855111
'COPS6'	0.341508	-1.81908
'RPL13A'	0.360242	-2.28419
'DARS'	0.665472	-0.0574063
'STX3'	0.774214	0.566262
'DNAJA1'	0.972232	3.55362
'SNX2'	0.0722118	-0.236844
'AASDHPPT'	0.398761	-0.611063
'LBR'	0.728483	-0.960269
'GNB1'	0.38322	-0.228126
'FLNB'	0.778552	0.0512644
'YWHAH'	0.691829	-0.242934
'CCNA2'	0.492218	-0.629034
'NACA'	0.910939	-0.0790731
'SET'	1.03952	-1.34311
'PAIP1'	0.550223	-1.00679
'COPB2'	0.440478	0.154846
'VPS29'	0.657305	-0.229825
'CLIC1'	0.99276	-1.46836
'SBNO1'	0.271391	-0.506577
'SEC22B'	0.795675	-0.595405
'NSFL1C'	0.699389	-0.45225
'YWHAZ'	1.23167	-0.453617
'EEF1A1|EEF1A1P5'	0.971985	NA
'SPTA1'	0.663599	0.100686
'ANKMY2'	0.590812	0.660782
'RNF181'	0.246976	-2.5043
'NUCB1'	1.0408	2.64533
'EIF3A'	0.635987	-0.752925
'EIF5A'	0.574637	-0.962582
'CXORF56'	0.464238	NA
'EIF3L'	0.541115	-1.21128
'SERINC1'	0.588871	-0.343238
'NUCKS1'	0.95224	-1.47394
'FAM129A'	0.492687	-2.07129
'AKR1A1'	0.402696	-0.6937
'NUP153'	0.488317	-1.0061
'BRK1'	0.663002	-0.186946
'POLR2A'	0.339771	-1.49266
'HMBS'	0.0775842	0.836229
'TBCC'	0.477816	-3.54784
'EIF3CL|EIF3C'	0.355962	NA
'CAD'	0.361716	-1.01719
'GATA1'	0.329385	0.715103
'FAM49B'	0.700246	-0.676986
'RBM3'	0.169235	-1.21399
'RPL14'	0.0197258	-2.43253
'HMMR'	0.331508	-0.941597
'PTRF'	1.08124	-0.404759
'HDGF'	0.929102	-0.62752
'SEC31A'	0.528695	-0.721291
'RPL34'	0.354172	-1.48614
'MPG'	-0.0556088	-1.50304
'EIF3B'	0.384408	-0.947616
'PYCR1'	0.534916	-0.0907423
'DDX1'	0.500716	-0.472579
'RPS14'	-0.0697883	-1.9102
'ZRANB2'	0.691385	-0.554488
'SF3B1'	0.502631	-0.532781
'ZNF207'	0.573886	-0.512879
'RPLP0'	0.79074	-2.27534
'HMGN2'	1.77944	-0.607155
'CLNS1A'	0.772685	-1.23055
'ADAM10'	0.494717	-0.211209
'PSMB4'	0.79658	-1.15383
'TRIP6'	0.27404	-1.1974
'RPSA'	0.237325	-1.54671
'SH3GL1'	0.776332	-0.10635
'NOLC1'	0.840678	-1.35566
'POLD2'	0.114472	-0.736607
'AGPS'	0.257454	-0.912917
'HSPA1B|HSPA1A'	3.16272	NA
'PABPN1'	0.896003	-0.067396
'STMN1'	1.51918	-1.09528
'YBX1'	0.647607	-0.400403
'LETM1'	-0.000505817	-0.098103
'SAFB2'	0.498268	-0.807887
'OPA1'	0.444116	0.245046
'TIMM50'	0.425924	-1.05707
'XPO1'	0.410314	0.127791
'RHOXF2B|RHOXF2'	0.613172	NA
'PHF6'	0.64682	0.62525
'BUB1B'	0.0345224	-1.15764
'USO1'	0.46916	-1.04754
'AHNAK'	0.673615	1.30924
'RBBP4'	0.579069	-0.716052
'CCDC124'	0.479775	-0.574843
'SRP68'	0.561777	-0.467802
'VAMP8'	1.19501	-1.71974
'LMNB2'	0.191899	-0.814016
'NUP107'	-0.602463	-0.688705
'AP3B1'	0.311319	-0.337427
'LUC7L3'	0.643617	-0.767441
'DDI2'	0.4698	-0.880877
'DDX19A'	0.422796	-0.487203
'ATP6AP1'	0.0267143	-0.100429
'ATP5D'	0.063127	-1.27005
'RFC2'	0.40155	-0.339633
'WDR1'	0.578274	-1.53798
'ZWINT'	0.476434	-0.972923
'DNAJA2'	0.500515	-0.843069
'PFDN2'	0.892625	-0.64189
'RPAP3'	0.424063	-0.625314
'EIF4A1'	0.386718	-1.41503
'RPS12'	0.415616	-2.88094
'NDUFS3'	-0.0671123	0.00152421
'USP14'	0.707389	-0.448318
'PDAP1'	1.16419	-0.0230765
'CPNE3'	0.626628	-0.532301
'ARHGAP1'	0.533558	-1.02901
'CFL1'	0.936967	-2.09317
'CNOT10'	0.0163539	0.350849
'LSM8'	0.47231	-1.30157
'YWHAB'	0.536459	-0.978689
'CSNK1A1'	0.504157	-0.704928
'RACK1'	0.233718	NA
'EDC4'	0.479679	-0.389097
'RPS8'	-0.122512	-1.82191
'PSMD13'	0.316219	0.119855
'SRM'	0.096891	-1.20689
'FECH'	0.488257	0.324605
'UBE2N'	0.69315	-0.499376
'PPIA'	0.854817	-1.3908
'PRPF19'	0.544669	-0.70202
'RTCB'	0.136043	-0.953958
'DIAPH1'	0.613624	-0.677747
'TAGLN2'	0.746021	-1.54286
'FKBP8'	0.670955	-0.0298612
'NUDCD1'	0.549193	-0.0874344
'MRI1'	0.215159	-0.226693
'RFC4'	0.751204	-0.416364
'LSM14A'	0.653114	-0.691512
'EPRS'	0.412977	0.42249
'CIAPIN1'	0.244014	-0.960741
'NHP2'	0.208785	-0.631458
'PLEC'	-0.249017	-0.338456
'USP15'	0.561895	0.239736
'SQLE'	0.154179	0.876858
'SUB1'	1.24199	-0.756035
'UTP4'	-0.0459146	NA
'UBR4'	0.429857	-1.12243
'COTL1'	0.751655	-0.576016
'STAU2'	0.514986	-0.493181
'TMEM33'	0.502861	-0.681315
'HBS1L'	0.645363	-0.0575529
'TXNDC9'	0.0936424	-0.306058
'NUDT4'	0.684291	1.54192
'RPL19'	0.457993	-2.19962
'HGS'	0.491479	-0.64062
'ZNF330'	0.0910549	-0.999256
'COPE'	0.332825	-0.442054
'NUP93'	0.243247	-1.50839
'ATXN10'	0.143931	-2.00202
'ETNK1'	0.279124	0.0587123
'IDE'	-0.0372454	-0.289881
'RAD21'	0.657562	-0.888566
'FKBP4'	0.96718	3.72178
'CCNB1'	0.47806	-1.60625
'HYPK'	0.37244	-0.565925
'SNRPB2'	0.982141	-0.488871
'RPL22'	0.102315	-1.46551
'OTUB1'	0.408306	0.0443282
'DYNC1LI1'	0.648143	-1.24843
'CACYBP'	1.18218	2.86935
'ARFGAP2'	0.598797	-0.709652
'CAPG'	0.609309	-1.92588
'SRP54'	0.808469	-0.268488
'CKAP5'	0.55041	-0.730249
'GNL1'	0.23391	-0.813079
'PSMB1'	0.458934	0.0324522
'NSF'	0.399069	-1.4117
'SF3B3'	0.354623	-0.521393
'TNPO3'	0.504418	-0.484644
'UBA2'	0.389777	-0.900626
'RPL7A'	0.305778	-2.45437
'LSM2'	0.365788	0.590077
'ATP6V1E1'	0.735448	-0.101642
'TSG101'	0.3265	-0.798628
'LARP1'	0.779541	-0.310462
'NUP133'	0.334577	-0.71607
'GAPVD1'	0.503498	0.138824
'ZPR1'	0.733866	-0.247934
'TUBG1'	0.232403	-0.47344
'XPO5'	0.432867	-0.919568
'RARS'	0.559276	-0.223157
'CLUH'	0.512543	-1.1164
'CDC123'	0.871754	-0.415456
'SUCLG1'	0.425916	-0.177852
'KPNB1'	0.557253	-1.14258
'CSE1L'	0.546338	-0.768728
'RFC3'	0.535913	-1.27816
'CHEK1'	0.337449	-0.330515
'IPO7'	0.306485	-1.39563
'POMP'	0.595522	-0.277173
'LARS'	0.379197	-0.0867795
'RQCD1'	0.387616	-0.774454
'GLUL'	0.234428	-0.459648
'PSMD7'	0.714921	-0.476051
'IDH3B'	0.594793	-0.473844
'NUP205'	0.378063	-0.788989
'HNRNPA1'	0.504447	-1.22471
'IARS'	0.527341	-0.270611
'EIF3G'	0.584407	-0.0695659
'MYL4'	0.676451	0.530637
'YTHDF2'	0.35983	-0.629888
'TMEM214'	0.391241	-0.108237
'SQSTM1'	0.671063	-1.0136
'SRRM1'	0.3152	-0.69359
'NASP'	0.893401	-0.995919
'TBL3'	-0.431229	-1.21917
'EIF2B3'	0.0501915	-0.726082
'ANP32A'	0.548825	-0.802257
'EIF4A2'	0.503813	-1.41616
'ARL2'	0.547421	-1.1841
'UBA6'	0.0874858	-0.970959
'ACSL3'	0.296093	0.502528
'IQGAP1'	0.63381	-1.41746
'TLN1'	0.647926	-0.271705
'CRKL'	0.28594	-0.175791
'MYL6'	0.0757871	-0.932994
'VPS52'	0.423815	-0.7464
'RRBP1'	1.072	-0.410006
'HUWE1'	0.569993	-1.44682
'WDR36'	0.37139	-0.852041
'COPA'	0.439521	0.287737
'SNAP29'	0.947354	0.261655
'SRPK1'	0.396801	-1.78445
'TALDO1'	0.828612	-0.93231
'RPS5'	0.183681	-1.46337
'HTATIP2'	0.655914	0.586755
'SUPV3L1'	0.232598	-1.09114
'NCBP1'	0.277306	-0.182781
'MAPRE1'	0.832104	-0.377371
'MIA3'	0.472105	-0.641717
'AIMP1'	0.552851	-0.909242
'PUM1'	0.661041	-0.55113
'RFC5'	0.558761	-1.2033
'MFN2'	0.26336	-0.575831
'SNW1'	0.560131	-0.361943
'MACF1'	0.509108	-0.230271
'PPP4C'	0.434176	-0.16136
'CORO1B'	0.446527	-0.623574
'RPRD1B'	0.626682	-0.555307
'RBBP5'	0.190566	-0.137556
'OXSR1'	0.467221	-0.591548
'ATXN2L'	0.772544	-0.393807
'PPP1R12A'	0.728136	-0.412565
'TMOD3'	0.780018	-0.0201372
'WBSCR22'	0.532634	-0.585596
'HAT1'	0.447849	-0.381263
'CSTF2T'	0.341797	-0.595713
'PSMD11'	0.528941	-0.498868
'BAT3|BAG6'	0.420568	NA
'PCNP'	0.705053	-0.273357
'PABPC4'	0.395633	-1.512
'RPS10'	0.606875	-1.53768
'SAE1'	0.60749	-0.652492
'RPL3'	0.339081	-1.96898
'JUP'	0.0918742	-0.000446589
'KHDRBS1'	0.521195	-0.0853606
'ZNF622'	0.752845	0.244737
'SCD'	0.471208	0.742465
'DDX39B'	0.698929	-1.18852
'MTPN'	0.601868	NA
'NUP188'	0.343191	-0.92481
'TNPO1'	0.58508	-1.19838
'AP2M1'	0.671555	-0.141485
'PGAM5'	0.561081	0.516197
'FERMT3'	0.374076	-0.443499
'PGM3'	0.339884	-0.556028
'CBX3'	0.658142	-0.687115
'VPS51'	0.258146	-1.43186
'CKB'	0.589313	-0.50846
'MCM7'	0.541162	-0.236986
'PIP4K2A'	0.30365	-1.067
'EEF1D'	0.839895	-0.999375
'NUP155'	0.151895	-0.280797
'ANXA7'	0.940861	-1.23399
'RPS9'	-0.0207715	-0.712513
'RPL5'	0.579123	-1.45625
'PA2G4'	0.649869	-1.44187
'SAMSN1'	0.351885	0.603613
'DNAJC8'	1.03029	0.00793425
'LYN'	0.221862	-1.0306
'PRKDC'	0.463754	-0.791194
'HK2'	0.550519	-2.36944
'EIF4H'	0.83657	-0.54565
'CHORDC1'	0.869269	3.51171
'DHX9'	0.684682	-0.453382
'FLNA'	0.706464	-1.16506
'SRPRB'	0.808933	-0.149296
'OTUD6B'	0.200516	-0.715543
'ANAPC7'	-0.0628726	-0.771917
'DKC1'	0.137188	-0.737627
'ARMC1'	0.659956	-0.973693
'BAIAP2'	0.493185	0.198223
'PRKAR2A'	0.30836	-0.669464
'RPA2'	0.615857	-0.623524
'PCK2'	0.16497	-0.660203
'EPS15'	0.392451	-1.22069
'GMPS'	0.445134	-0.874911
'NUP98'	1.34424	-0.754509
'RPS3A'	0.0448389	-2.09418
'NPM1'	0.849096	-1.86301
'RPL31'	0.178831	-1.94181
'PPP1CA'	0.475999	-0.926725
'DSTN'	0.534378	0.0259948
'AUP1'	0.473657	-1.83541
'RPL11'	0.127377	-2.02622
'DSG2'	0.151352	-0.710102
'RPS3'	0.0356702	-0.741779
'AP1G1'	0.216122	-0.550216
'H2AFX'	0.719249	-0.635973
'ANP32B'	0.9324	-0.525645
'DCTN2'	0.41223	-0.589539
'E7EQ34|GOSR2'	0.28334	NA
'TUFM'	0.566564	-1.67845
'NAP1L1'	0.63023	-1.11504
'GART'	0.408299	-1.26468
'ENDOG'	0.456116	-1.21932
'BLVRB'	0.546237	0.101249
'DPM1'	0.407895	0.0883595
'THOC3'	0.27305	-1.48398
'VARS'	0.391967	-0.147253
'PSMA5'	0.28045	-0.721388
'SPTB'	0.420759	0.345293
'GTPBP1'	0.862721	-0.773665
'KPNA4'	0.449994	-0.973332
'RPS6'	0.187496	-1.86467
'PLK1'	0.435108	-0.707254
'NRDC'	0.462203	NA
'SRP72'	0.45067	-0.75997
'PPIF'	0.428509	-1.08899
'MORF4L2'	0.304044	0.734453
'EFTUD2'	0.38594	-0.991436
'SPTBN1'	0.399797	-0.31756
'NDUFV1'	-0.0355753	-0.974797
'SAFB'	0.658658	-0.748862
'STK26'	0.471427	-0.556411
'RPL23A'	0.714966	-2.0727
'RPL24'	0.317758	-1.35858
'CDK5RAP3'	0.458474	-0.86552
'RBM8A'	0.632811	-1.56399
'WDR12'	0.128161	-1.07734
'PMPCB'	0.336901	-0.045472
'SPTLC1'	0.315202	-0.447708
'CT45A10'	0.581297	-2.11163
'DNAJB1'	2.48419	4.67516
'KIF2A'	0.55522	-0.239902
'PMPCA'	0.448906	-0.989187
'UBE4B'	0.194911	-0.595829
'FAF2'	-0.170359	-0.66986
'USP10'	0.47027	-0.919521
'MYH10'	0.611354	0.0136925
'EEF1G'	0.613342	-0.113722
'ARHGDIA'	0.934901	-0.507161
'RPS2'	0.0243747	-2.82216
'RBBP7'	0.713225	-1.05847
'MTHFD1'	0.214199	-0.772914
'FARSA'	0.106888	-0.732545
'IPO9'	0.680983	-1.0015
'HSPH1'	1.56499	5.77786
'SNX6'	0.296925	-0.351791
'SF3B2'	0.771932	-0.458626
'TCEB1'	0.273997	-0.159336
'RPS28'	-0.95498	0
'EEF1E1'	0.453553	-0.95315
'USP39'	0.480666	-0.76743
'TUBA1C|TUBA1B|TUBA1A'	0.931336	NA
'B2M'	0.705174	-2.13702
'GAPDH'	0.889589	-1.456
'HSPE1_3'	0.930833	NA
'UBB|UBC|RPS27A|UBA52'	1.28612	NA
'MMADHC'	-0.432077	-0.238857
'RBM4|RBM4B'	0.459466	NA
'EIF1AY|EIF1AX'	0.899296	NA
'NCOA4'	-0.414136	0.967702
'H3F3B|H3F3A'	0.281516	NA
'H3BN98|RPS15A'	0.402428	NA
'TUBB4B'	0.585913	-3.65606
'MAP1LC3B2|MAP1LC3B|MAP1LC3A'	0.872084	NA
'UBE2V1'	0.575178	-0.0602516
'NFE2'	-0.427396	0.0394968
'JUN'	-0.444938	0.651549
'AKR1C1'	0.585702	-1.20432
'M0QZK8|GGCT'	0.659387	NA
'ABHD14A|ACY1'	0.407772	NA
'E7EVH7|KLC1'	0.726039	NA
'C7ORF55|LUC7L2'	0.66729	NA
'EIF1'	-0.041857	-1.62298
'HIST1H3A|HIST3H3|HIST2H3A'	0.218697	NA
'MAGOHB'	0.821186	-1.4295
'NOMO1|NOMO3|NOMO2'	0.434371	NA
'DTL'	0.247289	-0.194004
'ECI1|DCI'	0.57068	NA
'HBG2'	0.374591	0.961686
'CSNK2A1|CSNK2A3'	0.229722	NA
'PPP2CB|PPP2CA'	0.402194	NA
'MBNL1|MBLL|MBNL2'	0.645756	NA
'PTBP1_5'	0.733727	NA
'BUB1'	0.295468	-0.915889
'RPL36A|RPL36AL'	0.229748	NA
'HSPA1A'	3.16272	15.1453
'HSPA1B'	3.16272	11.1653
