# Supplementary material for: Aggregation and disaggregation features of the human proteome
Source: Mol Syst Biol. 2020 Oct 6;16(10):e9500. doi: 10.15252/msb.20209500 (PMC7538195; doi:10.15252/msb.20209500)
Supplement: Supplementary file 6 — Source Data for Figure 5 [file MSB-16-e9500-s006.xlsx]

## Sheet: Figure5B
DESCRIPTION OF THE DATA
	gene_name : protein identifier
	set : protein classification according to solubility values; 'aggregators' have significantly decreased solubility upon heat shock in the pre-existing protein fraction (light) - other proteins are classified as 'soluble'; see main text for details
	stability_score : score for the change in thermal stability upon heat shock; see main text for details
	local_FDR : local false discover rate for the stability score; see 'Data analysis' section in materials and methods for details
	stability_class : hit classification based on stability score and local FDR; see 'Data analysis' section in materials and methods for details
gene_name	set	stability_score	local_FDR	stability_class
'GTF3C1'	aggregator	19.1176	9.91891e-13	stabilized hit
'KIN'	aggregator	17.3817	4.81841e-09	stabilized hit
'KIF4A'	aggregator	18.5963	2.72638e-12	stabilized hit
'MLH1'	aggregator	8.21694	3.71706e-09	stabilized hit
'TARDBP'	aggregator	18.4181	1.68334e-10	stabilized hit
'KIFC1'	aggregator	9.10356	2.48198e-06	stabilized hit
'NOSIP'	aggregator	8.43213	1.17827e-08	stabilized hit
'DDX41'	aggregator	12.0254	1.31894e-10	stabilized hit
'GTF2I'	aggregator	24.8632	4.38335e-14	stabilized hit
'MSH6'	aggregator	12.4613	5.14307e-11	stabilized hit
'PARP1'	aggregator	33.7959	1.6568e-06	stabilized hit
'KPNA2'	aggregator	5.38288	0.000917619	stabilized hit
'RAD18'	aggregator	23.5916	1.63769e-13	stabilized hit
'LIG3'	aggregator	15.893	3.32692e-11	stabilized hit
'RAVER1'	aggregator	16.8726	2.94911e-06	stabilized hit
'RCC1'	aggregator	4.65567	6.90384e-08	stabilized hit
'PRPF6'	aggregator	16.7757	2.34814e-11	stabilized hit
'XAB2'	aggregator	32.6968	1.23274e-11	stabilized hit
'BAZ1A'	aggregator	19.4231	7.82471e-15	stabilized hit
'XRCC5'	aggregator	6.81512	0.0468344	no hit
'RBM12B'	aggregator	13.5115	1.62291e-07	stabilized hit
'RNF40'	aggregator	9.27629	7.2846e-09	stabilized hit
'NKRF'	aggregator	27.3183	9.93598e-16	stabilized hit
'CWC22'	aggregator	15.3906	7.70026e-09	stabilized hit
'TFIP11'	aggregator	7.25827	8.54259e-05	stabilized hit
'CDC45'	aggregator	6.60819	1.19028e-05	stabilized hit
'FEN1'	aggregator	1.28145	0.705154	no hit
'NONO'	aggregator	11.4559	1.60116e-07	stabilized hit
'WRN'	aggregator	14.4815	2.89744e-08	stabilized hit
'PRC1'	aggregator	18.3293	1.13709e-13	stabilized hit
'HNRNPL'	aggregator	25.2766	8.37266e-10	stabilized hit
'CHAF1A'	aggregator	23.2464	8.47322e-14	stabilized hit
'PPM1G'	aggregator	14.0157	0.000103855	stabilized hit
'SMARCA4'	aggregator	13.579	1.5587e-14	stabilized hit
'PAXBP1'	aggregator	1.79868	0.132283	no hit
'SMARCD1'	aggregator	9.48201	1.58381e-11	stabilized hit
'HNRNPA0'	aggregator	32.2184	1.38894e-14	stabilized hit
'MATR3'	aggregator	26.6359	1.98456e-12	stabilized hit
'RBM6'	aggregator	26.4335	4.55509e-13	stabilized hit
'ZNHIT6'	aggregator	12.7762	5.16416e-05	stabilized hit
'ANLN'	aggregator	51.1464	2.23232e-14	stabilized hit
'MAD1L1'	aggregator	5.56406	3.60305e-05	stabilized hit
'VRK1'	aggregator	2.98063	0.165508	no hit
'RCOR1'	aggregator	8.4576	0.000620544	stabilized hit
'HNRNPM'	aggregator	18.8403	7.32706e-16	stabilized hit
'LRWD1'	aggregator	6.01124	5.9348e-07	stabilized hit
'BRD4'	aggregator	9.39995	6.11918e-05	stabilized hit
'USP48'	aggregator	6.84705	0.010151	no hit
'RANBP2'	aggregator	17.1955	5.1068e-05	stabilized hit
'NIPBL'	aggregator	13.2593	7.09071e-06	stabilized hit
'INTS1'	aggregator	7.45334	3.61958e-08	stabilized hit
'PDS5A'	aggregator	13.4713	4.04258e-12	stabilized hit
'UBR5'	aggregator	9.9255	6.6253e-08	stabilized hit
'RIF1'	aggregator	38.3766	1.72531e-08	stabilized hit
'RNF20'	aggregator	3.97001	0.000665588	stabilized hit
'PRPF40A'	aggregator	23.1157	5.12123e-08	stabilized hit
'CBFA2T3'	aggregator	53.2625	2.55283e-10	stabilized hit
'ZC3H11A'	aggregator	12.7516	5.74372e-10	stabilized hit
'HNRNPH3'	aggregator	10.776	9.18979e-05	stabilized hit
'RBM15'	aggregator	18.883	2.51107e-11	stabilized hit
'DHFR'	aggregator	2.4638	0.180521	no hit
'PRPF31'	aggregator	12.5092	4.92728e-09	stabilized hit
'POLE'	aggregator	10.4387	2.79954e-09	stabilized hit
'PUS1'	aggregator	28.0419	3.62192e-06	stabilized hit
'EZH2'	aggregator	23.8693	1.62235e-10	stabilized hit
'CDC5L'	aggregator	21.3858	3.68479e-14	stabilized hit
'XPC'	aggregator	18.6465	2.04263e-12	stabilized hit
'SMARCC1'	aggregator	19.0182	2.24101e-08	stabilized hit
'CDC73'	aggregator	17.7779	5.49997e-07	stabilized hit
'SAP18'	aggregator	40.0456	5.18116e-16	stabilized hit
'ADNP'	aggregator	13.6517	2.8553e-11	stabilized hit
'UHRF1'	aggregator	14.2368	7.53367e-06	stabilized hit
'ARID4B'	aggregator	7.34889	0.0035174	stabilized hit
'POLR1E'	aggregator	5.25349	6.61986e-07	stabilized hit
'FANCI'	aggregator	7.87272	2.12158e-07	stabilized hit
'EXOSC10'	aggregator	24.3181	4.70135e-13	stabilized hit
'SUPT16H'	aggregator	11.4757	2.13605e-05	stabilized hit
'TRIM33'	aggregator	7.72041	7.65422e-08	stabilized hit
'CRNKL1'	aggregator	33.1395	8.73645e-12	stabilized hit
'NCBP3'	aggregator	13.0717	3.24755e-07	stabilized hit
'TRA2A'	aggregator	7.52521	9.93892e-05	stabilized hit
'DDX42'	aggregator	9.01055	2.93964e-06	stabilized hit
'BPTF'	aggregator	10.1678	5.17249e-07	stabilized hit
'HNRNPLL|HNRPLL'	aggregator	9.01602	5.71491e-09	stabilized hit
'SUGP2'	aggregator	13.7292	1.06231e-09	stabilized hit
'DIEXF'	aggregator	13.8267	5.19702e-11	stabilized hit
'HTATSF1'	aggregator	10.1253	7.54537e-05	stabilized hit
'TCEB3'	aggregator	10.2779	0.001222	stabilized hit
'DAXX'	aggregator	12.4094	6.13094e-08	stabilized hit
'RECQL5'	aggregator	5.66476	7.40555e-05	stabilized hit
'OGFR'	aggregator	10.4192	3.44985e-05	stabilized hit
'RBM39'	aggregator	13.2354	1.10254e-07	stabilized hit
'UTP20'	aggregator	9.72741	6.92104e-10	stabilized hit
'DDX50'	aggregator	10.7345	1.10929e-10	stabilized hit
'POLD3'	aggregator	4.61569	0.00330153	stabilized hit
'PCF11'	aggregator	16.0537	4.1176e-08	stabilized hit
'RRP12'	aggregator	11.9761	3.32977e-12	stabilized hit
'PDCD2'	aggregator	6.89993	2.68353e-05	stabilized hit
'PTBP3'	aggregator	6.93122	0.000297328	stabilized hit
'PRAME'	aggregator	22.6388	1.6913e-11	stabilized hit
'CTR9'	aggregator	13.5416	1.04824e-05	stabilized hit
'TRNAU1AP'	aggregator	11.6254	3.51963e-06	stabilized hit
'GSE1'	aggregator	9.32849	4.73409e-05	stabilized hit
'TWISTNB'	aggregator	8.2198	0.000328412	stabilized hit
'NELFA'	aggregator	14.3254	9.01063e-13	stabilized hit
'SMARCAD1'	aggregator	1.08662	0.311516	no hit
'PNKP'	aggregator	4.72439	4.98623e-05	stabilized hit
'SMARCA5'	aggregator	14.4666	1.57709e-08	stabilized hit
'ARID2'	aggregator	15.078	2.61459e-07	stabilized hit
'CHD4'	aggregator	29.2116	8.98115e-17	stabilized hit
'PAF1'	aggregator	7.08349	0.00484013	stabilized hit
'RPRD2'	aggregator	15.9342	7.40555e-05	stabilized hit
'BYSL'	aggregator	0.574365	0.925761	no hit
'SON'	aggregator	54.9592	5.43738e-13	stabilized hit
'DDX5'	aggregator	7.0364	0.108125	no hit
'NXF1'	aggregator	8.07915	7.0557e-08	stabilized hit
'MTA3'	aggregator	4.13635	0.00803043	stabilized hit
'U2SURP'	aggregator	39.9808	2.8553e-11	stabilized hit
'ZBTB33'	aggregator	21.8078	0.000156626	stabilized hit
'DPF2'	aggregator	32.6985	2.39803e-12	stabilized hit
'ZC3H18'	aggregator	69.9599	1.51984e-21	stabilized hit
'WRNIP1'	aggregator	4.36101	0.000183402	stabilized hit
'ZMYM4'	aggregator	46.9107	2.124e-14	stabilized hit
'GNL3'	aggregator	15.9286	1.94446e-08	stabilized hit
'SMARCD2'	aggregator	9.8082	1.38459e-05	stabilized hit
'CTNNBL1'	aggregator	11.3781	1.73758e-07	stabilized hit
'IRF2BPL'	aggregator	5.33441	0.0581698	no hit
'HMCES'	aggregator	14.4934	1.05659e-10	stabilized hit
'TOP3A'	aggregator	18.4264	2.12155e-09	stabilized hit
'USP11'	aggregator	16.5734	3.05567e-12	stabilized hit
'NSUN5'	aggregator	11.1721	1.2675e-10	stabilized hit
'SATB2'	aggregator	15.5326	2.08958e-09	stabilized hit
'FANCD2'	aggregator	10.7352	0.00021509	stabilized hit
'ZNF326'	aggregator	9.07617	5.30903e-07	stabilized hit
'LAS1L'	aggregator	9.99646	1.06231e-09	stabilized hit
'CHERP'	aggregator	15.9672	0.0137477	no hit
'ZMYND8'	aggregator	2.224	0.11452	no hit
'PPIL2'	aggregator	2.2784	0.0252531	no hit
'IRF2BP1'	aggregator	13.3344	1.42017e-09	stabilized hit
'SETD2'	aggregator	11.7578	0.00134524	stabilized hit
'MGA'	aggregator	15.5404	9.79118e-08	stabilized hit
'RBM25'	aggregator	10.7283	3.04284e-07	stabilized hit
'TOP1'	aggregator	8.19101	0.00253272	stabilized hit
'RBM14'	aggregator	26.251	1.50275e-10	stabilized hit
'ZNF131'	aggregator	15.6771	8.53389e-07	stabilized hit
'SMCHD1'	aggregator	8.12784	2.76613e-07	stabilized hit
'UBTF'	aggregator	9.68021	3.39332e-05	stabilized hit
'ZMYM3'	aggregator	62.6778	4.2874e-29	stabilized hit
'MORC2'	aggregator	13.0401	8.5715e-11	stabilized hit
'YTHDC1'	aggregator	4.84894	0.000150332	stabilized hit
'SPEN'	aggregator	10.486	0.00205449	stabilized hit
'SIN3A'	aggregator	7.98579	4.52192e-06	stabilized hit
'CWC27'	aggregator	4.89917	0.00734857	stabilized hit
'ZNF609'	aggregator	11.6839	1.7534e-07	stabilized hit
'GATAD2A'	aggregator	14.9462	9.31148e-11	stabilized hit
'RNGTT'	aggregator	4.93128	0.000350145	stabilized hit
'RCOR3'	aggregator	9.4889	2.15351e-06	stabilized hit
'CPSF4'	aggregator	9.60406	4.06302e-08	stabilized hit
'WAPL'	aggregator	7.38923	6.73578e-06	stabilized hit
'KIF20B'	aggregator	15.9478	7.92597e-11	stabilized hit
'TRIM24'	aggregator	5.11388	0.000654748	stabilized hit
'DDX46'	aggregator	2.92517	0.252864	no hit
'POGZ'	aggregator	10.4992	5.05264e-05	stabilized hit
'GTF2H1'	aggregator	2.30138	0.149221	no hit
'NELFB'	aggregator	1.2222	0.278443	no hit
'POLB'	aggregator	8.46876	6.41251e-06	stabilized hit
'GTF3C3'	aggregator	15.9639	9.61981e-13	stabilized hit
'QRICH1'	aggregator	15.2538	3.14385e-10	stabilized hit
'AKAP8L'	aggregator	11.6123	4.93755e-12	stabilized hit
'XRCC1'	aggregator	9.54023	1.50367e-09	stabilized hit
'NOC2L'	aggregator	13.4306	2.64626e-10	stabilized hit
'SMARCB1'	aggregator	11.0699	5.54777e-09	stabilized hit
'PES1'	aggregator	42.1708	2.95171e-10	stabilized hit
'TRIT1'	aggregator	15.8938	4.38725e-08	stabilized hit
'MYSM1'	aggregator	0.169626	0.950499	no hit
'ELL'	aggregator	15.5258	6.92551e-08	stabilized hit
'PPIG'	aggregator	32.7673	3.65833e-18	stabilized hit
'URB1'	aggregator	11.3913	1.56437e-07	stabilized hit
'ARID1A'	aggregator	8.2363	7.67333e-07	stabilized hit
'LENG8'	aggregator	4.19582	0.00389058	stabilized hit
'ZFC3H1'	aggregator	13.3094	1.26556e-06	stabilized hit
'GABPB1'	aggregator	6.42756	0.000427233	stabilized hit
'GPATCH4'	aggregator	7.68615	0.00829675	stabilized hit
'GATAD2B'	aggregator	15.4484	1.69709e-08	stabilized hit
'NOL9'	aggregator	15.9605	3.25998e-11	stabilized hit
'IWS1'	aggregator	11.2114	1.66743e-06	stabilized hit
'DHX37'	aggregator	6.20826	2.63564e-05	stabilized hit
'NOP14'	aggregator	41.8057	1.65467e-14	stabilized hit
'CTDP1'	aggregator	6.81325	2.04635e-05	stabilized hit
'ZNF592'	aggregator	5.87338	2.07099e-05	stabilized hit
'RBM4'	aggregator	5.95827	0.00333177	stabilized hit
'LATS1'	aggregator	3.18981	0.0751713	no hit
'NCOR1'	aggregator	14.7371	4.09443e-06	stabilized hit
'SUZ12'	aggregator	19.1871	4.39882e-10	stabilized hit
'SUMO1'	aggregator	-3.11277	0.00343316	destabilized hit
'MYBBP1A'	aggregator	9.01816	3.79704e-06	stabilized hit
'CABIN1'	aggregator	5.95352	0.00142537	stabilized hit
'HOXB9'	aggregator	6.9707	0.0171841	no hit
'HNRNPH2'	aggregator	28.7713	9.98963e-12	stabilized hit
'GTF3C2'	aggregator	8.99133	2.53309e-08	stabilized hit
'SMARCC2'	aggregator	6.88982	3.42662e-07	stabilized hit
'MRPS23'	aggregator	8.40409	0.000225309	stabilized hit
'KIAA0391'	aggregator	18.0312	4.02817e-05	stabilized hit
'SDAD1'	aggregator	14.9568	5.44972e-12	stabilized hit
'HEATR1'	aggregator	5.40414	0.0341728	no hit
'CLP1'	aggregator	10.1378	1.46904e-08	stabilized hit
'CD2BP2'	aggregator	12.9674	7.11821e-07	stabilized hit
'BCOR'	aggregator	9.57515	6.88128e-07	stabilized hit
'ATF7IP'	aggregator	2.2409	0.129441	no hit
'TST'	aggregator	8.96862	0.000407951	stabilized hit
'SMARCE1'	aggregator	24.9676	4.90453e-08	stabilized hit
'SMTN'	aggregator	6.88382	9.18979e-05	stabilized hit
'RRP1'	aggregator	31.5946	2.55189e-09	stabilized hit
'USP28'	aggregator	13.508	4.37918e-06	stabilized hit
'PRPF39'	aggregator	11.1487	2.81228e-08	stabilized hit
'LEO1'	aggregator	6.0227	0.00285748	stabilized hit
'SAMD1'	aggregator	8.02373	0.00358398	stabilized hit
'MLF2'	aggregator	23.3664	5.04363e-09	stabilized hit
'SLIRP'	aggregator	14.2513	4.02817e-05	stabilized hit
'SPDL1'	aggregator	2.42624	0.00115868	stabilized hit
'SUGP1'	aggregator	8.37324	3.13014e-06	stabilized hit
'NOL8'	aggregator	11.2421	5.28983e-09	stabilized hit
'ANP32E'	aggregator	6.13504	0.0346103	no hit
'FAM208A'	aggregator	6.79215	1.31619e-07	stabilized hit
'CHD3'	aggregator	7.49119	0.00860901	stabilized hit
'WHSC1L1'	aggregator	16.1813	8.2896e-10	stabilized hit
'GTF2E2'	aggregator	4.26193	0.000805861	stabilized hit
'RING1'	aggregator	9.29621	5.97119e-10	stabilized hit
'RNF169'	aggregator	12.4169	0.00078336	stabilized hit
'SSU72'	aggregator	2.56953	0.182077	no hit
'CEBPZ'	aggregator	8.88489	5.83803e-07	stabilized hit
'DGCR14'	aggregator	6.6005	0.000303337	stabilized hit
'KLF16'	aggregator	32.4591	7.08821e-09	stabilized hit
'HMG20A'	aggregator	34.864	7.65307e-13	stabilized hit
'KDM1A'	other	18.6773	2.89911e-09	stabilized hit
'NSUN2'	other	16.6662	3.03718e-14	stabilized hit
'POLR1C'	other	11.7972	2.3768e-06	stabilized hit
'POLE2'	other	7.96034	0.00824846	stabilized hit
'CASC5'	other	10.5069	5.07963e-09	stabilized hit
'U2AF1L5|U2AF1'	other	9.18643	3.03078e-07	stabilized hit
'SND1'	other	-2.10767	0.0330638	no hit
'SRSF10'	other	-5.15134	1.73327e-11	destabilized hit
'DIS3'	other	8.2703	1.11845e-05	stabilized hit
'PRIM1'	other	2.50738	0.0535532	no hit
'POLD1'	other	14.3165	1.93094e-05	stabilized hit
'RBM17'	other	25.3048	1.00086e-20	stabilized hit
'KIF2C'	other	2.12416	0.244808	no hit
'RNPS1'	other	7.36273	5.82087e-07	stabilized hit
'HNRNPF'	other	-1.47321	0.123292	no hit
'TTK'	other	7.61222	2.27724e-05	stabilized hit
'NCAPD3'	other	2.44218	0.0285777	no hit
'RBBP6'	other	22.6082	3.78097e-06	stabilized hit
'STAT1'	other	4.429	0.00712278	stabilized hit
'GPKOW'	other	1.35679	0.548002	no hit
'YY1'	other	34.0658	1.62818e-12	stabilized hit
'DNAAF5'	other	2.74015	0.0261228	no hit
'PTPN2'	other	2.18756	0.0917179	no hit
'USP7'	other	0.500977	0.89493	no hit
'RPA1'	other	6.03342	0.00700883	stabilized hit
'SF3A3'	other	4.37121	0.0780056	no hit
'CDK5RAP1'	other	19.9227	3.48292e-07	stabilized hit
'XRN2'	other	38.0735	1.97153e-14	stabilized hit
'RTN4IP1'	other	8.28674	0.000225424	stabilized hit
'C9ORF64'	other	-0.195135	0.69439	no hit
'RBM26'	other	6.78687	6.22794e-09	stabilized hit
'FKBP5'	other	-2.59933	0.0334354	no hit
'FAM50A'	other	8.05938	2.00068e-06	stabilized hit
'SYMPK'	other	6.05998	9.44459e-06	stabilized hit
'GTF2B'	other	3.52629	6.9996e-09	stabilized hit
'MAGED2'	other	10.3123	0.00157699	stabilized hit
'ADAR'	other	7.35336	9.18979e-05	stabilized hit
'ACTL6A'	other	13.8133	0.00884926	stabilized hit
'HNRNPH1'	other	6.83287	0.00128984	stabilized hit
'ELAVL1'	other	9.78913	1.22926e-06	stabilized hit
'TCERG1'	other	8.72751	6.75683e-05	stabilized hit
'STXBP2'	other	-0.794002	0.283268	no hit
'GABPA'	other	-0.691903	0.157308	no hit
'MTA2'	other	10.5662	1.13909e-09	stabilized hit
'MYD88'	other	4.41194	0.00856996	stabilized hit
'TYMS'	other	9.25996	0.114149	no hit
'DDX3X'	other	7.90006	0.00272558	stabilized hit
'TRIM28'	other	-0.452149	0.519477	no hit
'POLR1B'	other	19.7789	5.58144e-11	stabilized hit
'LIG1'	other	1.87001	0.000196019	stabilized hit
'CDC34'	other	2.98425	0.228413	no hit
'POLR3A'	other	2.50862	9.94765e-05	stabilized hit
'SLC29A1'	other	-2.646	4.33119e-10	destabilized hit
'MRPL1'	other	23.4359	0.00155605	stabilized hit
'CTNND1'	other	4.87202	0.0138706	no hit
'MAPRE2'	other	0.361725	0.908451	no hit
'ORC2'	other	6.97326	1.08123e-09	stabilized hit
'IGF2R'	other	-2.22788	1.12333e-11	destabilized hit
'ANK1'	other	3.91015	0.144001	no hit
'LASP1'	other	-1.93414	5.48544e-06	destabilized hit
'PPP4R3B'	other	0.909694	0.612125	no hit
'LEMD3'	other	10.312	0.00178181	stabilized hit
'ERP29'	other	-0.959473	0.299762	no hit
'PKP3'	other	1.79933	0.369786	no hit
'TSFM'	other	19.7631	0.00100698	stabilized hit
'TTLL12'	other	7.44914	0.000175243	stabilized hit
'CPSF1'	other	5.57012	0.00046717	stabilized hit
'GOT2'	other	-2.3241	2.5849e-08	destabilized hit
'FIP1L1'	other	11.0498	0.00206956	stabilized hit
'HDLBP'	other	6.35003	0.0136909	no hit
'P4HB'	other	-0.498554	0.521679	no hit
'FASTKD1'	other	0.418686	0.895081	no hit
'DEK'	other	13.0799	2.61897e-05	stabilized hit
'CSDE1'	other	-0.659738	0.382534	no hit
'NDC80'	other	1.80079	0.317483	no hit
'SERPINH1'	other	1.01709	0.734314	no hit
'ILKAP'	other	10.3843	8.99291e-06	stabilized hit
'GTF3C5'	other	9.82217	2.11111e-10	stabilized hit
'ATP6V0A1'	other	-2.675	7.92597e-11	destabilized hit
'XRCC6'	other	19.4684	0.00489396	stabilized hit
'CDK6'	other	18.8223	1.09251e-08	stabilized hit
'TBRG4'	other	21.028	0.00795185	stabilized hit
'RALY'	other	16.2228	2.42419e-06	stabilized hit
'POLR1A'	other	4.12147	0.00192102	stabilized hit
'CPT2'	other	5.03703	0.000355303	stabilized hit
'PHB2'	other	10.6278	7.14175e-05	stabilized hit
'EXOSC7'	other	-2.60548	1.53506e-07	destabilized hit
'ATP5H'	other	-2.35814	0.0759479	no hit
'NBN'	other	9.90719	1.17436e-10	stabilized hit
'CPSF2'	other	1.96886	0.524174	no hit
'CELF1'	other	6.1295	6.03369e-05	stabilized hit
'TFRC'	other	-2.8247	1.44736e-15	destabilized hit
'PRPF3'	other	-0.535478	0.456729	no hit
'GTF2H2|GTF2H2C'	other	6.45425	0.000156171	stabilized hit
'PRIM2'	other	0.942114	0.226663	no hit
'BTK'	other	5.44802	0.0315683	no hit
'MORC3'	other	5.66281	0.000599491	stabilized hit
'YARS2'	other	10.5237	0.000300456	stabilized hit
'NACC1'	other	7.02622	6.41234e-07	stabilized hit
'ACSM3'	other	8.01389	0.000143469	stabilized hit
'PRPF8'	other	10.7962	1.17085e-10	stabilized hit
'EIF2AK2'	other	-1.81193	7.63357e-10	destabilized hit
'PDIA3'	other	-0.132451	0.796197	no hit
'GIGYF1'	other	2.15371	0.581114	no hit
'PDIA6'	other	-1.06814	0.227623	no hit
'GANAB'	other	-0.320743	0.247742	no hit
'GCN1'	other	9.00328	1.80763e-05	stabilized hit
'WDR33'	other	8.69892	8.63355e-05	stabilized hit
'DDX39A'	other	-0.228853	0.54725	no hit
'RNASEH2B'	other	2.77375	0.00703279	stabilized hit
'HYOU1'	other	1.70857	0.473573	no hit
'POLR3B'	other	4.21136	0.00463818	stabilized hit
'SNX17'	other	2.0963	0.0339884	no hit
'NUF2'	other	5.85361	3.08549e-05	stabilized hit
'AIFM1'	other	-2.11508	2.94464e-06	destabilized hit
'NCAPG2'	other	3.58246	0.00208438	stabilized hit
'PNN'	other	35.4119	8.28721e-14	stabilized hit
'MTERF3'	other	3.43796	0.00203754	stabilized hit
'TRMT2A'	other	29.4111	5.63457e-14	stabilized hit
'DDX23'	other	13.0195	2.713e-06	stabilized hit
'CANX'	other	-1.30512	0.104737	no hit
'NR3C1'	other	7.26252	2.01964e-05	stabilized hit
'PDS5B'	other	2.72328	5.05043e-05	stabilized hit
'MTIF2'	other	15.9752	3.27439e-07	stabilized hit
'IK'	other	11.9442	3.45658e-05	stabilized hit
'SLC3A2'	other	-2.74247	5.11208e-11	destabilized hit
'CMIP'	other	6.58496	3.2305e-08	stabilized hit
'HDAC1'	other	13.2017	1.80302e-05	stabilized hit
'GPATCH8'	other	31.4341	1.91453e-11	stabilized hit
'GRB10'	other	3.24208	0.000347533	stabilized hit
'SLC25A24'	other	-2.6845	1.42981e-12	destabilized hit
'TOMM40'	other	-2.79359	2.93114e-12	destabilized hit
'GNL3L'	other	9.13709	2.24044e-09	stabilized hit
'SLC1A5'	other	-3.50156	8.2672e-16	destabilized hit
'SRRM2'	other	18.7201	7.04876e-09	stabilized hit
'TP53BP1'	other	20.8354	3.5051e-12	stabilized hit
'MSH2'	other	-2.42407	1.43237e-05	destabilized hit
'USP34'	other	3.00712	0.000180783	stabilized hit
'HADHA'	other	16.5232	0.00271566	stabilized hit
'RBM10'	other	16.9867	3.4357e-09	stabilized hit
'SLC9A3R1'	other	-2.11896	2.58207e-10	destabilized hit
'PBK'	other	0.469511	0.849929	no hit
'MMS19'	other	3.03262	0.000665445	stabilized hit
'RACGAP1'	other	5.89453	0.00333251	stabilized hit
'KIAA1429'	other	4.62749	0.000414168	stabilized hit
'SAP30'	other	16.951	7.09553e-10	stabilized hit
'STOML2'	other	-2.72177	3.46948e-06	destabilized hit
'DNAJB11'	other	-0.118601	0.638633	no hit
'MRPS31'	other	7.84673	0.00379084	stabilized hit
'CDC2|CDK1'	other	4.72896	0.000740992	stabilized hit
'FAM118B'	other	-1.02652	3.47637e-05	destabilized hit
'MLLT1'	other	-0.249734	0.517703	no hit
'HSP90B1'	other	0.81551	0.814307	no hit
'AKAP8'	other	15.2054	0.00700883	stabilized hit
'SNX15'	other	7.9429	1.07177e-06	stabilized hit
'PPIL4'	other	5.84937	0.0432036	no hit
'CPSF6'	other	-1.84436	5.00369e-06	destabilized hit
'LMAN1'	other	-0.820177	0.0779923	no hit
'RPS6KB2'	other	5.70014	6.97606e-05	stabilized hit
'SSRP1'	other	39.3702	2.36432e-16	stabilized hit
'CDKN2AIP'	other	-0.428812	0.335235	no hit
'UBLCP1'	other	4.39808	0.0488619	no hit
'RBM12'	other	6.60699	0.0346163	no hit
'VDAC2'	other	-2.16891	0.000834168	destabilized hit
'PREP'	other	1.21809	0.670921	no hit
'SNRNP200'	other	4.01965	0.00904056	stabilized hit
'ZC3HAV1'	other	5.81596	0.00476327	stabilized hit
'ECI1'	other	-0.873174	0.00206415	destabilized hit
'CCAR2'	other	14.8075	3.13885e-08	stabilized hit
'ATP5A1'	other	-3.04702	8.31086e-07	destabilized hit
'CCT6A'	other	-4.56226	5.3676e-07	destabilized hit
'SRRT'	other	2.98779	0.0153315	no hit
'EXOSC9'	other	-2.87936	4.09581e-09	destabilized hit
'SLC25A6'	other	-2.89666	2.71321e-11	destabilized hit
'MCMBP'	other	4.68376	0.128879	no hit
'DROSHA'	other	8.3216	4.02148e-07	stabilized hit
'PCID2'	other	2.00177	0.0173479	no hit
'UBA1'	other	-3.03068	0.00208005	destabilized hit
'RPN1'	other	-1.88907	1.44993e-06	destabilized hit
'TRA2B'	other	-7.37865	3.95617e-13	destabilized hit
'GPI'	other	-3.22369	2.19638e-06	destabilized hit
'LRRC40'	other	-0.492012	0.0882657	no hit
'TBL1XR1'	other	19.223	1.92877e-09	stabilized hit
'EIF3I'	other	-3.04499	0.00112938	destabilized hit
'CCT7'	other	-5.64139	1.40311e-11	destabilized hit
'TSR1'	other	-1.704	0.0169377	no hit
'GTPBP10'	other	2.06048	0.166229	no hit
'CCT5'	other	-5.00603	1.10929e-10	destabilized hit
'ZC3H15'	other	-2.42165	2.69759e-09	destabilized hit
'OLA1'	other	-0.966652	0.182892	no hit
'GDI2'	other	-4.88459	3.28791e-10	destabilized hit
'CALR'	other	1.14195	0.652725	no hit
'AGFG1'	other	-1.30204	0.135227	no hit
'CLSPN'	other	28.5548	9.77561e-12	stabilized hit
'AK2'	other	-2.85156	2.06693e-07	destabilized hit
'VCP'	other	-2.56547	5.97617e-12	destabilized hit
'FUBP3'	other	5.52788	0.396222	no hit
'CLCC1'	other	-1.0596	1.27296e-05	destabilized hit
'COPS2'	other	-1.80494	0.000136256	destabilized hit
'IGF2BP2'	other	0.997477	0.641271	no hit
'GTF3C4'	other	4.43308	0.00385135	stabilized hit
'TMX1'	other	-1.48824	0.000447799	destabilized hit
'VCL'	other	-3.15493	3.87514e-08	destabilized hit
'EHMT2'	other	7.4557	0.000797797	stabilized hit
'THOC1'	other	-0.0813906	0.772518	no hit
'PDIA4'	other	-0.474543	0.286895	no hit
'SUPT5H'	other	2.03644	0.000721707	stabilized hit
'DLST'	other	-1.84475	2.86278e-07	destabilized hit
'APOBR'	other	-1.33793	9.90776e-05	destabilized hit
'C11ORF58|SMAP'	other	-4.2817	2.5753e-09	destabilized hit
'ACTN1'	other	-1.71768	3.17842e-08	destabilized hit
'CFAP20'	other	10.0244	0.0136776	no hit
'SFSWAP'	other	0.572535	0.733119	no hit
'HEATR3'	other	7.56247	0.000246689	stabilized hit
'SLC25A3'	other	-1.86656	4.1176e-08	destabilized hit
'GOLPH3L'	other	4.86405	0.000842515	stabilized hit
'MEPCE'	other	12.6687	1.66733e-10	stabilized hit
'CCT3'	other	-5.03082	4.64648e-09	destabilized hit
'TADA3'	other	6.70595	0.235811	no hit
'SUPT6H'	other	1.00301	0.223258	no hit
'HLTF'	other	-0.111332	0.509676	no hit
'TXNDC5'	other	-0.844435	0.103385	no hit
'DARS2'	other	-3.70626	9.77561e-12	destabilized hit
'XRN1'	other	2.10866	0.0350844	no hit
'SERPINB1'	other	-2.77081	4.92846e-07	destabilized hit
'CHCHD3'	other	-2.51927	2.24479e-10	destabilized hit
'HPRT1'	other	-2.27062	2.86278e-07	destabilized hit
'ZNF687'	other	-0.0675511	0.904558	no hit
'MAP1B'	other	-1.2675	0.00100322	destabilized hit
'FBXO7'	other	11.7218	4.92484e-11	stabilized hit
'MINA'	other	7.71357	0.000762333	stabilized hit
'CBSL|CBS'	other	-0.113301	0.924439	no hit
'ERCC2'	other	-0.107387	0.754689	no hit
'SHMT2'	other	-2.71687	0.000459162	destabilized hit
'MKRN2'	other	0.533947	0.558474	no hit
'PRKCSH'	other	-1.38624	0.268204	no hit
'POLA2'	other	2.63697	0.00138548	stabilized hit
'DDOST'	other	-1.76132	3.67926e-08	destabilized hit
'ZNF638'	other	14.2806	1.45574e-05	stabilized hit
'ATP5B'	other	-2.3079	3.52812e-07	destabilized hit
'ZC3H13'	other	7.12391	0.0223435	no hit
'PTCD3'	other	16.6789	7.12552e-07	stabilized hit
'FHOD1'	other	2.65527	0.00199401	stabilized hit
'RAB7A'	other	-3.6302	2.45685e-20	destabilized hit
'VDAC1'	other	-3.19255	2.46236e-10	destabilized hit
'MTDH'	other	2.15955	0.0717897	no hit
'SLC25A20'	other	-2.79098	9.91891e-13	destabilized hit
'AKAP9'	other	13.9863	7.26564e-06	stabilized hit
'HSPD1'	other	-2.57043	1.13393e-10	destabilized hit
'PARN'	other	5.26544	1.20979e-05	stabilized hit
'ALDOA'	other	-3.41909	7.90312e-16	destabilized hit
'DDX21'	other	10.7298	0.0200819	no hit
'GRWD1'	other	7.24027	0.00090857	stabilized hit
'PKMYT1'	other	4.13579	0.000180035	stabilized hit
'CSNK2A2'	other	4.44269	3.08276e-05	stabilized hit
'CS'	other	-2.63232	0.000532608	destabilized hit
'MPP1'	other	1.94618	0.213975	no hit
'COMMD3'	other	7.01631	0.0205388	no hit
'KDM3B'	other	3.81117	0.000543047	stabilized hit
'LCP1'	other	-6.48795	7.2153e-06	destabilized hit
'DLD'	other	-2.38428	1.4187e-06	destabilized hit
'CTH'	other	-2.0869	1.91102e-09	destabilized hit
'PGM2'	other	-2.85795	4.36405e-11	destabilized hit
'DDX17'	other	-0.109154	0.967074	no hit
'PLOD3'	other	1.19771	0.396929	no hit
'ACY1'	other	-0.868605	0.0195686	no hit
'FNBP4'	other	-1.77401	8.17215e-10	destabilized hit
'UGGT1'	other	0.696699	0.698036	no hit
'GRAP2'	other	0.735752	0.647307	no hit
'SFPQ'	other	6.93755	0.110158	no hit
'POLR3E'	other	6.46397	2.78236e-09	stabilized hit
'DNAJB6'	other	13.0214	7.77895e-08	stabilized hit
'CLASRP'	other	5.4968	6.1147e-05	stabilized hit
'DCP2'	other	0.195579	0.859576	no hit
'SLC25A13'	other	-2.58992	3.00472e-14	destabilized hit
'SLC1A4'	other	-3.74625	4.44999e-11	destabilized hit
'ADD1'	other	-2.83255	8.79625e-10	destabilized hit
'CCT4'	other	-4.95614	6.91071e-13	destabilized hit
'URB2'	other	-2.56167	7.1443e-09	destabilized hit
'ACAD9'	other	-3.23476	4.48411e-07	destabilized hit
'GARS'	other	-3.31729	3.79061e-08	destabilized hit
'TKT'	other	-3.77151	9.98743e-05	destabilized hit
'CHID1'	other	0.785364	0.799345	no hit
'THOC2'	other	9.1014	1.40662e-05	stabilized hit
'RAB1A'	other	-1.25285	1.63132e-08	destabilized hit
'YKT6'	other	-2.78703	4.73809e-09	destabilized hit
'ERO1A'	other	-0.231096	0.55914	no hit
'TBCE'	other	-0.581108	0.516741	no hit
'EXOSC2'	other	-1.82596	0.00192261	destabilized hit
'EIF2B1'	other	-4.55014	9.01063e-13	destabilized hit
'STT3B'	other	-0.611394	0.0055447	no hit
'UBR2'	other	7.20222	0.000133396	stabilized hit
'GRSF1'	other	10.0175	0.031578	no hit
'RANGAP1'	other	4.6366	0.316507	no hit
'HADHB'	other	10.184	0.023567	no hit
'PRPF4'	other	4.97338	0.00321816	stabilized hit
'LDHB'	other	-3.07937	3.09942e-11	destabilized hit
'MAPK14'	other	2.93893	0.481644	no hit
'ERP44'	other	-0.0849922	0.904558	no hit
'AGAP3'	other	2.40317	0.00968694	stabilized hit
'SCAMP3'	other	-3.26755	2.97424e-12	destabilized hit
'GSPT1'	other	-3.83008	2.3459e-07	destabilized hit
'BRD3'	other	6.78123	3.75542e-05	stabilized hit
'COLGALT2'	other	3.44017	0.0754914	no hit
'BRD2'	other	14.6001	1.22973e-06	stabilized hit
'VDAC3'	other	-2.52422	9.46021e-09	destabilized hit
'CMSS1'	other	1.1344	0.574061	no hit
'PPID'	other	-4.85037	2.89156e-05	destabilized hit
'TIMM17B'	other	-1.29974	0.000162866	destabilized hit
'FOXK1'	other	3.05001	0.160589	no hit
'PKM'	other	-1.47758	0.00712481	destabilized hit
'RNF219'	other	6.17539	1.40122e-05	stabilized hit
'EPHX1'	other	-3.87744	6.49879e-15	destabilized hit
'ARMC6'	other	2.17201	0.245836	no hit
'STAT3'	other	2.60768	0.029622	no hit
'TK1'	other	-3.15691	4.3888e-10	destabilized hit
'STT3A'	other	-1.65943	2.62122e-09	destabilized hit
'MCM3AP'	other	3.75289	0.0878405	no hit
'RAB21'	other	-1.62196	0.00443431	destabilized hit
'SLC43A3'	other	-2.66682	4.47608e-05	destabilized hit
'CISD2'	other	-3.39681	6.71094e-10	destabilized hit
'GPD2'	other	-2.98846	2.53999e-14	destabilized hit
'GFM2'	other	12.4647	1.79572e-07	stabilized hit
'KIAA1524'	other	4.9085	0.0358751	no hit
'ARL6IP5'	other	-0.301801	0.515307	no hit
'ADH5'	other	-2.58051	0.00483216	destabilized hit
'LNP'	other	-1.25239	2.2071e-05	destabilized hit
'KIF15'	other	7.20104	3.81599e-06	stabilized hit
'ETFA'	other	-3.16704	4.83053e-11	destabilized hit
'TMEM245'	other	-4.25713	1.11497e-05	destabilized hit
'CAPN1'	other	-2.77685	0.0020954	destabilized hit
'SLC25A12'	other	0.188807	0.918178	no hit
'AHCY'	other	-3.3677	0.000110886	destabilized hit
'NSDHL'	other	-0.835081	0.00120486	destabilized hit
'CACTIN'	other	1.00236	0.455367	no hit
'STUB1'	other	5.64213	0.0010367	stabilized hit
'KDM1B'	other	10.6955	1.50978e-06	stabilized hit
'VCPIP1'	other	6.26334	1.73841e-06	stabilized hit
'OSBPL9'	other	0.259313	0.933185	no hit
'EIF4B'	other	-2.09957	1.51592e-07	destabilized hit
'ERCC6L'	other	0.98894	0.3111	no hit
'WDHD1'	other	4.22545	2.68304e-05	stabilized hit
'HSPA5'	other	11.7528	0.132372	no hit
'ZC3HC1'	other	2.3839	0.325676	no hit
'HNRNPD'	other	-2.12333	0.000164618	destabilized hit
'ACTN4'	other	-5.30739	7.76373e-14	destabilized hit
'WDR43'	other	-1.65906	0.137135	no hit
'TCP1'	other	6.63553	0.721682	no hit
'LRPPRC'	other	36.0257	0.000860515	stabilized hit
'DMAP1'	other	4.60465	0.00172963	stabilized hit
'GTF2E1'	other	3.2141	0.152349	no hit
'HEXB'	other	-2.71432	2.88802e-08	destabilized hit
'SDHA'	other	-3.85737	1.89871e-11	destabilized hit
'HDAC2'	other	-2.33334	0.024077	no hit
'WARS'	other	-2.80114	9.99898e-08	destabilized hit
'HNRNPC'	other	19.981	0.0035229	stabilized hit
'GIPC1'	other	0.714034	0.75804	no hit
'SPCS2'	other	-2.37968	1.17521e-07	destabilized hit
'CAPZB'	other	-3.36594	1.48745e-05	destabilized hit
'EXOSC8'	other	-2.5674	4.09581e-09	destabilized hit
'LIMA1'	other	-1.32495	0.282637	no hit
'SMG7'	other	4.48118	0.00016114	stabilized hit
'PHB'	other	1.24957	0.449141	no hit
'UQCRFS1'	other	-1.67252	0.0228033	no hit
'ARMT1'	other	2.22274	0.00192882	stabilized hit
'CSNK2B'	other	12.1389	9.29543e-06	stabilized hit
'USP22'	other	-0.858623	0.000856314	destabilized hit
'SPTBN2'	other	8.37086	2.39919e-06	stabilized hit
'ALDH9A1'	other	-3.21322	2.06877e-09	destabilized hit
'STAT6'	other	0.812149	0.405494	no hit
'RAB18'	other	-2.31163	3.25639e-07	destabilized hit
'IMMT'	other	-1.33098	4.76965e-10	destabilized hit
'PSAT1'	other	-3.7335	4.99143e-11	destabilized hit
'LMAN2'	other	-0.0262568	0.956894	no hit
'TTF2'	other	0.716684	0.424379	no hit
'TRAP1'	other	-1.1994	0.0142735	no hit
'BCR'	other	2.50611	0.124134	no hit
'PGK1'	other	-3.35784	2.77953e-06	destabilized hit
'UGP2'	other	-0.497506	0.0482355	no hit
'ORC3'	other	-0.347834	0.562174	no hit
'CCT8'	other	-5.49357	7.87619e-11	destabilized hit
'RDX'	other	-1.89808	1.63927e-05	destabilized hit
'RAB14'	other	-2.67468	5.62311e-09	destabilized hit
'NCAPH2'	other	-0.0247596	0.937341	no hit
'RPN2'	other	-0.978398	0.00086419	destabilized hit
'POLA1'	other	1.54324	0.0127239	no hit
'CAPN2'	other	-0.750677	0.544689	no hit
'RAB1B'	other	-2.58609	0.00531491	destabilized hit
'COG4'	other	3.49333	7.59228e-05	stabilized hit
'PGD'	other	-3.23033	2.61494e-05	destabilized hit
'EMG1'	other	-0.147191	0.851683	no hit
'YOD1'	other	-0.00818667	0.986402	no hit
'ME1'	other	-1.24578	0.216584	no hit
'SCAF8'	other	22.8678	1.77435e-06	stabilized hit
'NUB1'	other	1.95826	0.000982913	stabilized hit
'JMJD1C'	other	15.0578	0.000159817	stabilized hit
'ACADVL'	other	-1.16159	0.00636205	destabilized hit
'GAK'	other	1.4308	0.324272	no hit
'PHC2'	other	10.3836	2.50519e-06	stabilized hit
'CCT2'	other	-4.45943	3.53746e-10	destabilized hit
'RAP2B'	other	-2.6667	5.73446e-05	destabilized hit
'RNMT'	other	-0.591232	0.116658	no hit
'PGP'	other	-3.42947	3.2061e-10	destabilized hit
'PMVK'	other	7.62714	1.54837e-09	stabilized hit
'POLR2E'	other	4.4225	0.0112375	no hit
'ABCE1'	other	-3.47854	7.21346e-05	destabilized hit
'RTFDC1'	other	5.71749	0.00480859	stabilized hit
'AFG3L2'	other	9.23261	0.000178667	stabilized hit
'NAA50'	other	-2.96126	0.0300936	no hit
'HARS'	other	1.26685	0.553526	no hit
'EXOSC5'	other	-1.03443	0.00995779	destabilized hit
'GFPT1'	other	-0.784638	0.0524874	no hit
'MAT2A'	other	-1.59941	0.000175661	destabilized hit
'SH3GLB1'	other	2.75313	0.302145	no hit
'EP400'	other	6.48406	0.00364002	stabilized hit
'GSR'	other	-2.36028	1.39243e-09	destabilized hit
'DCPS'	other	-3.20808	7.73859e-05	destabilized hit
'PLOD1'	other	3.444	0.0109074	no hit
'SLC25A5'	other	-1.32824	4.67385e-05	destabilized hit
'HNRNPUL1'	other	13.1875	3.07229e-05	stabilized hit
'PDLIM1'	other	-1.88178	4.17423e-10	destabilized hit
'MRPS30'	other	5.13281	1.04298e-06	stabilized hit
'HEXA'	other	-2.99723	3.5096e-08	destabilized hit
'CAND2'	other	1.18904	0.476433	no hit
'C1ORF112'	other	4.76245	0.0117603	no hit
'DCAF13'	other	-0.291015	0.664658	no hit
'FAH'	other	-2.79418	5.32678e-10	destabilized hit
'PPP2R5D'	other	3.10386	0.0108572	no hit
'KPNA6'	other	1.77995	0.110598	no hit
'RBM22'	other	5.42666	0.0441913	no hit
'CTTN'	other	-1.49632	5.57686e-09	destabilized hit
'CYB5R3'	other	-0.883519	0.188822	no hit
'KIF14'	other	3.55411	0.000430326	stabilized hit
'DDX20'	other	2.20597	0.27863	no hit
'BCAT1'	other	-4.35089	7.90312e-16	destabilized hit
'THRAP3'	other	13.9814	4.32949e-07	stabilized hit
'DYNC1I2'	other	-5.08135	1.61601e-13	destabilized hit
'CUL4B'	other	-2.02185	5.79169e-05	destabilized hit
'DHODH'	other	-4.13092	1.82553e-17	destabilized hit
'IGF2BP3'	other	4.64287	0.0486566	no hit
'HSDL1'	other	-1.9853	4.40011e-10	destabilized hit
'PAICS'	other	-2.83095	1.79524e-10	destabilized hit
'HM13'	other	-4.37933	5.01909e-09	destabilized hit
'MYDGF'	other	-2.21374	3.4629e-06	destabilized hit
'ITGB1'	other	-0.0271201	0.932161	no hit
'DIAPH3'	other	6.61851	1.1638e-05	stabilized hit
'OGT'	other	1.14956	0.150152	no hit
'SREK1'	other	0.288681	0.901993	no hit
'ACP1'	other	-1.12186	0.177281	no hit
'STOM'	other	-2.34381	0.000911955	destabilized hit
'EARS2'	other	6.65454	0.00518477	stabilized hit
'PFN1'	other	-2.67328	0.000106998	destabilized hit
'CAND1'	other	-4.02493	3.21268e-11	destabilized hit
'PDXDC1'	other	0.545072	0.43529	no hit
'STAT5B'	other	3.57793	0.0273469	no hit
'RAB10'	other	-2.21747	2.92004e-08	destabilized hit
'FHL3'	other	-0.614628	0.328221	no hit
'TIA1'	other	-1.43228	0.00361352	destabilized hit
'CAP1'	other	-5.45181	2.49883e-07	destabilized hit
'TARS2'	other	9.75249	7.91799e-07	stabilized hit
'SEC61A1'	other	-3.5004	1.76998e-08	destabilized hit
'NCOA5'	other	-0.463007	0.0257281	no hit
'VAMP7'	other	-3.68835	0.000115514	destabilized hit
'EEF2'	other	-4.75647	1.48579e-10	destabilized hit
'RECQL'	other	11.0408	6.15864e-06	stabilized hit
'THOP1'	other	-3.49159	7.5364e-13	destabilized hit
'STAT5A'	other	3.67906	0.0387519	no hit
'SLC25A19'	other	-1.48196	3.69887e-07	destabilized hit
'VBP1'	other	6.64661	0.0316373	no hit
'YLPM1'	other	3.25094	0.148335	no hit
'NCLN'	other	-1.15107	6.47394e-07	destabilized hit
'ACAT2'	other	-3.66211	1.31048e-09	destabilized hit
'TTC27'	other	4.65822	0.0869262	no hit
'PRPF4B'	other	7.32794	0.000242658	stabilized hit
'CDK4'	other	6.07476	3.86375e-06	stabilized hit
'CAT'	other	-2.17317	3.45703e-11	destabilized hit
'ATP1A1'	other	-4.2349	2.55009e-18	destabilized hit
'HACL1'	other	-1.11704	0.0362598	no hit
'NMT1'	other	-1.23732	0.00152931	destabilized hit
'VAPA'	other	-1.62531	2.47614e-06	destabilized hit
'LANCL2'	other	-4.04886	2.28673e-10	destabilized hit
'SCAF1'	other	5.44228	0.11485	no hit
'DEF6'	other	5.8708	5.10712e-06	stabilized hit
'DNTTIP2'	other	12.7953	1.99461e-09	stabilized hit
'GSTO1'	other	-1.21299	0.109199	no hit
'EWSR1'	other	-0.0762252	0.911239	no hit
'MSH3'	other	1.68178	0.0812242	no hit
'ACLY'	other	-3.96772	4.58992e-06	destabilized hit
'WDR44'	other	-2.62995	7.6606e-08	destabilized hit
'YARS'	other	-4.08323	0.000167947	destabilized hit
'TUBA4A'	other	-1.6698	5.51125e-08	destabilized hit
'PSMG2'	other	-1.39806	0.00721399	destabilized hit
'PRPF38A'	other	9.49713	9.76017e-07	stabilized hit
'HSD17B10'	other	-0.931856	0.011869	no hit
'RHOC'	other	-0.330925	0.305299	no hit
'MAGT1'	other	-0.409932	0.454927	no hit
'AQR'	other	0.00575817	0.998877	no hit
'UAP1'	other	-3.23697	2.17129e-05	destabilized hit
'MAD2L1'	other	-2.59978	9.19548e-14	destabilized hit
'CPSF3'	other	-0.17185	0.518549	no hit
'RAB35'	other	-3.49952	8.14445e-11	destabilized hit
'RAE1'	other	5.51143	0.000341141	stabilized hit
'FSCN1'	other	-3.30577	4.48027e-07	destabilized hit
'SARS'	other	7.04042	0.000736306	stabilized hit
'MBD3'	other	36.4716	2.39202e-08	stabilized hit
'PFKL'	other	-1.66357	0.103153	no hit
'EIF2D'	other	0.196128	0.953325	no hit
'NAMPT'	other	-3.32407	4.194e-10	destabilized hit
'SHCBP1'	other	2.24889	0.00558358	stabilized hit
'DDB1'	other	-2.97369	1.47631e-15	destabilized hit
'DNAJA3'	other	15.8942	1.13428e-11	stabilized hit
'PURB'	other	-2.99193	4.39882e-10	destabilized hit
'CLIP1'	other	-3.96629	1.4978e-11	destabilized hit
'CUL3'	other	-1.43068	9.99898e-08	destabilized hit
'F8W031'	other	0.508264	0.889924	no hit
'EIF2S2'	other	-1.87638	0.000360762	destabilized hit
'MRPS27'	other	2.38317	0.50996	no hit
'TXNDC12'	other	3.01503	0.107851	no hit
'USP3'	other	-0.522764	0.0114225	no hit
'SART1'	other	8.85634	0.00481188	stabilized hit
'EZR'	other	-3.11919	2.55008e-09	destabilized hit
'CDKAL1'	other	-2.9291	2.54519e-05	destabilized hit
'HEMGN'	other	-1.37926	0.00602816	destabilized hit
'ALDH1A1'	other	-2.47313	3.36239e-06	destabilized hit
'COLGALT1'	other	2.09232	0.165527	no hit
'GUSB'	other	-3.1329	1.43709e-13	destabilized hit
'NOA1'	other	4.56505	0.00190023	stabilized hit
'RNF2'	other	11.942	5.01975e-05	stabilized hit
'APEH'	other	-1.89621	6.33844e-06	destabilized hit
'PFKP'	other	-1.55371	0.0345177	no hit
'NCL'	other	19.573	8.60192e-07	stabilized hit
'NBEAL2'	other	3.33595	0.00414484	stabilized hit
'GPHN'	other	-3.1759	1.63108e-11	destabilized hit
'PDCL3'	other	-3.04675	3.4629e-06	destabilized hit
'AKR7A2'	other	-0.864031	0.00704617	destabilized hit
'PHGDH'	other	-3.73753	2.18862e-10	destabilized hit
'RIOK1'	other	-5.25853	2.75322e-05	destabilized hit
'EXOSC4'	other	-1.83423	1.0083e-09	destabilized hit
'SMS'	other	-2.18784	0.00284102	destabilized hit
'KDM3A'	other	-1.84196	1.40669e-05	destabilized hit
'PLEKHF2'	other	0.740822	0.718257	no hit
'MAP4'	other	-1.84374	4.20611e-07	destabilized hit
'TRIM11'	other	1.50735	0.473164	no hit
'NAA15'	other	-1.57639	0.000186871	destabilized hit
'ISOC1'	other	-3.4956	8.45723e-06	destabilized hit
'GLE1'	other	-0.874239	0.023687	no hit
'TOR1AIP1'	other	1.24133	0.606234	no hit
'PKLR'	other	-2.9261	1.07923e-08	destabilized hit
'PRDX4'	other	-0.952799	0.00177324	destabilized hit
'ARAP1'	other	4.94432	1.01569e-05	stabilized hit
'NARS'	other	-1.42369	5.72437e-05	destabilized hit
'RTF1'	other	1.24877	0.236153	no hit
'FRRS1'	other	-2.36047	1.19008e-05	destabilized hit
'KHSRP'	other	-1.95757	4.39985e-08	destabilized hit
'PLBD2'	other	-3.00982	8.12233e-09	destabilized hit
'M6PR'	other	-1.92188	3.55429e-08	destabilized hit
'SLC16A1'	other	-3.21784	1.29735e-12	destabilized hit
'F11R'	other	-2.41281	9.23684e-11	destabilized hit
'SSBP1'	other	-3.68395	4.27135e-08	destabilized hit
'HSPA9'	other	-3.20257	2.2899e-07	destabilized hit
'TGM2'	other	-1.11836	0.0423045	no hit
'LCLAT1'	other	-2.70588	6.16192e-09	destabilized hit
'UBE2Q1'	other	-0.258428	0.110621	no hit
'CDC42'	other	-2.7746	1.66858e-08	destabilized hit
'COX20'	other	-3.00636	2.96939e-06	destabilized hit
'CECR5'	other	5.36316	0.0759258	no hit
'DAP3'	other	11.1888	0.000531936	stabilized hit
'ZCCHC11'	other	3.80948	0.0201069	no hit
'RIC8A'	other	2.39739	0.307629	no hit
'MDH1'	other	-2.68168	0.0168829	no hit
'HNRNPUL2'	other	5.41734	0.000108927	stabilized hit
'AGPAT1'	other	0.678764	0.839164	no hit
'PI4KA'	other	5.08476	0.00926571	stabilized hit
'INPPL1'	other	1.01481	0.223983	no hit
'SLC25A21'	other	1.37995	0.125718	no hit
'SERPINB9'	other	-1.12995	0.00261553	destabilized hit
'TMEM43'	other	2.77972	0.116167	no hit
'SPCS3'	other	-1.32142	0.0176142	no hit
'PCIF1'	other	0.536839	0.794312	no hit
'ARCN1'	other	-2.37569	0.000267603	destabilized hit
'G6PD'	other	-2.75531	0.000263094	destabilized hit
'DNAJC3'	other	4.94936	0.187406	no hit
'CCDC47'	other	-0.995605	5.90618e-05	destabilized hit
'OXSM'	other	-0.191967	0.666516	no hit
'FAM120B'	other	4.45103	0.00936442	stabilized hit
'LDHA'	other	-2.85281	0.242767	no hit
'RAB5A'	other	-2.70844	1.47312e-05	destabilized hit
'LZIC'	other	1.67562	0.767244	no hit
'FN3K'	other	1.86914	0.873847	no hit
'IARS2'	other	2.60503	0.218524	no hit
'METTL7A'	other	-1.41614	0.000116596	destabilized hit
'NME3'	other	-2.52915	6.94803e-06	destabilized hit
'PFKFB2'	other	-0.624233	0.039676	no hit
'LDLRAP1'	other	3.61977	0.00765515	stabilized hit
'APOOL'	other	-2.89666	3.70337e-12	destabilized hit
'NUP210'	other	1.53028	0.611804	no hit
'TBK1'	other	0.602964	0.734314	no hit
'KDM5C'	other	4.79692	7.2132e-06	stabilized hit
'CBLL1'	other	11.4046	4.91332e-07	stabilized hit
'FDXR'	other	13.726	1.51224e-05	stabilized hit
'GSS'	other	-4.50433	2.55737e-06	destabilized hit
'DCTN4'	other	-1.42762	0.000436942	destabilized hit
'VAV1'	other	-0.198896	0.385669	no hit
'PSMA3'	other	-2.10839	2.91191e-10	destabilized hit
'CASP8'	other	-0.0994945	0.828922	no hit
'METTL5'	other	-2.68064	1.50256e-06	destabilized hit
'VAT1'	other	-1.21719	4.30519e-05	destabilized hit
'SMG5'	other	-0.058228	0.820834	no hit
'TIPRL'	other	-2.90164	0.00195162	destabilized hit
'SUGT1'	other	-4.83701	2.78902e-10	destabilized hit
'DCXR'	other	-1.80747	1.44455e-08	destabilized hit
'SLC38A5'	other	-2.35652	0.00017893	destabilized hit
'RPIA'	other	-2.54604	2.82059e-09	destabilized hit
'REEP5'	other	-2.48777	1.47823e-07	destabilized hit
'TNKS1BP1'	other	-1.84244	3.59062e-08	destabilized hit
'NQO2'	other	-3.14396	4.67873e-10	destabilized hit
'ACAA2'	other	-0.736656	0.0052223	destabilized hit
'TRIM25'	other	6.06928	0.000120251	stabilized hit
'PDXK'	other	-2.01881	0.000352019	destabilized hit
'SEC62'	other	-2.83097	5.17237e-09	destabilized hit
'WAC'	other	7.5657	0.0220449	no hit
'IMPDH2'	other	-1.89942	0.283268	no hit
'MAPK1'	other	-4.12031	4.19686e-11	destabilized hit
'ZMPSTE24'	other	-3.47759	2.2817e-07	destabilized hit
'EIF4G3'	other	3.44111	0.0350844	no hit
'CD151'	other	-1.85096	7.4602e-06	destabilized hit
'TES'	other	-1.63051	0.100428	no hit
'TOR1A'	other	-1.07681	1.34724e-05	destabilized hit
'ATAD3A'	other	8.34921	0.0384699	no hit
'LAMTOR1'	other	-3.25166	1.68907e-07	destabilized hit
'TOMM34'	other	11.0719	1.61037e-06	stabilized hit
'AHCYL1'	other	-2.31796	0.00141243	destabilized hit
'ATP6V1B2'	other	-1.2187	0.0240116	no hit
'ALDOC'	other	-3.69457	4.04325e-11	destabilized hit
'RABL6'	other	-2.23805	1.44526e-07	destabilized hit
'AARS2'	other	13.2095	0.000144407	stabilized hit
'PSMD1'	other	-3.49861	4.12798e-11	destabilized hit
'INTS3'	other	0.957175	0.718985	no hit
'MGST3'	other	-2.2843	0.000156626	destabilized hit
'PAFAH1B1'	other	-1.99347	2.79572e-08	destabilized hit
'ACOT7'	other	-3.30229	2.54128e-13	destabilized hit
'MRPL45'	other	7.90625	2.96939e-06	stabilized hit
'CNP'	other	1.78552	0.200463	no hit
'DCAF16'	other	0.82716	0.713836	no hit
'TMED10'	other	-1.31877	0.000104537	destabilized hit
'PSMA4'	other	-0.869842	0.0221171	no hit
'SLC7A1'	other	-3.16806	2.28542e-09	destabilized hit
'ERCC3'	other	-0.300623	0.504659	no hit
'FAM192A'	other	-1.28326	9.0557e-06	destabilized hit
'IDH1'	other	-2.80224	2.88357e-08	destabilized hit
'UBE2L3'	other	-3.34859	6.20027e-07	destabilized hit
'SCAMP2'	other	-3.86524	8.29053e-10	destabilized hit
'ANXA5'	other	-2.57777	0.0220449	no hit
'ILK'	other	1.33261	0.266436	no hit
'TBC1D10B'	other	-0.402853	0.124244	no hit
'DNPEP'	other	-1.696	6.43151e-05	destabilized hit
'RNASEL'	other	0.42838	0.814643	no hit
'YWHAE'	other	-2.05773	5.38118e-05	destabilized hit
'TCAF1'	other	0.497186	0.732214	no hit
'C1ORF52'	other	-1.3762	0.156942	no hit
'NUP214'	other	6.08002	0.00134482	stabilized hit
'PPP2CA'	other	-1.72338	0.0126359	no hit
'SCARB2'	other	-2.37656	3.83428e-08	destabilized hit
'WBP4'	other	-0.116793	0.852176	no hit
'VIM'	other	-8.46552	0.000122376	destabilized hit
'CHUK'	other	1.4507	0.390809	no hit
'CSTB'	other	-2.30926	0.00636468	destabilized hit
'SSX2IP'	other	5.8499	1.10281e-05	stabilized hit
'GALNT7'	other	-1.02288	0.0103092	no hit
'GRHPR'	other	-0.767238	0.0921413	no hit
'FXR1'	other	-0.0506159	0.933331	no hit
'LMAN2L'	other	-0.656594	0.0986309	no hit
'SMC1A'	other	-1.56541	2.74546e-10	destabilized hit
'CBR1'	other	-0.525169	0.211903	no hit
'TOP2A'	other	23.063	3.12179e-11	stabilized hit
'WWP2'	other	3.59904	0.00305086	stabilized hit
'SRP9'	other	-1.26124	0.0577399	no hit
'LONP1'	other	-4.07258	1.20669e-10	destabilized hit
'PPP2R2A'	other	-1.05214	0.026562	no hit
'BOP1'	other	17.9727	2.47614e-06	stabilized hit
'CD2AP'	other	-2.21858	1.21166e-06	destabilized hit
'HNRNPDL'	other	-1.85033	1.36548e-06	destabilized hit
'ACO1'	other	-1.98367	0.000724276	destabilized hit
'PITPNB'	other	-1.9004	0.000693486	destabilized hit
'RRP9'	other	-0.180329	0.908451	no hit
'ILF3'	other	-1.51099	1.35782e-06	destabilized hit
'PSMC4'	other	-2.96707	8.94992e-06	destabilized hit
'SMG8'	other	-0.168045	0.0857998	no hit
'FH'	other	-3.14802	1.79113e-06	destabilized hit
'EIF3E'	other	0.409526	0.896762	no hit
'SEPT2'	other	-2.49566	5.04792e-07	destabilized hit
'PTK2B'	other	0.741674	0.476637	no hit
'PNP'	other	-1.89031	4.78523e-09	destabilized hit
'ABCB7'	other	-1.00989	0.000410174	destabilized hit
'DDAH2'	other	-3.28862	1.2898e-09	destabilized hit
'MDH2'	other	-4.07049	6.44359e-08	destabilized hit
'AP2B1'	other	-3.41482	1.3435e-08	destabilized hit
'PPIB'	other	3.20437	0.164268	no hit
'NCK2'	other	0.093207	0.94707	no hit
'ATP6V0D1'	other	-1.29064	0.00385896	destabilized hit
'NELFE'	other	11.4341	1.47887e-08	stabilized hit
'SPAG5'	other	4.54833	1.69328e-05	stabilized hit
'PSPC1'	other	9.91595	0.000235283	stabilized hit
'CUL1'	other	-1.23949	1.50581e-05	destabilized hit
'TSEN54'	other	9.32506	8.25869e-08	stabilized hit
'CRYZL1'	other	-1.76434	1.03574e-07	destabilized hit
'MBOAT7'	other	-3.14245	1.3435e-08	destabilized hit
'UBE2T'	other	12.6809	0.000338195	stabilized hit
'TTC1'	other	-2.71832	0.00013825	destabilized hit
'CSNK2A1'	other	3.04883	0.0333572	no hit
'CBR4'	other	-1.20919	0.00172039	destabilized hit
'GOT1'	other	-2.8245	2.41418e-12	destabilized hit
'PIEZO1'	other	-2.76745	1.53997e-10	destabilized hit
'STX5'	other	-0.400108	0.0216287	no hit
'HSD17B4'	other	-1.00071	0.00558358	destabilized hit
'SAMM50'	other	-2.29373	1.71548e-11	destabilized hit
'SART3'	other	3.48889	4.60222e-08	stabilized hit
'FKBP3'	other	-1.75646	9.11832e-12	destabilized hit
'ILF2'	other	-1.78423	4.47608e-05	destabilized hit
'PCBP2'	other	0.632973	0.882428	no hit
'UQCC1'	other	-1.66063	0.000166015	destabilized hit
'PSME3'	other	-2.14177	0.00223303	destabilized hit
'ARPC2'	other	-3.50121	7.20162e-08	destabilized hit
'DAZAP1'	other	-1.98915	4.76965e-10	destabilized hit
'EMD'	other	-0.804769	0.189423	no hit
'APTX'	other	8.22987	0.000321142	stabilized hit
'EIF2B5'	other	1.55111	0.0588247	no hit
'ARHGAP6'	other	1.52492	0.124037	no hit
'PSMB7'	other	-0.79794	0.000987296	destabilized hit
'FN3KRP'	other	-2.89816	2.80988e-05	destabilized hit
'UBP1'	other	6.46422	0.000953019	stabilized hit
'GGH'	other	-2.17552	5.54777e-09	destabilized hit
'CCDC6'	other	-0.518132	0.427701	no hit
'GLUD1'	other	-0.349029	0.612125	no hit
'EEF1A2'	other	-0.205541	0.746562	no hit
'SRFBP1'	other	-1.12586	0.000437538	destabilized hit
'TIMMDC1'	other	-2.23917	2.16801e-12	destabilized hit
'HNRNPA3'	other	-1.16364	0.0438755	no hit
'NR2F2'	other	-0.0788065	0.868468	no hit
'TTC5'	other	-0.0712614	0.879123	no hit
'LNPEP'	other	-1.98855	1.4577e-05	destabilized hit
'AP1B1'	other	-2.79338	4.30474e-05	destabilized hit
'CHAMP1'	other	1.63728	0.100589	no hit
'ASH2L'	other	7.81933	5.95744e-07	stabilized hit
'AMPD2'	other	-2.08127	3.06652e-06	destabilized hit
'ENOPH1'	other	-0.304991	0.62319	no hit
'MRPL37'	other	13.8395	5.72205e-11	stabilized hit
'AARS'	other	-2.37294	0.0459953	no hit
'BLMH'	other	-2.81978	9.12752e-07	destabilized hit
'MTA1'	other	7.60064	3.30488e-06	stabilized hit
'PCYT1A'	other	2.55435	0.0281923	no hit
'RHOG'	other	-3.25656	5.44972e-12	destabilized hit
'RPS16'	other	-4.5664	0.00321052	destabilized hit
'RAB5C'	other	-2.70951	9.48617e-06	destabilized hit
'SMC3'	other	-1.10093	0.000837366	destabilized hit
'GGPS1'	other	-2.12413	0.0019459	destabilized hit
'ASL'	other	-0.395135	0.168963	no hit
'GMPR'	other	-2.93205	8.93951e-09	destabilized hit
'HK1'	other	-0.510636	0.110476	no hit
'RNH1'	other	-3.91389	5.20231e-05	destabilized hit
'NNT'	other	7.73992	0.00355995	stabilized hit
'TGFB1'	other	-1.01886	0.000182488	destabilized hit
'DHX15'	other	-2.06779	1.3435e-08	destabilized hit
'SRP14'	other	-2.90612	6.53118e-06	destabilized hit
'TACC3'	other	-2.3915	4.88237e-09	destabilized hit
'PTER'	other	-1.76515	1.4893e-06	destabilized hit
'PARK7'	other	-2.84689	7.26564e-06	destabilized hit
'WDR61'	other	9.15897	2.40469e-05	stabilized hit
'ABL1'	other	0.523764	0.574348	no hit
'VPS33B'	other	0.628166	0.396222	no hit
'SHMT1'	other	-2.64009	2.77802e-07	destabilized hit
'MAGEA1'	other	-0.203707	0.614171	no hit
'STIP1'	other	-1.39245	0.113173	no hit
'CORO7'	other	4.0566	0.27334	no hit
'SERPINB6'	other	-3.88808	4.40534e-13	destabilized hit
'LUZP1'	other	0.632672	0.580456	no hit
'ZC3H8'	other	-1.39643	0.000722435	destabilized hit
'RUNX1'	other	5.554	1.87851e-07	stabilized hit
'IQSEC1'	other	0.10063	0.927526	no hit
'HCFC1'	other	4.442	0.0553974	no hit
'PPA2'	other	-3.42037	0.000389904	destabilized hit
'BCL2L13'	other	-0.288032	0.110476	no hit
'FAM136A'	other	-0.341715	0.881015	no hit
'DNAJC11'	other	-1.94617	3.47452e-09	destabilized hit
'RUVBL2'	other	-4.69538	5.38152e-06	destabilized hit
'ISYNA1'	other	-2.17166	2.33104e-06	destabilized hit
'DNAJC2'	other	-0.0760227	0.898094	no hit
'PPP2R1B'	other	1.05899	0.673173	no hit
'EEF2K'	other	1.00957	0.639892	no hit
'SCRIB'	other	1.70242	0.17809	no hit
'SNX27'	other	1.91344	0.0179505	no hit
'ZYX'	other	-0.284366	0.70354	no hit
'SNAP23'	other	-1.21631	0.0725467	no hit
'PPAT'	other	-2.51091	5.85016e-14	destabilized hit
'SETDB1'	other	6.86522	0.00202493	stabilized hit
'ORC5'	other	1.53996	0.424379	no hit
'DENND4C'	other	-0.175982	0.602602	no hit
'PPME1'	other	-0.984651	0.0282351	no hit
'WEE1'	other	-0.573883	0.0422241	no hit
'OAT'	other	-1.35277	0.0941906	no hit
'UPF1'	other	-1.83512	9.72498e-06	destabilized hit
'LAP3'	other	-0.78261	0.546858	no hit
'AACS'	other	-0.0128896	0.986071	no hit
'CAPNS1'	other	-3.23076	0.000328619	destabilized hit
'CPD'	other	-3.9632	1.66254e-13	destabilized hit
'BCAP29'	other	-1.76868	2.00762e-05	destabilized hit
'CAB39'	other	-4.23396	7.65307e-13	destabilized hit
'USP4'	other	4.70013	0.00099775	stabilized hit
'ARHGEF2'	other	2.57018	0.0729464	no hit
'LTA4H'	other	-0.825422	0.0644371	no hit
'GBA'	other	0.783466	0.784456	no hit
'DPH5'	other	-0.612125	0.195323	no hit
'TPI1'	other	-2.70081	2.28673e-10	destabilized hit
'IMPDH1'	other	0.690429	0.850743	no hit
'ERCC5'	other	-0.0297283	0.917098	no hit
'PURA'	other	-3.74447	6.02484e-14	destabilized hit
'PYGB'	other	-0.583708	0.268436	no hit
'MRPS22'	other	22.5482	3.04528e-11	stabilized hit
'CORO1C'	other	-0.961667	0.0001669	destabilized hit
'BCL10'	other	0.455019	0.822463	no hit
'LYPLA2'	other	-2.25614	4.64694e-05	destabilized hit
'SEPT9'	other	-1.95867	0.000122648	destabilized hit
'TRMT6'	other	0.902545	0.773987	no hit
'CTSD'	other	-3.29132	4.49277e-07	destabilized hit
'ABCF1'	other	-3.08764	0.000203096	destabilized hit
'TTC17'	other	-1.69151	6.87552e-05	destabilized hit
'DYNC1H1'	other	-1.93845	0.00308487	destabilized hit
'PTBP2'	other	11.6092	2.75271e-08	stabilized hit
'FRG1'	other	0.273432	0.912367	no hit
'EIF2S1'	other	-4.26422	3.32737e-08	destabilized hit
'KIF23'	other	0.407645	0.62118	no hit
'HMGCS1'	other	-3.1137	3.25835e-07	destabilized hit
'PAXIP1'	other	2.11173	0.141969	no hit
'SEC63'	other	-1.37117	2.22841e-08	destabilized hit
'PPIP5K2'	other	-0.827082	1.21166e-06	destabilized hit
'PFKM'	other	-3.21511	1.47823e-07	destabilized hit
'NOL7'	other	-1.33184	0.0350844	no hit
'NDUFA4'	other	-0.59539	0.405767	no hit
'TPR'	other	5.79695	0.00443016	stabilized hit
'TRAF2'	other	-0.190046	0.50044	no hit
'TMEM109'	other	-0.626331	0.168169	no hit
'DIDO1'	other	32.8237	2.00557e-12	stabilized hit
'RANBP3'	other	-2.78174	1.76846e-05	destabilized hit
'SKA1'	other	7.93056	1.89859e-05	stabilized hit
'C11ORF54'	other	-1.38641	0.000346173	destabilized hit
'GPATCH1'	other	3.47432	0.000885861	stabilized hit
'MTMR12'	other	-0.596735	0.0646842	no hit
'TBCA'	other	-2.69823	0.0128505	no hit
'EPPK1'	other	2.70879	0.0250545	no hit
'APRT'	other	-2.9113	0.000549781	destabilized hit
'DNM1L'	other	-0.511436	0.0128208	no hit
'PLRG1'	other	13.8593	8.55484e-09	stabilized hit
'PDHX'	other	-3.01416	0.000238762	destabilized hit
'ATP1B3'	other	-2.35127	1.54048e-05	destabilized hit
'DNMT1'	other	-0.141908	0.836883	no hit
'ETF1'	other	-1.62809	0.162605	no hit
'XPO7'	other	-2.20623	0.0100565	no hit
'NCSTN'	other	-2.29896	6.62704e-10	destabilized hit
'ALDH1A2'	other	-3.49399	1.65926e-17	destabilized hit
'DENR'	other	-4.94882	4.88863e-11	destabilized hit
'NIPSNAP3A'	other	-3.11401	8.94356e-13	destabilized hit
'MBLAC2'	other	-1.37478	7.64112e-07	destabilized hit
'CTBP1'	other	-2.51826	0.0486566	no hit
'ENDOD1'	other	-1.7019	4.46194e-05	destabilized hit
'HDHD2'	other	-2.5119	1.0669e-05	destabilized hit
'CTSB'	other	-4.00972	3.07145e-07	destabilized hit
'CDC37'	other	-3.28417	7.90512e-05	destabilized hit
'TELO2'	other	2.66796	0.00214931	stabilized hit
'FLOT2'	other	-4.88473	1.13709e-13	destabilized hit
'AMBRA1'	other	0.21042	0.91764	no hit
'NUDT5'	other	-3.04764	8.73645e-12	destabilized hit
'NANS'	other	-0.311315	0.71423	no hit
'HNRNPR'	other	7.00274	3.60743e-05	stabilized hit
'SETD3'	other	4.54398	0.00615464	stabilized hit
'UROD'	other	-2.10384	2.25241e-10	destabilized hit
'MRPL20'	other	0.693042	0.708798	no hit
'SEPT7'	other	-1.96183	1.04918e-07	destabilized hit
'HNRNPAB'	other	-2.23963	9.17961e-05	destabilized hit
'ESD'	other	-3.50686	1.06954e-10	destabilized hit
'STXBP4'	other	4.46544	0.0764063	no hit
'ACIN1'	other	12.9636	1.78891e-06	stabilized hit
'TRMT1'	other	1.67145	0.261136	no hit
'HSPBP1'	other	-0.0595109	0.870007	no hit
'RPUSD2'	other	-0.763395	0.0237235	no hit
'TMEM41A'	other	-4.2204	0.000126419	destabilized hit
'CAPRIN1'	other	-3.94565	2.23753e-18	destabilized hit
'PDXP'	other	-0.978641	0.0389996	no hit
'MCM4'	other	-2.58472	0.001185	destabilized hit
'BANF1'	other	-6.74418	0.00482084	destabilized hit
'FUS'	other	-0.776785	0.157844	no hit
'EHMT1'	other	1.01146	0.123164	no hit
'EMC1'	other	-1.37142	3.55812e-06	destabilized hit
'NAA16'	other	-1.11111	7.05057e-07	destabilized hit
'CD47'	other	-2.53981	5.37344e-06	destabilized hit
'NAE1'	other	3.5495	0.0361957	no hit
'ASNS'	other	-2.75707	0.000371896	destabilized hit
'CARS'	other	-0.425952	0.282151	no hit
'IVNS1ABP'	other	-0.350275	0.0847817	no hit
'SLC2A1'	other	-2.70459	2.36017e-17	destabilized hit
'CARM1'	other	-0.814803	0.00143819	destabilized hit
'ERAL1'	other	-0.28469	0.0408995	no hit
'SRSF11'	other	3.79576	0.304851	no hit
'STXBP1'	other	2.12384	9.41761e-05	stabilized hit
'NFKB2'	other	3.76317	0.0634959	no hit
'MOGS'	other	5.24752	0.00192711	stabilized hit
'ATP11B'	other	-2.69492	1.65658e-12	destabilized hit
'RFC1'	other	4.54352	0.0034112	stabilized hit
'SOD2'	other	-3.46018	3.31407e-06	destabilized hit
'MRPS34'	other	2.73192	0.00557224	stabilized hit
'FAM96A'	other	-0.221093	0.70219	no hit
'SENP6'	other	1.5439	0.610317	no hit
'MPC2'	other	-2.17676	2.01457e-10	destabilized hit
'UNC45A'	other	-0.593354	0.139198	no hit
'BAG2'	other	26.2625	1.29111e-07	stabilized hit
'MED17'	other	1.38075	0.17699	no hit
'SPAST'	other	3.24001	0.000694363	stabilized hit
'PPP1R8'	other	-1.59157	0.000239505	destabilized hit
'SLC25A1'	other	-0.278144	0.382534	no hit
'RNF114'	other	-1.81926	6.60349e-10	destabilized hit
'TROVE2'	other	-2.26083	1.40719e-10	destabilized hit
'FAM210A'	other	-3.12074	4.12612e-10	destabilized hit
'NCAPG'	other	0.281431	0.92823	no hit
'VPRBP'	other	0.2555	0.826587	no hit
'YRDC'	other	-0.4997	0.437084	no hit
'PHACTR4'	other	-0.198025	0.695586	no hit
'CDC27'	other	-1.99145	0.0201037	no hit
'NUDCD2'	other	0.52458	0.904558	no hit
'RHOA'	other	-3.71481	8.28091e-12	destabilized hit
'PSTPIP2'	other	0.167379	0.954947	no hit
'PCBP1'	other	-2.35445	0.000479523	destabilized hit
'ARHGEF6'	other	-1.70389	0.0248467	no hit
'TRIP13'	other	-0.522477	0.0763486	no hit
'NLRP2'	other	1.51745	0.0436869	no hit
'BCAP31'	other	-2.1381	0.00569897	destabilized hit
'EIF6'	other	-5.69106	3.87522e-09	destabilized hit
'VRK3'	other	10.6625	1.56295e-07	stabilized hit
'UBR3'	other	6.28245	1.51458e-05	stabilized hit
'TFG'	other	-3.03657	1.07923e-08	destabilized hit
'SRSF9'	other	5.08269	0.656251	no hit
'CAPZA2'	other	-3.07863	2.61311e-13	destabilized hit
'PRMT5'	other	0.247231	0.901731	no hit
'BPNT1'	other	-5.33861	1.88678e-06	destabilized hit
'RPP30'	other	-1.40108	0.000615648	destabilized hit
'ARHGAP18'	other	1.54161	0.0613437	no hit
'PKN2'	other	0.43228	0.784864	no hit
'STIM1'	other	-0.51178	0.0633362	no hit
'TSTA3'	other	-2.24625	8.12321e-08	destabilized hit
'PCYT2'	other	1.56373	0.710337	no hit
'PICALM'	other	-0.888249	0.0243845	no hit
'THUMPD1'	other	-0.767021	0.192604	no hit
'VPS72'	other	1.73905	0.349372	no hit
'POLG2'	other	-0.509347	0.47939	no hit
'MCM3'	other	-3.70919	1.97112e-06	destabilized hit
'ISOC2'	other	-1.35373	3.23656e-05	destabilized hit
'TPP2'	other	-1.23766	0.000232487	destabilized hit
'PPP2R1A'	other	-3.71099	3.38859e-06	destabilized hit
'PNO1'	other	-0.380396	0.475177	no hit
'ACTR3'	other	-3.67778	9.99731e-09	destabilized hit
'APEX1'	other	1.54108	0.52066	no hit
'PEX5'	other	2.91065	0.112763	no hit
'DGCR8'	other	1.82926	0.315495	no hit
'SLC38A1'	other	-2.6712	0.00392915	destabilized hit
'UQCRC2'	other	-0.101538	0.847531	no hit
'PSMA6'	other	-1.3227	0.0194139	no hit
'TAF7'	other	9.59793	0.000530582	stabilized hit
'CRYZ'	other	-1.4829	0.00017375	destabilized hit
'MSN'	other	-3.79503	1.06435e-11	destabilized hit
'RAN'	other	-3.22783	4.65775e-09	destabilized hit
'PTPRC'	other	-2.55841	1.21395e-11	destabilized hit
'PLEKHA5'	other	6.91087	0.000235094	stabilized hit
'PHKA2'	other	1.7587	0.383121	no hit
'RTN3'	other	-1.91362	2.46236e-10	destabilized hit
'SLC39A7'	other	-3.64535	0.000628393	destabilized hit
'CUL5'	other	-1.72947	2.0735e-06	destabilized hit
'HAUS5'	other	2.73846	0.0362918	no hit
'ISY1'	other	34.1058	1.26518e-07	stabilized hit
'BRAT1'	other	8.88268	7.38854e-06	stabilized hit
'PAK2'	other	-2.65695	2.67533e-07	destabilized hit
'NAA25'	other	-0.520138	0.035082	no hit
'GUF1'	other	1.63455	0.442903	no hit
'SLC30A1'	other	-2.54606	1.64124e-11	destabilized hit
'NFS1'	other	-0.561589	0.0376666	no hit
'ANXA4'	other	-0.497705	0.416575	no hit
'CALB1'	other	-1.43416	0.142291	no hit
'TMEM192'	other	-4.2991	1.37776e-06	destabilized hit
'RBMX'	other	-4.13235	0.00341012	destabilized hit
'NAXE'	other	-1.36073	0.00966101	destabilized hit
'EIF2S3'	other	-1.4677	1.9446e-10	destabilized hit
'SRSF2'	other	-2.1976	1.73263e-07	destabilized hit
'PCNA'	other	-3.43307	6.72559e-12	destabilized hit
'FAF1'	other	-2.21529	0.00180489	destabilized hit
'NECTIN2'	other	-2.13379	2.34884e-08	destabilized hit
'SMAP2'	other	2.58621	0.0274192	no hit
'ORC4'	other	3.05608	0.0940285	no hit
'JMJD6'	other	5.26514	0.000334358	stabilized hit
'PPP5C'	other	-1.78298	0.000963014	destabilized hit
'HSPA14'	other	2.90272	0.0504466	no hit
'OXA1L'	other	-1.91223	1.37578e-11	destabilized hit
'TXNRD2'	other	-0.982965	0.181148	no hit
'MRPS9'	other	4.06219	0.0257726	no hit
'SSR3'	other	-3.1117	9.69583e-08	destabilized hit
'IMPAD1'	other	-4.23858	1.58179e-14	destabilized hit
'NMI'	other	-1.37838	0.000492846	destabilized hit
'UFM1'	other	-1.41099	0.000465347	destabilized hit
'BOD1L1'	other	-1.60146	1.09107e-05	destabilized hit
'SMAD5'	other	2.72046	0.0268392	no hit
'RAB2A'	other	-3.35778	5.6021e-07	destabilized hit
'GORASP2'	other	-1.01704	0.227759	no hit
'IPO5'	other	-3.47893	1.11141e-06	destabilized hit
'CPOX'	other	-2.71812	1.47146e-11	destabilized hit
'RPP40'	other	-2.75281	3.74e-12	destabilized hit
'NDUFB11'	other	-3.36749	9.37048e-07	destabilized hit
'TOR3A'	other	5.66938	0.00828923	stabilized hit
'CNN2'	other	3.23476	0.0413279	no hit
'DOCK8'	other	3.79043	0.102248	no hit
'CARNMT1'	other	9.01086	4.41851e-07	stabilized hit
'ZC3H7A'	other	-0.341147	0.110476	no hit
'UCK2'	other	-2.13577	1.83528e-08	destabilized hit
'CHMP5'	other	-0.877753	0.776551	no hit
'SDHB'	other	-2.24148	0.000284228	destabilized hit
'WASF2'	other	-0.288006	0.377908	no hit
'NFIC'	other	-1.26069	0.0037342	destabilized hit
'CISD1'	other	-1.82499	0.00258414	destabilized hit
'FAHD1'	other	1.6197	0.518661	no hit
'STK24'	other	-1.6567	0.0137743	no hit
'PRDX3'	other	-2.16242	4.98017e-08	destabilized hit
'PGAM1'	other	-1.75328	2.96939e-06	destabilized hit
'MAP2K1'	other	-2.15028	0.000185335	destabilized hit
'RABGGTB'	other	5.99174	0.000289871	stabilized hit
'WDCP'	other	6.69138	0.00321884	stabilized hit
'RALA'	other	-3.36761	4.12061e-13	destabilized hit
'ZCCHC6'	other	2.387	0.0131933	no hit
'WDR5'	other	17.3799	1.9132e-09	stabilized hit
'APIP'	other	-2.0883	3.44745e-10	destabilized hit
'PPIE'	other	10.9044	0.000699822	stabilized hit
'TACO1'	other	8.20159	0.040342	no hit
'CASP3'	other	-3.14403	5.04769e-11	destabilized hit
'ARG2'	other	-1.37179	0.000582126	destabilized hit
'PNPT1'	other	-1.43214	0.00642833	destabilized hit
'USMG5'	other	-1.69825	0.00776241	destabilized hit
'API5'	other	-2.8715	7.20133e-05	destabilized hit
'POLR3C'	other	8.88346	6.07017e-09	stabilized hit
'KDELC1'	other	-1.03231	0.0220883	no hit
'EHD1'	other	-0.713543	0.00088593	no hit
'PLD6'	other	3.75923	2.13109e-05	stabilized hit
'PRMT1'	other	5.20958	0.36488	no hit
'ASAH1'	other	-2.60307	1.21582e-11	destabilized hit
'YEATS4'	other	2.12667	0.422733	no hit
'LMNA'	other	-2.81708	0.000156171	destabilized hit
'CNBP'	other	-0.223121	0.591125	no hit
'CEP85'	other	1.7655	0.0376924	no hit
'EIF4G2'	other	1.47528	0.633737	no hit
'SORT1'	other	-0.762224	0.0363216	no hit
'ADSS'	other	-3.47226	1.16316e-05	destabilized hit
'CYP20A1'	other	-1.47209	1.56448e-06	destabilized hit
'MAT2B'	other	-1.41178	0.000102257	destabilized hit
'TDP2'	other	4.11099	0.00205449	stabilized hit
'ABCF3'	other	1.80135	0.381922	no hit
'PSMD5'	other	-5.1394	8.00925e-05	destabilized hit
'ALDH5A1'	other	-2.51466	1.59267e-08	destabilized hit
'AK6'	other	-0.639872	0.109199	no hit
'NLN'	other	-1.91971	1.13909e-09	destabilized hit
'CEP192'	other	-0.0524368	0.928964	no hit
'SNRPD1'	other	-1.73907	0.000356609	destabilized hit
'ARIH1'	other	-1.35145	0.00161631	destabilized hit
'CTPS2'	other	-0.173318	0.803227	no hit
'NPM3'	other	-2.02068	0.000165404	destabilized hit
'ETFB'	other	-3.27388	7.69919e-09	destabilized hit
'ACADM'	other	-1.40484	0.0488458	no hit
'ALDH18A1'	other	-0.938555	0.0248865	no hit
'SLC25A22'	other	-1.61746	3.60743e-05	destabilized hit
'PSMB5'	other	-0.992536	0.00436787	destabilized hit
'TMED9'	other	6.96056	0.0111573	no hit
'AP2A2'	other	-1.36616	0.000252391	destabilized hit
'TUBB'	other	-4.00296	4.39143e-07	destabilized hit
'POGLUT1'	other	-0.945882	0.0504034	no hit
'PLIN3'	other	-1.68757	1.39063e-05	destabilized hit
'FKBP9'	other	0.401834	0.82456	no hit
'OARD1'	other	-0.505447	0.145783	no hit
'MRPS26'	other	4.31186	0.00107349	stabilized hit
'DLGAP4'	other	-2.54231	6.3574e-05	destabilized hit
'RBMXL1'	other	3.33054	0.0378935	no hit
'ASMTL'	other	-2.09775	0.076409	no hit
'RBM42'	other	8.33446	0.00180111	stabilized hit
'METAP2'	other	-0.561101	0.338985	no hit
'CNDP2'	other	-0.302216	0.588886	no hit
'LSS'	other	4.47986	4.74917e-06	stabilized hit
'PNISR'	other	-1.9913	0.103309	no hit
'P3H1'	other	-0.149282	0.625531	no hit
'RRM1'	other	-1.81949	2.68388e-10	destabilized hit
'SPTLC2'	other	0.793059	0.567479	no hit
'NSMCE1'	other	-0.834041	0.0160264	no hit
'FASN'	other	-3.93605	1.08523e-05	destabilized hit
'GNE'	other	-0.401572	0.0557563	no hit
'RRP15'	other	-7.97627	9.57164e-16	destabilized hit
'HACD3'	other	-2.05788	0.00194002	destabilized hit
'PIGK'	other	4.59322	0.0827445	no hit
'MIF'	other	2.14495	0.666516	no hit
'NRAS'	other	-4.49709	1.59716e-09	destabilized hit
'TNIK'	other	-1.52078	0.00845117	destabilized hit
'FDPS'	other	-2.81231	0.00276893	destabilized hit
'APMAP'	other	-2.31461	1.22075e-08	destabilized hit
'SARS2'	other	20.0609	5.88409e-07	stabilized hit
'HSP90AA1'	other	-3.40734	9.32964e-05	destabilized hit
'PRRC2C'	other	-1.48083	0.00248484	destabilized hit
'DBN1'	other	-1.67262	0.130823	no hit
'NDUFAF3'	other	-0.481231	0.025767	no hit
'ARF6'	other	-1.24733	0.000163556	destabilized hit
'TPD52L2'	other	-1.02822	0.312359	no hit
'NDUFA10'	other	6.07808	0.00290436	stabilized hit
'TPX2'	other	-0.870119	0.00537363	destabilized hit
'CTPS1'	other	4.2125	0.291509	no hit
'PRPF18'	other	6.58738	0.00343316	stabilized hit
'WDR89'	other	-0.614549	0.132545	no hit
'UCHL5'	other	-0.209284	0.707114	no hit
'PTDSS1'	other	-0.855471	0.00147906	destabilized hit
'MKI67'	other	49.1014	2.08215e-18	stabilized hit
'GOPC'	other	2.98158	0.17623	no hit
'PPIL1'	other	-1.00071	0.0381187	no hit
'COG5'	other	1.23628	0.0876186	no hit
'RBM7'	other	-0.0546835	0.904558	no hit
'ETHE1'	other	-2.90041	3.80481e-09	destabilized hit
'GPS1'	other	-0.126532	0.825445	no hit
'PRKAR2B'	other	-0.079843	0.942136	no hit
'IDH3A'	other	-1.85788	4.95227e-07	destabilized hit
'WNK1'	other	-0.0677765	0.931051	no hit
'METTL13'	other	-0.00807106	0.984898	no hit
'RNF138'	other	8.7122	2.6898e-05	stabilized hit
'NPEPPS'	other	-1.70894	0.000548116	destabilized hit
'C9ORF78'	other	-1.42007	0.00209083	destabilized hit
'INTS8'	other	0.077804	0.969635	no hit
'MTCH2'	other	-2.94696	1.90122e-13	destabilized hit
'NADK2'	other	-1.11261	4.67873e-10	destabilized hit
'ENO1'	other	-3.71278	5.50382e-07	destabilized hit
'FARSB'	other	-0.445898	0.815793	no hit
'QPRT'	other	-3.07029	5.72205e-11	destabilized hit
'GALK2'	other	-0.477815	0.0516699	no hit
'CLIC2'	other	0.430829	0.855526	no hit
'EXOC2'	other	-0.153664	0.254418	no hit
'PIBF1'	other	8.04216	2.9688e-07	stabilized hit
'RBM33'	other	8.27562	0.00626781	stabilized hit
'DRG1'	other	-0.463179	0.210104	no hit
'XPO4'	other	-0.883197	0.000589179	destabilized hit
'UBE3A'	other	-0.463771	0.283527	no hit
'TMED5'	other	-0.673594	0.0227473	no hit
'MPST'	other	-1.22955	0.0441826	no hit
'HNRNPA2B1'	other	0.541042	0.86184	no hit
'HIBADH'	other	-2.30826	2.38512e-07	destabilized hit
'CCDC9'	other	-1.28695	1.31487e-05	destabilized hit
'NIT2'	other	-1.32972	0.00202044	destabilized hit
'FAM118A'	other	2.09684	0.0537248	no hit
'NUFIP2'	other	-2.42708	7.87256e-06	destabilized hit
'TSN'	other	-3.37662	2.8553e-11	destabilized hit
'UQCRC1'	other	-1.57829	0.00185657	destabilized hit
'PCMT1'	other	-0.760389	0.234717	no hit
'NUDC'	other	-4.07634	1.08678e-05	destabilized hit
'IFI35'	other	-1.46775	4.77262e-08	destabilized hit
'PSMA2'	other	-1.83102	1.36858e-06	destabilized hit
'TMF1'	other	-2.80344	5.54329e-08	destabilized hit
'TMEM115'	other	-0.599642	0.0744702	no hit
'GEMIN4'	other	0.927132	0.313398	no hit
'SEL1L'	other	0.459716	0.815879	no hit
'MECP2'	other	-0.616578	0.0792807	no hit
'CTSZ'	other	-2.79723	6.25761e-08	destabilized hit
'SOD1'	other	-4.34161	7.90368e-13	destabilized hit
'GMDS'	other	-1.76657	5.03464e-06	destabilized hit
'USP32'	other	3.0223	0.0112272	no hit
'MRPL24'	other	3.67594	0.0557563	no hit
'EXOSC6'	other	-1.91987	2.34232e-05	destabilized hit
'FBXO45'	other	-0.508326	0.164072	no hit
'PSMA7'	other	-1.08909	0.0224365	no hit
'UBE2E1'	other	2.91471	0.0923566	no hit
'HSPA4'	other	-4.25272	2.56486e-06	destabilized hit
'DHX29'	other	-0.814378	0.0111645	no hit
'RAB6A'	other	-2.80699	2.15233e-05	destabilized hit
'PRDX6'	other	-0.920977	0.286019	no hit
'PAPOLA'	other	-0.552104	0.320705	no hit
'PUS10'	other	4.18809	4.72165e-05	stabilized hit
'PSMC6'	other	-3.09254	2.03606e-07	destabilized hit
'NES'	other	-0.369138	0.648598	no hit
'MED14'	other	-0.795741	0.0106014	no hit
'MED12'	other	7.00142	1.31917e-06	stabilized hit
'ATP6V0A2'	other	-4.13693	3.7449e-10	destabilized hit
'CWF19L1'	other	0.0292365	0.976132	no hit
'ADI1'	other	-2.34263	0.00281958	destabilized hit
'DDX51'	other	1.63355	0.0363687	no hit
'NOL11'	other	-0.734271	0.307088	no hit
'STARD3NL'	other	-1.9377	0.00774069	destabilized hit
'VAPB'	other	-1.01394	0.00478735	destabilized hit
'MYCBP2'	other	0.928034	0.51917	no hit
'ATP6V1D'	other	-1.22852	0.107535	no hit
'SP1'	other	12.0714	4.33456e-08	stabilized hit
'CYFIP1'	other	-0.405032	0.221758	no hit
'PDIA5'	other	-0.262697	0.259482	no hit
'UFD1L'	other	-3.10089	3.83684e-12	destabilized hit
'TKFC'	other	-1.16774	2.47614e-06	destabilized hit
'CRTAP'	other	-0.255379	0.66123	no hit
'GNPAT'	other	-0.698562	0.00260083	no hit
'SAR1A'	other	-0.321012	0.365434	no hit
'RUVBL1'	other	-5.47104	1.26288e-06	destabilized hit
'ACACA'	other	-3.05109	8.21377e-08	destabilized hit
'PSMC5'	other	-2.78134	6.21861e-08	destabilized hit
'FLOT1'	other	-2.64727	4.84727e-07	destabilized hit
'ADSL'	other	-5.29457	5.29341e-15	destabilized hit
'DHX16'	other	7.96817	0.000519146	stabilized hit
'KIDINS220'	other	-0.787005	3.55812e-06	destabilized hit
'CLPB'	other	-0.75192	0.000320764	destabilized hit
'EIF2A'	other	-1.17076	6.20546e-08	destabilized hit
'SMG9'	other	1.23183	0.0707502	no hit
'PDHA1'	other	-0.345391	0.567065	no hit
'EIF3H'	other	-2.61349	0.00135005	destabilized hit
'TRMT1L'	other	-0.180729	0.381922	no hit
'ALDH6A1'	other	3.3268	0.00591558	stabilized hit
'HAUS3'	other	2.41746	0.109329	no hit
'GRK6'	other	0.826423	0.763566	no hit
'FUCA2'	other	0.598269	0.799716	no hit
'CD46'	other	-1.64249	0.000488082	destabilized hit
'POLR3D'	other	4.54466	0.000227861	stabilized hit
'DNAJC1'	other	-0.61602	0.00848481	no hit
'FLNC'	other	-5.0411	1.00392e-10	destabilized hit
'MACROD1'	other	7.82695	0.0222928	no hit
'MRPS25'	other	1.57778	0.181732	no hit
'BUB3'	other	-2.20439	4.2275e-06	destabilized hit
'XPNPEP1'	other	-0.179476	0.671867	no hit
'UBE2S'	other	0.428891	0.896762	no hit
'ACOT13'	other	-5.17341	4.53121e-09	destabilized hit
'SLC35B2'	other	-2.79493	1.63774e-09	destabilized hit
'DPP3'	other	-1.39555	0.0160991	no hit
'DIP2B'	other	-1.03547	1.44306e-05	destabilized hit
'MRPS7'	other	-0.292266	0.448624	no hit
'SLC33A1'	other	-1.99144	1.2428e-06	destabilized hit
'PSMC3'	other	-5.94128	0.0254072	no hit
'NIF3L1'	other	-2.77794	1.49848e-11	destabilized hit
'PSMB6'	other	0.855893	0.602456	no hit
'CDC16'	other	-3.16317	0.000439413	destabilized hit
'SLC35A4'	other	-2.20446	0.0180691	no hit
'NME1|NME2'	other	-3.68051	5.17398e-12	destabilized hit
'POFUT1'	other	-0.868285	0.00259089	destabilized hit
'ADD3'	other	-1.61224	3.70337e-12	destabilized hit
'SORD'	other	-0.653766	0.0296864	no hit
'QDPR'	other	0.618125	0.852176	no hit
'POR'	other	0.292561	0.735039	no hit
'PTGES2'	other	-1.65413	0.00985882	destabilized hit
'RPS25'	other	-5.0672	0.000517099	destabilized hit
'HMGB3'	other	-3.1874	0.0151554	no hit
'NCAPD2'	other	2.75585	0.117875	no hit
'PLCG1'	other	-0.198658	0.225737	no hit
'DPM3'	other	-1.39835	0.00571507	destabilized hit
'GNPDA1'	other	-3.00214	5.82477e-05	destabilized hit
'SGF29'	other	-0.44772	0.558467	no hit
'CUL2'	other	-1.28531	0.000299386	destabilized hit
'RAD50'	other	-2.52841	0.00184104	destabilized hit
'GCLM'	other	-4.65651	1.57437e-07	destabilized hit
'ASCC2'	other	-0.640841	0.081202	no hit
'EIF5B'	other	-0.0675117	0.951636	no hit
'MRPS2'	other	10.6754	2.35072e-08	stabilized hit
'METTL14'	other	2.8355	0.0669492	no hit
'GPALPP1'	other	-2.77574	5.81706e-15	destabilized hit
'COPS3'	other	-1.95713	0.000615648	destabilized hit
'LRRFIP1'	other	-1.12743	1.23723e-08	destabilized hit
'TSNAX'	other	-2.42746	4.93294e-07	destabilized hit
'OSGEP'	other	-2.85699	3.79384e-05	destabilized hit
'ELP5'	other	-1.9953	1.5567e-05	destabilized hit
'NPC1'	other	-2.1287	2.6898e-05	destabilized hit
'PPM1H'	other	-1.66639	4.47608e-05	destabilized hit
'ERLEC1'	other	-2.03947	1.07002e-09	destabilized hit
'PPP1R7'	other	1.33059	0.242595	no hit
'SLC7A5'	other	-2.72529	2.97136e-10	destabilized hit
'GLUD2'	other	2.13142	0.342806	no hit
'OTUD7B'	other	-0.166376	0.49304	no hit
'EIF3M'	other	-0.496132	0.00106712	no hit
'ESYT1'	other	0.143566	0.954947	no hit
'SSR1'	other	-2.93717	1.88779e-09	destabilized hit
'NCAPH'	other	-0.133183	0.790709	no hit
'COPB1'	other	-1.95246	0.0157526	no hit
'TAPT1'	other	-3.64409	7.55749e-09	destabilized hit
'TMA16'	other	14.0139	1.12533e-07	stabilized hit
'USP16'	other	5.39477	0.00689866	stabilized hit
'QKI'	other	14.6504	1.24924e-06	stabilized hit
'CENPF'	other	9.09051	0.037713	no hit
'SYPL1'	other	-3.37562	8.10355e-10	destabilized hit
'MAN1A2'	other	-0.299732	0.0644371	no hit
'IKBIP'	other	-0.205825	0.639084	no hit
'KLHL18'	other	3.24575	0.00157916	stabilized hit
'STON2'	other	2.34277	0.00455904	stabilized hit
'SSB'	other	4.76918	0.0186883	no hit
'PAPSS1'	other	-0.998702	5.56999e-06	destabilized hit
'EPCAM'	other	-2.64278	1.26466e-08	destabilized hit
'GHDC'	other	-0.903782	0.0185012	no hit
'SAAL1'	other	-0.571851	0.111019	no hit
'CMTR1'	other	1.96462	0.178321	no hit
'COPG2'	other	-1.8338	3.65255e-06	destabilized hit
'ASNA1'	other	-3.52594	5.14167e-09	destabilized hit
'FLCN'	other	4.52314	0.00466563	stabilized hit
'DNAJC9'	other	-0.524746	0.726813	no hit
'ATP11C'	other	-0.689307	0.000355041	no hit
'NDUFB10'	other	-1.90552	0.293594	no hit
'SEC24C'	other	5.64643	0.244032	no hit
'SRSF1'	other	-2.51719	6.6259e-09	destabilized hit
'SNRPA1'	other	-1.91257	1.58593e-07	destabilized hit
'COPZ1'	other	-4.00279	1.19028e-05	destabilized hit
'PRRC1'	other	-2.02045	6.66603e-09	destabilized hit
'TUBGCP2'	other	-0.268307	0.0418078	no hit
'HEBP1'	other	-1.06133	0.000467757	destabilized hit
'SLC4A1AP'	other	-0.156439	0.529569	no hit
'ABCC4'	other	-1.66822	4.33526e-07	destabilized hit
'SMPD4'	other	4.37408	0.00999915	stabilized hit
'SMNDC1'	other	-2.73859	1.0355e-08	destabilized hit
'ANPEP'	other	-1.34376	0.0287012	no hit
'PITPNA'	other	-2.14395	0.000219065	destabilized hit
'SNRPA'	other	-1.49705	0.00288785	destabilized hit
'HEXIM1'	other	-1.59886	3.73092e-06	destabilized hit
'DCTD'	other	-3.44762	2.5637e-08	destabilized hit
'CSTF3'	other	-0.92515	4.92547e-07	destabilized hit
'EIF4A3'	other	-2.2107	0.00318876	destabilized hit
'ERAP1'	other	0.334209	0.889561	no hit
'LGALS8'	other	-0.987164	0.00513535	destabilized hit
'HBE1'	other	-3.58282	0.00472187	destabilized hit
'MAGEC1'	other	-0.78526	0.215063	no hit
'S100A11'	other	2.85987	0.437853	no hit
'ARPC4'	other	-3.25445	5.21514e-12	destabilized hit
'C19ORF43'	other	-2.59007	0.140168	no hit
'TM9SF2'	other	-2.25731	2.12288e-12	destabilized hit
'IRAK4'	other	-0.0940179	0.535972	no hit
'YME1L1'	other	-0.00590983	0.99221	no hit
'ANKHD1'	other	4.84736	6.89926e-05	stabilized hit
'ALDH1B1'	other	-0.332512	0.025619	no hit
'ACAA1'	other	-0.635449	0.0846632	no hit
'ANKRD27'	other	2.3491	0.073639	no hit
'NARF'	other	2.61136	0.0277969	no hit
'SMC5'	other	0.624294	0.432963	no hit
'BRAP'	other	-2.01825	4.00019e-09	destabilized hit
'RTCA'	other	-1.20636	0.0001994	destabilized hit
'GTSE1'	other	15.7884	0.00723807	stabilized hit
'RWDD1'	other	-1.89992	1.72556e-07	destabilized hit
'TIMM23'	other	-3.36912	1.07954e-14	destabilized hit
'GBE1'	other	3.03024	0.000899992	stabilized hit
'NAGA'	other	-3.44845	1.29226e-14	destabilized hit
'ABHD10'	other	-5.16028	6.62619e-17	destabilized hit
'CLPTM1'	other	-1.13252	0.00599381	destabilized hit
'PSMG1'	other	-3.25573	4.51966e-09	destabilized hit
'PRTFDC1'	other	-0.893858	3.65255e-06	destabilized hit
'WBP11'	other	-0.724879	0.0120575	no hit
'ACOX1'	other	-0.927005	0.0462717	no hit
'TRIP11'	other	0.189558	0.867128	no hit
'ITPA'	other	-0.609228	0.0180101	no hit
'NDUFA12'	other	5.77583	0.00190219	stabilized hit
'NFATC2IP'	other	2.70639	0.0744702	no hit
'DCTPP1'	other	-1.61653	0.099712	no hit
'OBSL1'	other	0.0274465	0.988099	no hit
'PNPO'	other	2.96549	0.0385827	no hit
'CNOT4'	other	-0.166608	0.407236	no hit
'GSTP1'	other	-2.59025	0.00849065	destabilized hit
'TXN'	other	-3.98221	9.86574e-09	destabilized hit
'CCDC12'	other	-1.53108	0.0016336	destabilized hit
'PCYOX1'	other	-1.93717	1.07424e-08	destabilized hit
'SYK'	other	2.14538	0.0272165	no hit
'CALU'	other	-2.01732	3.30337e-07	destabilized hit
'SLC19A1'	other	-2.49533	3.49527e-13	destabilized hit
'ATP6V1C1'	other	-0.264025	0.463252	no hit
'RAB8B'	other	-2.85553	4.55394e-10	destabilized hit
'NUTF2'	other	-4.68405	2.34389e-10	destabilized hit
'C2ORF47'	other	-2.15244	2.76593e-08	destabilized hit
'MRPL44'	other	1.11507	0.717127	no hit
'SH3BP5L'	other	-1.24403	7.40018e-08	destabilized hit
'TPT1'	other	-3.8279	7.49816e-08	destabilized hit
'PLD3'	other	-2.93969	2.60623e-07	destabilized hit
'USP47'	other	-1.29141	5.1286e-06	destabilized hit
'ASPH'	other	-0.0643944	0.917273	no hit
'BLM'	other	28.8175	6.15739e-12	stabilized hit
'RANBP6'	other	5.65633	0.00189528	stabilized hit
'IRAK1'	other	1.31291	0.427988	no hit
'BSG'	other	-3.8147	6.28006e-18	destabilized hit
'BZW1'	other	-3.00509	0.000425087	destabilized hit
'SERBP1'	other	2.08432	0.795737	no hit
'RAB8A'	other	-1.45316	0.00012698	destabilized hit
'OPLAH'	other	-1.18972	4.19707e-05	destabilized hit
'SUCLG2'	other	-0.795344	0.0382461	no hit
'SRGAP2'	other	2.08963	0.177621	no hit
'CNOT1'	other	-0.846392	2.59024e-05	destabilized hit
'ZNF143'	other	11.7183	3.03643e-09	stabilized hit
'HSD17B11'	other	-3.05277	4.81059e-06	destabilized hit
'GIGYF2'	other	1.62887	0.678532	no hit
'SRSF5'	other	4.37192	0.0547772	no hit
'EED'	other	11.8547	2.55283e-10	stabilized hit
'NME7'	other	-0.146637	0.75804	no hit
'RXRA'	other	1.54999	0.37644	no hit
'GBAS'	other	-0.458007	0.657033	no hit
'LAMP2'	other	-3.58321	0.014895	no hit
'NOP2'	other	-0.646262	0.416283	no hit
'TM9SF4'	other	-1.61795	1.87604e-07	destabilized hit
'HDGFRP3'	other	-1.75442	0.000596377	destabilized hit
'AP3S1'	other	-1.1224	0.10822	no hit
'PSMD14'	other	-0.790424	0.0699884	no hit
'ACTR1A'	other	-3.97249	2.38512e-07	destabilized hit
'BCS1L'	other	-1.51376	4.48102e-09	destabilized hit
'C1ORF131'	other	-3.37872	2.64626e-10	destabilized hit
'HDAC3'	other	4.35929	0.0842177	no hit
'GK|GK3P'	other	-3.64303	1.55132e-15	destabilized hit
'RAB4A'	other	-1.47745	0.0203172	no hit
'CMBL'	other	-2.06918	2.18041e-05	destabilized hit
'RAP1B'	other	-1.69989	7.20806e-06	destabilized hit
'CIRBP'	other	-2.43562	0.35267	no hit
'TAF5'	other	1.93169	0.0102899	no hit
'HMGB1'	other	-1.14734	0.215724	no hit
'DHDDS'	other	-0.461502	0.330146	no hit
'REEP4'	other	-1.7151	0.0010819	destabilized hit
'TCEA1'	other	0.68482	0.374239	no hit
'MYO18A'	other	0.842626	0.254433	no hit
'NDUFA9'	other	4.34917	0.000803065	stabilized hit
'PSMD2'	other	-1.43156	0.108125	no hit
'CEP131'	other	23.1691	9.98202e-05	stabilized hit
'EEA1'	other	-1.89517	1.59716e-09	destabilized hit
'RSBN1'	other	-1.23235	0.016751	no hit
'PARL'	other	-1.95675	8.00918e-05	destabilized hit
'MAP2K2'	other	-1.14364	0.000654233	destabilized hit
'AKT1'	other	-0.331261	0.114343	no hit
'PIGT'	other	-0.491711	0.0429727	no hit
'CHML'	other	-1.88364	1.13918e-10	destabilized hit
'EPHX2'	other	4.12079	0.00237537	stabilized hit
'ARF5'	other	-0.396609	0.480078	no hit
'MCM5'	other	0.352668	0.747206	no hit
'KIF20A'	other	12.1482	2.4655e-07	stabilized hit
'CRLF3'	other	-0.842891	0.00202935	destabilized hit
'GHITM'	other	-2.02604	5.98785e-09	destabilized hit
'ARF3|ARF1'	other	-3.85318	1.12208e-08	destabilized hit
'HCLS1'	other	-2.14231	1.38894e-14	destabilized hit
'GMPR2'	other	-2.54645	1.37359e-08	destabilized hit
'PDF'	other	-1.91788	1.39338e-06	destabilized hit
'GNAI3'	other	-1.56205	0.000769817	destabilized hit
'ALG5'	other	3.11146	0.00240417	stabilized hit
'DLAT'	other	0.324206	0.941537	no hit
'FAM20B'	other	4.13753	0.100929	no hit
'NUP88'	other	1.02008	0.158192	no hit
'DHRS11'	other	-0.413693	0.388515	no hit
'VPS45'	other	-0.283007	0.0657983	no hit
'ANAPC4'	other	-1.70045	0.000122376	destabilized hit
'DUT'	other	-2.38056	3.53951e-06	destabilized hit
'EXOC1'	other	-0.394197	0.557103	no hit
'RREB1'	other	29.2447	1.3865e-10	stabilized hit
'TRAFD1'	other	-0.499889	0.243666	no hit
'SELENBP1'	other	-1.49442	6.94096e-05	destabilized hit
'ETFDH'	other	-1.18248	1.47035e-06	destabilized hit
'BLVRA'	other	-0.834829	0.0481895	no hit
'AP2A1'	other	-3.2989	0.00292198	destabilized hit
'PPA1'	other	-3.73562	0.147059	no hit
'MYADM'	other	-0.813512	0.00910278	destabilized hit
'DBT'	other	-0.613158	0.0183125	no hit
'SRSF7'	other	-6.04941	7.43027e-14	destabilized hit
'NT5C2'	other	-1.01389	0.0852828	no hit
'NFAT5'	other	3.22547	0.0596105	no hit
'GLB1'	other	-2.39871	7.16055e-05	destabilized hit
'REEP6'	other	-1.99247	0.000186871	destabilized hit
'DDX56'	other	-0.366167	0.330558	no hit
'ARHGEF1'	other	-0.934427	0.0650706	no hit
'APOBEC3B'	other	4.67152	0.0109791	no hit
'HSP90AB1'	other	-4.55859	4.93181e-06	destabilized hit
'ICMT'	other	0.0217686	0.99221	no hit
'NDUFC2'	other	-3.55482	0.0267903	no hit
'LGALS1'	other	-1.14334	0.000506236	destabilized hit
'RHEB'	other	-0.720503	0.0163541	no hit
'UMPS'	other	-3.77619	2.27264e-13	destabilized hit
'MED1'	other	2.53679	0.0118211	no hit
'SEPHS1'	other	-2.30909	7.87937e-07	destabilized hit
'PSMC1'	other	-3.33769	3.1021e-11	destabilized hit
'CAMK2G'	other	-0.0514677	0.950398	no hit
'TNFRSF8'	other	-3.14281	2.77802e-07	destabilized hit
'TFCP2'	other	-0.345571	0.136635	no hit
'ZNF385A'	other	6.06832	0.0334354	no hit
'SEC24B'	other	5.24505	0.00360508	stabilized hit
'SNRNP70'	other	-1.96988	8.61167e-06	destabilized hit
'MTHFS'	other	-1.13246	1.10731e-05	destabilized hit
'DNAJC10'	other	-0.464074	0.138769	no hit
'MORF4L1'	other	6.65256	2.19996e-06	stabilized hit
'TRPV2'	other	-0.410846	0.111399	no hit
'RIPK1'	other	0.43606	0.554741	no hit
'ELP4'	other	-2.54667	1.6742e-08	destabilized hit
'GFM1'	other	2.50631	0.618779	no hit
'FASTKD2'	other	6.09642	0.0195915	no hit
'CBX8'	other	11.6488	3.06718e-09	stabilized hit
'FUBP1'	other	-1.869	0.000498018	destabilized hit
'SNX3'	other	11.9081	3.07891e-06	stabilized hit
'SPATA5'	other	-0.723908	0.0145929	no hit
'PRRC2A'	other	-0.846951	0.00312821	destabilized hit
'SLC5A6'	other	-3.42717	5.74599e-07	destabilized hit
'NDRG2'	other	-1.27101	0.054542	no hit
'ACO2'	other	-0.44201	0.618955	no hit
'ELP2'	other	-1.8455	2.85398e-05	destabilized hit
'CDC40'	other	-0.00477424	0.993434	no hit
'CANT1'	other	-0.819339	0.000855888	destabilized hit
'PDCD6IP'	other	-4.49297	0.000870275	destabilized hit
'NGLY1'	other	-0.248711	0.598456	no hit
'EMC10'	other	-3.04111	6.00422e-06	destabilized hit
'PELO'	other	0.659837	0.806837	no hit
'ATP6V1G1'	other	-2.4779	0.145013	no hit
'MARCH5'	other	-1.53379	0.041159	no hit
'ZDHHC5'	other	-2.04631	8.36114e-06	destabilized hit
'PABPC1'	other	-2.33251	3.67127e-08	destabilized hit
'PSMD6'	other	-5.45036	1.13918e-10	destabilized hit
'RAB27A'	other	-4.08447	1.96976e-08	destabilized hit
'TMEM259'	other	-3.08624	2.8553e-11	destabilized hit
'UFC1'	other	-3.35154	2.45078e-07	destabilized hit
'ASUN'	other	1.46405	0.129824	no hit
'MFF'	other	-1.97676	1.6127e-09	destabilized hit
'DCTN1'	other	-0.693353	0.00791315	no hit
'GABARAPL2'	other	-2.43512	4.48027e-07	destabilized hit
'SLBP'	other	2.29748	0.156637	no hit
'SEC61B'	other	-0.864914	0.104141	no hit
'UNC13D'	other	-0.976757	0.0283177	no hit
'PUF60'	other	-1.76875	0.000122609	destabilized hit
'ISG15'	other	0.487342	0.818909	no hit
'DCTN6'	other	-3.09979	4.72005e-05	destabilized hit
'PSMD3'	other	-3.67182	4.08064e-10	destabilized hit
'ERLIN2'	other	-0.327548	0.451547	no hit
'VPS4B'	other	1.84978	0.229072	no hit
'ABHD14B'	other	-2.17841	3.47637e-05	destabilized hit
'ZNF787'	other	-0.458813	0.405672	no hit
'SNU13'	other	-1.99935	0.0257362	no hit
'CFDP1'	other	-2.45121	5.44159e-11	destabilized hit
'PPP6R3'	other	-4.66072	1.28122e-13	destabilized hit
'MESDC2'	other	1.21583	0.537171	no hit
'GGCT'	other	-1.6816	0.02212	no hit
'RPL10A'	other	4.0325	0.600534	no hit
'DYNLL1'	other	2.68403	0.704606	no hit
'PCM1'	other	4.60878	0.0582131	no hit
'ZNHIT2'	other	3.75014	0.0742954	no hit
'CDK5RAP2'	other	4.01372	0.00127622	stabilized hit
'ITGA5'	other	-1.85132	2.45267e-07	destabilized hit
'FBL'	other	20.3691	4.48027e-07	stabilized hit
'ABCB10'	other	-2.04339	3.6585e-09	destabilized hit
'KLC1'	other	-0.904161	0.00120486	destabilized hit
'ARV1'	other	-0.926248	0.0519667	no hit
'ATP13A3'	other	-0.992817	0.00241159	destabilized hit
'XPOT'	other	-0.461267	0.0436869	no hit
'MAP7D3'	other	4.71476	0.1032	no hit
'GSK3A'	other	-0.534823	0.188822	no hit
'CKS1B'	other	-0.855378	0.444506	no hit
'LSG1'	other	-0.188522	0.614923	no hit
'ABCD3'	other	-1.11063	2.62945e-05	destabilized hit
'GOLGA2'	other	-1.25377	0.00440745	destabilized hit
'RPUSD3'	other	8.30914	0.00190662	stabilized hit
'MTHFR'	other	3.68558	0.0113492	no hit
'RALB'	other	-2.32119	4.65995e-06	destabilized hit
'HARS2'	other	5.18864	0.32135	no hit
'GGA1'	other	-0.154316	0.50044	no hit
'MARS'	other	-2.19443	0.0102141	no hit
'VPS26A'	other	-1.68875	1.01205e-05	destabilized hit
'RINT1'	other	1.57427	0.181486	no hit
'KDM6A'	other	3.50494	0.000239571	stabilized hit
'ANKZF1'	other	-0.131671	0.613597	no hit
'DNAJC7'	other	-0.370253	0.512239	no hit
'KARS'	other	1.73123	0.785609	no hit
'TATDN3'	other	0.218938	0.961525	no hit
'HTRA2'	other	-0.676593	0.0990804	no hit
'NIPSNAP1'	other	-0.243478	0.62118	no hit
'DFFA'	other	-2.83607	1.27761e-09	destabilized hit
'PLSCR1'	other	-0.414966	0.512833	no hit
'TAF2'	other	3.76284	0.00129361	stabilized hit
'PACSIN3'	other	-0.145478	0.85258	no hit
'TATDN1'	other	-1.74723	1.93248e-05	destabilized hit
'SDF2L1'	other	2.83281	0.17349	no hit
'TP53RK'	other	-1.06459	0.0847892	no hit
'EPB41'	other	-1.66676	0.000163556	destabilized hit
'ECHS1'	other	-0.505049	0.174017	no hit
'EPB41L2'	other	-0.808602	0.0709885	no hit
'MADD'	other	-0.612998	0.000944694	no hit
'MRPL40'	other	-0.14479	0.848921	no hit
'PYCR2'	other	-3.6976	4.39377e-10	destabilized hit
'TXLNG'	other	-0.610158	0.297363	no hit
'SNRNP40'	other	14.0085	6.37995e-07	stabilized hit
'TJP2'	other	2.5918	0.208733	no hit
'MTX1'	other	-0.746576	0.00825005	destabilized hit
'OTULIN'	other	-1.34328	4.32919e-05	destabilized hit
'MASTL'	other	10.2767	6.61407e-06	stabilized hit
'PRDX2'	other	-1.58837	0.0391789	no hit
'EDF1'	other	-2.64021	0.0288044	no hit
'COMT'	other	-0.844796	0.174215	no hit
'CHAF1B'	other	4.93665	0.000362822	stabilized hit
'UBE2G2'	other	-0.280986	0.116367	no hit
'TRIM21'	other	-0.0549014	0.744255	no hit
'ERMP1'	other	-1.88774	1.29734e-05	destabilized hit
'HSPE1'	other	-3.48913	2.99724e-07	destabilized hit
'SPN'	other	-5.31997	9.98674e-08	destabilized hit
'CLTA'	other	2.26991	0.83592	no hit
'SSR4'	other	-1.97989	4.39882e-10	destabilized hit
'PXN'	other	6.45211	0.00154953	stabilized hit
'MCM6'	other	-3.20211	4.21672e-07	destabilized hit
'HSPA4L'	other	-3.73596	4.70444e-09	destabilized hit
'SCAMP1'	other	-2.69166	7.46941e-06	destabilized hit
'FABP5'	other	-2.55299	2.13494e-08	destabilized hit
'PPOX'	other	-0.0823263	0.688304	no hit
'NUDT3'	other	-4.00503	5.04792e-07	destabilized hit
'TMX3'	other	-0.845504	0.0203837	no hit
'NOL6'	other	-1.93475	7.52671e-06	destabilized hit
'FOXRED1'	other	19.6308	3.83935e-15	stabilized hit
'ARPC3'	other	-2.08178	0.00101355	destabilized hit
'UBR1'	other	6.56493	0.000523156	stabilized hit
'AGO2'	other	-1.15136	0.000418098	destabilized hit
'SCAF4'	other	1.83645	0.716898	no hit
'MCTS1'	other	-3.19148	5.46269e-10	destabilized hit
'SRSF3'	other	-3.27049	1.5974e-12	destabilized hit
'SMG6'	other	1.1783	0.125108	no hit
'SNUPN'	other	0.00655619	0.996405	no hit
'MOB2'	other	0.320951	0.764405	no hit
'BID'	other	-3.02644	0.00397281	destabilized hit
'IPO8'	other	3.00781	0.0223176	no hit
'SCARB1'	other	-1.74239	0.0148675	no hit
'TMED2'	other	-0.674652	0.0650849	no hit
'EXOSC3'	other	-0.364208	0.171511	no hit
'CYB5R1'	other	-0.20371	0.753911	no hit
'MOCS2'	other	-3.09945	1.25266e-08	destabilized hit
'LACTB2'	other	-1.85075	0.000107786	destabilized hit
'EIF4G1'	other	-3.76093	1.94621e-06	destabilized hit
'ATPIF1'	other	-0.76878	0.774681	no hit
'PPIH'	other	-2.79569	0.00142531	destabilized hit
'TBC1D13'	other	-1.64014	0.000298783	destabilized hit
'MRPL22'	other	2.39583	0.673407	no hit
'BTF3'	other	-4.79222	2.59407e-12	destabilized hit
'NBAS'	other	1.73452	0.0935744	no hit
'RFESD'	other	-0.181718	0.7759	no hit
'RNASEH2A'	other	-0.028998	0.921272	no hit
'WBP2'	other	-1.17563	0.114343	no hit
'TOP2B'	other	16.7689	1.8482e-06	stabilized hit
'CSTF1'	other	1.17199	0.61356	no hit
'FNDC3A'	other	6.44521	2.86915e-05	stabilized hit
'RPS7'	other	-4.96735	2.14771e-07	destabilized hit
'ATIC'	other	-2.47179	2.2117e-07	destabilized hit
'RTN4'	other	-1.28283	0.00425185	destabilized hit
'PTPN1'	other	0.826861	0.789652	no hit
'RRM2'	other	-3.33793	2.23753e-18	destabilized hit
'CASC3'	other	-2.46608	1.14081e-09	destabilized hit
'MBNL1'	other	-0.0550829	0.894123	no hit
'UBE2K'	other	-5.74322	1.14107e-07	destabilized hit
'DTD1'	other	-3.25625	3.6457e-12	destabilized hit
'EIF5'	other	-2.53168	2.52349e-05	destabilized hit
'HGH1'	other	-2.51009	1.12755e-08	destabilized hit
'TMEM87A'	other	-3.03323	3.66053e-07	destabilized hit
'SPC25'	other	-0.239734	0.377058	no hit
'RABGGTA'	other	-0.175397	0.538746	no hit
'RNPEP'	other	-1.47834	0.103385	no hit
'RPL12'	other	-2.41547	0.452039	no hit
'G3V3G9'	other	-0.488039	0.0598659	no hit
'SF3A1'	other	1.15789	0.569007	no hit
'CTNNA1'	other	-1.11437	2.77539e-07	destabilized hit
'SEPT8'	other	-2.5687	1.31239e-08	destabilized hit
'TAOK2'	other	-1.22392	1.38788e-05	destabilized hit
'REPIN1'	other	0.0900749	0.97535	no hit
'MRPS35'	other	13.7452	2.11111e-10	stabilized hit
'PREB'	other	-2.292	6.60349e-10	destabilized hit
'COPG1'	other	-0.737043	0.000514294	destabilized hit
'PPP6C'	other	-1.72789	1.40395e-07	destabilized hit
'USP24'	other	-2.24755	3.01325e-10	destabilized hit
'POLRMT'	other	10.4651	0.00676546	stabilized hit
'HIST1H1C'	other	-6.36369	3.78097e-06	destabilized hit
'NT5C'	other	-3.72589	1.07518e-10	destabilized hit
'PTPN7'	other	12.4623	0.000102476	stabilized hit
'COPS4'	other	-0.95037	0.176152	no hit
'BRAF'	other	-1.1003	0.00217931	destabilized hit
'EXOC5'	other	1.64545	0.00397281	stabilized hit
'PDCD2L'	other	2.73965	0.0352747	no hit
'MIEF1'	other	-0.518706	0.126706	no hit
'PLS1'	other	-1.70317	0.000134531	destabilized hit
'USP1'	other	8.24764	1.01256e-05	stabilized hit
'PTGES3'	other	-2.55103	0.000285737	destabilized hit
'ARGLU1'	other	-1.11634	0.352745	no hit
'RAB3GAP2'	other	-0.517442	0.0324014	no hit
'MVD'	other	-0.763479	0.130955	no hit
'MRPL2'	other	2.6624	0.0502565	no hit
'BSDC1'	other	-1.26569	0.00352298	destabilized hit
'PIP4K2C'	other	1.36946	0.408697	no hit
'PIK3R2'	other	0.0457532	0.976662	no hit
'CARS2'	other	0.335001	0.897613	no hit
'ALDH2'	other	-1.64358	0.00775959	destabilized hit
'STRBP'	other	5.39021	0.00169227	stabilized hit
'MAZ'	other	-0.70016	0.157807	no hit
'EIF4E2'	other	0.851557	0.138077	no hit
'LTV1'	other	-0.462493	0.0988724	no hit
'PSMC2'	other	-3.44516	2.5637e-08	destabilized hit
'POFUT2'	other	0.0651719	0.981243	no hit
'SIRT1'	other	-0.291653	0.276875	no hit
'RICTOR'	other	2.93274	0.0114252	no hit
'UBE2R2'	other	-2.20929	6.94993e-07	destabilized hit
'SKP1'	other	-1.00283	0.302529	no hit
'VPS4A'	other	1.94118	0.0474307	no hit
'LRRC47'	other	-1.17087	0.000504315	destabilized hit
'AKT2'	other	-0.437762	0.388724	no hit
'DOCK7'	other	1.67172	0.112631	no hit
'ACSF3'	other	-0.00321779	0.99221	no hit
'BST2'	other	-2.16645	1.36127e-07	destabilized hit
'ARHGAP35'	other	0.335044	0.881015	no hit
'NDUFAF5'	other	0.411939	0.820101	no hit
'ZFAND6'	other	-2.61727	0.00286887	destabilized hit
'PGLS'	other	-1.87962	6.51552e-10	destabilized hit
'REL'	other	-0.119531	0.646452	no hit
'TBL1X'	other	14.549	1.36156e-11	stabilized hit
'LIMS1'	other	5.12913	0.00761265	stabilized hit
'VAC14'	other	-0.159741	0.770897	no hit
'ATG3'	other	-3.33755	6.66603e-09	destabilized hit
'ARHGAP5'	other	2.6053	0.000117774	stabilized hit
'TFAM'	other	-1.29006	0.0868423	no hit
'IMPA1'	other	-2.21839	2.90829e-12	destabilized hit
'ATP2B1'	other	-2.71536	1.72158e-12	destabilized hit
'SF3A2'	other	5.62548	0.00298612	stabilized hit
'SKA2'	other	6.916	0.0171931	no hit
'IMP4'	other	1.46487	0.27618	no hit
'MINPP1'	other	5.07802	0.105436	no hit
'C8ORF82'	other	-3.52323	0.0135704	no hit
'PSMF1'	other	-2.75372	8.21287e-11	destabilized hit
'CTSA'	other	-0.643678	0.114756	no hit
'VEZF1'	other	13.3656	3.78097e-06	stabilized hit
'GCDH'	other	8.23867	0.0681072	no hit
'TOR1B'	other	3.16133	0.163503	no hit
'IPO4'	other	-1.23796	0.00136747	destabilized hit
'CARD9'	other	3.08425	0.0068091	stabilized hit
'TBCB'	other	-0.963206	0.000447489	destabilized hit
'NAP1L4'	other	-2.31461	0.0213058	no hit
'GOLGB1'	other	2.5487	0.08128	no hit
'IKBKB'	other	-0.0450707	0.902291	no hit
'SLC25A11'	other	-2.41857	8.71878e-08	destabilized hit
'RCSD1'	other	-2.13686	0.121592	no hit
'MED6'	other	-0.364444	0.0754914	no hit
'TRMT61A'	other	0.0877749	0.962312	no hit
'SCP2'	other	-2.67473	0.000243488	destabilized hit
'ABCC1'	other	-2.31842	2.76478e-08	destabilized hit
'APOO'	other	-3.08963	3.77106e-11	destabilized hit
'PSMD9'	other	-2.24403	6.21861e-08	destabilized hit
'P4HA1'	other	-0.130441	0.811612	no hit
'GTSF1'	other	-0.261465	0.77455	no hit
'SCCPDH'	other	-0.752467	0.00184578	destabilized hit
'ANKRD17'	other	1.14284	0.581908	no hit
'CCAR1'	other	-0.483919	0.302529	no hit
'YTHDF3'	other	-0.461158	0.0291208	no hit
'RIOK3'	other	-3.0466	9.28652e-12	destabilized hit
'RANBP1'	other	-1.70628	0.169635	no hit
'RAB12'	other	-0.612962	0.00408725	no hit
'DTWD1'	other	2.1679	0.0374629	no hit
'RNF214'	other	2.02914	0.300681	no hit
'CPPED1'	other	-2.0362	1.5867e-07	destabilized hit
'DPP7'	other	-2.63695	1.31048e-09	destabilized hit
'UBA5'	other	-1.86642	9.59674e-09	destabilized hit
'PGRMC1'	other	-1.31107	0.173881	no hit
'LYPLA1'	other	-3.74564	1.41063e-12	destabilized hit
'TMEM106B'	other	-1.82185	6.61407e-06	destabilized hit
'MMTAG2'	other	6.07359	0.0325625	no hit
'RHOT1'	other	-0.376301	0.349372	no hit
'GOLGA7'	other	-3.09631	5.19702e-11	destabilized hit
'LRBA'	other	-1.05245	4.94767e-11	destabilized hit
'UPF3B'	other	1.21146	0.504659	no hit
'HINT3'	other	-1.31294	0.0539368	no hit
'FDX1'	other	-1.74729	0.00857547	destabilized hit
'TFB2M'	other	7.01828	0.028015	no hit
'NSUN4'	other	0.974323	0.236735	no hit
'ZFYVE19'	other	-0.595824	0.166515	no hit
'POLR2H'	other	-0.222458	0.723087	no hit
'DRAP1'	other	-2.22415	0.033894	no hit
'CDC42EP1'	other	-1.09054	0.0183316	no hit
'RB1'	other	-3.64827	3.14894e-10	destabilized hit
'PPP4R3A'	other	-1.04567	0.000223104	destabilized hit
'UBE2Z'	other	-0.141809	0.368767	no hit
[truncated: 3,326 more rows]

## Sheet: Figure5D
DESCRIPTION OF THE DATA
	gene_name : protein identifier
	stability_score : score for the change in thermal stability upon heat shock; see main text for details
	stability_class : hit classification based on stability score and local FDR; see 'Data analysis' section in materials and methods for details
	complex : protein complex
gene_name	stability_score	stability_class	complex
'PSMA3'	-2.10839	destabilized hit	20S
'PSMA4'	-0.869842	no hit	20S
'PSMA6'	-1.3227	no hit	20S
'PSMA2'	-1.83102	destabilized hit	20S
'PSMA7'	-1.08909	no hit	20S
'PSMA1'	-0.874814	destabilized hit	20S
'PSMA5'	-1.79027	no hit	20S
'PSMB7'	-0.79794	destabilized hit	20S
'PSMB5'	-0.992536	destabilized hit	20S
'PSMB6'	0.855893	no hit	20S
'PSMB2'	0.349975	no hit	20S
'PSMB3'	-1.00883	destabilized hit	20S
'PSMB4'	-0.638145	no hit	20S
'PSMB1'	-0.296543	no hit	20S
'PSMC4'	-2.96707	destabilized hit	19S
'PSMC6'	-3.09254	destabilized hit	19S
'PSMC5'	-2.78134	destabilized hit	19S
'PSMC3'	-5.94128	no hit	19S
'PSMC1'	-3.33769	destabilized hit	19S
'PSMC2'	-3.44516	destabilized hit	19S
'PSMD1'	-3.49861	destabilized hit	19S
'PSMD5'	-5.1394	destabilized hit	19S
'PSMD14'	-0.790424	no hit	19S
'PSMD2'	-1.43156	no hit	19S
'PSMD6'	-5.45036	destabilized hit	19S
'PSMD3'	-3.67182	destabilized hit	19S
'PSMD9'	-2.24403	destabilized hit	19S
'PSMD12'	-3.49859	destabilized hit	19S
'PSMD8'	-0.614467	no hit	19S
'PSMD4'	-1.7406	destabilized hit	19S
'PSMD13'	-4.45898	destabilized hit	19S
'PSMD7'	-3.13053	destabilized hit	19S
'PSMD11'	-3.3485	destabilized hit	19S
'PSMD10'	-1.84744	no hit	19S
'CCT6A'	-4.56226	destabilized hit	CCT
'CCT7'	-5.64139	destabilized hit	CCT
'CCT5'	-5.00603	destabilized hit	CCT
'CCT3'	-5.03082	destabilized hit	CCT
'CCT4'	-4.95614	destabilized hit	CCT
'CCT8'	-5.49357	destabilized hit	CCT
'CCT2'	-4.45943	destabilized hit	CCT
