# Supplementary material for: Aggregation and disaggregation features of the human proteome
Source: Mol Syst Biol. 2020 Oct 6;16(10):e9500. doi: 10.15252/msb.20209500 (PMC7538195; doi:10.15252/msb.20209500)
Supplement: Supplementary file 7 — Source Data for Expanded View [file MSB-16-e9500-s007.zip]

Archive with 9 entries (9 files):
- SourceDataForFigureEV1/MSB-20-9500_SourceDataForFigureEV1.csv
- SourceDataForFigureEV2/MSB-20-9500_SourceDataForFigureEV2C.csv
- SourceDataForFigureEV2/MSB-20-9500_SourceDataForFigureEV2D-F.csv
- SourceDataForFigureEV3/MSB-20-9500_SourceDataForFigureEV3B.csv
- SourceDataForFigureEV3/MSB-20-9500_SourceDataForFigureEV3C.csv
- SourceDataForFigureEV4/MSB-20-9500_SourceDataForFigureEV4A.csv
- SourceDataForFigureEV4/MSB-20-9500_SourceDataForFigureEV4B.csv
- SourceDataForFigureEV4/MSB-20-9500_SourceDataForFigureEV4D.csv
- SourceDataForFigureEV5/MSB-20-9500_SourceDataForFigureEV5.csv
