# Supplementary material for: Aggregation and disaggregation features of the human proteome
Source: Mol Syst Biol. 2020 Oct 6;16(10):e9500. doi: 10.15252/msb.20209500 (PMC7538195; doi:10.15252/msb.20209500)
Supplement: Supplementary file 7 — Source Data for Expanded View [file MSB-16-e9500-s007.zip › SourceDataForFigureEV1/MSB-20-9500_SourceDataForFigureEV1.csv]

sample	replicate	temperature	viability
heat_shock	1	37.0	3449044
heat_shock	2	37.0	3275679
heat_shock	3	37.0	3060142
5h_recovery	1	37.0	4344517
5h_recovery	2	37.0	3711737
5h_recovery	3	37.0	4204536
heat_shock	1	39.6	3517849
heat_shock	2	39.6	3544359
heat_shock	3	39.6	3175342
5h_recovery	1	39.6	4263765
5h_recovery	2	39.6	3989422
5h_recovery	3	39.6	3936207
heat_shock	1	41.5	3432147
heat_shock	2	41.5	3499056
heat_shock	3	41.5	3376397
5h_recovery	1	41.5	4262477
5h_recovery	2	41.5	4330634
5h_recovery	3	41.5	4158734
heat_shock	1	43.6	3230704
heat_shock	2	43.6	3506660
heat_shock	3	43.6	3559351
5h_recovery	1	43.6	4631253
5h_recovery	2	43.6	4022632
5h_recovery	3	43.6	4246910
heat_shock	1	45.7	3327591
heat_shock	2	45.7	3147819
heat_shock	3	45.7	3496597
5h_recovery	1	45.7	3849960
5h_recovery	2	45.7	3965522
5h_recovery	3	45.7	4151622
heat_shock	1	47.5	2772176
heat_shock	2	47.5	3464997
heat_shock	3	47.5	3477659
5h_recovery	1	47.5	3683973
5h_recovery	2	47.5	3522113
5h_recovery	3	47.5	3789148
heat_shock	1	49.6	3148531
heat_shock	2	49.6	3462760
heat_shock	3	49.6	3122728
5h_recovery	1	49.6	3090884
5h_recovery	2	49.6	2887148
5h_recovery	3	49.6	2935972
heat_shock	1	52.0	3071242
heat_shock	2	52.0	3334186
heat_shock	3	52.0	3270178
5h_recovery	1	52.0	2560982
5h_recovery	2	52.0	2263456
5h_recovery	3	52.0	2248624
heat_shock	1	54.3	2304877
heat_shock	2	54.3	2181145
heat_shock	3	54.3	1928049
5h_recovery	1	54.3	1253404
5h_recovery	2	54.3	1221222
5h_recovery	3	54.3	1206744
heat_shock	1	54.9	1282969
heat_shock	2	54.9	1145768
heat_shock	3	54.9	986786
5h_recovery	1	54.9	628844
5h_recovery	2	54.9	638569
5h_recovery	3	54.9	605243
