# Supplementary material for: Aggregation and disaggregation features of the human proteome
Source: Mol Syst Biol. 2020 Oct 6;16(10):e9500. doi: 10.15252/msb.20209500 (PMC7538195; doi:10.15252/msb.20209500)
Supplement: Supplementary file 7 — Source Data for Expanded View [file MSB-16-e9500-s007.zip › SourceDataForFigureEV2/MSB-20-9500_SourceDataForFigureEV2C.csv]

gene_name	pre_shock	heat_shock
A0A087WV05|MYCBP	25.6088234448944	25.6472925944786
A0A0B4J2A0|SHPK	25.6593596625998	25.8016403042735
A0A0C4DFX4|SRCAP	26.3263274899843	26.3079357978287
A2M	28.8206973969213	29.5776715616985
AAAS	26.8023303102881	26.8094208857023
AACS	25.0303937075242	24.9425740305598
AAK1_5	25.5673901487778	25.7932386372121
AAMDC	24.7121317784614	24.8191656337781
AAMP	26.9364673882154	27.0372406868786
AAR2	26.2079310744065	26.215192860949
AARS	30.725929070093	30.697805016532
AARS2	27.8234137584253	27.7249307151492
AARSD1	27.288035251049	27.2900326910023
AASDHPPT	26.6491636487762	26.7047699002403
AATF	27.5343131491187	27.4961885280027
ABCA3	23.7816228070769	23.9611868897552
ABCB10	28.2048160945747	28.2060738404567
ABCB6	26.5832758690666	26.80250669062
ABCB7	27.2091678560181	27.1984070029842
ABCB8	25.9843580604519	25.9948069729186
ABCC1	26.5114341961803	26.5277765825241
ABCC4	26.5389495268262	26.6015373018592
ABCC5	24.1489947306977	24.217667922824
ABCD3	27.5715830872047	27.6336310345314
ABCE1	29.8273278788895	29.7932354824266
ABCF1	30.0816271641094	30.0942062648458
ABCF2	29.5003486403473	29.5401694849545
ABCF3	28.7081334520118	28.645906284068
ABHD10	24.916599158515	24.9081321659872
ABHD11	25.532385090491	25.4835845014699
ABHD12	24.3362408635833	24.4191348323215
ABHD14B	27.1954893402152	27.1952006266888
ABHD16A	26.6022241860499	26.4739395607445
ABI1	26.2620216156031	26.1434847367636
ABL1	28.0582640729485	27.9924129938888
ABL2	23.9417461908355	23.6183258446477
ABT1	27.3707947689083	27.4854980206887
ACAA1	26.4549278763544	26.4925137378355
ACAA2	26.3684400797081	26.3692040851911
ACACA	30.2233820131396	30.2276565483638
ACAD8	24.3652894440039	24.3831361301491
ACAD9	28.1580507193307	28.1266592718615
ACADM	28.855504249863	28.8732468792151
ACADS	25.21853390788	25.3562835571879
ACADSB	26.2932081974186	26.3094615784912
ACADVL	28.5311707696863	28.5313636353762
ACAP2	27.8342394219539	27.8559799108144
ACAT1	29.5311914778327	29.4332845406644
ACAT2	28.3491919282602	28.2512699112565
ACBD3	26.9087136200638	26.9865168937543
ACBD5	24.4733570837396	24.5634016448585
ACBD6	25.9552602720919	25.8859590776235
ACHE	21.9048078077932	22.0125150682414
ACIN1	30.2818738895445	30.2375642561017
ACLY	30.8678172495685	30.9015566857164
ACO1	28.5323197685575	28.5457617322767
ACO2	29.7285652535147	29.543729720142
ACOT13	26.1145149793791	26.040361860519
ACOT7	28.504431715295	28.4564683073898
ACOT8	25.7336019541347	25.7179941607507
ACOT9	27.0059068784818	27.0857003331486
ACOX1	27.7159707595915	27.7654529054914
ACP1	27.2794419844213	27.212861325432
ACSF3	27.2146873118884	27.1591434422099
ACSL1	27.7966588122784	27.7575583313602
ACSL3	28.7870827168367	28.7993023524352
ACSL4	25.9540160425225	25.9123113921952
ACSM3	27.3692426738428	27.1924533899163
ACSS2	27.1666612159831	27.1466805442894
ACTL6A	28.3505548455177	28.3879721286629
ACTN1	28.8625094033406	28.8967821101697
ACTN4	30.3791905457959	30.4344367209434
ACTR10	24.0934280346507	24.0683119854087
ACTR1A	25.9668112348599	25.9993666940301
ACTR1B	25.2489581569855	25.2736958012892
ACTR2	28.1047172116351	28.1238187679365
ACTR3	28.5820227422879	28.6813270380027
ACTR5	25.4601786988316	25.6269487589876
ACTR6	24.7279494314218	24.7525393853116
ACTR8	26.6488768210139	26.5319053090892
ACY1	28.4458197079595	28.4300701983148
ACYP1	26.5997945593031	26.4572526133689
ADAL	25.4478935002035	25.4246504678614
ADAM10	27.1792359586637	27.2227023292413
ADAM17	24.6845741658348	24.7684845405659
ADAM9	23.7965758482632	23.7577574374628
ADAR	29.8127557992317	29.8159307019246
ADAT2	25.4557996474726	25.3912448564927
ADAT3	23.8188847453595	23.9642548666799
ADCK3	24.8395852285227	24.768693309505
ADD1	27.6499625439009	27.6047508284357
ADD2	28.3801515347302	28.3630581229175
ADD3	27.0802049462311	27.0504246497916
ADH5	29.6961859504251	29.6743447266422
ADI1	27.996036942294	27.8253092491888
ADIPOR1	23.7441707210863	23.75307352472
ADK	28.4391278952806	28.5516244150261
ADNP	28.3814318841272	28.4140479330308
ADO	26.5810391350834	26.4965500075992
ADPGK	24.9751010469871	24.9563964774903
ADPRHL2	26.5941243919277	26.674922087975
ADRBK1	28.1022776237084	28.1649948115476
ADRM1	27.9234448140912	27.8262757917593
ADSL	28.8979251818095	28.9517229533782
ADSS	28.9428949917959	28.9232819921633
ADSSL1	24.732310596699	24.6519718773326
AFF4	25.5563421770858	25.5021162574462
AFG3L2	29.6481621796048	29.6093798199567
AFTPH	25.3607363990273	25.3132561426492
AGAP1	22.8085158740043	23.1996426597127
AGAP3	25.6451239342849	25.7611081278599
AGFG1	26.3557458649765	26.4778743810939
AGK	27.8621304134217	27.939776797393
AGL	28.7531534995784	28.7654092132233
AGO2	27.684194099357	27.5765870468081
AGPAT1	26.3803014835735	26.5505607574349
AGPAT2	24.6710586121661	24.6626240575909
AGPAT3	26.3810540537586	26.3790923346783
AGPAT5	26.2798750680456	26.3461206354174
AGPS	28.6322957587599	28.6562089111781
AGTRAP	25.6926422893322	25.7318939191384
AHCTF1	28.9705556202055	29.0146315159753
AHCY	29.6652218048196	29.6994460974211
AHCYL1	26.5386771474354	26.639145968364
AHCYL2	23.9259091818268	24.2539501155411
AHDC1	23.3227825786243	23.1805145747284
AHNAK	32.1998201427749	32.184357665523
AHSA1	29.0954787786453	29.0466362581233
AIDA	24.8218837036482	24.8969944487645
AIF1	22.584634883607	22.6509180049288
AIFM1	29.3696458709808	29.3534761866703
AIFM2	27.3437166519741	27.3721444862237
AIMP1	29.2430931783006	29.2534152854077
AIMP2	29.3117143585354	29.2268622972374
AIP	27.0217317642568	27.138924465016
AK1	27.7529445292837	27.7583636721244
AK2	30.3576332762188	30.1435406140153
AK3	28.7333024256195	28.522159892808
AK4	26.642011480397	26.3377874934063
AK6	24.1899909484696	24.1848902405004
AKAP1	27.2072700280677	27.1300771407341
AKAP17A	26.7518141411782	26.7140541139093
AKAP8	27.1112906633881	27.1620446992925
AKAP8L	27.9630220779034	27.998058560787
AKAP9	28.9716401940237	28.9573351890108
AKR1A1	29.1486598096864	29.1190302239831
AKR1B1	24.1815886848359	24.0859816140534
AKR1C1	27.5747402831827	27.6563320964646
AKR7A2	27.7108688664923	27.8018980679163
AKT1	26.4291140823111	26.3204338031169
AKT1S1	24.465845903773	24.2982911344439
AKT2	27.5751013408676	27.5597033974716
ALAD	24.6145572569659	24.5790324729721
ALDH16A1	27.7252505550547	27.7731161098123
ALDH18A1	27.534402577266	27.5983664515056
ALDH1A1	27.894131102247	27.9012071884581
ALDH1A2	29.1415107036978	29.0889620967771
ALDH1B1	28.1553116579277	28.1282345426594
ALDH1L2	24.92371973468	24.9827891844801
ALDH2	27.9831306667343	27.9864410058197
ALDH4A1	27.5275965757379	27.4945970648974
ALDH5A1	27.8864359779658	27.8683106801123
ALDH6A1	26.1477466086736	26.0407979051651
ALDH9A1	28.5408304745976	28.5128979061732
ALDOA	31.1260838932719	31.0215529580297
ALDOC	28.9922969457949	28.9745227980789
ALG1	26.643981627993	26.658315348885
ALG2	25.0250721551793	25.0022847780956
ALG5	26.5990938948408	26.6338830574253
ALG9|A0A087WZ62	25.9400047825791	25.9497231832926
ALKBH1	23.4458417444109	23.1852188261073
ALKBH2	25.2344615415332	25.2973375350749
ALKBH3	24.1406619135287	24.119670579815
ALKBH4	24.9855241955531	25.0643761427857
ALKBH5	25.5355679965465	25.5006685552184
ALKBH8	24.9032855670903	24.8209145673022
ALYREF	28.681596784279	28.4646035380431
AMBRA1	24.8930443802531	24.8415529910381
AMDHD2	22.9520715467074	23.0218204749151
AMFR	26.3772448151805	26.3115889345797
AMMECR1	25.1476232910032	25.1216291732884
AMOTL1	23.3995905125992	23.3859774736831
AMPD2	27.9356490794727	27.891649434718
AMPD3	25.7651553691832	25.7572005428278
ANAPC1	28.3577667294216	28.347513483467
ANAPC10	25.9501700037678	25.9126345986687
ANAPC2	27.2603136054466	27.2592079758308
ANAPC4	27.1480752990827	27.1544915853896
ANAPC5	27.6306119392699	27.6276679605157
ANAPC7	28.0528847103065	28.1698246165877
ANK1	29.680988340439	29.6252419516837
ANK3	24.5446544078129	24.5546110246518
ANKFY1	26.650606744709	26.6075655244384
ANKHD1	28.2815893999662	28.2343377546836
ANKLE2	26.5174790564889	26.5080284504162
ANKMY2	28.1189525960961	28.1489328247937
ANKRD11	23.2743160010701	23.2159823407776
ANKRD13A	24.0641007012876	24.0851303264385
ANKRD16	22.5876488073338	22.8184666664279
ANKRD17	28.6253401786654	28.6147962766202
ANKRD27	25.8767799565201	25.9031700761458
ANKRD28	27.4495717633656	27.5133034027708
ANKRD50	26.0645593276392	26.1021488173671
ANKRD52	25.1572287594085	25.0107017247244
ANKRD54	24.660866024456	24.6286050407389
ANKS1A	25.7497965003312	25.6974900538693
ANKZF1	26.9671513597279	26.9606502134483
ANLN	28.6895633559752	28.7274787204799
ANO10	27.2652105553014	27.2560094194454
ANO6	25.0536855802942	25.0118423879578
ANP32A	29.5434080748881	29.3545758043116
ANP32B	29.2258484721204	29.0772726347277
ANP32E	27.1827283121943	27.2776554315595
ANTXR2	26.0303779320837	26.0292354246308
ANXA1	30.6588160264046	30.8345740950297
ANXA11	29.4470239048953	29.5060912146439
ANXA2	30.6255294176239	30.7627372503942
ANXA3	27.6126142403605	27.6300975750955
ANXA4	28.4208130482119	28.4824824423548
ANXA5	29.1249185494323	29.1554690765874
ANXA6	27.9519932449104	28.0046083492802
ANXA7	29.0999359973041	29.2108298831604
AP1AR	24.4325593281821	24.3959887489931
AP1B1	28.3922643641684	28.411154525426
AP1G1	29.1837731578567	29.1170174635719
AP1M1	28.5497099902193	28.6167358251038
AP1S1	25.4686096054669	25.4940115862566
AP1S2	24.4917171466444	24.6020915499243
AP2A1	29.1537896826502	29.1447707948241
AP2A2	26.7242776600059	26.7310536583531
AP2B1	29.0804363942963	29.1155039429884
AP2M1	28.4520449421612	28.5532696863266
AP2S1	27.0992549592677	27.1355779248097
AP3B1	28.9977259555074	28.9538941563848
AP3D1	29.134228593157	29.0738096788015
AP3M1	26.1600491558637	26.1687915385953
AP3S1	26.2157932588126	26.1071959049746
AP4B1	22.6248686027616	22.5336220942294
AP4E1	24.7965626308824	24.7450896825328
AP5B1	24.816332388183	24.8114643776232
AP5M1	24.8128964612567	24.7726582003333
AP5Z1	24.7238954290615	24.6508401080842
APAF1	24.798711836446	24.8799685557099
APBA2	23.3708237408669	23.2651279451696
APBA3	23.3656260962417	23.4545347227678
APC	23.7399768046127	23.575716460081
APEH	28.1517332098087	28.1455813271203
APEX1	28.6273670914203	28.6092882339541
API5	29.2277827576452	29.2465926411618
APIP	28.0545176639555	27.9882696704087
APMAP	27.247804181765	27.3244241598371
APOB	27.9143878184011	28.4899769705252
APOBEC3B	25.0669547162673	25.186985841325
APOBR	26.693205326113	26.6938288133595
APOC1	26.6396803282954	26.6209319796696
APOL2	25.0575318764997	25.1093722279402
APOO	25.3075178498469	25.0997331324884
APOOL	26.2957326828544	26.2779127229751
APPL1	24.7524056101129	24.7803260677479
APRT	28.6685005497866	28.5720133496504
APTX	25.763229073838	25.7725297240635
AQR	28.9386797889752	28.9013626537959
ARAF	27.1866176360036	27.2008701088646
ARAP1	27.4026693146796	27.4398761981274
ARAP3	23.8670308234069	23.8122507894319
ARCN1	29.4041274259747	29.4056699724615
ARF3|ARF1	27.8544516781965	27.8744419848316
ARF4	27.6418236212702	27.6394439392899
ARF5	27.5996777321435	27.6222137995221
ARFGAP1	27.3209546408469	27.3943362680083
ARFGAP2	28.9793057610041	29.0369321334753
ARFGAP3	26.8400059315676	26.8821783834355
ARFGEF1	27.2246657189324	27.3155119903581
ARFGEF2	26.5246394250922	26.6473178033986
ARFIP1	27.678753307962	27.7594102377405
ARFIP2	26.68740041787	26.8271409292299
ARFRP1	23.747949937772	23.6554201482049
ARG1	25.1679557792373	25.5265882830226
ARG2	24.1731272042447	24.1187425672343
ARGLU1	28.7744294222346	28.7443729225966
ARHGAP1	27.7769285299763	27.8731449593036
ARHGAP11A	24.3003353914671	24.2888776392099
ARHGAP12	23.8832400156476	23.9959241005085
ARHGAP17	27.7133143288497	27.6659953365558
ARHGAP18	27.0432082474889	27.070697009724
ARHGAP21	25.5112807915474	25.5327507401046
ARHGAP35	27.376750762072	27.3432372047547
ARHGAP4	26.2815957903647	26.2587618636164
ARHGAP5	23.8996747524763	23.911938545129
ARHGAP6	27.0330935384062	27.1167576682267
ARHGDIA	29.4717493706977	29.4814474646614
ARHGDIB	28.1991681305477	28.2578529559801
ARHGEF1	29.0159947624119	28.9981613005798
ARHGEF11	22.2236602759118	22.3344283848288
ARHGEF12	27.5521822285784	27.543415518486
ARHGEF18	24.238527200001	24.3173169594784
ARHGEF2	29.5302351590919	29.5237940872555
ARHGEF6	23.8956549504912	23.7745079100164
ARHGEF7	26.7329152436741	26.7612185602212
ARID1A	28.2384523861037	28.3259383971915
ARID1B	26.4141608333923	26.4679286335445
ARID2	27.4955926176158	27.476217978283
ARID3A	27.9042238008649	27.8522055798757
ARID3B	24.2481566861751	24.2036499337071
ARID4B	27.8111015440839	27.7205038309988
ARIH1	27.018008579132	27.1277196050082
ARIH2	25.8388208754885	25.8841240809018
ARL1	26.2555531888035	26.2327687897791
ARL15	26.9693537133837	26.9929154190687
ARL2	25.6334104843597	25.7206055299852
ARL2BP	23.2660742919232	23.0938304156488
ARL3	25.1467917026025	25.1643782212159
ARL6IP4	25.0804807734836	25.2592044829092
ARL6IP5	26.2079008831824	26.0912906657648
ARL6IP6	24.247471336386	24.22677373889
ARL8A	25.783537607338	25.8008750406874
ARL8B	27.2551003983863	27.2524355991799
ARMC1	27.2940617807272	27.2291636768595
ARMC10	25.1354494952556	25.2882295107075
ARMC6	27.5690668221207	27.5020854894196
ARMC8	26.9899300018924	26.9389285370793
ARMCX3	25.4581818618683	25.4795416118346
ARMT1	27.7782049459002	27.7498031388144
ARPC1B	28.1541300325941	28.3253451902551
ARPC2	28.7936116519143	28.8554747821345
ARPC3	28.0358464977279	27.9367358320896
ARPC4	27.7020882987264	27.6112779248134
ARPC5	27.8715668990261	27.7019169388653
ARPC5L	26.5362402373731	26.4331813461697
ARRB1	26.8736986375024	26.8825218637401
ARRB2	23.4871041609873	23.5051568430993
ARVCF	23.9820821049799	23.9042308693826
ASAH1	26.2507581573519	26.2783383763095
ASAP1	26.5041279382541	26.4442841439087
ASCC1	26.2005201901334	26.2311442255843
ASCC2	26.9828916792171	26.9047563383916
ASCC3	28.4504532600948	28.4071939985768
ASF1A	26.9516431646629	27.0149202993022
ASH2L	28.4768142389093	28.4704045075148
ASL	27.4842800431012	27.5630309907044
ASMTL	25.8244426479145	25.859286931712
ASNA1	27.746989922365	27.8573313637207
ASNS	29.8965357308222	29.8695978451705
ASNSD1	25.4604885264617	25.4725042555158
ASPH	26.7876119759948	26.8826665674724
ASPM	26.421138785969	26.2468505169244
ASPSCR1	26.6578665318551	26.5909513236129
ASUN	27.6374437271336	27.6848077429997
ATAD1	26.0617739367947	26.1700130876909
ATAD2	27.5322463315892	27.5142231335555
ATAD2B	26.1387162614464	26.2132470076006
ATAD3A	27.9001482544561	27.9364108098985
ATAD3B	26.189711248859	26.1458632799346
ATAD5	25.3184267037456	25.2599556738581
ATE1	24.2114003158412	24.2793834706959
ATF1	24.2082221579774	24.2464095178789
ATF2	23.5258470582341	23.1503278630916
ATF7IP	26.0712715888369	26.034461383844
ATG101	22.7644477714954	22.7304085856644
ATG13	26.2405592731968	26.1940008195851
ATG16L1	26.3767257006296	26.3545599188515
ATG2A	25.0652499671045	25.0782058848538
ATG2B	25.7980545293477	25.8866458736109
ATG3	28.2823559048203	28.2372125679453
ATG4B	25.4191313787921	25.4916229632172
ATG5	25.8413618428202	25.794824296324
ATG7	26.860687841455	26.8936416745262
ATG9A	24.9909246745284	25.0726338655469
ATIC	30.2666344194206	30.2914543135074
ATL2	26.7195149541037	26.8230260191657
ATL3	27.9564493244766	28.0075224649293
ATM	23.5852993792744	23.6273686207617
ATN1	24.0247224163781	24.0592116822126
ATP11B	26.4040687034899	26.4402126611324
ATP11C	25.9804725207552	25.9585995716002
ATP13A1	27.5633473666747	27.6274225111257
ATP13A3	25.0909743581037	25.1501058024521
ATP1A1	30.2295241896184	30.1799434194368
ATP1B3	27.9663664160493	27.8346471009017
ATP2A2	30.0638034513392	30.0848840953998
ATP2A3	27.6778011396342	27.6829814278526
ATP2B1	26.6236257932912	26.7473894794875
ATP2B4	25.7858567389597	25.8118679613111
ATP2C1	26.2642415685693	26.1560596664064
ATP5A1	30.8421235678748	30.8527518803091
ATP5B	30.0595658087846	30.125017578365
ATP5C1	28.5028998408437	28.5542252261311
ATP5D	26.1520698487595	25.8957311406636
ATP5E	28.0947940672706	28.0113363194583
ATP5F1	28.4787619261112	28.6066934066194
ATP5H	28.3402122853938	28.17197248603
ATP5I	26.6352285743086	26.7290082160404
ATP5J	26.8647256060871	26.9368624683063
ATP5J2	28.2996042317845	28.185587118966
ATP5L	26.8998435259137	26.9510366928381
ATP5O	28.0613825309324	27.8388430233707
ATP5S	25.187426851998	25.3551969589977
ATP6AP1	25.756517903869	25.7441198002585
ATP6AP2	24.7605828375136	24.7637770223992
ATP6V0A1	28.269617064787	28.303011738517
ATP6V0A2	25.6293679536944	25.7730403067655
ATP6V0D1	27.6444328905018	27.7158320787319
ATP6V1A	29.3267817175407	29.3380359407139
ATP6V1B2	29.1015368437394	29.1110881971624
ATP6V1C1	28.8175164095574	28.8331612994096
ATP6V1D	26.9149390435353	26.8731857494837
ATP6V1E1	28.5045402193631	28.3554990935361
ATP6V1F	26.2837462927343	26.2056421487235
ATP6V1G1	26.2667854688174	26.2572541552281
ATP6V1H	28.231570303959	28.1755950745921
ATP7A	26.3140934794599	26.2759252363463
ATPAF1	26.5163536618919	26.3151862966627
ATPAF2	25.2528785594525	25.2042311795972
ATPIF1	28.5907163533912	28.5648519424703
ATR	26.3429235621363	26.3392866214321
ATRX	24.8197191103014	24.8337235592834
ATXN10	28.3934010337887	28.4741974249088
ATXN2	28.644880266813	28.7251854963462
ATXN2L	29.3313534112768	29.2917906323381
ATXN3	25.3073378359243	25.2892045882988
ATXN7L3B	24.6489691161136	24.8305331816087
AUH	24.0234863165803	24.0084652766809
AUP1	27.4476612181822	27.4592640996513
AURKA	26.6620519230963	26.5443152089283
AURKB	25.3271849930176	25.3867574294019
AVL9	27.1399510276566	27.1052003061844
AXIN1	20.0785122621253	20.4496323451541
AZGP1	22.9151108946158	22.9736881828648
AZI2	24.6351940445619	24.549695520939
B2M	25.8017592406753	25.7409771012948
B3GAT3	24.1132203571074	24.1711786533045
B4GALT3	23.6307684968146	23.6400886916022
BABAM1	26.3434982759039	26.2842416880825
BACH1	25.5982592514111	25.4632310640773
BAG1	26.1554892592021	26.1629069645101
BAG2	28.9453750972461	28.8512117000578
BAG3	25.3502804163705	25.2433417283844
BAG4	23.7583722948901	23.8921829147983
BAG5	26.2785347572574	26.3442607778994
BAHD1	23.4468276560843	23.4894599280738
BAIAP2	28.9986938727586	28.9941681209577
BAIAP2L1	27.9118734917277	27.904038552152
BANF1	27.4516355137162	27.3636707508139
BAP1	24.188347093433	24.1553930586971
BAT3|BAG6	28.4753566927214	28.4694941081129
BAX	25.4559449971113	25.5476392982441
BAZ1A	28.6094286167526	28.5721076172958
BAZ1B	30.017081644191	30.0678561826762
BAZ2A	27.1510577399997	27.1172316170399
BCAP29	27.4853940084813	27.4810410518232
BCAP31	29.4332544942072	29.5938183833123
BCAR1	25.8219720188078	25.867301591881
BCAS2	27.6880241047497	27.6179651885466
BCAT1	28.8644697654063	28.8112548556128
BCAT2	27.1127003185087	27.2342805063154
BCCIP	28.4478400345612	28.6135424304679
BCKDK	24.4422998267988	24.4355298527567
BCL10	25.7679132127967	25.6755884763616
BCL2L1	26.4358132990859	26.3600185840191
BCL2L13	27.6581807148517	27.6695381635576
BCL7A	24.3260000124649	24.2321152433564
BCL7C	24.5550619267472	24.5623740460975
BCLAF1	30.0016442574283	29.9683413447162
BCOR	24.2522229424921	24.3873675783717
BCORL1	23.6070567966681	23.6214829317171
BCR	28.0026001057075	27.9324742518544
BCS1L	26.0028941503562	26.0909849594261
BECN1	25.7292634141885	25.801399494955
BET1L	25.7975914143793	25.7969873776497
BHMT|BHMT2	23.9025793771484	23.9693025267269
BICD2	28.4066209132055	28.4905821728411
BID	24.7111066306919	24.4812240288221
BIN3	22.1718831188621	22.2552477788058
BIRC2	26.6897504003204	26.6313425432551
BIRC5	27.2410770917005	26.9157015900262
BIRC6	28.889350485361	28.8790195251968
BLM	27.3112060764599	27.2764606541789
BLMH	28.2065462140632	28.1921663360744
BLOC1S3	25.4156189179323	25.3713163046701
BLOC1S4	24.9625232865697	24.7575008419731
BLOC1S5	25.0693305660087	24.9374128726136
BLVRA	27.8946554988093	27.92783400809
BLVRB	28.7566982210409	28.6991449399237
BMP2K	28.0596195652017	28.094726518877
BMPR1A	21.7509682703929	21.9001987371505
BMS1	29.1644583622208	29.1404114773779
BNIP1	26.6407231821254	26.7396995504823
BNIP2	24.2278519961962	24.4111055570235
BOD1L1	28.3243882402318	28.3025186339302
BOLA3	26.6710555810265	26.5681535044296
BOP1	28.4448986070325	28.4009916194818
BPGM	23.8265986509888	23.8298418357495
BPHL	25.0097311851084	25.0463616218767
BPNT1	27.4273007622584	27.4939748478918
BPTF	27.8073136556457	27.8013783919768
BRAF	24.3445576164835	24.3509621221248
BRAP	26.7247676541419	26.7084654639236
BRAT1	26.4285255227612	26.4728573072632
BRCA1	25.0527889596455	25.1822367794662
BRCC3	26.3569730531393	26.4051791512479
BRD2	25.9554843406852	25.8527676893852
BRD3	26.5486906344298	26.4837189673087
BRD4	27.7287941398699	27.6518890109238
BRD7	25.1747187504639	25.2207361716436
BRD8	27.5328508282457	27.5551517349357
BRD9	25.5183568315405	25.4076183651894
BRE	25.7131394513333	25.6677578059125
BRF1	24.180919403183	24.1765367952529
BRI3BP	24.7442787103922	24.8873550424042
BRIX1	27.9963876654587	28.0779604615901
BRK1	26.4271802360006	26.3279921470593
BRMS1	24.2945969778231	24.3553480145368
BROX	27.6823889620599	27.7264328568452
BRPF1	25.815269428919	25.9404151612713
BRPF3	23.8665145377569	23.8413066284746
BSDC1	25.017768124764	25.0504964883812
BSG	28.7217068577394	28.8539555384728
BST2	25.8705978066831	25.8732200148304
BTAF1	27.1634688478291	27.1678352631984
BTBD16	24.2687271024832	24.3866369752899
BTF3	28.2663777596089	28.1186160727623
BTF3L4	26.8014179268606	26.6741629971392
BTK	29.1245266525818	29.0900786577044
BUB1	25.1218141608333	25.1370816959562
BUB1B	28.0765241172415	28.0902211778499
BUB3	29.6284849704216	29.6094047184662
BUD13	25.317985950355	25.3433179695165
BUD31	27.2279403371665	27.2941646840943
BYSL	28.7361716455461	28.8194449470538
BZW1	29.748948309293	29.7989535425018
BZW2	29.7703527226717	29.8430492304968
C11ORF54	25.7717675809758	25.8553087240324
C11ORF57	23.4481099951029	23.7270120425785
C11ORF58|SMAP	26.4693103410715	26.3886892150176
C11ORF68	26.3477211782244	26.2356956809943
C11ORF98	27.8568347512428	27.9082236640143
C12ORF29	23.6606002059583	23.7443283910095
C12ORF43	25.0741826926882	24.9060847159699
C12ORF45	26.3681720176378	26.213630951629
C12ORF57	23.5018799857071	23.4712516193311
C12ORF73	25.7296524509056	25.7515623192285
C14ORF142	24.458177315705	24.5763014431709
C14ORF166	29.3823025881132	29.2364503312681
C15ORF41	22.579729708665	22.5780097478959
C16ORF58	24.4666624922744	24.4793458915651
C16ORF62	27.4566489288019	27.4573094627515
C17ORF53	23.5397248374449	23.7459127133118
C17ORF59	24.4179813109501	24.1728514839734
C17ORF62	25.1079861313109	25.1402462734138
C17ORF75	25.1087118044411	25.1802611639176
C18ORF21	22.3187797606141	22.4671630081192
C18ORF25|ARKL1	24.7164156405312	24.6540850605307
C18ORF32	23.8399087584807	23.7927454624566
C18ORF8	26.4092728268118	26.4198459232322
C19ORF25	24.2705482776668	24.2211953660535
C19ORF43	26.5361681654231	26.4257202229871
C19ORF47	25.7206830650581	25.7734589644022
C19ORF52	26.1934254394434	26.2048882192349
C19ORF53	27.5699896855886	27.3753905477542
C19ORF70|MIC13	25.2212481314336	25.1982798317349
C1GALT1	23.6813028572587	23.5369487661337
C1ORF109	24.477349700571	24.6156560261037
C1ORF112	24.2886755698415	24.1480598857667
C1ORF122	24.3861714087304	24.498829330652
C1ORF123	28.3200026165041	28.2936422358187
C1ORF131	27.4801798852945	27.5970754402115
C1ORF52	25.2394589129941	25.2083458938467
C1QBP	28.5126179401931	28.5246810615339
C20ORF27	23.7727436071102	23.9610760841797
C21ORF59	27.7534197064038	27.731666317643
C2CD2L	25.8153615383047	25.8278646358912
C2CD5	26.2969599918327	26.2492015920581
C2ORF47	27.3537918385047	27.4070387417918
C2ORF49	25.8144576169209	25.8887242969376
C2ORF69	24.6053393251436	24.5285909134215
C2ORF88	23.8425633242985	23.998076802169
C4B_2|C4A|C4B	27.2568975944602	27.3717115670935
C4ORF27	26.3301993780443	26.3078008112117
C5	26.273324484094	27.1279814268016
C5ORF22	25.4166541734362	25.5153798475184
C5ORF24	23.3678143529911	23.3576371217022
C5ORF51	26.0698530566848	26.177215947497
C6ORF106	25.3669533041106	25.366559158486
C6ORF47	23.9469470385455	24.1649032962925
C6ORF89	24.1214027446679	24.1557996007236
C7ORF43	24.1276738087493	24.1475437938448
C7ORF50	23.7772731214735	23.8001279331208
C8ORF33	27.0378195728516	26.9446032123107
C8ORF76	23.5234000630536	23.5432719909618
C8ORF82	23.8457947563611	23.7552802216956
C9ORF114	27.2034749177866	27.228023357682
C9ORF142	25.7119679976535	25.6766988309154
C9ORF64	27.6074975877029	27.6912318482719
C9ORF78	28.05527249481	27.9198724175807
CA1	25.4901801653343	25.3625708270067
CA13	24.6304826754566	24.6738705561296
CA8	27.8877249749021	27.9440948388036
CAAP1	23.5151608375777	23.733605892142
CAB39	28.886538715498	28.872240570641
CABIN1	26.4750273581346	26.5375227700221
CACTIN	24.8399362581053	24.7395612045774
CACYBP	30.1478135061273	30.0921139981081
CAD	30.2824919977289	30.2838096664341
CALB1	28.1677889086964	27.9211764859663
CALCOCO1	24.6701829763034	24.7220085991716
CALCOCO2	26.3140581916427	26.3018569798393
CALM1	26.7998913043758	26.7243149583454
CALR	29.7355799744276	29.7221780715662
CALU	29.3318205909504	28.9948784485311
CAMK2G	27.3533754152706	27.3971004396683
CAMKK1	23.5862674563424	23.5935638287773
CAMKMT	23.2498019681051	23.2365530174818
CAMSAP1	25.7752633384287	25.8230084573531
CAND1	30.0485013887606	30.0486783833581
CAND2	25.7950636954193	25.7613245904122
CANT1	25.1779051920756	25.0519031581563
CANX	29.8685039828609	29.8690291399322
CAP1	30.1440308574716	30.186831942686
CAPG	27.2483786947274	27.2996911886466
CAPN1	29.5077522594172	29.524880238942
CAPN2	28.3478792590462	28.3421054313714
CAPN7	28.0397052808831	28.0513745097398
CAPNS1	27.8800818864453	27.8755074489708
CAPRIN1	29.6456119478131	29.5289996893837
CAPZA1	28.490489877525	28.4979227955566
CAPZA2	27.283440544597	27.3427917996155
CAPZB	29.4638878760042	29.4748034125778
CARD11	24.0012466249222	23.957172236552
CARD9	25.6863528406679	25.6198298750622
CARM1	29.0093790872817	29.0068578919863
CARNMT1	23.9196911078756	23.8558626855206
CARS	29.3457523662902	29.4345221983774
CARS2	24.5044898495824	24.5489658388982
CASC3	26.5285486495332	26.5033158194
CASC4	24.5565489962813	24.6019778847019
CASC5	27.9109970362543	27.8888853071198
CASP10	22.6870966986336	22.7373659365452
CASP2	26.299304360488	26.2929287431175
CASP3	26.1373696546163	26.0980115238867
CASP6	27.2467994354373	27.3045244714932
CASP8	26.0819573521583	26.0646043895215
CASP9	25.6754550092995	25.7019358515981
CAST	27.7831430147039	27.6582056864756
CAT	29.297028542369	29.2961530254866
CBFA2T2|DKFZP313F2116	23.5235599898903	23.5164474483291
CBFA2T3	27.0696932734675	26.9680004326649
CBFB	27.9713892832115	27.9757507092323
CBL	25.9369126398661	25.9409001516707
CBLL1	27.1083643980419	27.0259535216628
CBR1	27.4658699305684	27.4172913249886
CBR4	24.5859113416267	24.6618131340183
CBSL|CBS	28.4079926473986	28.5130826469383
CBWD2|CBWD1	25.7770855237547	25.7520308255215
CBX1	26.2011577511525	26.2895387628969
CBX2	25.4823902341289	25.4307675678876
CBX3	27.8154794033364	27.8181492901131
CBX4	22.9458236135396	22.6571037630902
CBX5	28.1699502275404	28.2446829047897
CBX8	26.2147582096882	26.2502029330005
CC2D1A	27.6999772732304	27.7254248891388
CC2D1B	27.9840219132798	27.9873832488856
CCAR1	28.5346622493318	28.5792421682548
CCAR2	29.4539858679445	29.4679158818141
CCBL1|KYAT1	24.839438685055	24.9834171326093
CCDC102A	25.0494616920438	25.1860889791982
CCDC115	24.9239563980852	24.7505783024461
CCDC117	25.3285854089941	25.1654488927874
CCDC12	27.7750587647856	27.5221986732584
CCDC124	28.4711541853615	28.2526135275812
CCDC127	25.0822047631746	25.2016849719788
CCDC134	26.1605355420136	26.1504073684384
CCDC137	26.5275924794278	26.5821952674483
CCDC174	23.0710223769962	22.9669556975779
CCDC18	27.2400649681965	27.1419968770477
CCDC22	27.3308364701025	27.4099850000795
CCDC25	27.3847555237736	27.3743681710744
CCDC43	25.9853577439577	26.0168463366744
CCDC47	28.9088058276125	28.9290636124065
CCDC50	26.4075327583411	26.1618457285874
CCDC51	26.9297374328889	27.0083682058687
CCDC53	25.6900281718968	25.6683245722677
CCDC55|NSRP1	27.7972791779223	27.7045439968208
CCDC58	24.4740178761798	24.2729545822077
CCDC59	25.8621657990876	25.7991104575004
CCDC6	27.6177436044382	27.6826888296942
CCDC71L	26.8425526154248	26.8759296344473
CCDC8	23.1433536742901	22.9110259215391
CCDC86	28.2104768031478	28.113436724365
CCDC88A	28.9035699461119	28.8763917718676
CCDC88C	25.703637012909	25.7185821998316
CCDC9	26.5476739402174	26.428304853196
CCDC90B	24.6823711230696	24.7547435558191
CCDC91	26.4420525291656	26.4721976927125
CCDC93	26.9039965042241	26.9694080034461
CCDC94	26.0869213500135	26.0675175586056
CCDC97	24.7123027412618	24.609895063908
CCNA2	26.5375917799511	26.6343544599991
CCNB1	28.3076868907879	28.3560741589158
CCNB2V|CCNB2	26.8197435511717	26.8425234903653
CCNC	24.4693696993101	24.6751397507979
CCNDBP1	25.4225280116471	25.4189542784921
CCNH	26.2962773989799	26.2845825754732
CCNK	25.7733617671634	25.9378966274698
CCNL1	25.4434581831745	25.374327651387
CCNL2	23.7633327632386	23.7214786694174
CCNT1	26.8379161581654	26.8260387233765
CCNY	24.0029103030548	24.1648670520061
CCPG1	23.9165804806608	23.959267799915
CCS	26.2394965982669	26.1059504474309
CCT2	30.9749308508608	31.0522443339661
CCT3	30.6970297843081	30.7341485726719
CCT4	30.6933283623783	30.7335805180611
CCT5	31.0559961985124	31.0821510353061
CCT6A	30.4214920326286	30.4872649612779
CCT7	30.6483445046847	30.6717827831375
CCT8	31.6001308266415	31.5964119186282
CCZ1B|CCZ1	27.5196151541923	27.5062724791948
CD109	25.3100433667739	25.9876682588022
CD151	24.6780241299406	24.5277545484649
CD2AP	29.3979248600986	29.4118093760497
CD2BP2	26.7440025468193	26.6277785330375
CD3EAP	26.2412924009944	26.2956524847249
CD46	25.5582779773201	25.5346117252786
CD47	26.6936602902642	26.6973745810531
CD53	26.5032687435961	26.4554010348214
CD55	23.1750113526872	22.9732289738513
CD59	26.5697222541156	26.5898645922502
CD63	27.1035223974238	27.0298679437064
CDAN1	26.9296382929513	26.8380932379246
CDC123	26.3872792905613	26.5489997405739
CDC16	28.0745256507624	28.0929061563489
CDC2|CDK1	29.3780833367245	29.3469138331286
CDC20	25.2675920207073	25.2589250973808
CDC23	27.7183940102267	27.7163263834562
CDC25C	25.430908256282	25.4080867414048
CDC26	22.5044844392859	22.2672937863882
CDC27	28.7568746456788	28.7686510091253
CDC2L1|CDK11B	26.9767326331228	26.8996153211214
CDC34	25.7507503693382	25.5834905824979
CDC37	28.3775485300796	28.3848988683424
CDC37L1	25.2337867711926	25.1894977570451
CDC40	27.9295600362337	27.8562199569706
CDC42	28.8286289412239	28.7639851974877
CDC42BPA	27.5550545178865	27.492085272296
CDC42BPB	25.2940112247471	25.2273254609725
CDC42BPG	22.729526306171	22.6926791441986
CDC42EP1	25.3109004570783	25.2287254916819
CDC45	27.3399384582516	27.2610154847104
CDC5L	29.6623684043825	29.7210367331235
CDC73	29.0923278426633	29.0974494499559
CDCA2	27.3005365114294	27.3341021528123
CDCA5	24.3461734161186	24.3179563817157
CDCA8	27.5503424979677	27.3665316067055
CDH6	23.2282854735259	23.5698711593438
CDIPT	25.7559419508356	25.9134320624782
CDK12	28.4595840432002	28.45376026202
CDK13	26.6060022090311	26.5612789386233
CDK16	23.3501896640465	23.4293115411365
CDK2	26.1844564468427	26.2691870460592
CDK4	25.4549737979057	25.4711248165084
CDK5	27.2238794974778	27.3019695304085
CDK5RAP1	26.9686609873724	26.7535999372551
CDK5RAP2	27.0804340115105	27.0247346291904
CDK5RAP3	28.0192290710885	28.044969040508
CDK6	27.6167924610237	27.5732432533997
CDK7	27.9143072043863	27.9206223586069
CDK8	23.7249190504555	23.7148404398389
CDK9	26.4337308016546	26.4622124993609
CDKAL1	28.2545270154038	28.2218541177547
CDKN2AIP	28.270312744832	28.3582466852792
CDS2	24.2074130107557	24.2186265116914
CDV3	26.098681692979	25.7490082429879
CDYL	26.6332693112108	26.6654995565074
CEBPZ	29.4475659691477	29.4850178534887
CECR5	26.7152179856987	26.6034807486882
CELF1	27.3030646338114	27.3360213334646
CELF2	25.859169372984	25.9212780730112
CENPB	26.3176157947721	26.322520037461
CENPC	26.9399217007397	26.9262954439748
CENPE	27.4450160740707	27.431366207378
CENPF	28.8874436974264	28.6849624012859
CENPH	26.6229170371573	26.3376881740176
CENPI	23.3878345948971	23.3027910754975
CENPJ	23.7040822425954	23.8632120191701
CENPK	23.3765652603448	23.4268420907754
CENPM	24.1392512947874	24.1226976143419
CENPQ	24.1735706101737	23.7572144509713
CENPT	21.8486984915919	21.8463854404511
CENPU	24.0644515043064	24.1608210293467
CENPV	26.4268309564475	26.2925217027159
CEP131	25.8298819595317	25.8168106871449
CEP135	26.6991679171054	26.6890500116479
CEP152	24.9989072496536	24.8119371581053
CEP170	28.9557934984118	28.9826034048125
CEP192	23.4059893635032	23.3558668602697
CEP250	24.9798551492944	25.0301489283565
CEP290	26.565865396529	26.5926199303771
CEP350	26.0819878004752	25.9865545054752
CEP41	23.8910427006919	23.8132841553695
CEP44	25.7789418247281	25.8434989346908
CEP55	24.4968463387725	24.335803151468
CEP76	24.8145380676234	24.8450538942849
CEP83	22.9527717876684	23.0695402335763
CEP85	26.9086524797032	26.9512573321305
CEP97	24.6580806270524	24.7090921008449
CERS2	25.2311149385057	25.2003788457427
CERS5	23.6914106616818	23.7051236516274
CETN2	25.937541398195	25.7692874085568
CETN3	25.9534042028271	26.0324147414246
CFAP20	27.0036687585357	27.004968480353
CFAP36	25.5224234167127	25.393097229467
CFDP1	26.1475650695984	25.9174023268072
CFL1	30.4198914217715	30.3952163907284
CFL2	25.4910793759405	25.4937242631609
CGGBP1	26.0271658028341	25.9621677044616
CHAC2	26.2244582107828	26.1573033130229
CHAF1A	27.8876894996669	27.8659740006111
CHAF1B	27.6802988001239	27.793946158671
CHAMP1	27.2209688512706	27.1774800138922
CHCHD3	29.1834224600007	29.1864342796349
CHD1	28.7554580637322	28.7072300528222
CHD1L	27.1247978725901	27.0427452511445
CHD2	25.2736128696679	25.2022060358641
CHD3	24.0411147833452	24.0415314449402
CHD4	29.8322571134557	29.8348115995326
CHD7	25.5325635825957	25.6187663176761
CHD8	25.2842501245296	25.2460028554848
CHD9	24.0050093240481	24.0243875121833
CHEK1	27.5392775698543	27.620282048587
CHEK2	26.1724452609939	26.151339223834
CHERP	28.0462794059028	28.1267455729323
CHID1	27.736730367043	27.7526631153189
CHKA	24.3362635720438	24.3182546207733
CHM	23.1900429463694	23.2089088391887
CHML	27.6189809412291	27.6291353487938
CHMP1A	27.8667231955205	27.6968823247676
CHMP1B	26.094989178037	25.9585288304984
CHMP2A	27.4393552425315	27.2464817889622
CHMP2B	26.1543464342221	26.1757175165221
CHMP4B	26.447067353799	26.1201530075622
CHMP5	27.4285909841901	27.021013242538
CHMP6	25.9649435851607	26.0150494975195
CHMP7	27.0784791382279	27.0265506152401
CHORDC1	29.108398063637	29.1061390026704
CHP1	27.6416310955764	27.5136591605791
CHPF2	22.0999410346287	22.0160050467327
CHTF18	25.8144433273561	25.76873460288
CHTOP	27.1224961540845	26.9668826302065
CHUK	26.4764047082647	26.4063747296141
CHURC1	25.9799234979258	25.8711170903499
CIAO1	24.6277234675628	24.8303677040124
CIAPIN1	28.8960038853119	28.864090733124
CIB1	25.5213413336431	25.3399791010067
CIC	23.5134858069911	23.5201147373862
CIR1	26.1089493821935	25.9460700628643
CIRBP	28.5910661176468	28.5456848387025
CISD1	27.1951384954267	27.2961731818802
CISD2	27.6628390407448	27.6272070704223
CISD3	25.8816903857797	25.8889125621775
CIT	27.9268144360947	27.8796701769491
CIZ1	26.3676543048767	26.3818600604628
CKAP2	27.1853487992966	27.1055815434335
CKAP2L	24.2329995784467	24.1187591035538
CKAP5	31.0562822695463	31.0327674816399
CKB	30.7459571919541	30.8169070987628
CKS1B	25.5710208466553	25.4626709635849
CLASP1	28.8517412944123	28.8600577703424
CLASP2	28.8336631436112	28.9033413275867
CLASRP	25.5204898866836	25.6322482950901
CLCC1	28.5340173558481	28.5468266445505
CLCN3	26.526884515196	26.5269366127668
CLCN5	22.3164540206963	22.4071165271086
CLCN7	26.0990519229774	26.0727163290478
CLEC16A	24.4266719961818	24.4947400177051
CLIC1	30.5189069736799	30.4331329638964
CLIC2	28.3775351121826	28.3099886634874
CLIC4	28.3822582598929	28.3792121198559
CLINT1	28.8837491427794	28.9492044568182
CLIP1	29.0070167924651	29.0063203469716
CLK3	25.9171347288987	25.777877512333
CLNS1A	27.8920348201087	27.7986641988806
CLP1	25.2902766052024	25.3664569188234
CLPB	27.8328384057002	27.8928868973198
CLPP	26.5636093317949	26.5818258607689
CLPTM1	26.6138818604417	26.5771742449749
CLPTM1L	26.4868028877521	26.5404331789795
CLPX	28.6208605962387	28.6882738632181
CLSPN	26.9261554402992	26.8550119481703
CLTA	27.5220992545329	27.3960144401581
CLTB	27.6093670463333	27.3004548190181
CLTC	30.9755903444544	31.024183198042
CLUH	29.5031764244578	29.5265650830856
CMAS	27.8092545389575	27.8880610597647
CMBL	28.9715244462414	28.9915824025333
CMC1	25.7455585122003	25.7094441892548
CMC2	26.177382362783	25.9989241874739
CMIP	24.9259314496014	24.7835877951674
CMPK1	28.0052980406061	27.8240718762706
CMPK2	24.8872287906462	24.9514131591894
CMSS1	26.1280363862679	26.1435627286849
CMTM3	25.1633659705167	25.1913865982383
CMTR1	28.194419715857	28.174471083677
CNBP	28.2098811363546	28.2667953728882
CNDP2	28.9557995368328	28.9963066528015
CNN2	28.2293851143731	28.1531164693302
CNNM3	25.8979115986283	25.9460216710264
CNNM4	23.7378114930024	23.6784506264678
CNOT1	29.6032731249998	29.6323507072426
CNOT10	27.5854360145783	27.6475982673416
CNOT11	26.037737436592	26.0782033267509
CNOT2	27.8199888760306	27.7952805923782
CNOT3	26.9724321101081	27.0026006975195
CNOT4	26.7281791520441	26.6035854398811
CNOT6L	25.130642719451	25.0692474157683
CNOT7	25.6935241127493	25.7360173432552
CNOT8	23.8598992341671	23.9092613229047
CNP	28.4099694516555	28.4386931526326
CNPY3	25.5816509868997	25.3097506010464
CNST	26.2394965292731	26.2097400326027
CNTN1	23.5735518185837	23.8650325682515
CNTRL	23.4809385223594	23.4965844258215
COA1	25.7098453943569	25.7484509019426
COA3	24.1237974269388	24.1136039044326
COA7	27.6373958254694	27.4058396603368
COASY	26.636696724314	26.6725416949173
COG1	26.3561906236027	26.2860845427951
COG2	26.0415640662375	26.1372015555941
COG3	24.9382717292204	24.9682430966245
COG4	26.4832322492673	26.4354054095464
COG5	27.1469108724074	27.1278927366967
COG6	26.4104544380764	26.4298557344653
COG7	26.5106102895542	26.5060060210381
COG8	24.9161609742195	24.921302318145
COIL	27.7615824837396	27.8277073910232
COL11A1	25.4711824373864	25.8089241417616
COL18A1	25.1624005856338	25.2087791311159
COL1A2	25.8308704108485	26.5968879936797
COL2A1	24.5143679780525	24.6221291291719
COL3A1	25.5375528509395	26.1340212573218
COL4A3BP	28.5964652725051	28.6009924525374
COL5A1	24.3265448350369	24.9370180985163
COL6A1	24.6525543434522	25.2998107915242
COL6A3	23.2086119993111	23.6649224126495
COLGALT1	27.7396504248462	27.8416894063378
COLGALT2	26.4245493985209	26.4158822882696
COMMD1	24.9283040218462	24.7677443582138
COMMD10	24.5326504552315	24.4026847102303
COMMD2	25.0964826549095	25.172073509815
COMMD3	27.3168891294261	27.1647643497996
COMMD4	26.1602987640857	26.0562060309576
COMMD6	23.8916688590412	23.959236398904
COMMD7	25.4272770735228	25.3876873238643
COMMD9	25.5234230588683	25.4678351723647
COMP	25.8242794286354	26.5521808713251
COMT	28.7395976351546	28.8109758734102
COMTD1	24.9795264979768	25.0184434674439
COPA	30.5950196057857	30.5715810405241
COPB1	29.7912476532927	29.7821709257644
COPB2	29.5803850403439	29.5752826131084
COPE	28.233949472426	28.0694197108985
COPG1	28.4645387014977	28.5330874524656
COPG2	28.9392115452721	29.0390300162763
COPRS	22.6905533501512	22.7129095881456
COPS2	29.1597044284794	29.204644488798
COPS3	28.1298049857661	28.2175942909071
COPS4	27.9664767572535	28.2123829691099
COPS5	27.0288034656228	27.0747122996568
COPS6	27.9520920761308	28.0673890163635
COPS7A	27.1292755721176	26.9149927988755
COPS7B	26.8324886920949	26.7666723541858
COPS8	23.6951039367464	23.7745131841075
COPZ1	27.613930204044	27.634511348927
COQ3	23.5664026128823	23.5179009716936
COQ5	24.4418259977074	24.3233804347321
COQ7	25.1132968501709	24.9172844060637
COQ9	24.8030414741002	24.5424285707777
CORO1A	27.7763205350287	27.8283208621391
CORO1B	28.6399322157522	28.7673422393501
CORO1C	29.5703349458206	29.5923106180505
CORO2A	27.0252082310732	26.9969629651794
CORO7	28.167596987119	28.1453614012196
COTL1	27.8881543338374	27.8575018277948
COX11	23.6815042145624	23.7014747872709
COX15	25.506665551511	25.4992774385479
COX20	26.0779559816167	26.1904551526789
COX4I1	28.2463726432047	28.3448467524834
COX5A	27.844446100491	27.6153050615911
COX5B	26.7732182392513	26.6205745055044
COX6B1	25.7688215498492	26.620798594112
COX6C	26.8132129483007	26.8668945026421
COX7A2	27.0319663102657	27.0275184134593
COX7C	24.8803126873075	25.098908558213
CPD	27.0597112604916	26.9779617294142
CPNE1	27.4258825521753	27.3893188582172
CPNE3	28.6813101951889	28.7294541140393
CPOX	28.2640047711083	28.2265126801417
CPPED1	27.673174810544	27.643049658091
CPSF1	28.6381519716906	28.6434251849964
CPSF2	28.401348317801	28.3899386465874
CPSF3	28.1552445215423	28.1594673197783
CPSF3L	26.8358317363564	26.8735525920908
CPSF4	25.7438755316745	25.8688208835518
CPSF6	28.2272394700727	28.2294545788843
CPSF7	28.2038370364483	28.2347062272033
CPT1A	26.5677716729311	26.5838127141499
CPT2	27.6857974830489	27.3349364792419
CPTP	23.0789950632947	23.1965136781982
CRACR2A	25.1294194799445	25.3296736209003
CRADD	23.7378347148168	23.7719192615536
CRAT	25.0164208177519	24.7447237796042
CRBN	25.0177617910586	25.017266751268
CREBBP	25.5144833388353	25.5173814224125
CRK	26.6047949312217	26.5299005675236
CRKL	28.359185996515	28.306764906281
CRLF3	26.5940308514763	26.6059770375805
CRNKL1	27.4862401157974	27.5455406471577
CRTAP	26.4173396904953	26.4308272200981
CRTC2	22.2254185091501	22.1871349812806
CRYZ	28.9456250411205	28.9470011790157
CRYZL1	27.3616550121389	27.3409247700237
CS	28.9304870878643	28.686938071486
CSDE1	30.6020585013329	30.6314954233814
CSE1L	30.1167252598667	30.1233791665897
CSK	28.3687388369009	28.359209544
CSNK1A1	25.9038900255161	25.9490155278361
CSNK1D	25.0808195999475	25.0975939472274
CSNK2A1	28.7826206534332	28.8398020118099
CSNK2A2	28.4790757292931	28.5198704163598
CSNK2B	27.5721666018378	27.5426051569897
CSPG4	22.7860342879824	22.8996586745442
CSPP1	25.3429459910038	25.3119713040276
CSRP1	27.1103927599397	27.0487960365795
CST3	24.0137480662954	23.945720632741
CSTB	26.8721439329778	26.8884040360184
CSTF1	27.7072079039742	27.8261387595308
CSTF2	26.8206306630717	26.7882066209393
CSTF2T	25.7295175724499	25.7708149928841
CSTF3	28.2331141558734	28.2999010688569
CT45A10|CT45A8|CT45A9|CT45A2	27.1435905275784	27.1616203674918
CT55	26.0708817657377	26.0478046456129
CTBP1	27.6460972102325	27.6498548553599
CTBS	24.9136445271936	24.85377247865
CTCF	27.0709311843597	27.0190278956687
CTDP1	26.4530673620322	26.3885111307765
CTDSPL2	26.6389712004312	26.5786758796987
CTH	27.9155963466125	27.9379888873384
CTIF	23.0324181967121	23.0157303825528
CTNNA1	27.3474316307556	27.3225347046182
CTNNBL1	27.4401741896642	27.4739480889724
CTNND1	28.406491875598	28.3940529841314
CTPS1	27.9260234092923	27.9559592113494
CTPS2	27.9050377235959	28.0159185758836
CTR9	28.6931452307849	28.6762495492586
CTSA	26.7443319448296	26.5811384414394
CTSB	27.333829793743	27.234605580993
CTSC	25.0512152510251	25.1346631908623
CTSD	27.9704154441564	27.9095664147256
CTSH	25.1218816473922	25.0168017328158
CTSS	26.2707684410909	26.2079054260827
CTSV	26.3362635720438	26.1774112041758
CTSZ	26.9658717807238	26.8981684907646
CTTN	29.2958050339642	29.2862086407749
CTU1	24.3097318295223	24.3305572306792
CTU2	26.7524186649977	26.8223152161853
CUEDC2	24.6613746060962	24.675298538482
CUL1	29.5305285369746	29.5308680541515
CUL2	28.6671501874587	28.7134084573947
CUL3	29.1139461290781	29.1282818237864
CUL4A	27.5244981776484	27.5656081425515
CUL4B	28.4784753957001	28.4835657699311
CUL5	28.7486268191202	28.7589721696934
CUL7	22.7218513051591	22.8333907037068
CUTA	26.7247224008055	26.6077433528697
CUTC	25.0017721929138	24.9940191558966
CUX1	28.5233242435945	28.5306162467435
CWC15	26.3685720908365	25.9848384197804
CWC22	28.2277843598634	28.1948183001394
CWC25	26.380017440915	26.3393660959558
CWC27	27.4193491696717	27.3632658016419
CWF19L1	27.3662101283864	27.3644731416345
CWF19L2	26.7022321134276	26.7420947014145
CXORF56	26.8112595549146	26.7582941550705
CXXC1	25.7490398657236	25.7106650947505
CYB561A3	23.4802485424724	23.5001500209952
CYB5A	25.1512866215699	25.1648139266639
CYB5B	25.4092263846775	25.4573204016486
CYB5R1	26.989970617355	27.1515202740207
CYB5R2	24.0727603756705	24.1427305057285
CYB5R3	28.2389978640527	28.2115753018267
CYB5R4	24.9558196667741	25.0778025378892
CYBA	26.2299080148545	25.9637650032611
CYC1	27.7467002488712	27.7475439250722
CYCS	25.747587952488	25.7199801623605
CYFIP1	27.706396142403	27.6637798519636
CYHR1	23.0382425938983	23.1504765078494
CYP20A1	26.7748768457752	26.7553879786422
CYP51A1	27.4715514705688	27.4467353506006
D2HGDH	25.5445521082953	25.4951874247543
DAB2	25.6266918796439	25.5998968975692
DAD1	26.1410588231189	26.2903398350061
DAP3	27.9921730613897	27.7057587363836
DAPK3	23.336836719904	23.4514985706402
DARS	29.9543051180021	29.9734290236915
DARS2	29.0636523429829	29.0408651365954
DAXX	26.5142646785519	26.5803421546286
DAZAP1	27.6194382955173	27.5460227234837
DBF4	25.298032158684	25.1645966818338
DBI	25.4773578662375	25.3936150968378
DBN1	27.8984035393018	27.8962489352681
DBNL	27.8585684272516	27.8516158773386
DBR1	26.9577851384815	26.99249060355
DBT	27.1532529861235	27.1204531027823
DCAF10	24.4445500223515	24.5032436494255
DCAF13	28.1717918886181	28.207453988921
DCAF16	24.5612558852428	24.4907591192105
DCAF6	25.1699036264475	25.0845085572609
DCAF7	27.4235795271841	27.3834256358645
DCAKD	22.9559721163775	22.91781880679
DCD	24.1603252871412	24.9377633252761
DCK	27.331558173731	27.3668964467267
DCP1A	24.1998130414363	24.1679299200111
DCP2	25.0299867793907	24.9690127799395
DCPS	27.1748906036536	27.2179983284017
DCTD	26.4399837038807	26.3928128130344
DCTN1	29.8227004870675	29.8166669732741
DCTN2	29.3560761119744	29.1834450502539
DCTN3	25.5573538747955	25.2713449860894
DCTN4	26.9769233023347	27.030297975597
DCTN5	26.1766063934247	26.1009225498159
DCTN6	24.7456922603178	24.5881671466745
DCTPP1	25.3683845622788	25.181697936542
DCUN1D1	26.5662051321414	26.5464116484081
DCUN1D5	26.3380880346023	26.4465917480635
DCXR	27.0815204050857	27.0869257967027
DDA1	26.3245582479298	26.4621941743423
DDAH2	27.182888964373	27.3106066680565
DDB1	30.2746491028216	30.2627195861432
DDHD2	25.2819076221224	25.2705738216673
DDI2	28.6163647294403	28.6671558709199
DDOST	28.8828938134091	28.8284394849238
DDR1	22.5584482269294	22.5676337298361
DDRGK1	23.7658961066403	23.8173756533788
DDT	26.7348770882465	26.5402882296679
DDX1	30.0476931253154	30.0411439063813
DDX10	28.9249034003999	28.9181481733362
DDX17	29.3747489470917	29.3412421212788
DDX18	29.9817003679753	30.0281030102029
DDX19A	27.1352828413997	27.1648422275866
DDX20	28.0897449938032	28.0476092849848
DDX21	31.0161069640978	31.1005764815284
DDX23	29.8976959813923	29.9034277064031
DDX24	28.7626237711876	28.7938106531414
DDX27	29.5859655039128	29.5978253947765
DDX28	26.1734046985918	26.1364033686581
DDX31	26.2452816060698	26.2351098062467
DDX39A	27.2117806872424	27.1884319831778
DDX39B	28.3195063970181	28.3605469200665
DDX3X	29.4754242049556	29.4770209302356
DDX41	27.9910350136527	28.0548543432708
DDX42	28.9806400004645	28.9693631579504
DDX46	29.8339171718031	29.9014945540405
DDX47	27.6857152512947	27.6647341434475
DDX49	25.5086174732283	25.5392921097571
DDX5	30.4371177398297	30.406619673936
DDX50	28.7778871335137	28.862257453915
DDX51	26.4473130193331	26.9397921812925
DDX52	28.1494404427614	28.1164282479307
DDX54	29.1768008222058	29.1366776837296
DDX55	26.9395070375653	27.7091011849866
DDX56	28.2835671150173	28.3333986799188
DDX59	25.1950901148058	25.1930986401961
DDX6	28.722870378278	28.7876252151607
DECR1	27.7929698769289	27.7728031972431
DECR2	24.5985561176432	24.632055685488
DEF6	26.8458682633833	26.8174334999364
DEGS1	23.5268519204922	23.5233413076558
DEK	29.9993739626535	29.8997758903906
DENND1A	24.1043639956252	24.1511125020764
DENND4A	24.8874715640751	24.782311008973
DENND4B	22.8520756037738	22.933664370232
DENND4C	26.8212509259377	26.8162590884071
DENND6A	26.1938304143319	26.2665386349131
DENR	26.8615007020449	26.7606657038996
DERA	25.7531644865187	25.7198546859674
DERL1	24.6722329477153	24.6234009430911
DFFA	27.7086895476814	27.6613296799633
DGAT1	22.8319950664775	22.8665229310982
DGCR14	26.7976127662042	26.8692771332275
DGCR8	27.6900966188869	27.6275804168398
DGKZ	25.2055366806729	25.300142925198
DGUOK	25.2930224058535	25.2665765534241
DHCR24|NBLA03646	27.6820511370981	27.7101061856288
DHCR7	27.5394199334214	27.4086417446923
DHDDS	24.2319619527144	24.3888341780662
DHFR	28.3810943802696	28.271115912847
DHODH	27.6879170485518	27.6787780321315
DHPS	25.6542252385724	25.7029919633351
DHRS1	25.6511994645839	25.6630597013052
DHRS11	26.8403883174892	26.9447623555926
DHRS13	26.0220137052808	26.076459209209
DHRS2	24.0954624079629	24.1442788948861
DHRS3	26.2392990452307	26.1528513160725
DHRS4	25.7176860791773	25.7751735877487
DHRS7	26.2522837155634	26.3074905448783
DHRS7B	24.5699114722623	24.7078126358116
DHX15	29.9204276651952	29.9386442765774
DHX16	28.6121017790546	28.6532876022026
DHX29	28.7464587070707	28.7046315608917
DHX30	29.5405699201317	29.4583670627988
DHX33	27.2560740467996	27.2531697410046
DHX34	23.8229071260024	23.8904411058209
DHX35	24.2799055185904	24.3105877594841
DHX36	28.3655441640719	28.3689028203827
DHX37	27.8439400852544	27.8245898793447
DHX38	28.2335060026859	28.2227337132742
DHX40	25.7622501741588	25.7978095878479
DHX57	25.761302577434	25.7857756788972
DHX8	27.0680579664131	27.0369221429643
DHX9	30.8208261901178	30.8706370190731
DIABLO	25.35164409286	25.4383044926217
DIAPH1	30.9116117663576	30.9025399196867
DIAPH3	25.613197427905	25.632898360103
DICER1	26.1333411805975	26.0897804488021
DIDO1	28.1166273266096	28.1507164832163
DIEXF	27.8334678999986	27.8223134707296
DIMT1	26.8605921111691	26.9639930853949
DIP2B	27.2633600231068	27.3504503399162
DIS3	28.6075506753923	28.6394888136904
DIS3L	24.7437779150859	24.743434288047
DIS3L2	24.7790501199354	24.8495184652976
DKC1	29.7609468281166	29.7755765740254
DLAT	29.1454597849244	29.1396381630894
DLD	29.6360211589576	29.6273538670145
DLG1	25.6238429746109	25.6211953192792
DLGAP4	25.1761784267869	25.1554250934912
DLGAP5	28.5743344633637	28.5490022314765
DLST	28.1750785944811	28.1730373803559
DMAP1	26.9570507138651	27.0154677844026
DMD	27.3968769511038	27.3694541870685
DMTN	24.5136870030846	24.5111845993307
DMXL1	25.915054824522	25.9426040993063
DNA2	25.8997315114042	25.9306019405247
DNAAF2	25.9934252104888	26.0166143623875
DNAAF5	27.5086137461554	27.3953214429262
DNAJA1	29.1533016698411	29.0985889933113
DNAJA2	28.5054633327145	28.6198154113912
DNAJA3	27.2624719325006	27.3655803024222
DNAJB1	28.3730997847698	28.3235486980922
DNAJB11	28.3253828323416	28.3717811124042
DNAJB12	26.9093991040177	26.9547477084372
DNAJB14	25.6276851658203	25.5188868293675
DNAJB4	27.5005921482166	27.5114083912586
DNAJB6	27.2360359364261	27.2571509609935
DNAJC1	27.0231351238943	27.1031858686088
DNAJC10	27.6541980776889	27.6182351876435
DNAJC11	28.0195936066971	28.029727225737
DNAJC12	25.5382271663672	25.525943070844
DNAJC13	25.4218648055795	25.5098445042316
DNAJC16	25.4301241629408	25.3780503538554
DNAJC17	25.656358490378	25.6292860317994
DNAJC19	26.2958099313616	26.232717472852
DNAJC2	29.1984082273214	29.2531917194704
DNAJC21	27.0804024913901	27.0910182407018
DNAJC25	24.2463665567502	24.315613901216
DNAJC3	27.9209731156854	27.9836997233133
DNAJC5	25.9178573983564	25.8502999897129
DNAJC6	25.5673806993398	25.5491731108823
DNAJC7	29.9834215084107	30.011496622424
DNAJC8	29.1648351578732	28.9821184279123
DNAJC9	28.6898822326655	28.6771733207292
DNLZ	24.2385645112262	24.2810597097509
DNM1	24.37603791524	24.4305968472284
DNM1L	28.6839409675899	28.7205005722246
DNM2	27.874341237634	27.9186994378132
DNMBP	23.4078602299543	23.4263016227403
DNMT1	30.1026181599421	30.1074785388287
DNMT3B	24.8310843756336	24.7651731246583
DNPEP	26.6439943903202	26.6036461113997
DNPH1	24.9519330677571	24.981565782718
DNTTIP1	24.9830043533939	24.9499505763951
DNTTIP2	28.3616642912192	28.408069505337
DOCK11	29.2647155861937	29.2416488867799
DOCK2	26.3258587802887	26.2297428411992
DOCK7	26.4789385926056	26.5451940010682
DOCK8	28.8047274950053	28.7455443847302
DOCK9	24.0330151424994	24.0168520867315
DOHH	26.7199006808441	26.6220250410584
DOK1	22.97384711126	22.9357427084746
DOK3	23.3329622525082	23.307116433652
DPAGT1	25.8080525518792	25.844465741753
DPCD	25.3649298975991	25.3964557903469
DPF2	28.1845706967286	28.1793886240259
DPH1	25.8663637573003	25.8061734533715
DPH2	26.5831807941351	26.6113461218511
DPH3	22.3900542273838	22.3065080694384
DPH5	26.5631049833723	26.6296676615964
DPH6	24.697322777367	24.6957994419963
DPH7	25.9362094987011	25.9374251958162
DPM1	27.1359700804039	27.2410159067599
DPM3	24.2457636267613	24.305142801809
DPP3	29.0168345897395	28.9893201807129
DPP7	26.0296587711591	26.1091274599472
DPP8	23.490961936827	23.5540638935048
DPP9	26.9976775145837	27.0037956459092
DPYSL2	25.6586009952433	25.7460060125874
DR1	26.8382137030662	26.5711114993397
DRAP1	26.8488053226996	26.7154655809143
DRG1	28.3265743677201	28.365400447474
DRG2	27.7306494281793	27.7551861921673
DROSHA	25.8606844852978	25.8239448993854
DSCR3	24.6251495569266	24.8172514273588
DSG1	25.0460303876356	25.5743663544868
DSG2	26.7422276573562	26.5255320906539
DSN1	26.2626820525963	26.2098553946612
DSP	26.4051843616423	27.2407968653754
DST	24.0403369103065	24.0916158996491
DSTN	27.0777948259216	27.1133228175292
DSTYK	23.4501105652435	23.49523160458
DTD1	25.5558611616122	25.6141976400547
DTL	24.5954371162668	24.5091799249373
DTNBP1	25.392721246787	25.2482352905351
DTWD1	25.4175132312967	25.4074068732758
DTWD2	25.6393389945477	25.5732227590299
DTX2	25.4982173407539	25.5583129973636
DTYMK	27.1539395154465	27.2647237515906
DUS1L	24.2973878249958	24.358992279594
DUS2	21.535515229178	21.6834347514463
DUS3L	27.4054249663335	27.4031332391171
DUSP12	25.2421707015911	25.1806729189545
DUSP23	24.2443681193381	24.1841602432427
DUSP3	24.0871390178896	24.1801331323134
DUSP9	24.4455565254988	24.5069054314332
DUT	29.2726252794836	29.1844779232846
DVL2	24.2545442174336	24.2099247263797
DYNC1H1	32.1122195389883	32.1288014230112
DYNC1I2	28.1363473590278	28.2125080032343
DYNC1LI1	28.9396766582644	28.9578050999713
DYNC1LI2	26.3877692322839	26.4072864170289
DYNC2LI1	23.0132791242115	22.8204983061111
DYNLL1	25.7574190218781	25.594608387854
DYNLL2	24.4392794167355	24.435271449362
DYNLRB1	25.5798631096916	25.4081220067137
DYRK1A	25.2524992418429	25.3819582093079
E2F4	24.2512539481293	24.2918687641468
E4F1	24.2388869261861	24.2838435216706
E7EQ34|GOSR2	25.0546004302745	25.0692259325202
E9PCH4	27.5722591660346	27.414033667978
E9PSI1	25.9384463095298	25.8003080328552
EARS2	26.994350179977	26.8985160392454
EBNA1BP2	29.7292817070719	29.7806352719646
ECD	27.551400001843	27.4588696412875
ECE2	24.7637167257315	24.7385101488144
ECH1	28.2500432122983	28.2922335370184
ECHDC1	26.0366476036082	25.9569854294925
ECHS1	28.0821952403515	28.0281313950107
ECI1	27.7754667570159	27.7395734799196
ECI2	27.7755773683375	27.7898939889792
ECSIT	24.7098429232542	24.8878354180687
ECT2	25.1344706902459	24.9890756246738
EDC3	27.0561408048202	27.0694352916517
EDC4	29.6009726065606	29.6209348844268
EDEM3	25.4618354015581	25.5299160141303
EDF1	28.0725986936594	27.8670201335873
EDRF1	23.7209082622942	23.6924157355124
EEA1	29.5911792152128	29.4747985260543
EED	27.1658542769439	27.1825537885229
EEF1A1	31.6256159578952	31.626110944441
EEF1A2	28.0264708775351	28.040266867253
EEF1B2	28.8237708082993	28.6801078365878
EEF1D	29.6327158337257	29.5211831370672
EEF1E1	28.1547438377819	27.9339943429253
EEF1G	30.8107668639371	30.8493669627332
EEF2	32.0416804446601	32.0240310461351
EEF2K	28.1838849654334	28.1688337922463
EEFSEC	27.6628248413021	27.6548099464895
EFHD2	28.0922518439363	27.9521934382554
EFL1	26.6782254473971	26.7096477704809
EFR3A	24.1936606293926	24.25301719332
EFTUD2	29.8621064173645	29.866464662251
EGLN1	24.4415056518826	24.5674118339585
EHBP1	26.0697803487327	26.0342517803969
EHBP1L1	27.4700909459604	27.5663955137275
EHD1	29.5269568364482	29.5844069520944
EHD2	26.4581745707385	26.4448033812449
EHD4	27.4506830665269	27.5693460006653
EHMT1	27.2960209105441	27.3037038448605
EHMT2	27.1199469616893	27.1348955874414
EI24	25.950761788343	25.9342908495223
EIF1AD	25.1461005592973	25.1126926504382
EIF1AX	28.9698009161326	28.7570520707705
EIF2A	28.8126968916215	28.805057645875
EIF2AK1	25.781787533405	25.8131772613528
EIF2AK2	27.6048694522672	27.5501316042593
EIF2AK4	26.4016855511207	26.3026313769475
EIF2B1	28.7276771527882	28.7462615003895
EIF2B2	27.6134906410218	27.7748631806237
EIF2B3	28.7510364677046	28.7966230727549
EIF2B4	27.7372570433577	27.7661783542822
EIF2B5	26.1752146729362	26.2273435768193
EIF2D	27.8049310943843	27.7999743720363
EIF2S1	29.2095713081773	29.1900849140167
EIF2S2	29.4776896867474	29.3739403237219
EIF2S3	29.6538316819944	29.7267617205883
EIF3A	30.7449239195763	30.7322863876805
EIF3B	29.630455529125	29.6933523287118
EIF3CL|EIF3C	30.1964894429639	30.2293703297464
EIF3D	28.7734879397931	28.7554108463685
EIF3E	29.1252317264541	29.2274767656899
EIF3F	27.6498501248734	27.725467633435
EIF3G	29.6737323190644	29.5782874111265
EIF3H	29.335342461205	29.2681994432425
EIF3I	29.2239955657226	29.2705210438896
EIF3J	29.8377038529563	29.6996115378521
EIF3K	28.190197964064	28.2488511412658
EIF3L	29.7384371149972	29.8047570444553
EIF3M	28.2826393051106	28.4742113690203
EIF4A1	30.0728983154255	30.1483513914174
EIF4A2	28.352152432778	28.3765441443687
EIF4A3	29.4243352554441	29.4558285420337
EIF4B	29.8734348527536	29.784731356865
EIF4E	27.2595032655035	27.2250755673957
EIF4E2	27.4875442207394	27.3344910394865
EIF4ENIF1	25.0978326442312	25.1572153320132
EIF4G1	30.825683297506	30.8093027563363
EIF4G2	29.9267054562101	29.9750637445979
EIF4G3	27.2114408383594	27.2626013570428
EIF4H	29.6177168974528	29.5029259237337
EIF5	29.3020182262246	29.3448440734527
EIF5A	29.6290997814293	29.6154306054679
EIF5B	30.5888139220264	30.6191374721462
EIF6	28.2998569261059	28.3488154171127
ELAC2	28.2031563230658	28.2660615337305
ELAVL1	29.1713916341633	29.1348211482253
ELF1|DKFZP686H0575	26.371496057231	26.2649303105612
ELL	27.2278113037933	27.159145580971
ELMO1	23.6632839555665	23.551988346006
ELMO2	24.162465973406	24.210932105072
ELMOD2	26.0227351027068	26.1213849328959
ELMSAN1	24.6348267546097	24.6257141218079
ELOVL1	24.8517261204821	24.7550410873112
ELOVL5	26.3058221562562	26.3649011594991
ELP2	27.5008065225741	27.5434752043934
ELP3	28.1077276841875	28.1264456303479
ELP4	27.4582011744538	27.6753473096136
ELP5	26.1709821666152	26.2083518818691
ELP6	26.8460984807288	26.724975129118
EMC1	28.7442747530432	28.7134192938978
EMC10	25.372116245222	25.3011343390517
EMC2	26.7024430998973	26.7809001129281
EMC3	25.8806090938792	25.9832275193297
EMC4	24.9584274007334	25.0601902270866
EMC6	25.7560363504259	25.8151730685316
EMC7	26.5857979431658	26.5462629454095
EMC8	26.1732417216842	26.1581926132788
EMD	28.0923083871555	28.2004247965046
EMG1	27.9147897897021	28.0045866654766
EML2	26.8744247547946	26.8931789601877
EML3	26.9768159060405	26.9743939641545
EML4	28.2035054456537	28.2208023696195
ENDOD1	25.9823696740381	25.9828622831309
ENDOG	25.9199899664062	25.8037278139553
ENGASE	24.2344002265273	24.3911788577365
ENO1	32.0535826927259	32.0054741820296
ENO2	27.2228757728795	27.192706056999
ENO3	27.9248346714669	27.9147661809481
ENOPH1	26.6012408786361	26.6654289580743
ENOSF1	23.4112719441588	23.3655701572241
ENPP3	23.4275444168809	23.4671921126922
ENSA	26.6191025507973	26.5438372019875
ENY2	27.0664686412024	27.2831687414263
EOGT	24.8045923250711	24.8074147882993
EP300	26.341614063485	26.3022470960003
EP400	27.550307944296	27.6018593738641
EPB41	29.4944553730566	29.5178523242934
EPB41L2	28.5513104843283	28.5322013536236
EPC2	24.4598840589163	24.397661831495
EPCAM	25.8584034648999	25.8050936805275
EPHB4	26.0888455436391	26.0216636739946
EPHX1	26.769081256968	26.8373916322966
EPHX2	26.8751161179382	26.8712121074271
EPM2AIP1	25.6930788486537	25.7342125370483
EPN1	26.7992077106369	26.5692994591869
EPPK1	28.598771925856	28.3189133778291
EPRS	31.4127540472032	31.3965394737913
EPS15	29.0092047650878	28.9669984861166
EPS15L1	28.5426807045901	28.3966084770684
ERAL1	26.2623114681409	26.1110392296247
ERAP1	27.4597434535525	27.4555296229072
ERBB2IP	27.2471400251046	27.180104646456
ERC1	27.1979612216949	27.1864924145948
ERCC2	27.2312459912599	27.2552953311279
ERCC3	27.6558303232644	27.6199583561434
ERCC4	23.3330146887694	23.3411393908377
ERCC5	25.2985235532273	25.3227044755224
ERCC6L	27.5924023458155	27.5618113095868
ERGIC1	24.9988835323304	25.0574601376549
ERGIC2	25.6071086642345	25.7018015078609
ERGIC3	25.5385869742961	25.5689362763932
ERH	27.5561408681155	27.5950486496573
ERI1	27.7181736906337	27.6723369923505
ERI3	25.7195673047854	25.5616062771555
ERICH1	22.2343427988637	22.1756958858902
ERLEC1	26.2783086943576	26.2642612616065
ERLIN1	27.4543297403562	27.5077614139404
ERLIN2	28.1285948134405	28.2062185720115
ERMAP	24.3036253322591	24.3244366385279
ERMP1	26.3754670365864	26.3756575486981
ERO1A	26.8347524568297	26.9281322987971
ERP29	29.1982745522025	29.1308052029977
ERP44	28.4359022642694	28.4707623616948
ESD	28.1092083751408	28.1091332855737
ESF1	28.2786402212692	28.2165904797759
ESPL1	25.6256071901642	25.5641073357989
ESRRA	25.4191262879244	25.3347755631688
ESYT1	29.7947388119261	29.8167177023815
ESYT2	28.6430764505374	28.6043010208302
ETF1	29.4835371843279	29.5390507649693
ETFA	28.9587453719608	28.9092568993274
ETFB	29.04401418195	29.0895845085734
ETFDH	25.8715752654938	25.8676857198007
ETHE1	24.5252235763234	24.6374643730575
ETNK1	26.4459338798253	26.4359583509214
EVI5	23.4351130405482	23.4540154030707
EWSR1	27.37209018076	27.1781797590759
EXD2	24.2806115460843	24.2647579902344
EXO1	24.5255619349837	24.5419634752118
EXOC1	28.6831492418985	28.6569859153183
EXOC2	28.1188534277116	28.0930356370729
EXOC3	28.0682167118779	28.0757954568108
EXOC4	28.8846667481101	28.917923177544
EXOC5	28.0766337614504	28.0670865932914
EXOC6	26.9538139196677	26.9803131136571
EXOC7	26.9308593625605	27.0171676493185
EXOC8	28.091982436219	28.0755445197648
EXOSC1	27.166528073899	27.1843261623112
EXOSC10	30.0128734129267	29.8748116268907
EXOSC2	27.4896178262512	27.5011626644037
EXOSC3	26.1956651200591	26.2749476565255
EXOSC4	27.1247980383473	27.1164502963258
EXOSC5	25.5308310124095	25.5956309327951
EXOSC6	27.341106009615	27.3124947124706
EXOSC7	27.5544015644147	27.5727177551249
EXOSC8	27.5514893192979	27.5943081341925
EXOSC9	28.1592536709145	28.1475379336067
EXT2	22.8938590344974	22.8771557307891
EYA3	25.9285173487141	25.9791955210635
EZH2	27.4465069621298	27.4905378727727
EZR	29.8640167004408	29.8818463604917
F11	25.1968002280459	25.8495114399247
F11R	27.1387587101992	27.0504116772591
F5H5P2|BCKDHA	25.6313643320932	25.5278057513673
F8W031	27.0975296051915	27.1390199192783
FAAP100	23.094359441138	23.1234016862126
FABP5	26.7988228790368	26.8004221177754
FADD	26.292859784378	26.2511692491768
FADS1	26.6768249852419	26.5973536411122
FADS3	23.2677696139246	23.4077395217405
FAF1	29.068419750899	29.0771898918854
FAF2	28.2289670904699	28.2527774666196
FAH	27.8020058265072	27.7658450411128
FAHD1	24.528087875363	24.4618091202651
FAHD2A	24.2464454237334	24.1357737275732
FAM102B	22.9500523545025	22.8419483937417
FAM114A2	28.357033862323	28.4028088459154
FAM118A	23.0805092758985	23.1491393819548
FAM118B	25.7791570411697	25.8090408480265
FAM120A	28.4072984755479	28.4334536311869
FAM120B	25.1792624670212	25.1109476056072
FAM129A	28.3759469140799	28.3689263016433
FAM129B	27.813365553533	27.9088996233847
FAM133B	25.7899268344428	26.0769244165514
FAM134C	24.3945449201724	24.3702002222226
FAM136A	27.2044206639257	27.3100868135763
FAM160A2	23.634924216176	23.5657923712806
FAM160B1	23.8974791697808	23.8811401336839
FAM162A	25.8060904459787	25.9903000022549
FAM175A	24.54103394904	24.6434339781197
FAM175B	26.5476876056888	26.662659548453
FAM177A1	24.1497497709115	23.9805857510383
FAM188A	25.3819718447727	25.3578376376845
FAM192A	27.306704539313	27.2535615820553
FAM193A	25.1117207029906	25.1488844760368
FAM207A	26.6658446052119	26.6846325431809
FAM208A	26.2662271745382	26.2389962877869
FAM208B	24.6036240253264	24.4653870280121
FAM20B	24.3890317846391	24.3290559653948
FAM210A	26.5409151355283	26.4176393250957
FAM210B	24.3111746534164	24.4007145568793
FAM213B	23.4833894076975	23.561923802046
FAM21A	25.0005762052666	25.0054389756354
FAM234A	24.5971286355906	24.5881404326161
FAM3C	26.2073193173038	26.0169808184885
FAM49A	23.4149863659473	23.718308345365
FAM49B	28.2145454087242	28.3257952076938
FAM50A	27.5755321269181	27.5198953884136
FAM65A	21.6222286258002	21.9430565512628
FAM76A	26.920298750844	26.7302002318679
FAM76B	25.5555037957776	25.6444424528774
FAM78A	24.5246161504941	24.4797088016429
FAM83A	24.9537712608342	25.0346625369776
FAM83D	25.1114479548559	25.1870016393621
FAM83H	23.4032623389357	23.4830407362913
FAM89A	22.8314572984623	22.863071621357
FAM8A1	23.6796492140402	23.5801227166182
FAM91A1	25.6007446719642	25.7520416738996
FAM96A	25.0791703827067	25.0849136099533
FAM96B	25.4973772096811	25.5291705881613
FAM98A	26.84487951246	26.8925250462676
FAM98B	27.4815082908625	27.5711499725145
FANCD2	27.9448542430809	27.9194759248609
FANCG	23.262594007059	23.3657481130116
FANCI	28.5639932291998	28.4820790209996
FAR1	25.6777633041826	25.6293488341446
FARP2	22.8175254625182	23.2631584951998
FARS2	26.7055254971707	26.6935215582873
FARSA	28.263586986929	28.4378620002793
FARSB	29.8063983287933	29.8075814698431
FASN	31.8895617214624	31.8938079798956
FASTKD1	25.3309976519729	25.3968563483094
FASTKD2	27.4923179902218	27.4932446857288
FASTKD3	24.8866662613602	24.8684639443214
FASTKD5	24.3366660019564	24.3366299834698
FBL	29.6037908624985	29.6285160619366
FBLN1	27.3213046203518	28.0496699375333
FBXL12	22.9257826092149	22.8045294767819
FBXL18	24.6069123664517	24.5926541951232
FBXL20	25.8035033009101	25.7659259385295
FBXO22	25.53124433008	25.5336875035551
FBXO28	22.9827841491699	22.9325883940676
FBXO3	22.5352365475426	22.9792243400882
FBXO30	26.3637870707107	26.3608176592535
FBXO38	23.7230020827262	23.7420190976854
FBXO4	24.9907962330731	25.0375265971848
FBXO42	23.9325580348099	23.8497746248851
FBXO45	25.5088885192068	25.3252975650316
FBXO5	26.4249782466963	26.3155318709822
FBXO6	25.1872024776202	25.2286155100852
FBXO7	26.0119176965157	25.9014624700887
FBXO9	24.7273731608007	24.7336906475465
FBXW11	24.8209199840094	24.7855827550816
FCGR2C|FCGR2A	26.2739587717091	26.2864573098039
FCHO1	25.3654887283506	25.6853566843826
FCHO2	26.3674977991495	26.426054166607
FDFT1	27.5350216132476	27.5363740155239
FDPS	28.5007110613693	28.5679331725431
FDX1	26.6492174078338	26.5360086910968
FDXR	27.8727826854225	27.8422467413775
FECH	28.5577216292435	28.6793833697523
FEM1B	25.8190842193688	25.7798904849553
FEN1	29.0546364661284	29.2021875862915
FER	27.0343217609989	26.9846685025675
FERMT3	29.7414666794678	29.7075015208918
FGFR1OP	27.2169683561807	27.0454760711228
FGFR1OP2	22.3132292616008	22.3432427938395
FH	30.1315947354545	30.1023715035831
FHL2	26.2028963993116	26.1844206074391
FHL3	27.9650735499641	27.9578267157518
FHOD1	29.6598360681565	29.6423172116599
FIBP	25.8597226902147	25.839305384807
FIG4	22.7402866378063	22.7450634727198
FIGNL1	25.2034011552639	25.208114246714
FIP1L1	28.3408879338531	28.2511421097583
FIS1	26.2092721282662	25.9742725967832
FKBP15	28.0427302177175	28.0490508527016
FKBP1A	25.1463669587286	25.4162463989384
FKBP3	27.5497889108557	27.5286351496297
FKBP4	30.1176802887395	30.1251708857064
FKBP5	29.6373116488725	29.650263216288
FKBP7	23.3157949819326	23.4028808518731
FKBP8	28.2050939985164	28.2857680786054
FKBP9	27.2593740067014	27.2632794534619
FKBPL	26.1497300865567	25.9852120904332
FKRP	23.2834647208581	23.2696764645151
FLAD1	26.4739846984553	26.569432450959
FLCN	24.9763039150059	24.9459169132552
FLII	28.536519373109	28.5179528932892
FLNA	31.5225302237366	31.5402458270544
FLNB	30.752182773133	30.7436446159503
FLNC	31.5690577479702	31.5921885061624
FLOT1	28.7563156544801	28.7724888332309
FLOT2	29.4550251427044	29.4294126611363
FLVCR1	24.0028023630543	24.2220199711867
FMNL1	26.2277614216595	26.1752874037098
FMOD	22.1041679765552	22.2636738241278
FMR1	25.7104680905186	25.7923743148447
FN1	26.6080105186076	27.2589413659148
FN3K	27.2618738195827	27.2308433661638
FN3KRP	26.6973551200078	26.6404548069605
FNBP1	25.3703734620908	25.4167351830743
FNBP4	27.3646644606948	27.351267393044
FNDC3A	25.5356997559832	25.5292644569475
FNDC3B	24.5641522367015	24.5814094557263
FNTA	26.5237116719265	26.5938795313243
FOXK1	27.0172984466689	26.9828073327373
FOXK2	25.2102582699312	25.2549670708998
FOXO3	24.2465398778257	24.2460453829003
FOXP4	24.5582716059715	24.5156721774838
FOXRED1	26.9715106481198	26.7510332347105
FPGS	24.3528847281013	24.1697057734453
FPGT	25.5502022272971	25.5837282270862
FRA10AC1	26.3279424381012	26.2188118681893
FRG1	27.5370836266299	27.4782676598877
FRRS1	25.3838857104744	25.3660536950464
FRYL	26.9036780720565	26.9279873359594
FSCN1	29.918727348549	29.9444227279615
FTH1	27.1331207373176	27.0214770924299
FTL	28.1923479394972	27.7941633152168
FTO	26.5356212849646	26.5389611842015
FTSJ1	25.5305622129827	25.6704548234824
FTSJ3	29.5894736273318	29.5905394797703
FUBP1	29.8118970991966	29.7051055332134
FUBP3	29.5901344009031	29.5789388964001
FUCA1	24.5066514960467	24.5004683714587
FUCA2	25.7519716871488	25.7372484553138
FUK	23.9900973376476	24.0559283624531
FUNDC2	27.022902586115	27.1384656191733
FUS	28.3846915004477	28.2167081244536
FXN	23.3632318834396	23.5937359583006
FXR1	28.7561511354452	28.7887269722547
FXR2	26.7323546484116	26.7214622428229
FYB	24.4444611806541	24.5759320180056
FYCO1	24.7101088171147	24.7106771383501
FYTTD1	26.8422152505162	26.8696763524598
G3BP1	28.621082069335	28.8716963849416
G3BP2	28.5590315898695	28.5751301481527
G3V3G9	25.6586809161864	26.0529372721601
G3V599	27.7060513942667	27.7513768008265
G6PD	30.0023202839591	29.9921786445983
GAB1	24.3851092663858	24.391159983707
GAB2	27.0804407284463	27.0804030779869
GABARAPL2	27.9308557525166	27.8623350954856
GABPA	27.1085934973137	27.2487602091104
GABPB1	25.2501686400162	25.2456846658474
GADD45GIP1	26.1637971742402	25.9146517119244
GAK	28.2018818946051	28.1802372938148
GALE	27.4785767226511	27.5186655690771
GALK1	26.4692579058169	26.4875670220737
GALK2	27.6921762743449	27.6947436836236
GALM	26.7538151563692	26.7082408614379
GALNT1	25.2381359458318	25.2732858908837
GALNT12	24.9281543627287	24.8939313278054
GALNT2	27.4602225467084	27.4812640660867
GALNT5	26.4417184957448	26.3435457395589
GALNT6	21.2929223571569	21.4861105377145
GALNT7	27.3903913836345	27.3941903033062
GAN	25.0990180624281	25.0843520026816
GANAB	29.640849723033	29.71252315281
GAPVD1	29.1468137212186	29.1406931303936
GAR1	28.5159465743504	28.3862585516029
GARS	30.1802427802284	30.1109494692073
GART	30.6816844941186	30.6777877036033
GATA1	25.5750412452171	25.5469051152188
GATAD2A	28.8519067199653	28.8369707536959
GATAD2B	27.9367971213273	27.8409750311207
GATB	26.5372529937709	26.40577956282
GBA	27.4456992626009	27.408143528339
GBAS	26.9114562712899	26.9443902711922
GBE1	26.7874813713873	26.7760826979145
GBF1	28.3439894846101	28.2909653196747
GCAT	26.4505446158965	26.2458870656503
GCC1	26.7098526717972	26.7559549095903
GCC2	29.0051900166812	29.0206010361215
GCDH	27.4483941808583	27.4019953425872
GCLC	25.969261291069	26.0573893618879
GCLM	27.5701701111676	27.6186822965805
GCN1	31.4260373829122	31.2007206084916
GCSH	23.7302944413336	23.7050247766897
GDAP2	24.4622466309556	24.4156932038251
GDI1	27.4366226755073	27.5059993664459
GDI2	29.7675158181481	29.8254498181891
GDPD1	25.9036832094355	25.8978932240174
GDPGP1	23.2239568415449	23.2801790097118
GEMIN2	25.9988688622215	25.9827071389395
GEMIN4	27.6772968499963	27.7459381238503
GEMIN5	29.6958860337276	29.7312850679822
GEMIN6	24.0503562288144	24.2298897312094
GEMIN8	26.6702686494929	26.5881915147728
GET4	26.4041964474585	26.4860360860091
GFER	21.5903150740756	21.5060662189916
GFM1	29.4515522234769	29.4387897420712
GFM2	25.7299048769746	25.5211888234366
GFPT1	29.4168661830192	29.4558965168306
GGA1	26.1263732872538	26.2316554201472
GGA2	24.7159398853753	24.6840721912383
GGA3	25.0502917101977	25.0647878174207
GGCT	28.313589124174	28.3248093728139
GGH	27.6098037282561	27.6799028572301
GGNBP2	23.6455053737643	23.4456127665448
GGPS1	26.809597072796	26.7963050005105
GGT7	22.1629933063325	22.2315041936673
GHDC	25.800218866238	25.8924165362361
GHITM	27.8086638227346	27.7956860725805
GID8	25.9770118244594	25.7947459662744
GIGYF1	24.6093286733231	24.5807839910392
GIGYF2	28.6713247189004	28.6708685850179
GINS1	25.1328609111815	25.2846431974872
GINS2	25.8014364042986	25.6778154790632
GINS3	25.7203084726536	25.7477444706728
GINS4	25.6580614650502	25.6040017556567
GIPC1	27.2666335981014	27.3094055565695
GIT1	26.365104415349	26.4461909322643
GIT2	25.7069939632249	25.7187165439112
GK|GK3P	26.4369069432353	26.3879426568698
GLA	24.5681842324519	24.5163065729225
GLB1	26.5063384604814	26.5175248693877
GLE1	25.334436533571	25.4139233286743
GLG1	26.6657629556428	26.4360749936259
GLIPR2	23.680305337462	23.8417922230321
GLMN	27.7215129979204	27.7032272861771
GLO1	27.8769938780568	27.7939655162878
GLOD4	28.2608276981538	28.2824653162181
GLRX	24.4037797418237	24.4444277445413
GLRX3	27.9486374033568	27.9564840609252
GLRX5	23.123452128453	23.2465652687514
GLS	26.7639705457071	26.4747153983893
GLTP	24.7302315648876	24.5162645700914
GLTSCR2	27.9694335693644	27.9009414244932
GLUD1	27.4386152361205	27.4384910708833
GLUD2	24.1944064379918	24.2792612717463
GLUL	27.9103143084085	27.7583431664742
GLYR1	25.9927565274335	26.0801046022418
GMDS	26.7965397480457	26.7856019347578
GMEB1	25.0118802917853	25.1061169780064
GMFB	24.8636925396144	24.8769551753051
GMFG	24.3155362372185	24.3834286075275
GMIP	24.2627259332326	24.3670061769491
GMNN	25.1918492851607	24.9653363777465
GMPPA	26.0513825952015	26.0367323030539
GMPPB	25.4970878161102	25.5269362551431
GMPR	25.9305654797383	25.8867441430936
GMPR2	26.9434029414687	26.9287695536363
GMPS	30.4951981932529	30.5412171324236
GNA11	26.9839562148566	26.9038491888171
GNA13	25.7478493752741	25.7516637266577
GNAI2	25.7685579353691	25.8088978984411
GNAI3	27.2169418309785	27.2731109244555
GNAQ	26.6261999304004	26.6947806510147
GNAS	26.5362722714105	26.491088586057
GNB1	26.7268412544824	26.6272359274448
GNB1L	27.2292405210363	27.3148636872577
GNB2	25.6517192849287	25.6186621984897
GNB4	24.2948345170086	24.2495051940634
GNE	26.0168521159097	26.1530894309721
GNG5	24.8098398183059	25.2532652780837
GNL1	27.7368461894305	27.6948956715617
GNL2	29.0326800890611	29.0449714225421
GNL3	28.9413770322276	28.9449323151101
GNL3L	27.0378841064087	26.9820583626227
GNPAT	27.8137222332067	27.8061896252815
GNPDA1	27.497665859864	27.4216096884195
GNPNAT1	24.622097719215	24.7512407907194
GNS	26.0471839749344	26.1800918645559
GOLGA2	28.6624113405416	28.6687710398372
GOLGA3	28.9150934446603	28.94664416042
GOLGA4	28.5983995123699	28.5491488847127
GOLGA5	26.4048618230741	26.4957451580772
GOLGA7	26.5910659515728	26.5738034004166
GOLGB1	28.558422198274	28.5589274337305
GOLIM4	25.3058936099	25.1977806599776
GOLPH3	27.8016750906044	27.89692788038
GOLPH3L	26.1593985528961	26.1988666053036
GOLT1B	25.3661962451378	25.3939787287266
GOPC	27.2445907176759	27.2770129499139
GORASP2	27.3387060665787	27.3997209720245
GOSR1	27.5631211912962	27.6203538046029
GOT1	29.027806035901	28.9681126322638
GOT2	29.7878434555612	29.7609445177042
GP1BB	25.6211467269482	25.6143075401044
GPAA1	26.3981839200684	26.3446337044684
GPALPP1	25.1510215023063	24.9572174256221
GPAT3	21.9431362423916	21.88094720112
GPAT4	24.9341679247276	24.9898831226995
GPATCH1	24.2906720340634	24.3829220460859
GPATCH11	27.2957066178335	27.2366579757286
GPATCH4	28.2907687669319	28.3156406646196
GPATCH8	26.8638243332164	26.873181592227
GPBP1	23.7231683384094	23.8041205859977
GPBP1L1	23.32020157646	23.2540088337988
GPCPD1	24.9044762201408	24.9370007073038
GPD1L	25.857974672915	25.8793127292488
GPD2	28.345580796223	28.353837993609
GPHN	26.2130005963799	26.2333125978191
GPI	30.0215414832589	30.0286848643199
GPKOW	28.3540297342518	28.3860189239357
GPN1	25.3343024666273	25.3248902328241
GPN2	24.0666001444984	24.0650500251295
GPN3	24.4193495218304	24.5475501008118
GPR107	25.1276171794235	25.0533702100683
GPR89A|GPR89B	25.212619594827	25.1925745408257
GPRIN1	25.2090828114198	25.1582783895844
GPS1	28.373116253628	28.4900343936229
GPSM1	23.8850828294936	23.9417844117689
GPX4	26.0232533684836	26.0276117771851
GRAMD1A	23.2939811603348	23.3576874993655
GRAP2	24.844612616182	24.865963952287
GRB10	26.0896684001783	26.1696612441229
GRB2	28.3018583680667	28.2286463632334
GRHPR	28.0838467916389	28.1514128556005
GRIPAP1	28.0506262412847	27.948985491469
GRK6	25.936242243558	25.8237476969212
GRPEL1	29.0415356719107	28.9685485729462
GRSF1	28.0852329284722	27.9991765066323
GRWD1	27.7281430455968	27.7428414763893
GSE1	28.171636582177	28.2249542086343
GSK3A	25.988151090167	26.0545660416333
GSK3B	24.7773900518897	24.6997907763485
GSPT1	28.762024098167	28.7931179340882
GSPT2	24.1782025651595	24.296061830894
GSR	28.6998386132245	28.6877303163997
GSS	29.1566750521669	29.1249325521924
GSTCD	25.2630136972079	25.2837502482149
GSTK1	27.7961223823847	27.7591393824263
GSTM2	23.9194959830529	23.9985581377404
GSTM3	22.5309220583092	22.7701721565593
GSTO1	29.0739037054479	28.9607426212801
GSTP1	29.6997314879061	29.5455372965444
GSTZ1	25.5980431193551	25.488134560977
GTF2A1	24.8078004295715	24.7857548718004
GTF2A2	27.1285651477739	27.1304655813403
GTF2B	27.1930215201627	27.2517486465111
GTF2E1	26.6185997938759	26.5751406281459
GTF2E2	27.6831841981875	27.6475539380768
GTF2F1	27.3684925948011	27.5904707809806
GTF2F2	28.3480691151516	28.306962282845
GTF2H1	27.2374093733999	27.264793212633
GTF2H2|GTF2H2C	26.2861941664969	26.231483104259
GTF2H3	25.9193558523411	26.0086958526819
GTF2H4	25.9305551289519	25.8892229338171
GTF2I	30.045113095615	29.9662133727388
GTF3C1	28.283524591299	28.263077164064
GTF3C2	25.0029544418452	24.893776509837
GTF3C3	25.7497759039058	25.7521735827843
GTF3C4	28.0792687851471	28.0885023869402
GTF3C5	27.8329097033732	27.8720289758651
GTPBP1	27.0036818033845	26.9997845440794
GTPBP10	27.1916497438726	26.9843050451674
GTPBP2	25.8335150116822	25.8293013673197
GTPBP3	25.503886794377	25.5022953374729
GTPBP4	29.4154173268755	29.4527360858686
GTPBP6	24.4370240730714	24.4709128470602
GTPBP8	23.3511200747622	23.3369186597213
GTSE1	25.7822048837332	25.8652214583867
GTSF1	27.5514491985734	27.3950649716115
GUF1	25.3770792709402	25.4641662310795
GULP1	25.9271035125718	25.9344526162479
GUSB	27.1530168924523	27.1494755812967
GYG1	25.9733677814228	26.0212039787143
GYS1	26.3670115205563	26.4232045629947
H0YIV9|GATC	23.1693525162307	23.0751581346243
H1FX	28.3955884348574	28.3085202703943
H2AFX	27.7358387988797	27.4922478366396
H2AFY	29.477225222357	29.5281020289211
H2AFZ|H2AFV	27.2990725351736	26.8120068524227
H3BMM5|VPS33A	27.3777733190735	27.396382781045
HABP2	24.5037858263956	25.4457693670023
HACD3	27.1718564085642	27.2475865202026
HACL1	26.6527939960092	26.6564211042447
HADH	28.1798808808619	28.2537378700045
HADHA	30.5379495022972	30.395738663402
HADHB	29.3795207300851	28.9676356578999
HAGH	24.6640427500643	24.7138043768037
HARS	29.3790369844916	29.4278627652945
HARS2	26.6059975820003	26.616922703841
HAT1	29.1291879506015	29.1501335081674
HAUS1	26.0210589553896	25.8737785033089
HAUS2	25.4797429421434	25.5262373612201
HAUS3	27.5473074846271	27.5078052926473
HAUS4	26.3918537761749	26.4170826354672
HAUS5	25.6311226608804	25.626908343122
HAUS6	27.1473003027409	27.2137929018498
HAUS7	26.1323102840954	26.055689600287
HAUS8	25.802336202728	25.6452164173685
HAX1	26.7556980192904	26.7903582103092
HBA1	27.094150588414	26.9680688110083
HBD	26.22816816218	26.3018635246393
HBE1	27.6597681055292	27.6845563711821
HBQ1	25.5578372415852	25.6147757067016
HBS1L	29.3591165796062	29.3751629287341
HBZ	28.6146249685743	28.7109640945643
HCCS	27.4937380999256	27.4220378897664
HCFC1	29.5548137359985	29.5104910592893
HCG_1984214	25.9877459905069	25.8715408618262
HCLS1	27.4092338552683	27.4027748766627
HDAC1	28.0023936340135	28.0114372421023
HDAC2	27.990289711747	27.9992524490704
HDAC3	26.3715877973852	26.3936548828609
HDAC6	26.2791780607539	26.2196854785133
HDAC7	25.783417504542	25.7811291794704
HDDC2	25.8226610616503	25.5656935881166
HDDC3	25.3658853652311	25.3831343040683
HDGF	29.5433292010109	29.5075480987494
HDGFRP2	27.0133916554911	26.9542932091993
HDGFRP3	26.7016591298658	26.5624985544285
HDHD2	26.2170762865959	26.2059528085379
HDHD3	25.1772595763067	25.1597450478058
HDLBP	30.1035892503235	30.1003397920461
HEATR1	29.6878369112944	29.6943220794492
HEATR3	25.7267157925714	25.6783419890734
HEATR5A	26.9965525258097	26.997323591899
[truncated: 3,549 more rows]
