# Supplementary material for: Aggregation and disaggregation features of the human proteome
Source: Mol Syst Biol. 2020 Oct 6;16(10):e9500. doi: 10.15252/msb.20209500 (PMC7538195; doi:10.15252/msb.20209500)
Supplement: Supplementary file 7 — Source Data for Expanded View [file MSB-16-e9500-s007.zip › SourceDataForFigureEV2/MSB-20-9500_SourceDataForFigureEV2D-F.csv]

gene_name	total_solub_pre_shock	total_solub_heat_shock	solubility	insolub_subpopulation	aggregator
KIN	-0.610419322773935	-1.5620474527982	-1.03510218627436	yes	yes
ZNF451	-0.681635319000338	-1.61538863895489	-0.770774807704939	yes	yes
KIFC1	-0.660309974498946	-1.33195708135581	-0.917770911764887	yes	yes
DDX41	-0.748623378449468	-1.53493352423999	-0.856873780166489	yes	yes
PARP1	-1.32677826644029	-1.82889331580203	-1.05033776153497	yes	yes
LIG3	-0.625878627373059	-1.77207656703971	-1.13612686972537	yes	yes
PRPF6	-0.815035515516752	-1.89662270900579	-1.22438162339314	yes	yes
BAZ1A	-0.801738053991475	-2.12607961261618	-1.32088672962616	yes	yes
RBM12B	-0.656598798589344	-1.47959856463003	-0.815803736239935	yes	yes
NKRF	-0.909611541237576	-1.98746497334908	-1.26613879335523	yes	yes
CWC22	-0.698138798201459	-1.93831097929455	-1.11808077371295	yes	yes
PRC1	-1.0075867787687	-1.75452594828491	-1.138853665831	yes	yes
PAXBP1	-0.795674428190067	-1.59872115901959	-0.693004038633866	yes	yes
RBM6	-0.888779277758697	-1.36883069141861	-0.754904240605105	yes	yes
NIPBL	-0.766710683804328	-1.4528324905095	-0.957183045513525	yes	yes
PRPF40A	-0.74311574103294	-2.1437991739004	-0.755474850626288	yes	yes
RBM15	-1.00101820521751	-2.11725364731149	-1.08987407892774	yes	yes
EZH2	-0.678434638044763	-1.44437053258121	-0.836701648547688	yes	yes
CDC5L	-1.03988928539088	-1.74065065483472	-0.76404934379158	yes	yes
XPC	-0.709337269544833	-1.63626481343801	-1.03761817996418	yes	yes
CDC73	-1.1425590761753	-1.89467086180467	-0.934049760336857	yes	yes
SAP18	-1.50402557132672	-1.66410254494757	-0.612818131463908	yes	yes
EXOSC10	-1.63438455406476	-2.26867272894399	-1.27612161328675	yes	yes
SUPT16H	-2.47134549861035	-2.3451156469165	-0.748072784002642	yes	yes
TRA2A	-0.739924633311368	-1.32301113660056	-0.601828711636165	yes	yes
NOM1	-1.13854559068407	-2.08697934457518	-1.66630402061977	yes	yes
DIEXF	-1.05421572050311	-1.28985886919224	-0.911473226998709	yes	yes
TCEB3	-1.03480635113051	-1.57992516458213	-1.08457060628018	yes	yes
UTP20	-1.6742507143347	-1.66483542269854	-0.964687673252809	yes	yes
DDX50	-1.76427676271138	-2.03529877022192	-0.960664130817301	yes	yes
RRP12	-1.16118320853077	-1.9698037552526	-0.741282966117121	yes	yes
CTR9	-1.237803619407	-1.63855255133594	-1.04051171380269	yes	yes
SMARCA5	-1.3650838141572	-1.96890156138399	-0.894783987863055	yes	yes
ARID2	-0.738179677240058	-1.8002098837959	-0.863444423679385	yes	yes
PAF1	-1.43789409646155	-2.22099207480769	-1.02757832122336	yes	yes
RPRD2	-0.618540387814503	-1.21463139420866	-0.754048883561032	yes	yes
SON	-1.45023929824848	-2.15572331312992	-0.727718763705069	yes	yes
DDX5	-0.702027279081991	-1.21125429793308	-0.653573140667056	yes	yes
NXF1	-1.02160414786787	-1.6906057059905	-0.764008735004477	yes	yes
ESF1	-2.13390247303687	-2.65210616589964	-1.05448017502765	yes	yes
U2SURP	-0.625764159976767	-1.04802830569491	-0.741357666081793	yes	yes
ZC3H18	-0.836812000934805	-1.52965487885456	-0.727406990602518	yes	yes
ZMYM4	-0.606160277182437	-1.62335633786491	-1.16292924783273	yes	yes
GNL3	-2.17510335435854	-2.38187079511658	-0.810394276334865	yes	yes
ABT1	-1.47188913782244	-1.73978188438306	-1.00175600017568	yes	yes
LAS1L	-1.18816267380632	-1.79714489285194	-0.89863066898996	yes	yes
PBRM1	-1.1569241104954	-1.67149060450062	-0.77875102505562	yes	yes
SNIP1	-1.01678467936771	-1.60730900419055	-0.904415283171347	yes	yes
NOC4L	-0.867560339077211	-1.73920650391541	-1.18182100002809	yes	yes
RBM25	-0.796492044710527	-1.41599245786404	-0.619378608314118	yes	yes
TOP1	-0.92429421652427	-1.40950404908387	-0.690908490216604	yes	yes
SLU7	-0.622271560265239	-1.7098005966978	-0.684110066990306	yes	yes
SMCHD1	-1.07179381725432	-1.59942868338512	-0.640908714699465	yes	yes
UBTF	-2.50340180909738	-2.72608722178181	-1.19691926589642	yes	yes
YTHDC1	-0.878251381278225	-1.61400976320721	-0.755925653600837	yes	yes
SPEN	-0.750108723900837	-1.24046510021183	-0.740388699999687	yes	yes
NOP9	-0.683831154288343	-1.37507415829321	-1.47028614173543	yes	yes
POGZ	-0.600852927972172	-1.20395040838918	-0.746569919668871	yes	yes
NOC2L	-2.39069958351707	-2.27294009026159	-0.745595890116687	yes	yes
BAZ2A	-0.706357810136115	-1.42812824329647	-1.01679851256021	yes	yes
SRBD1	-0.934161194399824	-1.38046385367367	-1.00067161782202	yes	yes
PES1	-1.63731172389855	-2.26222328346211	-0.75400332534759	yes	yes
PPIG	-1.37190411483925	-2.14541042986002	-0.748255974036454	yes	yes
URB1	-1.83844775324533	-1.79202552024539	-0.832560519822556	yes	yes
LENG8	-0.632066713689624	-1.09419462342087	-0.660867121266681	yes	yes
ZFC3H1	-0.681036819926479	-1.05972197717101	-0.728436113443878	yes	yes
GPATCH4	-1.4690728271211	-2.04041349837746	-0.818943555682485	yes	yes
NOL9	-1.37845760245472	-2.43760156968241	-0.85914429879222	yes	yes
IWS1	-1.0600488877323	-1.71071231700751	-0.665832518178179	yes	yes
DHX37	-1.5337696052858	-1.62302628545947	-0.684217576037845	yes	yes
NOP14	-1.46188252464696	-2.0703348242423	-0.963545863398726	yes	yes
RRP1B	-1.94671785495777	-2.20455179943643	-0.858327908379504	yes	yes
SUZ12	-0.745548989268454	-1.42189676434022	-0.591375527381122	yes	yes
MYBBP1A	-1.4723218418072	-1.84424451049942	-0.706742807804742	yes	yes
SDAD1	-1.81010197909194	-2.11176976017429	-0.593421594774767	yes	yes
HEATR1	-1.54693026955194	-1.862756274985	-0.61509958561363	yes	yes
SMARCE1	-0.849153306457087	-1.20791238526989	-1.2049088259692	yes	yes
RRP1	-1.84361246535376	-2.32991888268684	-1.14726522704733	yes	yes
FAM207A	-1.454793683933	-1.3775308210443	-1.08762027077503	yes	yes
LEO1	-1.19112522755302	-1.74220647838424	-0.66876522688198	yes	yes
SAMD1	-0.626152160454088	-1.31461385824514	-0.750571129551395	yes	yes
NOL8	-2.28947445762401	-2.21520835745572	-0.645371139720111	yes	yes
FAM208A	-0.807793335131578	-0.987699260015014	-0.808588692932414	yes	yes
PDCD11	-2.38140128387093	-2.12581446363643	-0.872398042140952	yes	yes
WHSC1L1	-0.603229429648979	-0.998345271050622	-0.652170207359865	yes	yes
RNF169	-0.770041595910673	-0.97626647306454	-0.685539507163923	yes	yes
CEBPZ	-2.69317380669238	-2.37355161716381	-0.611127984238041	yes	yes
FBXO28	-0.624075121279668	-0.8968144898803	-0.610396273788638	yes	yes
HMG20A	-0.934963826553768	-1.03320674753113	-0.934903727127671	yes	yes
GTF3C1	-0.0542411608680886	-1.31336773268837	-1.14401244978172	no	yes
KIF4A	0.0137602451936814	-1.57510729700884	-1.20496343529956	no	yes
MLH1	0.132600024687219	-1.02329999252812	-0.750082572029047	no	yes
TARDBP	0.175922209699	-1.55919172420298	-1.41272098928752	no	yes
NOSIP	-0.0232540993810197	-0.82883845604742	-0.758548721360473	no	yes
GTF2I	0.155909491640542	-1.7965158300284	-1.41343961501983	no	yes
HIRA	-0.0829834227973166	-1.59915511494322	-1.08083026121218	no	yes
MSH6	0.0639380814134812	-1.06234724001889	-0.809534095948069	no	yes
KPNA2	0.0206055981058051	-1.29735836290836	-0.750239870262146	no	yes
RAD18	-0.0919522145183405	-1.34465255610238	-1.1125952272628	no	yes
RAVER1	-0.262572771512016	-1.19355910380882	-0.835081687733353	no	yes
RCC1	0.128698584260273	-0.705695232152742	-0.656647304886437	no	yes
XAB2	-0.3190957497282	-1.37918683008189	-0.750944365200031	no	yes
AMMECR1	-0.0971231353642849	-0.71578409680549	-0.739030200626124	no	yes
XRCC5	0.259004665321833	-0.67065347639446	-0.800483968608645	no	yes
RNF40	0.0975660662129025	-0.720392658251931	-0.803993868429946	no	yes
C4ORF27	0.081835267578946	-1.11951869852797	-1.4351086449654	no	yes
TFIP11	-0.459919490198832	-1.42469876305667	-0.733111912398066	no	yes
CDC45	0.114769963910155	-1.24504720540628	-0.784024061267154	no	yes
FEN1	0.319953042926036	-1.04501564899928	-0.9925010377406	no	yes
NONO	-0.384261909702712	-0.952165429028849	-0.927215056697624	no	yes
WRN	-0.21176008210929	-1.58631925803812	-1.27775879637409	no	yes
TH1L|NELFCD	0.209834017732345	-1.31738858039437	-1.0130460790496	no	yes
HNRNPL	0.136264374871722	-0.743585991558191	-0.676403912538813	no	yes
DCUN1D5	0.110265811676703	-1.68948255471996	-1.24704530629137	no	yes
CHAF1A	-0.0487867933062091	-1.04428431519296	-0.750584663501113	no	yes
PPM1G	0.214852557795058	-1.32280445366046	-1.07003850003027	no	yes
SMARCA4	0.0554089709748771	-1.17891392693244	-1.04966692459134	no	yes
TOPBP1	-0.168685318466855	-1.1180268100415	-0.873083377098335	no	yes
SMARCD1	0.0128972554585605	-0.856950998926482	-0.68876433339979	no	yes
HNRNPA0	0.129113999380613	-1.17827735198849	-1.14441975882236	no	yes
MATR3	0.217863872574227	-1.56386159888268	-1.21572773986547	no	yes
SKP2	0.055324723356882	-1.04907211396732	-0.969532004755964	no	yes
ZNHIT6	-0.072123267715938	-1.3510553367235	-0.937449075908021	no	yes
ANLN	0.0964296930706126	-0.993536006765286	-0.80706662298756	no	yes
MAD1L1	0.0964202695397147	-0.585849430109519	-0.74983669336017	no	yes
VRK1	-0.0360978963258638	-0.956249641809142	-0.725792501610201	no	yes
RCOR1	0.134618978287527	-0.646336163591965	-0.662357434962575	no	yes
HNRNPM	-0.142784706517176	-1.07020919656669	-0.856729914028412	no	yes
LRWD1	-0.145528953999289	-1.01150413239225	-0.762666865056481	no	yes
BRD4	-0.0902208596049826	-1.29409881920672	-1.22938227572862	no	yes
USP48	0.211224617785296	-0.883098553217141	-0.91753833167515	no	yes
RANBP2	-0.131293602014555	-0.986484696577821	-0.76641958798809	no	yes
INTS1	-0.244093618277894	-1.03909630722262	-0.804324422433525	no	yes
PDS5A	0.108957460560869	-1.28217543508378	-1.09506084409118	no	yes
UBR5	0.154671376091473	-0.830004995394126	-0.60002463488242	no	yes
RIF1	-0.470936960781877	-1.4701325792658	-0.830293888923349	no	yes
RNF20	-0.0349057568755709	-0.803920724415018	-0.616565883399869	no	yes
CBFA2T3	-0.00307418694533309	-1.28405390145333	-0.991724765668796	no	yes
ZC3H11A	-0.573087047984019	-1.49138800685756	-0.865326836065872	no	yes
HNRNPH3	0.0191351511026773	-1.22069099381248	-1.00979028178873	no	yes
DHFR	0.233287551424456	-0.761659724377028	-0.608778506882956	no	yes
PRPF31	-0.159352163193888	-1.02089787175096	-0.766059200358648	no	yes
RBM5	-0.518936533974404	-1.85370505838076	-1.37281156170623	no	yes
POLE	0.146378089053549	-0.810135110843209	-0.750832814397151	no	yes
PUS1	0.16338804356565	-1.02098723271951	-0.837790612751154	no	yes
SMARCC1	0.0406949033976176	-1.03837521293544	-0.953264051565521	no	yes
ADNP	-0.541444121105144	-1.5232743611188	-0.752015766720182	no	yes
UHRF1	-0.160127280176912	-1.41039521657711	-1.32350576400462	no	yes
ARID4B	0.114777075022395	-0.885820131805507	-0.632088944431133	no	yes
POLR1E	-0.532561845859445	-1.26264951292127	-0.755352289785457	no	yes
FANCI	0.0983353499365827	-0.73985040773131	-0.672703987773006	no	yes
CHD7	0.0310012954115004	-0.880042272076914	-1.06999035827352	no	yes
TRIM33	-0.0358940067937652	-1.00740199787853	-0.754843663136166	no	yes
CRNKL1	-0.586237757418441	-1.38783846604169	-0.694265719957133	no	yes
NCBP3	-0.456771071400468	-1.19245163469545	-0.838234021013094	no	yes
SMARCA2	-0.088453384345285	-0.98517211121327	-0.890431345004734	no	yes
DDX42	0.0750176270485236	-0.85190759504464	-0.926118312696174	no	yes
BPTF	-0.209350405496888	-0.973061417566741	-0.739114604243952	no	yes
HNRNPLL|HNRPLL	0.0906469987893703	-0.588800431880536	-0.63483973648247	no	yes
SUGP2	-0.129166353826215	-1.2583388233209	-0.937514087318273	no	yes
HTATSF1	0.209755554445649	-0.83771508638814	-0.908411137476741	no	yes
NAB2	0.150902127074121	-1.1569557039969	-0.868042273142151	no	yes
DAXX	0.153742795250436	-1.69904944692539	-1.37178715467101	no	yes
RECQL5	-0.377117443004032	-1.30998061291312	-0.828417415973948	no	yes
OGFR	-0.00131698864771995	-1.02123483235028	-0.854750962108205	no	yes
RBM39	-0.243774215025136	-0.983961833739616	-0.616339328623973	no	yes
POLD3	0.184085388238531	-0.67452984859397	-0.617840811930673	no	yes
MBTD1	-0.162450609066055	-0.754222646444556	-1.13331628549606	no	yes
PCF11	-0.179931717168711	-1.28175487826483	-0.97729379546677	no	yes
CHD1L	0.0501873048345061	-1.38400911001802	-0.899797342060175	no	yes
PDCD2	0.176403852235283	-0.878353093261008	-0.724195360061995	no	yes
PHF20L1	-0.282665060750053	-1.47481781242691	-1.21573866566031	no	yes
PTBP3	0.0172721649443755	-0.985457027779129	-0.640791009446783	no	yes
PRAME	0.152442254784228	-1.48125801493608	-0.939288284326792	no	yes
TRNAU1AP	0.128889212304301	-0.912835765181348	-0.822303460714759	no	yes
GSE1	0.0791892848781319	-1.12654083643501	-0.718314336339972	no	yes
TWISTNB	-0.592957075133301	-1.12019685026771	-0.608553381471939	no	yes
ARID3A	-0.108456560942876	-1.64940552440684	-1.29131276004144	no	yes
NELFA	0.0550765184839525	-1.14468103688889	-0.973489376561766	no	yes
SMARCAD1	0.210555561368911	-0.843970170980433	-0.677960422135566	no	yes
PNKP	-0.392166465135634	-1.23789585574335	-0.749488804119839	no	yes
CHD4	-0.11912406126098	-1.05459894266849	-0.860042831932161	no	yes
KAT8	-0.119093817549737	-1.02065538658737	-1.13110790335893	no	yes
BYSL	-0.416636359884157	-1.14936111294326	-0.628670697214851	no	yes
MTA3	-0.14399879991668	-1.08267365503795	-0.656623694782494	no	yes
ZBTB33	0.017503240267384	-1.61871329899063	-0.899060194781586	no	yes
DPF2	0.0662867852479947	-0.748742067994722	-0.715558575402095	no	yes
WRNIP1	0.0761687262154752	-0.914236180029131	-0.652899258391667	no	yes
SMARCD2	0.1109689765475	-0.960784883920327	-1.12152732970272	no	yes
CTNNBL1	-0.401442863593829	-1.34846318854473	-1.0563052041845	no	yes
IRF2BPL	-0.0791039990715595	-0.812081874330453	-0.83121826467088	no	yes
HMCES	0.0194060249983189	-1.19222059387621	-0.859681854119533	no	yes
HELLS	-0.293193589970857	-1.21129059450857	-1.80624100230309	no	yes
TOP3A	-0.154942178004752	-0.867371652193014	-0.671679622152373	no	yes
USP11	0.238366536385786	-1.21423554239976	-0.933838509024419	no	yes
ARID3B	-0.181952453475574	-0.747958771979642	-0.881666232837992	no	yes
NSUN5	-0.304097495008161	-1.12813982372658	-0.671611030354064	no	yes
SATB2	0.032538011740334	-1.20329526913511	-0.962906663227934	no	yes
FANCD2	0.170847589636382	-0.854382692478885	-0.664577028753206	no	yes
ZNF326	-0.0484414270782342	-0.662895226987376	-0.725860176716178	no	yes
CHERP	-0.538165692120814	-0.96560983780412	-0.650051355053374	no	yes
ZMYND8	-0.12592318863145	-0.973810904161962	-0.819856365502702	no	yes
PPIL2	-0.0473419893824493	-0.845603142057984	-0.662668713698885	no	yes
IRF2BP1	0.0208065105745967	-1.30303542683314	-0.648807801189946	no	yes
SETD2	-0.294391920380139	-1.01466192246481	-0.883241924184754	no	yes
MGA	0.00510445381263947	-1.0708402602959	-0.902773257997526	no	yes
RBM14	-0.418500018401585	-1.41877244313306	-0.957473378877993	no	yes
ZNF131	0.205832940874293	-0.813267002939792	-0.627650053042065	no	yes
ZMYM3	-0.458748050783107	-1.30454388597538	-1.00793115195231	no	yes
MORC2	-0.288848334876459	-1.2570953623198	-0.682786308672669	no	yes
SIN3A	0.0367580340084775	-1.01970820786053	-0.61527317291036	no	yes
FOXK2	-0.0447119199990524	-0.955250366137308	-0.843507580672153	no	yes
CWC27	-0.158655675962167	-0.836628325701423	-0.695071226947642	no	yes
ZNF609	0.0195321675899151	-0.96951597351474	-0.600636025854276	no	yes
ZNF318	-0.14664295127136	-1.46709067125596	-0.944779305480815	no	yes
GATAD2A	-0.0512462751407872	-0.837553249960671	-0.674922869966983	no	yes
RNGTT	0.0598634864167363	-0.969326229564307	-0.69944134608076	no	yes
EYA3	0.217405418300999	-1.18105739766575	-0.965084557885089	no	yes
RCOR3	0.0137726803670454	-0.75064391719328	-0.84800714070133	no	yes
CPSF4	-0.186067234207535	-0.769893717915186	-0.621477560533211	no	yes
WAPL	0.141013853489938	-0.80377252924739	-0.586698338018119	no	yes
KIF20B	-0.410391036053152	-1.23845428940483	-0.630145350774466	no	yes
TRIM24	-0.178780291826911	-1.26336978985011	-1.00161554271251	no	yes
DDX46	0.249821356820806	-0.553537397245567	-0.632728495006005	no	yes
GTF2H1	-0.47318914816978	-1.00921105648435	-0.697203743702957	no	yes
NELFB	0.222485219389605	-0.525587272762877	-0.614633218231366	no	yes
SETD1A	0.0468665942431279	-1.11883683939354	-1.03779961544654	no	yes
UBN2	-0.0777843027302183	-1.04881557218095	-1.28495442598811	no	yes
NPAT	-0.3055335427144	-0.503920293971938	-0.805911287716193	no	yes
POLB	-0.42166707132786	-0.90819236586403	-0.692867037189535	no	yes
GTF3C3	0.0783105272566244	-1.18766090232299	-1.05521897241206	no	yes
QRICH1	0.177570217132374	-1.01312094515348	-0.651371041791805	no	yes
NDUFAF7	0.265794520523143	-0.116935088807118	-0.601707816767945	no	yes
AKAP8L	0.0140748092203077	-1.04704468516726	-0.64343645856149	no	yes
SCML2	-0.113205706862043	-1.55031054894294	-1.72484758074539	no	yes
XRCC1	-0.465941559215633	-1.14776589482775	-0.651909416309116	no	yes
SMARCB1	0.319628251795674	-0.796252986360115	-0.977819024720848	no	yes
TRIT1	0.194361682990443	-0.863712498687403	-0.717462651296618	no	yes
TAF4	-0.074063692893759	-0.823958897109095	-0.764955224498049	no	yes
MYSM1	0.0942408322112791	-0.230628496103414	-0.745905490808235	no	yes
ELL	-0.344601050847209	-1.46572545431833	-1.06769376509256	no	yes
ARID1A	0.191537676380041	-0.937042660034063	-0.846643206917881	no	yes
INTS12	-0.472957000654766	-1.42409220526901	-0.947110672241295	no	yes
GABPB1	-0.0170862076600825	-0.771791339659132	-0.665108723927754	no	yes
GATAD2B	0.0532265217858538	-0.783002909445743	-0.908877466567571	no	yes
NFRKB	-0.109660074908161	-0.988349298241552	-0.791720643779498	no	yes
ZFPM1	-0.0302869836900725	-0.592937966013686	-0.602270093471959	no	yes
HMG20B	-0.146672798408645	-0.502992300524617	-1.20702225375614	no	yes
CTDP1	0.182500531230418	-0.578878211817884	-0.697774630676045	no	yes
ZNF592	-0.0736216024724363	-0.723665084202881	-0.676698729943122	no	yes
PHF10	-0.541904314946276	-1.14970831603014	-0.636662262586221	no	yes
RBM4	-0.0781288052212864	-0.681504806806998	-0.698242051820372	no	yes
LATS1	0.020438184127777	-0.563668366337596	-0.653596581775798	no	yes
NCOR1	-0.0577589362212158	-0.78096443923565	-0.633067563562713	no	yes
SUMO1	-0.130608047924024	-1.02722449163611	-0.703292843903531	no	yes
CABIN1	-0.117883733725371	-1.6280266984206	-0.648625074800004	no	yes
HOXB9	-0.18246661656551	-1.04417657139471	-0.682395413605673	no	yes
TAF6	-0.0312353603680049	-0.995187997509139	-0.967765329379969	no	yes
HNRNPH2	0.153946269612328	-1.97327703479215	-1.49176974632742	no	yes
GTF3C2	0.0173768166084498	-0.901432973836409	-0.658080202960246	no	yes
SMARCC2	-0.135762097287958	-1.06889813685219	-0.965487354762485	no	yes
RPRD1A	0.0408774364136536	-0.724732194383961	-0.620624891306511	no	yes
MCRS1	-0.121274253423352	-1.26250064619633	-0.821810308050636	no	yes
KANSL3	0.0791718429413846	-0.735201647717876	-0.745046211359274	no	yes
MRPS23	-0.256994707075311	-0.112582469328472	-0.783232759092138	no	yes
KIAA0391	0.162282182119881	-0.810227150098689	-0.887499236165337	no	yes
HMBOX1	0.13187553796286	-0.623606253658814	-0.611400468165754	no	yes
CLP1	0.265985234019067	-0.809628667420333	-0.708211514085694	no	yes
CD2BP2	-0.46456458504845	-0.717986439039812	-0.644985622006962	no	yes
BCOR	-0.137663260353474	-0.784318650892039	-0.710394165212143	no	yes
ATF7IP	-0.00638528411704507	-0.936594406103004	-0.7125474408398	no	yes
TST	0.381474653947705	-0.583590153639409	-0.745549848147108	no	yes
PHF19	-0.0710773479965633	-0.940297624600198	-0.758777071866787	no	yes
SMTN	-0.19717727097203	-0.932532065522264	-0.614733163595699	no	yes
USP28	0.203556092574431	-0.917029669973968	-1.30051475109829	no	yes
PRPF39	0.233311736626852	-0.931743334644152	-0.75152205226163	no	yes
MLF2	-0.0677051790033336	-1.44299446076468	-0.735638500587156	no	yes
SLIRP	0.134998455104442	-0.190705912406933	-0.788091527827606	no	yes
SPDL1	0.0812661520515119	-0.519391382599481	-0.595530861700356	no	yes
SUGP1	-0.429929134701354	-0.65157967071447	-0.608623083141705	no	yes
CHD8	0.0332325665252481	-1.40894127642852	-0.930333346683131	no	yes
SMARCAL1	0.153702999240161	-0.955987178741865	-0.737284512916415	no	yes
TDP1	-0.11198974749679	-0.884963990051774	-0.635368263871423	no	yes
ANP32E	0.0539983222611407	-1.7068566340719	-0.960875664216625	no	yes
CHD3	-0.291591684480881	-0.755080029567133	-0.643671240293167	no	yes
TIMELESS	0.0713082108910131	-0.802626276742217	-0.817326111079389	no	yes
GTF2E2	-0.234639912613695	-0.772200084734173	-0.653288853177371	no	yes
RING1	-0.0926021094352805	-1.00193227346577	-0.878162117158849	no	yes
MRPS14	0.0455758762052252	-0.238499112187099	-0.638886767878802	no	yes
SSU72	-0.41651965200397	-0.990520072214352	-0.641569816191424	no	yes
CXXC1	0.0566447140235969	-0.931145991284862	-1.00702371303943	no	yes
TONSL	-0.114110917144649	-1.23665433434365	-1.22298012124072	no	yes
ELF1|DKFZP686H0575	-0.0981988838915205	-1.25136285267878	-0.628905039952572	no	yes
DGCR14	-0.304732691684445	-1.03896610193868	-0.596413141547149	no	yes
KLF16	-0.442677774874924	-0.965278276703771	-0.599435003375657	no	yes
RBM17	-0.674394277935416	-0.87611879146661	-0.475209324807323	yes	no
RNPS1	-1.05690693899868	-1.63653864139167	-0.551458967222259	yes	no
RBBP6	-0.93948258904199	-1.32606803060849	-0.512770745264795	yes	no
POLR1B	-0.681185196038588	-0.95868937788275	-0.455216468937976	yes	no
POLR1A	-0.702926056784271	-0.915410327893067	-0.434298844671946	yes	no
RBM28	-2.56629063255129	-2.76319903378013	-0.550724642568838	yes	no
EXOSC7	-0.85961824686143	0.430520726062726	0.38126830146177	yes	no
PRPF3	-0.631929059818514	-0.801098481210583	-0.450503291826515	yes	no
PRPF8	-0.907931467028491	-1.29554065177665	-0.30284327694191	yes	no
PNN	-1.07167955584264	-1.85511544282167	-0.541805501513238	yes	no
DDX23	-0.874693840040053	-1.48786154156621	-0.481658329355276	yes	no
IK	-1.06462964490679	-1.56012761762927	-0.47221930398653	yes	no
GNL3L	-1.21868993645897	-1.38579110396676	-0.509393426003478	yes	no
SRRM2	-0.852054961579775	-1.43394680718464	-0.535712696770091	yes	no
PPHLN1	-0.935852074301342	-1.41638537044836	-0.473452231231438	yes	no
RACGAP1	-0.748618607701748	-1.41523875904696	-0.351216757107386	yes	no
SSRP1	-1.99629566586704	-1.91858406907131	-0.519050013987889	yes	no
SNRNP200	-0.813185572096514	-1.18088586640941	-0.213488302141137	yes	no
EXOSC9	-0.86501315775321	0.435680135306649	0.315001198303502	yes	no
TRA2B	-0.654795557115399	-1.1271938076518	-0.329647986422706	yes	no
THOC1	-0.636804953303265	-1.36650447080018	-0.496428672713509	yes	no
RNPC3	-0.957418522706033	-1.16351592503993	-0.382553143388695	yes	no
ZC3H13	-0.794688846982802	-1.02125987946793	-0.36595432457908	yes	no
MTDH	-1.24719032234037	-0.200640120793459	0.110792605321975	yes	no
DDX21	-2.49790521060686	-2.32912704527008	-0.451258663188495	yes	no
CLASRP	-0.613568968982814	-0.938846952371869	-0.501054260536339	yes	no
URB2	-1.57895487446606	-1.31040428125381	-0.358665973938113	yes	no
THOC2	-0.610185064941178	-1.38426987762368	-0.440809094578118	yes	no
EXOSC2	-0.673905964000617	0.41060614979478	0.201046819857653	yes	no
CMSS1	-0.639106027966811	-0.717750070918697	-0.435427211783534	yes	no
WDR43	-2.10450263872158	-0.911441142649785	0.245141697969485	yes	no
EXOSC8	-1.07852522773169	0.372131605971002	0.319869049258256	yes	no
EMG1	-1.49919991504701	-0.365974870160401	0.242653524237957	yes	no
PHC2	-1.14724153695214	-1.37457964290456	-0.417332663920018	yes	no
EXOSC5	-0.910755972184957	0.306171788777823	0.288807777099701	yes	no
DCAF13	-1.80103669404448	-1.10197814167572	0.323401836718838	yes	no
RBM22	-0.685369416790068	-0.792017292582522	-0.173713757793344	yes	no
THRAP3	-1.56498767655913	-1.49517410342501	-0.334580507939879	yes	no
BCLAF1	-1.58440871204412	-1.86037544945859	-0.266529443928967	yes	no
COIL	-2.18001769729737	-2.39878255345356	-0.533172961788494	yes	no
PRPF4B	-1.09410733289414	-1.47962296574997	-0.256421478190475	yes	no
SCAF1	-1.44433945503117	-1.9222972660505	-0.507224112956929	yes	no
DNTTIP2	-1.97490776010521	-1.75912052189794	-0.55273344061746	yes	no
PRPF38A	-0.842001198138114	-1.61283244260331	-0.581561018772078	yes	no
SART1	-0.759234016599639	-0.586884865034219	-0.257733823677633	yes	no
NCL	-1.90135690497251	-1.54631433864023	-0.343569868273439	yes	no
RIOK1	-0.624745740933062	-0.363737485820273	0.118673026182341	yes	no
EXOSC4	-0.826981548388129	0.340605203325019	0.285258083695607	yes	no
GLE1	-0.790125690039105	-0.898555572479632	-0.366133893631493	yes	no
ATAD3A	-0.976979064335518	-1.01238212598552	-0.185869337230448	yes	no
INTS3	-0.689430636927027	-1.12748670475793	-0.198112661166044	yes	no
ERCC3	-0.635445158305988	-1.06378966792948	-0.446316093365443	yes	no
TOP2A	-2.88585429096021	-2.70185056946177	-0.573698983736939	yes	no
BOP1	-1.52659207166175	-1.87673755559646	-0.476883262195193	yes	no
RRP9	-1.53099062428575	-0.836498551585071	0.232318606683179	yes	no
EIF3E	-0.87248841962597	-0.780434554306364	-0.196805693562244	yes	no
APTX	-0.640839949542947	-1.38656280511778	-0.337669852726318	yes	no
SRFBP1	-0.957986572532678	-0.296830396026341	0.205942531034558	yes	no
RPS16	-1.39018261252745	-0.950747051395716	0.373917707727861	yes	no
SRP14	-0.685664349117238	-0.541022431539588	-0.00853183162400191	yes	no
ZC3H8	-0.66297100895796	-0.156577089092924	0.152814258525398	yes	no
KIF23	-0.85412668706214	-1.42552339474968	-0.271756767479879	yes	no
NOL7	-1.81108130784304	-1.34072556750954	0.0397262983210865	yes	no
GPATCH1	-0.725038716827611	-1.27636297541454	-0.372010855146263	yes	no
PLRG1	-0.950560953827766	-1.02280136963998	-0.173065721670397	yes	no
ACIN1	-1.09932326959392	-1.31264690639612	-0.247802587361558	yes	no
RFC1	-1.27971329399753	-1.34526504239543	-0.406640973229546	yes	no
PNO1	-0.720125486006574	-1.40122853785165	-0.375476456587556	yes	no
KIF22	-0.700509733665588	-1.28672490561108	-0.571039279622887	yes	no
ISY1	-0.698862556365548	-1.09172468896529	-0.488527876089272	yes	no
RBMX	-1.01536568940678	-1.05210525783098	-0.307701811705623	yes	no
GTPBP4	-2.67049441384938	-2.67931752430031	-0.561538328052074	yes	no
LMNA	-1.13169616704104	-0.703401627407937	0.227195684012772	yes	no
RBMXL1	-0.641422382287267	-0.989538765384929	-0.300991882061954	yes	no
RRP15	-2.0312799553763	-1.13380455293616	0.163568093738626	yes	no
PRRC2C	-1.18573567573246	-0.617157414751762	0.0311348760207551	yes	no
TPD52L2	-0.780388198823367	-0.442832665421038	0.0100233487756255	yes	no
TPX2	-0.857486591347187	-0.418394201902821	0.0747284509401539	yes	no
WDR89	-1.0080619842648	0.122881466520831	0.205239432933906	yes	no
MKI67	-2.65231714737805	-2.53623532451905	-0.55433749737983	yes	no
CCDC9	-0.607727876647401	-0.320020800561825	0.0219940385378848	yes	no
NUFIP2	-0.630289174481876	-0.234315841786235	0.047630877844795	yes	no
EXOSC6	-1.37340347166689	0.0980820118377345	0.0855265561690196	yes	no
DHX29	-0.837460291459778	-0.307664077464065	0.14120346212531	yes	no
DDX51	-1.75598554876209	-1.80548184315433	-0.389555657632755	yes	no
NOL11	-1.99428631421059	-1.13711730788795	0.140348995932926	yes	no
EIF3H	-1.03495590972563	-0.584909502237298	0.00772990414634962	yes	no
TRMT1L	-0.670608500495683	-0.751464000542242	-0.0905211157756588	yes	no
RPS25	-2.14848978412251	-1.69933535547883	0.0597009632996195	yes	no
HMGB3	-0.955592976056852	-0.353484273484622	-0.194417060237248	yes	no
ASCC2	-0.936683878476196	-0.641335948445589	-0.0401464312149684	yes	no
RBM19	-2.17859714617103	-2.35482209114344	-0.52923912838001	yes	no
TMA16	-0.644786515741901	-0.948850776647253	-0.271323825874145	yes	no
SMNDC1	-0.65527439638448	-0.146705134679529	0.157646874647942	yes	no
S100A11	-0.683731283120661	-0.77166459264033	-0.0269777083847313	yes	no
WBP11	-0.667886005684291	-0.0642157580353386	0.0299388321953046	yes	no
BLM	-0.786337070404925	-1.55795983203791	-0.48941147217484	yes	no
SERBP1	-1.91781435053709	-0.911408502815955	0.0727907889816691	yes	no
SRSF5	-0.656914715581728	-0.675422158356163	-0.130223912634873	yes	no
C1ORF131	-2.02539099030757	-1.00086995819144	0.0125370898060786	yes	no
ZNF106	-0.828007551492013	-1.34865683127379	-0.399914333128028	yes	no
HMGB1	-0.983575499037049	-1.12221031857187	0.15551535818233	yes	no
RSBN1	-0.712530909417015	-0.413663689576128	0.120501729338843	yes	no
KIF20A	-0.681715594985706	-0.869213632527822	-0.504966225759041	yes	no
SRSF7	-0.604887540998642	-0.873368157067168	-0.107466377187617	yes	no
DDX56	-1.90196151099472	-1.81785649106622	-0.195505289731432	yes	no
ZNF385A	-0.726852697648712	-0.826738707749704	-0.368200845743715	yes	no
CBX8	-1.36346343558303	-1.60542237902036	-0.519430382966758	yes	no
PRRC2A	-1.13367427164821	-0.42258721753463	0.0390407503027434	yes	no
SENP1	-1.08859115255402	-1.85323707224615	-0.480797617602772	yes	no
CDC40	-0.979822200900253	-1.08661326542282	-0.164131790207844	yes	no
SEC61B	-0.680602269382098	-0.238865307995251	0.191928798528148	yes	no
SNU13	-2.26812963487162	-2.06038577741545	0.259956223739333	yes	no
RPL10A	-1.67554518287943	-0.711628415659774	0.00389722283946348	yes	no
FBL	-3.01274080138258	-2.80274519290595	0.243148275877627	yes	no
SNRNP40	-0.743696945090001	-0.988507931765322	-0.214088793383214	yes	no
NOL6	-2.54802617029776	-1.93963242931833	0.234012136951635	yes	no
EXOSC3	-1.24021187447149	-0.28816038055831	0.214725985034623	yes	no
TOP2B	-2.24733379655078	-1.99811287499154	-0.190889217835398	yes	no
RPS7	-1.93355871513696	-1.27555571241966	0.0478597832198971	yes	no
RPL12	-1.96454508520172	-0.9882073141518	0.187512582333603	yes	no
HIST1H1C	-2.42748938891941	-1.74392747645336	-0.0298639238668558	yes	no
EIF3J	-0.866244953097643	-0.23524605324844	0.0546553456553925	yes	no
ARGLU1	-0.722408540087376	-0.854430886438263	-0.320073738136572	yes	no
IMP4	-2.15008637734801	-1.8740737120519	-0.339112149650553	yes	no
GTSF1	-0.665848945031218	-0.398234248522364	0.0313244203835887	yes	no
MMTAG2	-1.22388466498493	-1.07248028161412	-0.226677153603077	yes	no
DRAP1	-0.600322521779488	-0.122814712415989	-0.0666305288962554	yes	no
KMT2A	-0.98384779529502	-1.23377297656759	-0.136668755351067	yes	no
NUMA1	-1.23917268899941	-1.4389225288213	-0.376576913109979	yes	no
ZNF598	-0.888934293778749	-0.586965938085323	-0.0950488543916392	yes	no
CDCA2	-0.700062022829101	-0.671425187804686	0.0753364101087655	yes	no
RSF1	-1.45941409710867	-1.77914947049602	-0.546743515530955	yes	no
ZNF768	-0.924636322913927	-0.783133232101151	0.202502149035994	yes	no
CKAP2	-1.06190012344415	-0.646971603793747	-0.382867181142313	yes	no
CWC15	-1.20685023811933	-0.447145256904031	-0.0203363026092055	yes	no
AFF4	-1.31375910700151	-1.29984830801609	-0.166529035313516	yes	no
ASCC3	-0.848699926157028	-0.63960750115793	-0.0321222681568154	yes	no
RPL28	-2.33607085387547	-1.56194762448836	0.343934493453621	yes	no
SMU1	-0.947463816908363	-0.917654684336672	-0.00633168174554593	yes	no
HIST1H1B	-2.41589441103093	-2.19693166860951	-0.214395745595063	yes	no
SRPK2	-0.673923256373319	-0.398474465452491	-0.0374846008477409	yes	no
HMGB2	-1.02980855804913	-0.931769847748176	-0.0555255565744689	yes	no
WTAP	-0.745431446808966	-1.08209340264047	-0.499417679937674	yes	no
HIST1H1E	-3.56238101588931	-2.8870445183317	-0.359713968450054	yes	no
NOP58	-2.33526491179747	-2.40933069884878	0.103534112913716	yes	no
RPS11	-1.86188241543416	-1.21624408430487	0.34961360631725	yes	no
RPS20	-1.68155897578164	-1.05299114735373	0.198297560561885	yes	no
RPL9	-2.62491597149005	-1.47166059292398	0.348176861970906	yes	no
KDM2A	-0.9769818905767	-0.941022599861165	-0.0351994942797837	yes	no
EIF3D	-0.891560320504642	-0.722367411483051	-0.0421791353416016	yes	no
HMGA1	-1.79599564766479	-1.10389222265474	-0.205313395784121	yes	no
BCAS2	-1.21719501747106	-1.19667915869618	-0.339057059478254	yes	no
C12ORF43	-1.35746228903661	-0.573644645348543	0.0224213630113838	yes	no
RPL38	-1.60704344342223	-0.824738130574829	0.0690524764683419	yes	no
RPL23	-1.78455313251366	-1.17865537091051	0.154976596884486	yes	no
RPS18	-1.6778550182536	-1.15864322429055	0.118596464235268	yes	no
SNRPD3	-0.72307839489537	-0.32726357140085	0.0524139589488327	yes	no
NUP50	-0.617728154837575	-0.12003045711042	0.211707904270004	yes	no
DDX18	-2.75095333220309	-2.68317300227725	-0.38075735285952	yes	no
RPL6	-2.64150063334204	-1.55874101818113	-0.190214391054746	yes	no
LMNB1	-1.52373594762232	-1.22663800664123	0.14606121282681	yes	no
SNRPD2	-0.757015052239086	-0.395365599521868	0.0724786611769283	yes	no
PPP1R9B	-0.680028487513514	-0.460587391726603	0.247930304364232	yes	no
HS2ST1	-0.753821702476482	-0.278817657785872	0.154810430840266	yes	no
PHF3	-0.722684628401106	-0.304305737798234	0.0759208830457909	yes	no
LYAR	-2.20593744366379	-1.63358640041113	0.203464001792166	yes	no
MED15	-0.72086690717768	-0.594904248473102	-0.284296128787197	yes	no
HIST1H4A	-2.54557960086176	-1.83613990580232	-0.509934873136658	yes	no
PQBP1	-0.837189028844404	0.102245368794924	-0.0159545050176611	yes	no
RPL35A	-2.52955889598552	-1.68041017978791	-0.254637035155099	yes	no
C1ORF109	-0.693756781627426	0.00440647600042784	-0.064920036942351	yes	no
NUSAP1	-0.642057017270756	-0.279349021742537	0.197330956780007	yes	no
PWP1	-0.799156938298244	-1.13181739432548	0.00865521332888353	yes	no
RPL13A	-2.77465436586911	-1.57624909131262	-0.0587792283401457	yes	no
UTP15	-2.31022095981276	-1.82974352812452	0.155333742703042	yes	no
RPL30	-2.37769653445611	-1.47307451684503	0.033419238853399	yes	no
MTPAP	-0.620970099375075	-0.662718571554794	0.0186549035880686	yes	no
RPS4X	-1.91475630372726	-1.24130325900896	0.373769881028622	yes	no
MDN1	-0.792061241649773	-0.779667342389271	-0.0136296977913627	yes	no
NUCB1	-0.721273460508531	-0.0453442109175881	-0.247394787792516	yes	no
EIF3A	-1.00084790543136	-0.625541027610884	-0.0774858886078039	yes	no
EIF3L	-0.736569913740741	-0.139309626705915	0.222001133951323	yes	no
WDR75	-2.0543358967374	-2.34363480082988	-0.148496849664614	yes	no
NUCKS1	-1.17923726799706	-0.893264112330961	-0.0493117733196829	yes	no
CD59	-1.29782445396789	-0.898116583120451	0.00267376953374172	yes	no
EIF3CL|EIF3C	-0.880518680531113	-0.552534772918453	-0.0410732487534738	yes	no
RPL14	-2.73040402015433	-1.61297446925919	-0.132861362274387	yes	no
RSBN1L	-0.619278466282096	-0.38218279247608	0.0462381236426655	yes	no
ERH	-2.05446833835992	-2.27561038833394	-0.342178802995786	yes	no
RPL34	-2.87951551468204	-1.7267893734807	0.174561726370037	yes	no
SF3B5	-0.712443458331008	-0.774811749024761	-0.000415294444188421	yes	no
RPS14	-1.36281511245943	-0.896763926607175	0.151085791762208	yes	no
RPLP0	-1.8518500223181	-0.806389914484298	0.125715108417066	yes	no
UTP6	-1.53848712091688	-2.15428782864771	-0.249407566930692	yes	no
HMGN2	-1.91226101785022	-1.14069729406043	-0.562916881031234	yes	no
DHX8	-0.60198752527817	-0.727957886576401	0.0811239521866026	yes	no
RPLP2	-2.09468648452072	-0.982198519894148	-0.309979932720979	yes	no
RPSA	-1.76548095339678	-1.13091587120503	0.190538139562209	yes	no
YTHDC2	-0.940217946060259	-0.85477410040193	-0.0930215235990768	yes	no
RPL27	-2.47557703680856	-1.62911232645832	-0.252193465532823	yes	no
NOLC1	-2.21579805403911	-1.94770851217218	-0.203616467306895	yes	no
ZCCHC3	-1.73990315779948	-1.01703505309901	0.612363120074157	yes	no
TBL2	-1.01797930443118	-0.584923664059676	-0.0518748199496487	yes	no
RPL21	-2.98319537298426	-1.78444156287887	0.217391964068639	yes	no
NAPG	-0.609669955489139	-0.656858613335037	-0.277364708672792	yes	no
CUTA	-0.610118486734589	-0.313267831106308	-0.00781668028047012	yes	no
YBX1	-0.772872334255656	-0.292148576554457	-0.109848210807058	yes	no
NDUFA8	-1.08082587791898	0.0816943070308959	-0.00309308108676771	yes	no
PHF14	-0.90601708636877	-1.46697204098687	0.637654510099548	yes	no
TRIP12	-1.10228431336307	-1.38369153224817	-0.295527126835513	yes	no
SNRPB	-0.643591000769793	-0.228577315105641	-0.110509073325558	yes	no
SAP30BP	-0.796805763882318	-0.678873354096215	-0.135644381546786	yes	no
CCDC124	-1.77758808313157	-1.15017159849261	-0.205418198097323	yes	no
HMGN1	-1.32824994323964	-0.506341671448783	-0.3266163136769	yes	no
TOMM20	-0.643181792315139	-0.50880943992824	-0.151984774306726	yes	no
PPAN	-3.02420011924853	-2.51638382221601	-0.117879278321051	yes	no
LMNB2	-1.15920851413658	-0.895694811819002	0.0525275819464517	yes	no
BAZ1B	-2.19572449713066	-2.10708182887195	-0.541879626412697	yes	no
SRI	-0.603510988637686	-0.61488453184025	-0.202601139120709	yes	no
BUD13	-0.77303122224923	-0.795686309676573	-0.208221861762951	yes	no
MAGEB1	-1.5873646127362	-1.1952001997816	0.0850423454138	yes	no
ZWINT	-0.708951799755959	-0.68466673795599	-0.456102116114377	yes	no
IGHMBP2	-1.44531250941221	-0.870387650679032	0.069913317114895	yes	no
RPS12	-1.78451318873909	-0.960689778260895	0.107750799861792	yes	no
RPS19	-2.14780531021306	-1.25084741302582	-0.0293012596779047	yes	no
SSX2	-0.81723903534758	-0.789623172910396	-0.185279067901944	yes	no
RPS29	-1.78723903278032	-1.27493038525324	0.00751910553064059	yes	no
ZMAT2	-0.975247095117468	-0.416257544646069	-0.00893160565323059	yes	no
C11ORF98	-1.79799063431549	-0.481494679740359	-0.145990716599386	yes	no
PDAP1	-1.11159675283389	-0.893320528295437	-0.236664510599201	yes	no
NOP56	-2.56574606035584	-2.24911057017747	-0.0572383152738644	yes	no
RPS13	-2.04296622004265	-1.4597145324342	-0.169198785300537	yes	no
STAU1	-1.31643968384963	-0.863647753249745	0.08473710538932	yes	no
THOC5	-0.647829801975763	-0.753801220490864	-0.00528687086721949	yes	no
RRS1	-2.86689964556527	-2.32665535631573	-0.203438704713974	yes	no
ARL6IP4	-0.673946174108606	-0.33746030436906	-0.0100864414424926	yes	no
HIST1H1D	-2.48314504804063	-1.86201486635712	-0.569628791717977	yes	no
RACK1	-1.66084003417012	-1.10684407661739	0.216544221097866	yes	no
CWC25	-0.917725859962025	-1.00600891009243	-0.282746773645804	yes	no
RPS8	-2.16152929037384	-1.36292583534203	-0.00452584038575725	yes	no
PRPF19	-0.857177434721481	-0.456272117173083	0.0224715877155256	yes	no
TOE1	-1.0388257128676	-1.23705823204434	-0.181164347629911	yes	no
MFAP1	-0.814193167502907	-0.605192134898367	-0.155478475271781	yes	no
FAM133B	-0.873315851177528	-0.465664834250791	0.243823334748587	yes	no
RPL7	-2.5014034274237	-1.50370301260545	-0.0931801857913049	yes	no
GAR1	-2.49812623869613	-2.08532674886013	0.0461356885258123	yes	no
NHP2	-1.74751159257808	-1.72033630072921	0.0902121777282836	yes	no
C19ORF53	-1.69490646150587	-1.11058181788888	-0.301632221414692	yes	no
HN1L	-0.982352875349446	-0.650407577431746	0.181124228292074	yes	no
PRRC2B	-0.796870319964974	-0.153367727873441	-0.0467705328528432	yes	no
UTP4	-1.72348855343181	-1.306567665936	0.151390307903766	yes	no
FMR1	-1.21434332208674	-0.706282019688877	-0.0292656396266646	yes	no
CHTOP	-1.25720229950652	-1.11471384274723	-0.523482992799528	yes	no
RPS26	-2.27346934425235	-1.37621144358054	-0.109840950712467	yes	no
RCL1	-2.28556969477447	-1.93898405062269	0.145853556154271	yes	no
MPHOSPH10	-2.75949551137382	-2.28294617952944	-0.0304756276812092	yes	no
RPL19	-2.03902934525593	-1.32718691815275	-0.0775333660668387	yes	no
VTA1	-0.764640290056618	-0.450071302056323	-0.228745253779278	yes	no
CTDSPL2	-0.862700004054198	-1.25678633873204	-0.324223032073608	yes	no
MEAF6	-1.41253745793952	-0.896053958723648	-0.145772192107185	yes	no
BRD7	-0.753423967061199	-1.28095557416398	-0.451839444222784	yes	no
RPL22	-1.86595148214221	-1.16820641038466	0.0739473859301822	yes	no
NUPL2	-0.864473483332219	-0.359156806040691	0.0559565879244172	yes	no
CBX5	-1.64265915693647	-1.52693143199995	-0.20281900355155	yes	no
SUN1	-1.57850206949449	-1.14036086820224	0.387308332612763	yes	no
RPL7A	-2.40773725942716	-1.44155307401069	-0.051592269120157	yes	no
MAGEB2	-2.08074403158576	-1.20704277464097	0.107888162011649	yes	no
NUP133	-0.677236865994647	-0.861673929714722	0.0135406805948915	yes	no
IFRD2	-1.21810767217734	-1.05470720687687	-0.117052396247889	yes	no
SLTM	-0.602678640542904	-0.739657930041258	-0.0770498658196845	yes	no
UTP14A	-1.90910921007855	-1.70553680083124	-0.355587664132487	yes	no
WDR3	-2.20010048080649	-2.10619232961148	-0.11177550330218	yes	no
NOP16	-2.18193952017165	-1.44418384719212	-0.0107160187101271	yes	no
ZNF593	-1.98508931074624	-1.30709733719547	-0.0619858729332948	yes	no
NPC2	-0.741909072362741	-0.241907214944163	-0.0950369992207496	yes	no
ALYREF	-1.48752894323243	-1.04259288466263	0.105079115809096	yes	no
GID8	-0.784177934586272	-0.163104494450752	0.0379838548489051	yes	no
RPS17	-1.92943161274237	-1.31938469845305	0.131123594202844	yes	no
UTP18	-2.52587664330364	-2.36488818380383	0.0610841069190705	yes	no
RPL37A	-2.23996136320885	-1.55828607631356	0.226914892306071	yes	no
RPL32	-2.55678202216617	-1.56972413233297	-0.119981782641371	yes	no
SRRM1	-0.879381413282354	-0.975030525538496	-0.013766192251157	yes	no
CMAS	-0.933878635773509	-0.712662144940031	0.108136139521498	yes	no
RPL10	-2.2464313006366	-1.29117212945664	0.221025084154422	yes	no
RPL27A	-2.42654940503601	-1.36808100628958	0.267552620683147	yes	no
RPL36	-1.97067668560704	-1.30538320462854	-0.269285951697126	yes	no
TBL3	-1.79886387145207	-1.60392755243326	-0.0203957760069212	yes	no
FAM98A	-0.944832696355672	-0.998633028678119	-0.127885260758831	yes	no
AURKB	-1.1853108727836	-1.18768400669695	-0.113624957393239	yes	no
DIMT1	-1.42361480385273	-1.32046148728492	0.0145774249790232	yes	no
PRKRA	-0.634092418453266	-0.454374303090727	0.00827269771960358	yes	no
WDR36	-2.45660384022464	-2.08174017856519	-0.0180859966109065	yes	no
RPL17	-2.70099754684445	-1.5764428447325	-0.0718626063506699	yes	no
RPS5	-2.35124066626224	-1.55237598305217	-0.00232281771853533	yes	no
BAG3	-1.03529510152256	-0.473654301425287	-0.0197634529495362	yes	no
NIFK	-2.37566316545136	-2.25210479381091	-0.0308877765136305	yes	no
NFX1	-1.08929777466224	-0.638624299604043	-0.0768521861594664	yes	no
SNW1	-0.900877354878157	-0.671455170193425	-0.0802751244947335	yes	no
PEF1	-0.672974359248641	-0.530543996400555	-0.0356568047836136	yes	no
RPL35	-2.58602470719896	-1.46860436192731	0.250090378594582	yes	no
RPL18	-2.93360898602046	-1.66741364054954	0.218252527655386	yes	no
NMNAT1	-2.31968254239626	-1.4691753784851	-0.177524708629235	yes	no
POLR3F	-0.62855162007202	-0.576419821528595	0.124999085566878	yes	no
CD3EAP	-1.1047378419777	-1.04604478078614	-0.414113596990518	yes	no
RPS10	-1.84866885199502	-1.1958067354222	-0.155735904994323	yes	no
H2AFY	-2.05121824219427	-1.44796410969018	0.012694107564029	yes	no
RPL18A	-2.40975372899725	-1.25715158224042	0.191911835839051	yes	no
RPL3	-2.39660073489087	-1.4086843231607	0.063696056790758	yes	no
RPS15A	-2.02736385412475	-1.28820743380708	0.165514919541482	yes	no
ZNF622	-1.01485264881218	-0.700984553807054	0.126474641248164	yes	no
TRIP4	-0.771637692338314	-0.465111054286499	-0.0210228321525954	yes	no
EXOSC1	-1.01436577087981	-0.41910502179833	-0.093628625279986	yes	no
NSMCE3	-0.981527803036456	-0.736704833737722	-0.268315243007546	yes	no
WDR74	-0.935491555036794	-0.868592168480123	-0.0427106313195125	yes	no
RPL29	-3.25586315858645	-1.59608002013811	-0.0636050132168573	yes	no
H1FX	-1.88380145389211	-1.68137186809422	-0.112408905037007	yes	no
IGBP1	-0.713075361370202	-0.202916239181423	-0.17209267799285	yes	no
HDGFRP2	-0.899597276412536	-0.539490386075244	0.0907699074043377	yes	no
CBX1	-0.78480289092334	-0.510361758796623	0.0599124631260379	yes	no
CBX3	-0.638496886117484	-0.538367410082368	-0.118866444764528	yes	no
C14ORF166	-0.882839214001271	-0.76222531652873	-0.324731291723301	yes	no
MARK3	-0.718108142553102	-0.54850745139827	-0.0896271201260747	yes	no
RPS9	-1.96102901199188	-1.39652456852751	0.0280955716699332	yes	no
NAT10	-2.69322630988759	-2.22778915544552	0.0376789820160661	yes	no
RPL5	-2.15682861029427	-1.21655155358767	0.166023002211594	yes	no
EIF3F	-0.880280094872912	-0.79256677301059	-0.0556197899819825	yes	no
RSL1D1	-3.05502559654453	-2.29339209120984	0.082713801068967	yes	no
IFRD1	-0.900293710136045	-0.687066871878915	0.137807025023749	yes	no
NDUFA2	-0.758033419617007	-0.692942160359533	-0.159354819737175	yes	no
DHX30	-0.913675143477857	-0.887434257492607	0.0860307321604661	yes	no
NOSTRIN	-1.51455757288386	-0.851376786337839	0.0689550943025407	yes	no
MAK16	-2.335274035194	-1.55791404084536	-0.0292763782161566	yes	no
DDX49	-1.0780746292389	-0.678745145556079	-0.096913610637504	yes	no
MDC1	-1.17484523749989	-1.22210287920122	-0.186036230191131	yes	no
PELP1	-1.7886096250998	-1.30939679989094	0.0646687805486409	yes	no
RPS24	-2.0403892230196	-1.30011591835813	-0.0689364041847969	yes	no
RPS23	-1.7412432179766	-1.16151305563623	0.0506799743841738	yes	no
DKC1	-1.73732024715772	-1.61179256359346	0.00279614378385863	yes	no
RPS21	-1.9637057172033	-1.4658183885188	-0.0481073721713581	yes	no
RPL8	-2.41623135053998	-1.49615976761335	0.11995834475234	yes	no
NUP98	-0.631163504356234	-0.868571908165669	-0.084031844934035	yes	no
POLDIP3	-0.955100380498769	-1.01558157138294	-0.13856465894634	yes	no
RPS3A	-1.74850334604324	-1.21145576331591	0.262760124282356	yes	no
NPM1	-2.47292404103165	-1.90172817509138	-0.128978995825982	yes	no
NUP35	-0.982354212291249	-0.817529369561895	-0.0219910997116731	yes	no
RPL31	-2.91324589908272	-1.69639184796166	-0.0860942005516881	yes	no
RPL11	-2.4512573008625	-1.28415941616014	0.194915493623066	yes	no
RPS3	-1.90951798660931	-1.17565192064728	0.0733934725878479	yes	no
THOC6	-0.679653621001047	-0.719388773557701	-0.0444998212086006	yes	no
MIF4GD	-0.64613842713229	-0.189641922345682	0.0233413904702604	yes	no
RPL4	-2.42971693381386	-1.47837781193699	0.273016796609815	yes	no
H2AFX	-2.44377505433697	-1.85478370989501	-0.578765015757443	yes	no
LARP4B	-0.936096867348744	-0.564670916972534	-0.0179478074542313	yes	no
BMS1	-2.69162915764176	-2.03609751517725	0.121614158701239	yes	no
UBXN1	-0.635830143972903	-0.534015810133794	-0.242204325132073	yes	no
ATAD3B	-0.802493248115636	-0.606096390746462	-0.0659682529512297	yes	no
FXR2	-0.793286767369573	-0.616348427248224	-0.0686555684437244	yes	no
DNAJC21	-0.95687288244796	-0.711202242747014	0.102282486960261	yes	no
PAK1IP1	-2.02875277773134	-1.27340811744399	-0.2049082495489	yes	no
RPL26	-2.70926286489596	-1.48133590648844	-0.0839303315353063	yes	no
RPL15	-2.41456898417255	-1.43944848621453	0.0856570626780035	yes	no
RPS6	-1.95851591771586	-1.35759253909852	-0.0402341931786088	yes	no
CCDC86	-1.87830831103997	-1.28978980831722	-0.238259469029402	yes	no
SCAF11	-1.05597444848461	-0.794072788535193	-0.0289390069245743	yes	no
TEX10	-1.7303527901972	-1.57493358532087	0.0466529831061157	yes	no
CGGBP1	-0.683453326779699	-0.364136876969622	-0.00379429315458027	yes	no
TRAF4	-0.890577895656086	-0.789151318789319	0.118659655123558	yes	no
RPL23A	-3.00839765241974	-1.8390147393744	-0.170246999743558	yes	no
LARP4	-1.10998328715257	-0.810978548853908	-0.0451593239198196	yes	no
RPL24	-2.55812079846592	-1.47493235516693	0.0335907322455492	yes	no
RBM8A	-0.603969795014311	-0.729357870075117	-0.0198320183983684	yes	no
WDR12	-0.746398976514423	-0.680532604720489	-0.00576673863154963	yes	no
DDX47	-2.03827332742172	-1.74819892049033	-0.216925350719085	yes	no
KIAA0101	-0.856509460556066	-0.918525317801926	0.0384749390816973	yes	no
USP10	-0.724393219518933	-0.32378162107548	0.0390252332223399	yes	no
RPS2	-1.57662699427449	-1.04468834596563	0.139230824853202	yes	no
AHCTF1	-1.81625925760885	-1.5791682904106	-0.0688445128419555	yes	no
MRPL46	-1.19512523342186	-0.328526467822229	-0.199753877443931	yes	no
WDR18	-1.27269269144761	-1.05221481731631	-0.0263862262790471	yes	no
UTP3	-2.13208456659388	-2.01186201159579	-0.0800836425193865	yes	no
TDRD3	-0.963401656377116	-0.776587053404508	-0.0589927131324899	yes	no
RPS28	-2.12706929128807	-1.42527594234322	0.0147717531000942	yes	no
RPL13	-2.31110328465505	-1.29463649008611	0.180987944870314	yes	no
EEF1E1	-0.711972686004174	-0.580742528240926	-0.252993390967195	yes	no
PRDM2	-0.650675403951252	-0.29628619745937	-0.0659693835432343	yes	no
AKAP17A	-0.606802028216521	-1.73539187425691	NA	yes	no
CDC2L1|CDK11B	-0.87136821593015	-2.57192658122473	NA	yes	no
LLPH	-2.06849838204566	-1.16699607249717	NA	yes	no
ARHGAP11A	-0.925200159946808	-1.57470313557758	NA	yes	no
GLTSCR2	-2.52558355218351	-1.80401270658986	NA	yes	no
CBX2	-1.57283004231758	-2.42755444832837	NA	yes	no
NKTR	-1.29937315462783	-1.79758401838891	NA	yes	no
DDX24	-1.65485599322362	-2.22069184010916	NA	yes	no
DHX57	-0.948020077677744	-0.621528013725928	NA	yes	no
NUFIP1	-0.644475015257075	-1.08778545633721	NA	yes	no
RPS15	-2.19133378586684	-1.29678229686217	NA	yes	no
IBTK	-0.661079741238083	-0.0332050394634821	NA	yes	no
ZFX|ZFY	-0.623394877087448	-0.90938405484501	NA	yes	no
RPF1	-2.67094146166813	-2.16826430373093	NA	yes	no
CCDC137	-2.18454653971423	-1.54001838426348	NA	yes	no
ZCCHC9	-1.92838692014032	-1.11567605697701	NA	yes	no
CENPB	-1.1130203562753	-1.63125777914717	NA	yes	no
ZNF512B	-2.03655150193697	-1.4845917742675	NA	yes	no
BRIX1	-2.21099172647366	-1.80190853454451	NA	yes	no
RBMX2	-1.0980174772598	-1.55877685116511	NA	yes	no
CAAP1	-0.796612638594511	-1.62698258880564	NA	yes	no
RPL37	-2.80211808550078	-1.5842599678184	NA	yes	no
ATAD2B	-2.37363830236911	-2.10772440650524	NA	yes	no
CCNL2	-0.665340766236498	-1.01747392288248	NA	yes	no
ZCCHC17	-1.32527253078991	-1.94114674260958	NA	yes	no
LACTB	-1.31935659694605	-0.168348830294438	NA	yes	no
RRP7A	-2.13182838868745	-1.77029924894683	NA	yes	no
GLYR1	-1.51633848911818	-1.17416966123812	NA	yes	no
CENPC	-1.93645995494488	-1.62241760167833	NA	yes	no
TRIM27	-0.604893317949343	-1.19761154293663	NA	yes	no
EBNA1BP2	-2.36737621973072	-2.03060034470837	NA	yes	no
REXO4	-1.95336323167364	-2.70352597654536	NA	yes	no
ATAD2	-2.52322173970284	-2.03868593340447	NA	yes	no
CBX4	-0.600919175990449	-1.19757621720394	NA	yes	no
PARP2	-0.817449780243055	-1.12998873906877	NA	yes	no
WDR46	-1.43422024425324	-1.0511926645233	NA	yes	no
FYTTD1	-0.797798273524377	-1.10161839607176	NA	yes	no
ORC6	-0.792518906365245	-1.54996902056118	NA	yes	no
MTF2	-1.21920095555378	-1.56366541180336	NA	yes	no
SURF6	-1.59601823093143	-1.28521052443737	NA	yes	no
RSL24D1	-1.85347124911891	-0.91969146416875	NA	yes	no
PINX1	-1.7228962430468	-1.25195852540346	NA	yes	no
NKAP	-0.79945103980386	-1.27503721516204	NA	yes	no
TCF20	-0.8794195948903	-1.44373398686444	NA	yes	no
SUPT7L	-0.707465902608185	-1.20616410833301	NA	yes	no
MPHOSPH6	-1.40394647854377	-0.801269345945197	NA	yes	no
SPATS2	-1.0421692030999	-0.701717589544651	NA	yes	no
C12ORF57	-1.18271858446972	-0.776634910007071	NA	yes	no
ZNF146	-0.774049296590455	-1.09401848891672	NA	yes	no
KRI1	-2.68101499975613	-2.47839306196634	NA	yes	no
PHIP	-2.15194445559242	-1.76440627598149	NA	yes	no
AATF	-2.49880502128948	-2.14463930700248	NA	yes	no
KNOP1	-1.77607958372828	-1.58791314617037	NA	yes	no
NOL10	-2.50167136288854	-2.1992934710453	NA	yes	no
RPL26L1	-2.3027405157341	-1.54540644193651	NA	yes	no
ZNF22	-1.34187986882767	-0.908966888575932	NA	yes	no
DDX52	-2.47567457529959	-2.17470874593848	NA	yes	no
PUM3	-2.29041897714865	-2.53870551783403	NA	yes	no
NO66	-0.996264823581695	-0.495379383789063	NA	yes	no
NGDN	-1.80879856635101	-1.74187017233962	NA	yes	no
HIST1H2BA	-2.3127968269823	-1.71210494625556	NA	yes	no
CCNL1	-0.747891403425587	-1.11974484832562	NA	yes	no
HABP2	-0.984059364939576	-0.702794605345137	NA	yes	no
RNASET2	-1.4602858233831	-0.887838017606246	NA	yes	no
SREK1IP1	-0.934406116014649	-0.493926347242077	NA	yes	no
RPS19BP1	-1.82851306491544	-1.4447932597603	NA	yes	no
SPATS2L	-1.57033277967083	-1.19392554309293	NA	yes	no
C9ORF114	-1.78153884666425	-1.57045273714653	NA	yes	no
MAU2	-0.913116009157744	-1.14346885165452	NA	yes	no
USP36	-2.21699201392844	-1.99103033117506	NA	yes	no
INCENP	-2.22238752030242	-1.91233986341894	NA	yes	no
HMGN3	-1.60383379242593	-0.98703204114826	NA	yes	no
ZNF512	-1.93380966223782	-1.77433535630445	NA	yes	no
CENPV	-2.56299427890625	-2.02490812666491	NA	yes	no
LSM5	-0.913479391029437	-0.715294365806211	NA	yes	no
GNL2	-2.13672095661812	-2.29398585014924	NA	yes	no
NIP7	-2.40787683346976	-1.96029474438857	NA	yes	no
KRR1	-2.62093583090618	-2.43436626760601	NA	yes	no
MPHOSPH8	-0.889505706558385	-0.912276500557882	NA	yes	no
CCDC18	-1.06708352288587	-0.667803891694856	NA	yes	no
CHD2	-1.86678301304044	-2.07894920163003	NA	yes	no
RRP36	-2.17787190120558	-1.63180817187572	NA	yes	no
CCDC102A	-1.44792616718979	-1.75683365240904	NA	yes	no
CIR1	-1.18183266477633	-0.842567191166004	NA	yes	no
RPS27A	-1.74512490058903	-1.18552113059977	NA	yes	no
DDX27	-2.28157949875432	-2.20458298993198	NA	yes	no
ZNF280C	-1.80821950427174	-1.60078499713697	NA	yes	no
ATAD5	-2.17683053171029	-1.55861259154189	NA	yes	no
ATRX	-1.79003360952365	-1.99852511411021	NA	yes	no
RNMTL1|MRM3	-0.72407557411001	-0.866508048475523	NA	yes	no
CCDC59	-1.67873259601074	-1.49043736767708	NA	yes	no
DHX33	-1.43003206420239	-1.31096763654445	NA	yes	no
BIRC5	-2.35578032461739	-1.71160118038399	NA	yes	no
CENPU	-0.967900484556029	-1.17231374929422	NA	yes	no
CNPY3	-0.780059700895266	-0.03801021419768	NA	yes	no
RPF2	-2.25460285983053	-2.14701180388628	NA	yes	no
IMP3	-3.04608539922568	-2.91787928082353	NA	yes	no
HP1BP3	-1.85567284420149	-1.69510624113476	NA	yes	no
TAF8	-0.731185865265832	-0.809284042835426	NA	yes	no
C7ORF50	-1.26061636841879	-0.964203184769667	NA	yes	no
DDX54	-2.3100193044435	-2.20842857579049	NA	yes	no
CKAP2L	-0.863644177309457	-0.627974924508691	NA	yes	no
JADE1	-1.18146414966779	-1.51152137535147	NA	yes	no
CCDC71L	-1.81943782666433	-1.45481368622093	NA	yes	no
PDCD7	-0.805301992101087	-1.03602815750178	NA	yes	no
UTP23	-2.08339025657839	-1.70885912823869	NA	yes	no
SUV39H1	-1.90703423004509	-1.77619992233847	NA	yes	no
SPTY2D1	-1.70858186107566	-1.56514341626883	NA	yes	no
ANKRD11	-0.812580815584162	-0.927351979067775	NA	yes	no
WDR76	-1.61900492837305	-1.68239898629375	NA	yes	no
ORC1	-1.31950769445502	-1.01476972534295	NA	yes	no
MLLT10	-0.78451472115527	-0.682463586363533	NA	yes	no
SSX1	-1.75726277018821	-1.86243168366227	NA	yes	no
KDM5A	-1.19778451493655	-1.09972970813535	NA	yes	no
HMGN4	-2.89270435398021	-2.34771115091877	NA	yes	no
CEP135	-0.6369295922553	-0.370134195887132	NA	yes	no
TRIM41	-0.991182698950579	-1.19177683437897	NA	yes	no
FTSJ3	-2.46225019324471	-2.58544899254447	NA	yes	no
ISG20L2	-2.54030741724097	-2.32945800872388	NA	yes	no
PWP2	-1.78120244209993	-1.41629880686147	NA	yes	no
C18ORF21	-1.21308684226019	-0.951880129120294	NA	yes	no
ING5	-1.64666877349075	-1.48829844997248	NA	yes	no
RPL7L1	-2.40884372186604	-2.27415477259623	NA	yes	no
NOC3L	-2.63258773371938	-2.46932305869676	NA	yes	no
WWP1	-0.63788498609604	-0.436126257601656	NA	yes	no
TTF1	-1.45157044100961	-1.5574679641013	NA	yes	no
UTP11	-2.957060540265	-2.78571296614672	NA	yes	no
NSA2	-2.49397638052604	-2.54219772116178	NA	yes	no
PAPD5	-1.13991764654956	-1.08869215944074	NA	yes	no
C11ORF57	-0.913671218595944	-1.18864101236134	NA	yes	no
BRPF3	-0.96453595469119	-1.14907062239389	NA	yes	no
NEPRO	-1.47783185377311	-1.52516649663371	NA	yes	no
H2AFZ|H2AFV	-2.62003790983964	-2.14226610245736	NA	yes	no
NVL	-1.79485286155915	-1.75263962910496	NA	yes	no
RAI1	-0.630802399034841	-0.757297351956225	NA	yes	no
DDX10	-2.21279411653861	-2.24939934307821	NA	yes	no
RBM34	-2.64352040309735	-2.52425505981878	NA	yes	no
DDX31	-2.03172925390619	-1.98705485545811	NA	yes	no
BRPF1	-1.66497647542411	-1.6990363291313	NA	yes	no
RRP8	-1.87769614580532	-1.89146013549622	NA	yes	no
KAT7	-1.94525780022279	-1.99911531143841	NA	yes	no
NOP10	-1.67577555217924	-1.5974710246925	NA	yes	no
ZDHHC20	-0.905871086341304	-0.801875860087445	NA	yes	no
CENPI	-1.47002236448072	-1.41043097831975	NA	yes	no
ZNF800	-2.10995147679108	-2.0328323673252	NA	yes	no
WHSC1	-1.30430765769144	-1.339800493908	NA	yes	no
CENPQ	-1.69707975109556	-1.45333188317516	NA	yes	no
SENP3	-1.65182964424769	-1.57091399622617	NA	yes	no
CETN2	-0.75429576393126	-0.470732065715914	NA	yes	no
CDCA8	-2.25709335356845	-2.11886031775107	NA	yes	no
DDX55	-0.708937900685093	-1.23369933604913	NA	yes	no
ZCCHC7	-1.58694621012297	-1.54621987660212	NA	yes	no
GLRX	-0.677522971308418	-1.38355374829001	NA	yes	no
CHD1	-2.12694720085384	-2.07551000531173	NA	yes	no
LRIF1	-1.77607246615418	-1.73179533319319	NA	yes	no
C14ORF142	-1.26899802426141	-1.33871611137111	NA	yes	no
KDM1A	0.118583381753252	-0.777017008113652	-0.532754827873508	no	no
NSUN2	0.183182643624506	-0.592346019896215	-0.574939163178708	no	no
POLR1C	0.0793637673450627	-0.374966497090059	-0.448652012413625	no	no
POLE2	0.207169118228122	-0.769345037565185	-0.567148554765457	no	no
CASC5	0.0880631812027349	-0.961695747543112	-0.580813963408537	no	no
U2AF1L5|U2AF1	-0.00370619269492453	-0.507255037540601	-0.472394308733169	no	no
SND1	-0.28100394742605	-0.957053888401947	-0.544592188332327	no	no
SRSF10	-0.489167733527764	-1.10102399317505	-0.481817181663384	no	no
DIS3	0.130720586938223	-0.564393129929208	-0.510185505148222	no	no
PRIM1	0.261897992798711	-0.597281486976229	-0.33215282362278	no	no
POLD1	0.25343919038589	-0.565089831728344	-0.392011865913872	no	no
KIF2C	-0.0977275195316986	-0.464533079890597	-0.29893907124455	no	no
HNRNPF	0.255128267493819	-0.529031312983953	-0.409870056846419	no	no
TTK	0.0469786133481408	-0.670727176307565	-0.400753394974498	no	no
NCAPD3	0.0975975714186838	-0.548369755141067	-0.546453967463895	no	no
STAT1	0.212569367204361	-0.619723024017897	-0.303477758642292	no	no
GPKOW	-0.0201052810600722	-0.385480831992806	-0.397864565335073	no	no
YY1	-0.0280614137422047	-0.816816168542903	-0.558035987065621	no	no
DNAAF5	0.184153997391402	-0.54178556384621	-0.337575011548332	no	no
PTPN2	0.130339897262001	-0.335742466327692	-0.321787516010779	no	no
USP7	0.0768392741866187	-0.460662129031687	-0.322910787481159	no	no
RPA1	0.22247633770747	-0.219174601669963	-0.295866364241804	no	no
SF3A3	-0.0999152848996559	-0.637918616509026	-0.38409554080152	no	no
CDK5RAP1	0.0949979136287386	-0.343269558493041	-0.349734474334408	no	no
XRN2	-0.3999584698431	-0.749633697934121	-0.44116534790355	no	no
RTN4IP1	0.140882561120025	-0.175174582600732	-0.553109376115991	no	no
C9ORF64	0.302434029662904	-0.166847129581945	-0.259604164762959	no	no
RBM26	0.134862809298115	-0.393796458228088	-0.424998290102526	no	no
FKBP5	0.324260552407481	-0.391994394791546	-0.366079310474106	no	no
FAM50A	-0.0365274534715145	-0.396122664129922	-0.523883075793189	no	no
SYMPK	0.000964459078531971	-0.765719200587634	-0.549808452284665	no	no
GTF2B	0.0608767373597869	-0.47346755011482	-0.298770421334236	no	no
MAGED2	0.286634631542397	-0.578808046717247	-0.348219673208372	no	no
ADAR	-0.140722730410353	-0.712516462999289	-0.449227757121108	no	no
ACTL6A	0.0544198888880648	-0.422716404132217	-0.294012704201137	no	no
HNRNPH1	0.149312472660267	-0.485929803735459	-0.432292082257639	no	no
ELAVL1	0.217618779691972	-0.0883844169962233	-0.283946629535298	no	no
TCERG1	-0.105868709217018	-0.66665984702177	-0.518783132742471	no	no
STXBP2	0.323741974615483	-0.189810856269408	-0.324719288330926	no	no
GABPA	0.261270413115066	-0.49905167861919	-0.379115854714766	no	no
MTA2	0.118312365350924	-0.671001330104756	-0.454264112289039	no	no
MYD88	0.0855800255403025	-0.388047294141473	-0.412048683257844	no	no
TYMS	0.270999522994278	-0.458272762519737	-0.337665169521401	no	no
DDX3X	-0.345074622743791	-0.899618386546151	-0.38749024468601	no	no
TRIM28	0.255483798056733	-0.364419917465063	-0.432098442240828	no	no
LIG1	0.288917979634014	-0.541843672071702	-0.535644183094539	no	no
CDC34	-0.177622311628731	-0.608741341801792	-0.383187767359501	no	no
POLR3A	0.138862682174244	-0.501142496168716	-0.321743800193594	no	no
SLC29A1	0.338108125870887	0.657357771812873	0.326066012741416	no	no
MRPL1	0.12773839587207	-0.387926942845901	-0.541663698032991	no	no
CTNND1	0.0720811471363173	-0.562351771518525	-0.401948873011509	no	no
MAPRE2	-0.0311362037489317	-0.743090429345255	-0.501455044957978	no	no
ORC2	-0.169856250056359	-0.687280277099014	-0.482054569802486	no	no
IGF2R	0.27066939115963	0.62564430710535	0.252360268587817	no	no
ANK1	0.168000556567399	-0.408668602051652	-0.237209065296994	no	no
LASP1	0.152957011824641	0.571577920441497	0.200770104424286	no	no
PPP4R3B	0.0341478742826816	-0.663052459119126	-0.530469275398132	no	no
LEMD3	-0.112465676254647	-0.370645393710259	-0.415002944146676	no	no
ERP29	-0.0426996765498441	0.388318725417893	0.217200698026345	no	no
PKP3	-0.154286229235232	-0.68790755153973	-0.251453931502944	no	no
TSFM	0.187123043604251	-0.554098653963905	-0.539666783788308	no	no
TTLL12	0.254216355789081	-0.844756559488243	-0.470079640134416	no	no
CPSF1	-0.11316884252879	-0.561209916440519	-0.345656089233444	no	no
GOT2	0.318419798593251	0.771714945739374	0.275766881167609	no	no
FIP1L1	-0.0186781775446782	-0.529959848779825	-0.500948928613557	no	no
HDLBP	-0.106358300105331	-0.515530735088656	-0.21824447072763	no	no
P4HB	0.207764145137918	0.639824083724667	0.240981174354476	no	no
FASTKD1	0.0723274777498549	-0.389150919168858	-0.360367803783809	no	no
DEK	-0.340420262894262	-0.535003221812311	-0.452204660614886	no	no
CSDE1	0.190959445230788	-0.245094403292931	-0.273922235549826	no	no
NDC80	0.22154907362349	-0.370697632946822	-0.283318916869536	no	no
SERPINH1	0.298816613434807	0.477053059885252	0.248088034640076	no	no
ILKAP	0.119280470080349	-0.421224894550257	-0.419319833805165	no	no
GTF3C5	0.1294547023556	-0.826173969255497	-0.566980616163929	no	no
ATP6V0A1	-0.023652052330728	0.400764187062883	0.2675517647675	no	no
XRCC6	0.29820465548622	-0.514163672391511	-0.584437403309469	no	no
CDK6	0.301065025192858	-0.474153674451695	-0.381206143175469	no	no
TBRG4	0.204764104620046	-0.408743086517616	-0.535201719251206	no	no
RALY	-0.132586640245217	-0.728962164325907	-0.527240353986952	no	no
CPT2	0.205606447646702	-0.0262707145517703	-0.415138711471237	no	no
PHB2	0.0890880150785211	0.519581975637099	0.252642366852522	no	no
ATP5H	-0.0467025837349127	0.317352904329447	0.0176038019462931	no	no
NBN	-0.107655322432578	-0.31715436553063	-0.360679652218516	no	no
CPSF2	-0.122748945165156	-0.650098976153789	-0.482264988928917	no	no
CELF1	0.017698202309892	-0.487970443745039	-0.500987046444238	no	no
TFRC	0.343510246949222	0.582621705938072	0.303232139625867	no	no
GTF2H2|GTF2H2C	-0.403216782816338	-0.801279668933062	-0.414394177425364	no	no
PRIM2	0.257821544931731	-0.496418757468702	-0.292611400229408	no	no
BTK	0.225882678618221	-0.431891118823171	-0.229385953915589	no	no
MORC3	0.0407195375720772	-0.625932600185931	-0.558315356017431	no	no
YARS2	0.381145495033921	-0.565894693079421	-0.385485169736835	no	no
NACC1	0.161941201720063	-0.376209446811107	-0.347105285195159	no	no
RAD17	0.0993461594730706	-0.697803403090525	-0.562686581238043	no	no
ACSM3	0.121880994356073	-0.317851188626437	-0.49112269914881	no	no
EIF2AK2	0.108127411849039	-0.499061198383007	-0.17397589551933	no	no
PDIA3	0.337186206703612	0.528798684631723	0.165833637669825	no	no
GIGYF1	-0.0802722570233742	-0.653232677793014	-0.370852364307879	no	no
PDIA6	0.281826755880198	0.693233414395774	0.234890456125466	no	no
GANAB	0.27788036965948	0.468261421157059	0.23234653304204	no	no
GCN1	0.178848700934294	-0.445782742154737	-0.32372154622	no	no
WDR33	-0.227746635111679	-0.649134101143034	-0.350132477122618	no	no
DDX39A	-0.0279595572926433	-0.579597507728603	-0.306566580411567	no	no
RNASEH2B	0.14271575634701	-0.411460584505068	-0.313989297889883	no	no
HYOU1	0.27259765003611	0.517388055780375	0.175901107346077	no	no
POLR3B	0.105740855143186	-0.530253400565584	-0.431598986459705	no	no
SNX17	0.115712989180126	-0.232186837012268	-0.1973161501992	no	no
NUF2	0.280880417306878	-0.555926213137632	-0.345447864347833	no	no
AIFM1	0.251757645835114	0.574109682028199	0.216281471932926	no	no
NCAPG2	-0.0255198134257129	-0.562132427249565	-0.37870935861185	no	no
MTERF3	0.182598461408561	-0.257328868472675	-0.391958971591055	no	no
TRMT2A	-0.0377864336864497	-0.618256634102722	-0.261877946427831	no	no
CANX	0.328996362100538	0.587397261475702	0.28322901074162	no	no
NR3C1	0.0848452039159027	-0.468211127749219	-0.460578899434011	no	no
PDS5B	-0.0524382898107664	-0.53784604939574	-0.278413242906258	no	no
MTIF2	0.112552329654532	-0.618379318954726	-0.489232695010355	no	no
SLC3A2	0.279041891624464	0.595575736877372	0.180183503240718	no	no
CMIP	0.133990260019939	-0.430475252274963	-0.386846502992455	no	no
HDAC1	0.178543628237757	-0.761247011346253	-0.537869331867449	no	no
GPATCH8	-0.30512065658217	-1.15016389594787	-0.413537379937273	no	no
GRB10	0.0930469704858007	-0.795041030398503	-0.409731653675716	no	no
SLC25A24	0.178548189278232	0.602527756387788	0.186607941582777	no	no
TOMM40	0.243284426647758	0.654284498457119	0.266153790087249	no	no
SLC1A5	0.255071630632177	0.685854077963253	0.238584563758731	no	no
TP53BP1	0.153669387371492	-0.387355953416106	-0.495946462401426	no	no
MSH2	0.179493944802517	-0.270820133022458	-0.302670432654252	no	no
USP34	0.116912923933152	-0.422123629025815	-0.375512755065203	no	no
HADHA	0.240204382732707	-0.442783818813623	-0.340075739615489	no	no
RBM10	-0.588691085300238	-0.894934655583239	-0.42183090198224	no	no
PARP12	0.0394793557839804	-0.858780543479163	-0.485373909093411	no	no
SLC9A3R1	-0.105459767165956	0.335249235534592	0.157562846960857	no	no
PBK	0.261370619098858	-0.462615188485951	-0.399476693955066	no	no
MMS19	0.165743436035496	-0.110069515028818	-0.171316250765905	no	no
KIAA1429	-0.570932604671849	-0.950151284201405	-0.448419073986617	no	no
SAP30	-0.0101736235770213	-0.812017741809543	-0.568378944816916	no	no
STOML2	-0.0651222287251839	0.472221267639191	0.173742890782116	no	no
DNAJB11	0.285058876996905	0.542327039984578	0.189130501603637	no	no
MRPS31	0.0565485431943811	-0.0852946478064216	-0.488604409266594	no	no
CDC2|CDK1	0.218136661583452	-0.225089454419158	-0.156268073913672	no	no
FAM118B	0.237389238686807	-0.294616095986626	-0.309007768192675	no	no
MLLT1	-0.397194991128709	-0.728073510394385	-0.174179801601277	no	no
HSP90B1	0.296015045750855	0.614230987310697	0.24122494245361	no	no
AKAP8	-0.0494142856470289	-0.684384689148735	-0.413029807396299	no	no
SNX15	-0.265805852132523	-0.4926394795534	-0.521788753952422	no	no
PPIL4	0.238985179494964	-0.34711406839362	-0.256531989712127	no	no
CPSF6	0.179623926293552	0.502412350829984	0.184292862166739	no	no
LMAN1	0.282318630795719	0.452287052844826	0.243990278364414	no	no
RPS6KB2	0.126331644426344	-0.720328241546685	-0.328562016568267	no	no
CDKN2AIP	0.0993422260125188	-0.257857453460565	-0.117646347576382	no	no
UBLCP1	0.141854559552979	-0.00194818640645563	-0.190861566977091	no	no
RBM12	0.220739154684556	-0.258385185983119	-0.28610234577442	no	no
VDAC2	0.180558825887407	0.576244805873735	0.332296459480257	no	no
PREP	0.300099732233321	-0.146146717782379	-0.143986101734359	no	no
ZC3HAV1	-0.0931157114907394	-0.66338146543205	-0.255639427642875	no	no
ECI1	0.0721727931006962	0.508460098788838	0.169376807516318	no	no
CCAR2	0.112714308885268	-0.396861435222	-0.461461134806288	no	no
ATP5A1	0.314564230631999	0.692071913213109	0.230065591247215	no	no
CCT6A	0.413691867060855	0.626838178080747	0.226575799289163	no	no
SRRT	-0.159936260915014	-0.760109342458578	-0.393014039883742	no	no
SLC25A6	0.123474949279156	0.343851519438022	0.184937392166963	no	no
MCMBP	0.225423355354559	-0.243912596800505	-0.356193019909749	no	no
DROSHA	-0.104807470653878	-0.475881878847773	-0.295047058279318	no	no
PCID2	-0.464564999743992	-1.13934037477347	-0.320407787575103	no	no
UBA1	0.224979580213518	-0.148594345115001	-0.259793882775507	no	no
RPN1	0.23672693648563	0.410998060709154	0.228924271007864	no	no
GPI	0.320878877230898	0.440570846511171	0.235070957449835	no	no
LRRC40	0.293355788218063	-0.107101687530889	-0.256081163637745	no	no
TBL1XR1	0.164608091990343	-0.260790432068853	-0.143670791689081	no	no
EIF3I	-0.309952557560962	-0.585362833774993	-0.0869576211097859	no	no
CCT7	0.263596883983555	0.548071428781546	0.234723548772712	no	no
TSR1	-0.194158743324066	-0.862179920724762	-0.278859327101735	no	no
GTPBP10	-0.0494313645501454	-0.299603667250065	-0.455647865557797	no	no
CCT5	0.327169201262951	0.616244163465047	0.230041616469381	no	no
ZC3H15	0.176064642499286	0.523827901957296	0.169863302342842	no	no
OLA1	0.205411338703291	0.496183475360725	0.240324909181892	no	no
GDI2	0.310043252563873	0.509617230995096	0.231123912997679	no	no
CALR	0.24310888851331	0.575329815495285	0.246938614319348	no	no
AGFG1	0.100577042020479	0.112481068797303	0.294790639575785	no	no
ATP5J2	0.0862258171841352	-0.522904478390405	-0.411421936638919	no	no
CLSPN	-0.174791647496883	-0.595711261726081	-0.44436416383445	no	no
AK2	-0.518755387231458	-0.0231222194913165	0.0194157010870097	no	no
VCP	0.279885118074523	0.534829108225244	0.207941432539386	no	no
FUBP3	0.102918118954322	-0.317489143523834	-0.262525178264972	no	no
CLCC1	0.177996289090581	0.5478219251966	0.270519128309772	no	no
COPS2	0.283261705041571	0.420789377431186	0.223395936334566	no	no
IGF2BP2	0.128563499181125	-0.532422391582123	-0.249276619712607	no	no
GTF3C4	0.0860921307717682	-0.650960089177137	-0.283791972833574	no	no
TMX1	0.334457049545912	0.681945847707277	0.244280829581129	no	no
VCL	0.228362236562609	0.610409788190192	0.138250462993501	no	no
EHMT2	-0.169493364966183	-0.742328175157016	-0.431812385910732	no	no
PDIA4	0.246401235526091	0.493357741251118	0.182133406328061	no	no
SUPT5H	-0.135104444123215	-0.455598927134232	-0.164714248408202	no	no
DLST	0.300791407028803	0.663016199902841	0.186601677446511	no	no
APOBR	0.0437703487811926	0.523355364495306	0.15241389845499	no	no
C11ORF58|SMAP	0.0208957751459016	0.209618547940088	0.129103462371831	no	no
ACTN1	0.245030429067824	0.548660011646667	0.224924711019263	no	no
CFAP20	-0.260849626009545	-0.617816557453461	-0.287513109314188	no	no
YEATS2	-0.28678888245388	-1.27418409888807	-0.378140369911372	no	no
SFSWAP	-0.511394904892735	-0.709648412720611	-0.344972719494198	no	no
HEATR3	0.100053548146685	-0.195507776445343	-0.208554953020453	no	no
SLC25A3	0.104962071847418	0.418428915421874	0.26737294713032	no	no
GOLPH3L	0.0933340849747574	-0.816084404234807	-0.515423464647912	no	no
MEPCE	-0.475685652353668	-0.943708849898346	-0.340433828631501	no	no
CCT3	0.362404187166886	0.597258003657637	0.222689267792843	no	no
TSEN34	0.0293709338162423	-0.540970708257308	-0.211712161705552	no	no
TADA3	-0.376869032716475	-0.553918562221472	-0.324724770482167	no	no
SUPT6H	-0.55310671508219	-1.21366673548314	-0.243560141565936	no	no
HLTF	0.0479768500990632	-0.524428631830474	-0.361949893412337	no	no
TXNDC5	0.041485523162383	0.516525466489692	0.20994801679648	no	no
DARS2	0.181154246203578	0.600701677965403	0.256324600147967	no	no
XRN1	-0.0158752175214683	-0.649781580890625	-0.265624227841716	no	no
SERPINB1	0.242927652167763	0.499294800177627	0.279194776941145	no	no
CHCHD3	0.063286267234901	0.314093831166338	0.142983932703317	no	no
HPRT1	0.276539068789765	0.657153598798441	0.2383160145984	no	no
ZNF687	-0.151688963725348	-1.07122617044682	-0.45228331906115	no	no
MAP1B	0.16303836668204	0.483429903180367	0.140615017388446	no	no
FBXO7	0.169762913673886	-0.127284153035976	-0.191435050378229	no	no
MINA	-0.183247102807172	-0.533014978495783	-0.429728934249781	no	no
CBSL|CBS	0.31201919523343	0.449184412147443	0.233224121111426	no	no
ERCC2	-0.0185848821096253	-0.408721279845822	-0.270085222946565	no	no
SHMT2	0.237161542032314	0.523168468658566	0.136448827614192	no	no
MKRN2	0.0760029499763893	-0.608660801868967	-0.269671561662183	no	no
PRKCSH	-0.508958539920051	0.142314662480721	0.132724303525605	no	no
POLA2	0.25112982332953	-0.556923603333175	-0.278713449370994	no	no
DDOST	0.160827123785705	0.5568418270774	0.263345654033471	no	no
ZNF638	-0.300991583122645	-0.723527575452066	-0.338693265922245	no	no
ATP5B	0.305401837473414	0.587336265291076	0.193763345773209	no	no
PTCD3	0.210738134852293	-0.169394596530168	-0.385136479151804	no	no
FHOD1	0.172565554848345	-0.345296831627737	-0.190693025689619	no	no
RAB7A	0.317634723187989	0.717116369821411	0.223412961799817	no	no
VDAC1	0.292505726861566	0.732018484817501	0.298834739098033	no	no
SLC25A20	0.157058990875547	0.400901751557036	0.136316702121875	no	no
AKAP9	-0.300491466222995	-0.836611763790818	-0.340220028248425	no	no
HSPD1	0.319891470547638	0.617190079840471	0.182724496467607	no	no
PARN	-0.290994338493881	-0.344978137422655	-0.339548332696996	no	no
ALDOA	0.1627879486836	0.679545720188074	0.199693618727787	no	no
GRWD1	-0.370168884254987	-1.04122006760774	-0.13235082292324	no	no
PKMYT1	0.149320256759435	-0.719603181517794	-0.315749789538575	no	no
CSNK2A2	-0.112724506827862	-0.658622320203313	-0.0382749394180413	no	no
CS	0.289292984056743	0.123341766033124	-0.190718798050082	no	no
MPP1	0.210473085457897	-0.24648798909158	-0.185861612439073	no	no
COMMD3	-0.478022964177573	-0.569501636468452	-0.27625420631248	no	no
KDM3B	0.184590743764256	-0.575602741090704	-0.452653940774261	no	no
LCP1	0.299345285160165	0.706483374512324	0.200511985913321	no	no
DLD	0.293167259151261	0.585557130561807	0.24889907363829	no	no
CTH	0.326651164285972	0.655582650901475	0.274083857611269	no	no
PGM2	0.290633099201033	0.639440098937592	0.229022699435957	no	no
DDX17	-0.449890460773108	-0.653720712511156	-0.257189606737942	no	no
PLOD3	0.181618382007057	0.388758756693215	0.234944520128999	no	no
ACY1	0.19854049851235	0.492407453544257	0.221294646046307	no	no
FNBP4	-0.588913441017362	-0.0230143063037083	0.109222702129809	no	no
UGGT1	0.185436526439369	0.543362829548762	0.303262910226583	no	no
GRAP2	-0.0443630893505865	-0.544498601982244	-0.456426820608179	no	no
SFPQ	-0.445745082518307	-0.672560228196482	-0.462023808058914	no	no
POLR3E	0.155655385043866	-0.44712587453879	-0.333395534869953	no	no
DNAJB6	-0.223253539308247	-0.727969916691247	0.00152887713691984	no	no
DCP2	-0.0416907374894647	-0.299018991242288	-0.428498440787154	no	no
SLC25A13	0.0863947760780148	0.438887936203022	0.247647577424522	no	no
SLC1A4	0.201738694031273	0.589172849114293	0.214413283776982	no	no
ADD1	0.118673701170054	0.503466908346185	0.185044993533139	no	no
CCT4	0.304086259836277	0.566391122008825	0.217723204983695	no	no
ACAD9	0.135545933581003	0.417502072668564	0.2804819175915	no	no
GARS	0.349310824435351	0.703060413643839	0.227875351702695	no	no
TKT	0.325525342750876	0.619310512847936	0.268199496696738	no	no
CHID1	0.277162443977614	0.506261942926317	0.278847233012954	no	no
RAB1A	0.194548447816275	0.563726427881145	0.240756828975083	no	no
YKT6	0.298968539818209	0.55272595996886	0.221843653988006	no	no
ERO1A	0.33521390524203	0.561989608416466	0.115916402407918	no	no
TBCE	0.254976731238809	-0.350160009783166	-0.280234630495823	no	no
EIF2B1	0.236365063427829	0.57012684155402	0.252974016658203	no	no
STT3B	0.162395646989532	0.402470777114514	0.249417796383175	no	no
UBR2	0.186163239932791	-0.246579890090547	-0.162852379663676	no	no
GRSF1	0.0567073557550377	-0.299603131504888	-0.289564791702734	no	no
RANGAP1	0.282292028842075	-0.268584370533322	-0.267499012370191	no	no
HADHB	0.192149773869857	-0.185051314226417	-0.47401230562706	no	no
PRPF4	-0.528567657133379	-0.679693529252063	-0.324111584050932	no	no
LDHB	0.267090800712829	0.736929334298639	0.22224503641007	no	no
MAPK14	0.0832650368425149	-0.559500840475392	-0.295570622381753	no	no
ERP44	0.287496148623392	0.526361931665911	0.247938651501755	no	no
AGAP3	0.0526573265800069	-0.559902901955796	-0.467609983155204	no	no
SCAMP3	0.166060401227159	0.669042714683198	0.249098753675112	no	no
GSPT1	0.338962202927224	0.418763332248617	0.234778419562278	no	no
BRD3	-0.0381089105682128	-0.47723511609448	-0.569053343143029	no	no
COLGALT2	0.297080751767385	0.246406470027427	0.263137940612537	no	no
BRD2	-0.115839122594632	-0.831290991261811	-0.42627673200884	no	no
VDAC3	0.275115774513445	0.730346019066376	0.33094445258784	no	no
PPID	0.267662794563088	-0.168629465808482	-0.274944790051823	no	no
TIMM17B	0.180768788892587	0.632875704381835	0.177067449472669	no	no
FOXK1	0.0326878938552675	-0.434824432292415	-0.372671603974955	no	no
PKM	0.322147975008372	0.5942722492254	0.235356708690704	no	no
RNF219	-0.270647082131649	-0.591030707108491	-0.35967918886506	no	no
EPHX1	0.210218966040787	0.544744225889016	0.223520323294527	no	no
ARMC6	0.245385338522605	-0.770588810585489	-0.335890379541001	no	no
STAT3	0.175482219809069	-0.33098845480524	-0.260984580305756	no	no
TK1	0.276774968107951	0.639748231106038	0.258757181424387	no	no
STT3A	0.303295666133769	0.555615408596964	0.259873257836925	no	no
MCM3AP	-0.509843606687816	-1.11656327842709	-0.528535271194541	no	no
RAB21	0.314137651388221	0.704245544347678	0.257224478399397	no	no
SLC43A3	0.306532005435063	0.756992075767313	0.298450268209565	no	no
CISD2	0.0866029665215686	0.53087778018151	0.172639791265042	no	no
GPD2	0.20310070611141	0.583680990088959	0.264518917360773	no	no
GFM2	0.247097340952251	-0.359725920802885	-0.581193536842773	no	no
KIAA1524	0.159758308372528	-0.382622166714395	-0.249038810372631	no	no
ARL6IP5	0.227509131842583	0.625185941100453	0.266634665033315	no	no
ADH5	0.201879727173753	0.689424315018068	0.179698822946397	no	no
LNP	0.226843412326359	0.663145021901348	0.243451968663647	no	no
KIF15	0.038676187789127	-0.298387639843746	-0.1564403293462	no	no
ETFA	0.3004434287582	0.520394468913984	0.122957424461567	no	no
TMEM245	0.240245400589702	0.514861050321415	0.217898930392886	no	no
CAPN1	0.202511793652834	0.530965624732311	0.239351679813171	no	no
SLC25A12	0.0970767154311026	0.363630860571933	0.269976804061215	no	no
AHCY	0.286362505336774	0.595444875088477	0.20153594028132	no	no
NSDHL	0.231612311254326	0.434188535898498	0.177046947307817	no	no
CACTIN	-0.429537247794091	-0.471880728333088	-0.268696832975348	no	no
STUB1	-0.143974157151333	-0.535774585602134	-0.291667544385868	no	no
KDM1B	-0.106721612299905	-0.784561268718804	-0.282293564728594	no	no
VCPIP1	0.0119533599480889	-0.385102020214833	-0.227546435721032	no	no
OSBPL9	0.293342347757201	-0.215044810337011	-0.215138215776793	no	no
EIF4B	-0.324747025435553	0.372654514735127	0.127046277527765	no	no
ERCC6L	0.119478227238885	-0.235595229132499	-0.113308785971359	no	no
UBXN6	0.304319227911186	-0.651159235129071	-0.423477968415359	no	no
A0A0C4DFX4|SRCAP	-0.224802623992811	-0.775185620841448	-0.433001875142303	no	no
WDHD1	0.311820635803038	-0.499985332060448	-0.528529149152377	no	no
HSPA5	0.307835664307105	0.619686806091731	0.186354070898539	no	no
ZC3HC1	0.174593545063812	-0.424799636550138	-0.360237065966939	no	no
HNRNPD	0.133299416742719	0.508676894871558	0.179900019041506	no	no
ACTN4	0.302191389634291	0.648729948504292	0.219692193379345	no	no
TCP1	0.333603189987672	0.629028849280828	0.210800559588361	no	no
LRPPRC	0.272363923156265	-0.355255521189752	-0.501233313708678	no	no
DMAP1	-0.0609622627316924	-0.714356074050501	-0.58389629238459	no	no
GTF2E1	0.137613343467416	-0.266532469210379	-0.423191922728447	no	no
HEXB	0.289247901052102	0.698341143032187	0.369598871158511	no	no
SDHA	0.238386281725767	0.580115338589334	0.237193316340293	no	no
HDAC2	0.189282745174908	-0.390820973501494	-0.313504841018698	no	no
WARS	0.311441633232217	0.670661244209034	0.261428878041154	no	no
HNRNPC	-0.0938647715300115	-0.62267786680686	-0.403603436026216	no	no
GIPC1	0.20276764848383	-0.288634883866585	-0.327187935086941	no	no
SPCS2	0.244484145336946	0.384648605752819	0.0835317785006331	no	no
CAPZB	0.168586638198966	0.504663025122966	0.178592099297949	no	no
LIMA1	-0.44851630092672	0.0866341567957476	0.189167507589767	no	no
SMG7	0.184374382653378	-0.348072089779116	-0.147351578702612	no	no
PHB	0.0959116702009683	0.625648730454467	0.242695296111537	no	no
UQCRFS1	0.0803698026698914	0.41932128510767	0.197863046393967	no	no
ARMT1	0.129280535101877	-0.411812486179066	-0.249217944046666	no	no
CSNK2B	-0.0943910766990223	-0.638035817134873	-0.295775971968344	no	no
USP22	0.0874019177991883	-0.403863921016171	-0.297410405611121	no	no
SPTBN2	0.000949502753518959	-0.512256125241272	-0.473040254286765	no	no
ALDH9A1	0.206952167963516	0.690551435631646	0.240047103623472	no	no
STAT6	0.27854884446572	-0.293502382043722	-0.392804888541715	no	no
RAB18	0.18529936154841	0.577202342395243	0.273749878292837	no	no
IMMT	0.12842440456974	0.310409190830084	0.123353100346381	no	no
PSAT1	0.260927439742715	0.700918374362424	0.243274413856101	no	no
LMAN2	0.20754505253105	0.601938889557857	0.230470159023432	no	no
TTF2	0.0503175111224978	-0.248435571951155	-0.220137231397537	no	no
TRAP1	0.227112405038364	0.527565819061574	0.251081509315911	no	no
BCR	0.00919545468023738	-0.578416124997947	-0.32404559872613	no	no
PGK1	0.403798540649644	0.583061879497577	0.218609720736027	no	no
UGP2	0.210684331201976	0.563411970522031	0.231963084915854	no	no
ORC3	-0.0916466457092153	-0.635769512645628	-0.288637541847376	no	no
CCT8	0.315314141594066	0.606704727370614	0.21209122956722	no	no
RDX	0.159263565463722	0.558436769688369	0.12967543899118	no	no
RAB14	0.12502321041873	0.491437684479136	0.17024943860278	no	no
NCAPH2	0.0535983785498735	-0.346191822255193	-0.421446195376582	no	no
RPN2	0.191281460118323	0.468478387665299	0.245974005686071	no	no
POLA1	0.19049314053148	-0.400713915347631	-0.291789787307689	no	no
CAPN2	0.157568489696346	0.546076659021146	0.307559853123644	no	no
RAB1B	0.295796569626132	0.637828477840618	0.141673608983898	no	no
COG4	0.190929481160041	-0.338175311958519	-0.298968276889069	no	no
PGD	0.309150708820201	0.619314944345052	0.242535663801474	no	no
FIGNL1	0.104127813766205	-1.06006623241566	-0.548106609199174	no	no
YOD1	0.159972865974785	-0.205441450474255	-0.224381963412327	no	no
ME1	0.387959167793969	0.490398463444938	0.272249437641192	no	no
SCAF8	0.0975328008427201	-0.936200521761863	-0.430862561033344	no	no
NUB1	0.176949461062027	-0.477466644847308	-0.349326489689857	no	no
JMJD1C	0.0116017888112626	-0.375232385315055	-0.255583799655447	no	no
ACADVL	0.198411447223413	0.416241631734435	0.275552178815549	no	no
GAK	0.115575327226558	-0.343833465634116	-0.187216361177517	no	no
CCT2	0.31496448260602	0.521717715406581	0.224957099588692	no	no
RAP2B	0.253327871022099	0.731598167602534	0.178999857533402	no	no
RNMT	0.216116995864433	0.447475742950246	0.155197586858161	no	no
PGP	0.25528183275386	0.685507654174803	0.152862901157623	no	no
PMVK	0.114709014055885	-0.679083595152715	-0.519098286951771	no	no
POLR2E	-0.512791292393754	-0.335535385109986	-0.340177048878648	no	no
ABCE1	0.168681960071841	0.563615646130678	0.253407659627355	no	no
RTFDC1	-0.0682833012040547	-0.284199108779635	-0.322953213034198	no	no
AFG3L2	0.247492727226641	0.425184645208268	0.211429844274228	no	no
NAA50	0.0508461607995934	0.428063849204243	0.225090405091215	no	no
HARS	0.351716444295753	0.586224772060048	0.223613477484491	no	no
GFPT1	0.277490818131177	0.471556312749476	0.259056703895111	no	no
MAT2A	0.276967503276211	0.636310456465175	0.256638344194199	no	no
SH3GLB1	0.100299114252183	-0.298685511348069	-0.216151142382696	no	no
EP400	-0.155120224347598	-0.826294431441923	-0.516897140784934	no	no
GSR	0.260425055760276	0.701488457443353	0.259547926416196	no	no
DCPS	0.240707690750441	0.447557848378369	0.187164232657807	no	no
PLOD1	0.185151343355175	0.481272784700657	0.230126996087113	no	no
SLC25A5	0.120201515236752	0.253212093466602	0.187200637225526	no	no
HNRNPUL1	0.0401447725693539	-0.36656321843909	-0.283054471202238	no	no
PDLIM1	-0.094692320475826	0.329337164971211	0.14936377527386	no	no
MRPS30	0.225070914151779	0.204075105350698	-0.218557471064276	no	no
HEXA	0.258012616609876	0.658805085372411	0.204886112271804	no	no
CAND2	0.221309519908286	-0.215504780755342	-0.10691611671498	no	no
RAB11B	0.236086227780915	0.487560976954784	0.215068310236173	no	no
C1ORF112	0.137776694061354	-0.654163347181413	-0.382483626891337	no	no
FAH	0.28678834237331	0.717263070547353	0.225766835341869	no	no
PPP2R5D	0.229974178600996	-0.238889244592444	-0.227981725953382	no	no
KPNA6	0.055165452349812	-0.424654020836773	-0.221100795897357	no	no
CTTN	0.312412864508489	0.517490798042819	0.183656755101657	no	no
CYB5R3	0.187993776210724	0.540403240734178	0.224589203974299	no	no
KIF14	-0.3165405514941	-0.509178983180648	-0.264153144199644	no	no
DDX20	0.0632935441986643	-0.261422044038103	-0.164883168512666	no	no
TXNRD1	0.161363960677896	0.542248274767675	0.214723994497345	no	no
BCAT1	0.209497117539534	0.662564177050222	0.285177524967476	no	no
DYNC1I2	0.223798399073852	0.284313151722511	0.214234776470747	no	no
CUL4B	0.0062964891777692	0.371275095456833	0.245550059757588	no	no
DHODH	0.136903149683703	0.654487000188968	0.184455622155684	no	no
IGF2BP3	0.0696739366924095	-0.486388959947217	-0.305605697519179	no	no
HSDL1	0.221831005162823	0.549703548827899	0.221806699829183	no	no
GMEB1	0.169926215035062	-0.678665994348425	-0.571006078127301	no	no
PAICS	0.410036399530807	0.615546094513075	0.175552464659199	no	no
HM13	0.0779947008881852	0.562915426641843	0.313439027590289	no	no
MYDGF	0.184059721198782	0.640229906977571	0.348874326024456	no	no
ITGB1	0.225378997562261	0.565965561518669	0.0798097005536596	no	no
DIAPH3	0.168309523749382	-0.442334630394058	-0.347689794051749	no	no
OGT	0.140418206589317	-0.364890587337509	-0.120200100004713	no	no
SREK1	-0.0423031391320729	-0.439513691805534	-0.163934774632817	no	no
ACP1	-0.202929449347569	-0.494583963412444	-0.30926554860147	no	no
STOM	0.0434145964227484	0.533913394379718	0.281631231280062	no	no
EARS2	0.303052647486633	-0.187797119850718	-0.375142906017055	no	no
CAND1	0.233250271582726	0.582184505067869	0.275822051872524	no	no
PDXDC1	0.242601989755533	-0.285017278490168	-0.213863422086366	no	no
STAT5B	-0.0698366036264269	-0.448588747871927	-0.348409474577242	no	no
RAB10	0.295060359452887	0.590863081530994	0.280645105097159	no	no
FHL3	0.207949907866348	0.51685601066429	0.108018620477744	no	no
TIA1	0.163492027787646	0.391780250432888	0.186568858279434	no	no
CAP1	0.329469069634546	0.476465229513406	0.191027742874385	no	no
TARS2	0.110483356336803	-0.105333839155016	-0.0520380946392081	no	no
SEC61A1	-0.201349404859727	0.327361522526956	0.188319322367143	no	no
NCOA5	-0.314180350162182	-0.558130927451742	-0.374701520611225	no	no
VAMP7	0.115158610788143	0.450815706260537	0.178574790982724	no	no
EEF2	0.272222431742259	0.496277556091865	0.263719186745129	no	no
RECQL	0.228301574241932	0.307169868649348	0.195823742965011	no	no
THOP1	0.320843393712028	0.652255779905253	0.223718309708273	no	no
STAT5A	0.157720530057774	-0.391137441532044	-0.421036220495767	no	no
SLC25A19	0.0915688797257882	0.396681418427195	0.258104847942205	no	no
VBP1	-0.553386134718592	-0.205268007728349	0.0823859363059758	no	no
YLPM1	-0.551383085125905	-0.819541802439795	-0.396007556672568	no	no
NCLN	0.013894709486415	0.348614007099004	0.16360761027464	no	no
ACAT2	0.2411730366835	0.732650545834648	0.182216586240957	no	no
TTC27	0.180688200591673	-0.365320237924064	-0.21525790818785	no	no
CDK4	0.195309075497978	-0.481161753794851	-0.256700395191874	no	no
CAT	0.253804660666456	0.561810478457836	0.232525318769964	no	no
ATP1A1	0.230395221196952	0.598995507658055	0.220695166391511	no	no
HACL1	0.0739534449526261	0.378319902080411	0.263337651253442	no	no
NMT1	0.0851117813368813	0.448514458913049	0.212565820326014	no	no
VAPA	-0.0812666594513237	0.280075813221953	0.101810578868205	no	no
LANCL2	-0.000313654432612772	0.679291074688548	0.295293968148785	no	no
DEF6	0.144328436547389	-0.505250663145237	-0.410091532272354	no	no
GSTO1	0.220309947667246	0.418806802956977	0.106908258607957	no	no
EWSR1	-0.205823995630716	0.24933552965682	0.0932388062401807	no	no
MSH3	0.191657635737886	-0.133462555037217	-0.163428748367846	no	no
ACLY	0.208265772627883	0.389630799709967	0.23284401098182	no	no
WDR44	0.165197981648587	0.425160901952004	0.199283808062418	no	no
YARS	0.332249646340567	-0.0380646431280992	-0.0597254775254902	no	no
TUBA4A	0.314220633914444	0.445686541040736	0.224715871295376	no	no
PSMG2	0.22405953814438	0.542882619150293	0.156515585995924	no	no
HSD17B10	0.139466085801056	0.392922926749062	0.155990776100034	no	no
RHOC	0.30986940292496	0.748364276352121	0.23104211740413	no	no
MAGT1	0.0807302279403126	0.298615895162467	0.123520933549462	no	no
AQR	-0.190415767399583	-0.76054325785255	-0.166464649662299	no	no
UAP1	0.273824730865395	0.497157020170084	0.215684110998239	no	no
MAD2L1	0.22572944950808	-0.132271186176442	-0.0792775143194224	no	no
CPSF3	-0.174631413043723	-0.579706238250985	-0.21323786304198	no	no
RAB35	0.202837132516315	0.568410870027214	0.29177633365369	no	no
RAE1	-0.151604990032461	-0.56420029375757	-0.0913978058129636	no	no
FSCN1	0.247433441042949	0.424607368235134	0.204595828268201	no	no
SARS	0.30882744481505	0.524046771287737	0.249554328502216	no	no
MBD3	0.337904820064947	-0.622000390948217	-0.565142048468611	no	no
PFKL	0.165930910178161	0.571835510244739	0.177513383254527	no	no
EIF2D	0.0842383244446035	-0.0834921097411121	-0.121510925426374	no	no
NAMPT	0.276214303115002	0.669714052205567	0.273724769013243	no	no
SHCBP1	0.0248080961523654	-0.461349429322198	-0.160224683241431	no	no
DDB1	0.0948144964306357	0.435427805949251	0.210252093197083	no	no
DNAJA3	-0.257761128045989	-0.693083293518338	-0.116828285570921	no	no
PURB	0.153017910180457	0.550775396132152	0.1415892215911	no	no
CLIP1	0.145087378114572	0.378054908811721	0.141898018050183	no	no
CUL3	0.204332769582215	0.437644253122851	0.211450353303382	no	no
F8W031	-0.0452591982026367	0.214056201908256	0.0270061879967153	no	no
MT	0.189898298983515	0.587987251033241	0.233029292442745	no	no
EIF2S2	-0.284787455620498	0.390265476560225	0.188041083653265	no	no
MRPS27	0.248093099902261	-0.221899367778082	-0.195681160901191	no	no
TXNDC12	0.0670996659762393	0.485140689608809	0.108365308853239	no	no
USP3	0.0837714850963896	-0.441601854942179	-0.43811625749133	no	no
EZR	0.323319270292331	0.468286974655507	0.147098107600072	no	no
CDKAL1	0.150142816625677	-0.30864897003837	-0.0744046696785399	no	no
SULT1A1	0.169684818949002	0.0482903029718162	-0.268505820314104	no	no
HEMGN	-0.126293182943069	0.238349975652051	0.168320287606393	no	no
ALDH1A1	0.23919741998389	0.624938978086003	0.304998606649502	no	no
COLGALT1	0.288119874187124	0.433941859123853	0.230259488324036	no	no
GUSB	0.0248554724494192	0.628010236722201	0.338644463713542	no	no
NOA1	0.147134199693457	-0.13531509616886	-0.200952871728551	no	no
RNF2	-0.40005152052548	-0.661996256098422	-0.234276263620113	no	no
LOC102724023|A0A096LPI6|C21ORF33	0.237379943608628	0.472462331459928	0.180634765006259	no	no
APEH	0.354818015188724	0.582796218519249	0.158892600254854	no	no
PFKP	0.244158651966157	0.539408835583668	0.181436293307619	no	no
NBEAL2	0.127309275531556	-0.395461165625352	-0.139339581946341	no	no
GPHN	0.188347071476943	0.4219396172275	0.117053939710569	no	no
PDCL3	0.209448528177151	0.519074153323924	0.130186455913234	no	no
AKR7A2	0.258848733475455	0.492045722139334	0.277024481931067	no	no
PHGDH	0.342167260878171	0.509687580171368	0.172469156433006	no	no
SMS	0.284347863307733	0.667507398342844	0.210113188629729	no	no
KDM3A	0.128066658468135	-0.690281203096894	-0.578472701823596	no	no
PLEKHF2	0.20428603997661	-0.0957091766507288	-0.229663363224593	no	no
MAP4	-0.123601551933768	0.27765715378941	0.169358155644203	no	no
TRIM11	0.242011600333695	-0.0592577128018549	-0.423913088769306	no	no
NAA15	0.221875052497602	0.5399476786628	0.255304581660264	no	no
ISOC1	0.309115996698521	0.501666125131605	0.141303599275484	no	no
TOR1AIP1	0.0811411623321149	0.395887970538603	0.0832989311191486	no	no
PKLR	0.270897807689034	0.531954499508616	0.213100940956423	no	no
PRDX4	0.200145275576149	0.503150040017593	0.36052375386151	no	no
ARAP1	0.151935498912847	-0.324705973673368	-0.22027844223314	no	no
NARS	0.257363363012273	0.528772911972925	0.232706300375064	no	no
RTF1	-0.102358210270332	-0.528176551036491	-0.215014713601812	no	no
FRRS1	0.14795470298334	0.489652513079431	0.153924635574291	no	no
KHSRP	-0.257929134992221	0.0981786988693414	0.0957868465307456	no	no
PLBD2	-0.125221942484489	0.297375922292598	0.340655970646032	no	no
M6PR	0.150688486678063	0.497495657479594	0.0259792706505855	no	no
CWF19L2	-0.408134866975239	-1.17144655350825	-0.493005460115307	no	no
SLC16A1	0.0862484240188919	0.638950027935777	0.183979471987752	no	no
F11R	0.0912263303321885	0.562677017455317	0.206187659046505	no	no
SSBP1	0.0859604763700601	0.646448261865439	0.195876788743716	no	no
HSPA9	0.268256918958112	0.589197780136822	0.123887077975997	no	no
TGM2	0.20399710059525	0.498806126158532	0.221033578417537	no	no
LCLAT1	0.0436411189809341	0.443812985388534	0.215559737269836	no	no
UBE2Q1	0.119130027514271	-0.0195849397980575	-0.0777467835960622	no	no
CDC42	0.26265155746373	0.739979876166866	0.147425759454658	no	no
COX20	-0.0192586501209175	0.372640898295948	0.200348156494975	no	no
CECR5	0.225335746203261	-0.149918879062007	-0.197133093262813	no	no
DAP3	0.142057045901681	-0.269030496614121	-0.27697139402196	no	no
ZCCHC11	0.204161618256048	-0.266802731719287	-0.203151226578245	no	no
RIC8A	-0.118381058100447	-0.488876642435812	-0.25059359066212	no	no
MDH1	0.337863605996395	0.713759996420787	0.21104737283884	no	no
HNRNPUL2	0.0862151933295984	-0.0778534494285065	-0.10376994038327	no	no
AGPAT1	0.335836038753422	0.268296728764753	0.0982437799268339	no	no
PI4KA	0.0615728947357985	-0.174629511030936	-0.114212957411811	no	no
INPPL1	-0.0340208128269949	-0.428799955196385	-0.124683475962945	no	no
SLC25A21	0.183465295085379	0.396580278901604	0.195473893229768	no	no
SERPINB9	0.268775137436332	0.562839355233169	0.20633921411855	no	no
TMEM43	0.0105497508398097	0.257321267738858	0.22351070225687	no	no
SPCS3	0.0787415629869358	0.557974781674863	0.162304001238949	no	no
PCIF1	0.170476966156394	-0.275473178003753	-0.258147880220681	no	no
ARCN1	0.124590429575282	0.173191598172393	0.126539703344875	no	no
G6PD	0.254656942211881	0.483336599873747	0.197985142026824	no	no
DNAJC3	0.335290312039329	0.550073929239518	0.184730745565153	no	no
CCDC47	0.156480486432404	0.36643955279039	0.171466955340754	no	no
OXSM	0.25097484541714	0.621825696011946	0.362122010174055	no	no
FAM120B	0.0165731777827808	-0.363029572269422	-0.381706208332291	no	no
LDHA	0.2805210633697	0.68991943073859	0.207545997850778	no	no
RAB5A	0.227578256843192	0.574954348106751	0.222127160770778	no	no
LZIC	-0.270755278536055	0.319306263711228	0.176584406273272	no	no
FN3K	0.28413174142395	0.626112900118475	0.192571983766514	no	no
IARS2	0.230687806016053	0.542761309091154	0.182790801500533	no	no
METTL7A	0.296934249392918	0.557469571931286	0.322965756317937	no	no
NME3	0.300692045022695	0.659513500429136	0.166250580380753	no	no
PFKFB2	0.274602170734733	0.472866038522846	0.206118529790035	no	no
LDLRAP1	-0.133171489640315	-0.567295664704535	-0.227846744178049	no	no
APOOL	-0.217185887026953	0.18360269323717	0.288241148257972	no	no
NUP210	-0.350024612367786	-0.157367801776465	0.171978761848309	no	no
TBK1	0.170361926303616	-0.136047070699209	-0.067706839548865	no	no
KDM5C	0.103882177093868	-0.317009890698784	-0.498069970630005	no	no
CBLL1	-0.429659759969312	-0.551055200894262	-0.330969972842357	no	no
FDXR	0.23671114252495	0.136773368886975	-0.087003043535212	no	no
PCGF6	0.185485740483363	-0.97614914187547	-0.552136717500109	no	no
GSS	0.278422585337158	0.634217223854411	0.226646212829622	no	no
DCTN4	0.189380155738023	0.33427277263152	0.209249972241493	no	no
VAV1	-0.00655564902422937	-0.546684499329351	-0.1545073726349	no	no
PSMA3	0.261123219157267	0.5948293917001	0.151109247007091	no	no
CASP8	0.0942877931526693	-0.182655949361533	-0.156477345608881	no	no
METTL5	0.200508817664565	0.660226729843119	0.395790638772197	no	no
VAT1	0.161205326422194	0.491167254629601	0.190519817430176	no	no
SMG5	0.123037885747193	-0.341526617539284	-0.17841336819578	no	no
TIPRL	0.213292818328534	-0.0278166552568992	-0.0719183954561265	no	no
SUGT1	0.0426253791069495	0.239033015934573	0.0721520665925827	no	no
DCXR	0.20470565272229	0.527945053110398	0.312796391642557	no	no
SLC38A5	0.188317256784745	0.624000632373548	0.077851087272883	no	no
RPIA	0.267458681566722	0.745041036532361	0.200767845474162	no	no
REEP5	0.469306155766881	0.729864347071132	0.183284961196795	no	no
TNKS1BP1	-0.186514051324743	0.381061960533018	0.0795943357927613	no	no
NQO2	0.152876212950181	0.577021977989215	0.250737479658529	no	no
ACAA2	0.209590457261895	0.584486969399297	0.339693914016662	no	no
TRIM25	0.205079731652724	-0.248159167114868	-0.288967538171472	no	no
PDXK	0.174754893496383	0.67495384711657	0.180383304370904	no	no
SEC62	0.187619421027909	0.487378116734411	0.148149282094858	no	no
WAC	-0.144104493457346	-0.955865351467582	-0.55775609758503	no	no
IMPDH2	0.283233885029744	0.501884530159982	0.25518417699581	no	no
MAPK1	0.227060342820547	0.677370322299685	0.193810172902653	no	no
ZMPSTE24	0.245932636076152	0.5172275265742	0.263835429870004	no	no
EIF4G3	0.0622634468198037	-0.422786963597557	-0.197559524252999	no	no
CD151	0.237979262026959	0.721269808758987	0.315813498003498	no	no
TES	0.295296153839686	0.416062191945366	0.190903505376097	no	no
TOR1A	0.250187511903869	0.44161318196615	0.308259873660842	no	no
LAMTOR1	-0.25684666448346	0.259492366823734	0.0977924079209767	no	no
TOMM34	-0.165179971370119	-0.62225728916614	-0.44015099837366	no	no
AHCYL1	0.214840587611953	0.413390843446635	0.261273361123324	no	no
ATP6V1B2	0.233890637822016	0.463280735499777	0.142112261572645	no	no
ALDOC	0.186006382038484	0.591345394019853	0.190240138358023	no	no
RABL6	0.0950408229599817	0.381983374251639	0.272120148401164	no	no
AARS2	0.175054013595979	-0.111878021312639	-0.253215901116365	no	no
PSMD1	0.234051167921369	0.399050670690229	0.173691759034758	no	no
MGST3	0.24846101616426	0.432773192248965	0.300307648505593	no	no
PAFAH1B1	0.185147667345582	0.488290698266016	0.192390290542333	no	no
ACOT7	0.179682390260966	0.607922249775604	0.18671562969306	no	no
MRPL45	0.131488976603926	0.00483464241979533	-0.268509742647136	no	no
CNP	0.223906253581304	0.285046840349851	0.229231099627567	no	no
DCAF16	0.0706123945725941	-0.0808118326588211	-0.225768238912655	no	no
TMED10	0.151605175710958	0.468957022754752	0.247140827623967	no	no
PSMA4	0.223699145028375	0.467177630926803	0.132892353381454	no	no
FAM192A	0.0896535855882157	0.479255678565903	0.111553860329878	no	no
IDH1	0.353167658714832	0.573559210531793	0.184756488851167	no	no
UBE2L3	-0.573223193012274	-0.0409316510136974	0.169072401909492	no	no
SCAMP2	0.0248970086667164	0.303506504814858	0.17325934045999	no	no
ANXA5	0.485831455232811	0.0239328909206153	-0.254876418382612	no	no
ILK	0.186635693301055	0.0202867804246784	-0.109734168194501	no	no
TBC1D10B	0.231417722030242	0.320406369044549	0.106249445303432	no	no
DNPEP	0.205792660134829	0.536791877640134	0.165551703258866	no	no
RNASEL	0.196833993759741	-0.513949147815658	-0.279579694510392	no	no
YWHAE	-0.0204587771427853	0.383350728783092	0.084761303813453	no	no
TCAF1	0.233955506446726	-0.195059725950997	-0.0500357740930182	no	no
C1ORF52	-0.338488274070096	-0.363382545958441	0.197434544283083	no	no
NUP214	0.10694679096105	-0.393144840723881	-0.169181940649994	no	no
PPP2CA	0.385533782614844	0.498503680763506	0.246981824609073	no	no
SCARB2	0.268754365697512	0.570337827673677	0.236451532467217	no	no
WBP4	-0.295956047676111	0.330390731168975	0.101600035917208	no	no
VIM	-0.387653112361019	0.0210900318619313	0.236724441781055	no	no
CHUK	0.0958822084374349	-0.258161484771318	-0.149461461753734	no	no
CSTB	-0.460076040263059	-0.427472322887386	0.174011071045614	no	no
SSX2IP	-0.194838174078543	-0.503075107331038	-0.228405089579596	no	no
GALNT7	0.288846707820686	0.401373854730367	0.343173590011525	no	no
GRHPR	0.280216167370217	0.435530532077367	0.204947041642465	no	no
FXR1	-0.216963116895568	-0.507278971289988	-0.221589012644034	no	no
LMAN2L	0.00980076634166938	0.305225811090086	0.214919226772973	no	no
SMC1A	0.096865950659078	0.300812093791662	0.144580839277162	no	no
CBR1	0.0882640994575727	0.52088495540476	0.269676541775436	no	no
WWP2	0.0913220080287322	-0.12410271070318	-0.284878125454631	no	no
SRP9	-0.0928729429322002	-0.00540185130251244	0.0966738126345251	no	no
LONP1	0.309830811574737	0.514238340885908	0.215906948079988	no	no
PPP2R2A	0.23029881568675	0.480614532744653	0.207882111297777	no	no
CD2AP	0.204946187930072	0.42238291239401	0.203091240369985	no	no
HNRNPDL	0.170494042385669	0.47261249096175	0.259670698107026	no	no
ACO1	0.260677300206677	0.434489098733494	0.222579379610789	no	no
PITPNB	0.215783823341571	0.362549829868129	0.223479215998593	no	no
ILF3	0.0318543817271627	0.301641282623507	0.131192367552999	no	no
PSMC4	0.280410505679044	0.441576264348343	0.115292005502932	no	no
SMG8	0.200966620495758	-0.290194737134989	-0.0860726434769739	no	no
FH	0.321659498880877	0.452945586954123	0.116583816952434	no	no
SEPT2	0.252876679992086	0.613907293019659	0.199054319520881	no	no
PTK2B	0.156577123399238	-0.262825109507923	-0.186099974122849	no	no
PNP	0.275230817381912	0.690890606527162	0.279947020880592	no	no
ABCB7	0.0680710591059479	0.309149122794137	0.281819985829825	no	no
DDAH2	0.118749395111912	0.285457678048605	0.223289089326582	no	no
MDH2	0.352366473287275	0.702532015059454	0.22529419342768	no	no
AP2B1	0.166501984341618	0.243539286986569	0.219449589028221	no	no
PPIB	0.253419821426081	0.480973605834157	0.174892862637238	no	no
NCK2	0.0778377334909607	-0.202162212935488	-0.114070043497574	no	no
ATP6V0D1	0.229424137982103	0.583069689383133	0.218786534222066	no	no
NELFE	-0.0178036864265756	-0.259929579205369	-0.244681795095371	no	no
SPAG5	0.138737250710325	-0.378662908971073	-0.161480306813046	no	no
PSPC1	-0.0839802671683752	-0.138716618199564	-0.146180505344918	no	no
CUL1	0.229821318273412	0.504365060388749	0.211588874112642	no	no
TSEN54	-0.0336792135850952	-0.289525144864311	-0.263407782068906	no	no
CRYZL1	0.211208535598374	0.589650263184118	0.282371916654439	no	no
MBOAT7	0.166921995145561	0.50392316417239	0.129266755946686	no	no
UBE2T	-0.335611892294408	-0.569628155884876	-0.336518674294197	no	no
TTC1	-0.213249530638094	0.0523663431932365	0.0910077220193365	no	no
CSNK2A1	-0.165858141181764	-0.734469239817959	-0.126774379139686	no	no
CBR4	0.124435558411435	0.369282089266545	0.232715628061915	no	no
GOT1	0.335222924403927	0.700734553596221	0.207293625279614	no	no
PIEZO1	0.0471868731165086	0.454828804033155	0.13436518049049	no	no
STX5	0.0938096082659204	-0.160261651339179	-0.172445674478894	no	no
HSD17B4	-0.215106217088056	-0.0273308231104822	0.188459568600613	no	no
SAMM50	-0.0304996585906785	0.399419646369208	0.254745784446833	no	no
SART3	0.185724698766405	-0.102491338008085	-0.165025279625965	no	no
FKBP3	-0.0139573403583734	0.397564240848057	0.18085169462537	no	no
ILF2	0.10931247246511	0.272234597326168	0.144632783776305	no	no
PCBP2	-0.0955386403612937	-0.345320534631591	-0.215088424847657	no	no
UQCC1	0.276099645225441	0.590292618739958	0.216079381138757	no	no
PSME3	0.0405633046634193	0.459316610353966	0.0677709299867633	no	no
ARPC2	0.25957517287673	0.567349109105347	0.206390863666943	no	no
DAZAP1	-0.199640668424958	0.134514345173241	0.284653500331993	no	no
EMD	-0.410988926072996	-0.334244455758686	0.200538072538863	no	no
EIF2B5	0.125309090592076	0.179630407524941	0.173531247259275	no	no
ARHGAP6	0.228520975168486	-0.340840856467103	-0.137651642588303	no	no
PSMB7	0.271328320190857	0.562011837975496	0.148755847618075	no	no
FN3KRP	0.186662579993852	0.55380953801325	0.156853323166641	no	no
UBP1	0.197105312302702	-0.16991671895964	-0.401612336666735	no	no
GGH	0.169215026365909	0.506475171736271	0.162443528011363	no	no
CCDC6	0.139603135829784	0.429312772770235	0.0351233667912002	no	no
GLUD1	0.164225134900883	0.462152743248373	0.14705589700562	no	no
EEF1A2	0.131792607080604	0.466587298134541	0.170913122946849	no	no
TIMMDC1	0.00113644014028136	0.433424067926479	0.266195841308386	no	no
HNRNPA3	0.0975593341673641	-0.568072143935555	-0.121655446157553	no	no
NR2F2	0.0908053307597452	-0.327644205916986	-0.166700137364096	no	no
TTC5	0.211725029014529	-0.350788286511989	-0.459477651733061	no	no
LNPEP	0.166967548493692	0.551002778033672	0.142606153256096	no	no
AP1B1	0.107616184820286	0.285470532171066	0.176479918445138	no	no
CHAMP1	-0.45329464836339	-0.667986047368037	-0.217565883091028	no	no
ASH2L	0.0620630027398184	-0.205286069216111	-0.138350224187818	no	no
AMPD2	0.176208563389994	0.532153508815521	0.210338320370369	no	no
ENOPH1	0.34706634438408	-0.210922843798145	-0.115737770288033	no	no
MRPL37	0.259428358476875	0.265138550514147	-0.199639619711319	no	no
RBM45	0.0238840342494303	-0.796941797650604	-0.453433046283044	no	no
AARS	0.339520976508485	0.437529160758419	0.200096806744575	no	no
BLMH	0.163909185931395	0.517352612549428	0.267812302168636	no	no
MTA1	-0.10277170177887	-0.688904979452359	-0.431222865134297	no	no
PCYT1A	0.239182075423609	-0.170071781831612	-0.183716740627168	no	no
RHOG	0.282940934908715	0.570454708287066	0.136455731662563	no	no
RAB5C	0.192770833245531	0.648782560262222	0.236587586143833	no	no
SMC3	0.0732808085756731	0.283080549951963	0.127204579715569	no	no
GGPS1	0.232984692679643	0.679898498559431	0.131769118970475	no	no
ASL	0.230620416212726	0.440891949418303	0.189891836889162	no	no
GMPR	0.0614710738395466	0.407147807773533	0.183159247539583	no	no
HK1	0.232946631997868	0.555481211005664	0.226521217902396	no	no
RNH1	0.339645959200153	0.433435495515634	0.141244431040405	no	no
NNT	0.14853701469129	0.482796573987981	0.153728628346774	no	no
TGFB1	0.278788665473881	0.447123128753263	0.1885933684052	no	no
DHX15	-0.256605990446378	0.139615141935635	0.196786255187547	no	no
TACC3	-0.0903608710866031	0.234045427297326	0.104047414874016	no	no
PTER	0.111302082399628	0.62367255740855	0.0745926623978249	no	no
PARK7	0.051643988859721	0.326243943609256	0.157570323995627	no	no
WDR61	-0.500731847597643	-0.330642419732357	-0.0628295733956252	no	no
ABL1	-0.0839119501452928	-0.614026995366323	-0.220020211902096	no	no
VPS33B	0.191996983207432	-0.106510381367983	-0.175051434854823	no	no
SHMT1	0.176590017740533	0.591803469599442	0.222305743665891	no	no
MAGEA1	0.106021928766617	-0.466537769357569	-0.224731312179035	no	no
STIP1	-0.205292699705989	0.034227047750076	0.0570568227385272	no	no
CORO7	0.0227412266084108	-0.209574888833074	-0.316840984682879	no	no
SERPINB6	0.29031335291798	0.537695312050542	0.248660665992006	no	no
LUZP1	-0.423086842624779	-0.580135096223762	-0.220242476528256	no	no
RUNX1	0.0973578139341345	-0.732206344957746	-0.497866744640555	no	no
IQSEC1	-0.10885611878021	-0.462646773954121	-0.16858113694575	no	no
HCFC1	0.138994289859011	-0.215174096623957	-0.193709666522721	no	no
ZNF574	0.0514021290433841	-0.622387046673088	-0.382329792614925	no	no
PPA2	-0.0725852321609818	0.214182299169772	0.212993367949365	no	no
BCL2L13	0.266990207055105	0.347556770561501	0.238262831475036	no	no
FAM136A	-0.384183477604602	-0.419295778131098	0.0282427863302924	no	no
DNAJC11	0.0985240957825732	0.330383328454702	0.179208235222725	no	no
RUVBL2	0.245037576967769	0.317781812725436	0.107277137832549	no	no
FUCA1	0.148931306073749	0.484493558650903	0.268267003085812	no	no
ISYNA1	0.239474400507977	0.579130431857712	0.198923791858254	no	no
DNAJC2	0.124151094596607	-0.207373967167381	-0.114081760231323	no	no
PPP2R1B	0.223759216623489	-0.369163248339705	-0.266390198719542	no	no
EEF2K	0.25266365407813	-0.245424398599351	-0.203627801282695	no	no
SCRIB	0.129089589592545	-0.265620507569803	-0.179154244485542	no	no
SNX27	0.179941767642544	-0.220409294967467	-0.10525906599403	no	no
ZYX	0.0594527173578201	0.512121510393079	0.0778591598515006	no	no
CCDC55|NSRP1	0.0462971077159812	0.319422483817902	0.139527282609549	no	no
SNAP23	-0.306114871821563	0.166903703661582	0.0477767595399775	no	no
PPAT	0.20726553573957	0.561749215940463	0.205130826333137	no	no
SETDB1	0.053716078085321	-0.626748601709896	-0.108621235833965	no	no
ORC5	-0.145362772557338	-0.775852668959355	-0.306417683342482	no	no
DENND4C	0.148210081961213	0.0289704198712177	-0.076401312011498	no	no
PPME1	0.267581921014809	0.539113782077749	0.174284115562653	no	no
WEE1	0.0196396226984746	-0.813820783298231	-0.619275908706912	no	no
OAT	0.316905862110378	0.380311082377687	0.203943848214766	no	no
UPF1	0.222740560727036	0.337322502061957	0.159136910079007	no	no
LAP3	0.264484559556236	0.552300474423384	0.230621318683175	no	no
AACS	0.192149008217611	-0.297147602209673	-0.41236349145754	no	no
CAPNS1	0.196867090438407	0.602221050759483	0.128893179480772	no	no
CPD	0.152208967019495	0.451521567445684	0.118839623107146	no	no
BCAP29	0.243610899445001	0.53159121587252	0.189298838960878	no	no
CAB39	0.194378455220486	0.547677155701973	0.100687592853533	no	no
USP4	0.136255170235686	-0.593106477963482	-0.215909652145875	no	no
ARHGEF2	-0.0327835463371143	-0.311680140171128	-0.0970592284032429	no	no
LTA4H	0.273327503236831	0.453883102252071	0.194729163031301	no	no
GBA	0.287718635862868	0.479305184521619	0.298626847931539	no	no
DPH5	0.28313047614427	0.529518954059985	0.200020780014802	no	no
TPI1	0.187148626544997	0.583331966580439	0.175181214490659	no	no
IMPDH1	0.305095122749279	0.489037618871554	0.217849162834609	no	no
ERCC5	0.0244103358048054	-0.275613489101964	-0.294289513230431	no	no
PURA	0.0184194353887477	0.52348993097871	0.181335120878229	no	no
PYGB	0.148113120646115	0.492871892218211	0.202759058328953	no	no
MRPS22	0.0340714724305103	-0.442581953238825	-0.299216253590529	no	no
CORO1C	-0.280547314636906	-0.216507084915434	0.168707660379281	no	no
BCL10	-0.22041922984106	-0.417894457549612	-0.316972772836883	no	no
LYPLA2	-0.210684325591746	-0.00362630205425426	0.110613899054663	no	no
SEPT9	0.106908816880212	0.410955320804384	0.137640427859636	no	no
TRMT6	0.220376061899388	0.560240631751887	0.183473620428477	no	no
CTSD	0.22222262169828	0.555088724404002	0.185506847481028	no	no
ABCF1	-0.163762932906448	0.00725080756611699	0.127457542789606	no	no
DYNC1H1	0.190086071207054	0.287508168314739	0.199744701095428	no	no
PTBP2	0.129298991122095	-0.0681332646444949	-0.209011100813825	no	no
FRG1	-0.59931868005769	-0.999574236171264	-0.160487523874341	no	no
EIF2S1	0.0346877520635582	0.391564612014334	0.191924206583753	no	no
HMGCS1	0.269790495921413	0.487530465418862	0.246296298299861	no	no
PAXIP1	0.109331403687564	-0.458337472585705	-0.247394608749146	no	no
SEC63	0.166575476817462	0.373893886467926	0.182050673997549	no	no
PPIP5K2	0.160985747035059	0.360849841728047	0.185899159738475	no	no
PFKM	0.175345958654138	0.561362766758391	0.320509036521048	no	no
NDUFA4	0.226065684653522	0.406356835762348	0.206223489321599	no	no
TPR	-0.226657473196969	-0.565491970994298	-0.381647307694859	no	no
TRAF2	0.0599883736664457	0.345202960845294	0.177992458420575	no	no
TMEM109	0.317210383735095	0.657763975984394	0.0344261706023124	no	no
DIDO1	-0.391193082644282	-0.567472811851451	-0.283134548666887	no	no
RANBP3	-0.0666196765574545	0.27994716774549	0.110531121218451	no	no
SKA1	0.180959117312243	-0.594581110605835	-0.316657257143462	no	no
C11ORF54	-0.0467160113393811	0.325295335245855	0.297645408846887	no	no
MTMR12	0.102008564661881	0.537056856025523	0.135324742502009	no	no
TBCA	0.195572791468751	0.580619625830291	-0.0869903260655748	no	no
EPPK1	-0.0136571296325563	-0.369246990653639	-0.265867899534535	no	no
APRT	0.314145966309138	0.511824900543429	0.145703670365655	no	no
DNM1L	0.350608637288899	0.522034877858783	0.17357564148446	no	no
PDHX	0.140338438219534	0.452942079519031	0.0303828655147533	no	no
ATP1B3	-0.109981385513763	0.477769750606635	-0.043646456498529	no	no
DNMT1	0.123747313570808	0.266999220906559	0.139234818928194	no	no
ETF1	0.232222569844379	0.382638741801637	0.287158812167175	no	no
XPO7	0.193331148446339	0.432523578510053	0.199653767036027	no	no
NCSTN	0.250860562279087	0.598168645448612	-0.043188731433617	no	no
ALDH1A2	0.324832001597638	0.647780523326806	0.260306843061839	no	no
DENR	-0.306721498662334	0.169389730503993	0.0686328595238297	no	no
NIPSNAP3A	0.115530861889529	0.518175521976628	0.252902294272415	no	no
MBLAC2	-0.0200204899939642	0.132669167537844	0.267955478131346	no	no
CTBP1	0.247167527385253	0.481234274014831	0.147110211052584	no	no
ENDOD1	0.211495071689152	0.603247540781382	0.252658134994357	no	no
HDHD2	0.331122253135295	0.758218397968166	0.0637588061188848	no	no
CTSB	0.32892187433887	0.581078849047727	0.21358860617587	no	no
CDC37	0.274054119232009	0.473975128937751	0.126400562412101	no	no
TELO2	0.224230713516874	-0.284625933216088	-0.101333914401942	no	no
FLOT2	-0.074552133309751	0.307632220987891	0.168495132938662	no	no
AMBRA1	0.147029443748651	-0.305754790443014	-0.47535995081962	no	no
NUDT5	0.0262319123396552	0.666301116520751	0.202021863486293	no	no
NANS	0.272579039853745	0.537126200009841	0.226589855561925	no	no
HNRNPR	0.0644694648545999	-0.434248560930676	-0.176337216716096	no	no
SETD3	0.244369823907106	0.559692723818519	0.29918243755562	no	no
UROD	0.327356805321457	0.714653897952218	0.165422883410733	no	no
MRPL20	-0.0421364852159234	0.100787078613237	-0.294858900221713	no	no
SEPT7	0.204875336597713	0.521314804073956	0.221226506566587	no	no
HNRNPAB	-0.19126726188221	0.267705009766441	0.11656377888752	no	no
ESD	0.0847805541387434	0.529859001332589	0.216538474735553	no	no
STXBP4	-0.0914781914199949	-0.619339211172441	-0.263185673987061	no	no
TRMT1	0.0866791094311064	0.428099946593258	0.127889572692291	no	no
HSPBP1	-0.0512968711131522	-0.164304201953989	-0.174789009520847	no	no
RPUSD2	0.161616871764753	0.409666491233449	0.191283714695221	no	no
TMEM41A	0.246781876171545	0.499038344607299	0.189856490735023	no	no
CAPRIN1	-0.378235463843531	0.364559865063644	0.122101120389529	no	no
PDXP	0.0110002414473494	0.337648237536314	0.166895462822672	no	no
MCM4	0.282637561974918	0.243870601857628	0.116202832514781	no	no
BANF1	-0.0549631413668757	0.46184153004942	0.0971104016056963	no	no
FUS	0.038814888715161	0.377666902311319	0.034412755368338	no	no
EHMT1	-0.246575762056513	-0.660043902505706	-0.225483362843704	no	no
EMC1	0.143263091713	0.562174567841668	0.18783487560771	no	no
NAA16	0.148255423342604	0.202977838364113	-0.212476660648243	no	no
CD47	0.178302168939948	0.631689676806445	0.0771856234441455	no	no
NAE1	0.274471800887555	-0.0209779005741488	-0.0361086585829465	no	no
ASNS	0.257565944544632	0.528022677685221	0.213712505207883	no	no
CARS	0.269140327683751	0.435624526849747	0.264071617160234	no	no
IVNS1ABP	0.103283107865505	-0.335360821860461	-0.208812710607944	no	no
SLC2A1	0.0684622946044717	0.61933572075234	0.262345547477516	no	no
CARM1	0.113160162003871	0.472475857842014	0.234865531045727	no	no
ERAL1	0.0221713804218517	-0.537928936073148	-0.346810673559286	no	no
SRSF11	0.317915963708443	-0.074676496843956	-0.171516935713967	no	no
STXBP1	0.154037873580924	-0.0269642238812158	-0.112207784707774	no	no
NFKB2	0.148503244671261	-0.319162075640851	-0.193851874032514	no	no
MOGS	-0.116908955500506	0.203638448603283	0.10848456374417	no	no
ATP11B	0.122194725858923	0.596238509242486	0.276329821111571	no	no
SOD2	-0.0494219070632273	0.547891136487445	0.20060989409922	no	no
MRPS34	0.00199340187682691	-0.291268364855409	-0.300413907167679	no	no
FAM96A	-0.0114341943760043	0.0165633713921326	0.134457080378082	no	no
SENP6	0.108433964599345	-0.251609506687782	-0.296306121758469	no	no
UNC45A	0.202155088089234	-0.102671995971305	-0.0328373553039365	no	no
BAG2	-0.0992896420935991	-0.43444003782766	-0.170295730116059	no	no
MED17	-0.171973652974427	-0.318166923810929	-0.129913690890132	no	no
SPAST	-0.0410566096180173	-0.25395792103976	-0.193965036925323	no	no
PPP1R8	-0.143169902042438	-0.045657532713108	-0.0859920316118018	no	no
SLC25A1	0.0121334261600186	0.123059579740719	0.239365961916877	no	no
RNF114	-0.00900496445559173	0.235095755403014	0.132011656292283	no	no
TROVE2	0.291777322931662	0.6237147602244	0.199934723507142	no	no
FAM210A	-0.048332936027208	0.335158670271154	0.254356808849221	no	no
NCAPG	0.256140697198887	-0.114131770800981	-0.0883120799166093	no	no
RBM27|U3KPZ7	-0.171001314461314	-0.444819393404459	-0.160167164563441	no	no
VPRBP	0.105396559492722	-0.16440314598137	-0.178996663749498	no	no
YRDC	0.062436903272093	0.307312367515462	0.168574700221465	no	no
PHACTR4	-0.0758522691298495	0.324285987660776	0.325616123990068	no	no
CDC27	0.123479977178459	0.0715519491999789	0.13039454455676	no	no
NUDCD2	-0.0500083879221055	-0.654677874706335	-0.379800853333364	no	no
RHOA	0.263013531228274	0.708469241274136	0.275548903404655	no	no
PSTPIP2	0.0149468107560645	-0.428560227906854	-0.247616402044766	no	no
PCBP1	-0.0850033456133665	-0.21590256957084	-0.153813366753083	no	no
ARHGEF6	0.206972509832069	-0.0404564682627971	-0.200888167315618	no	no
TRIP13	0.114912230069777	0.474893875705813	0.227208402655691	no	no
NLRP2	0.211821961148212	-0.171068420572125	-0.0697890675341666	no	no
BCAP31	0.389200614156064	0.705311979525474	-0.00664597268849285	no	no
EIF6	-0.474829855359836	-0.120036417300948	0.20022398744099	no	no
VRK3	-0.163366982054163	-0.499176042887402	-0.410603827762859	no	no
UBR3	0.11491951253576	-0.367400307570871	-0.162804493172545	no	no
TFG	0.0640617318088295	0.44023025981229	0.0769767143435885	no	no
SRSF9	-0.585064874267552	-0.916926590438025	-0.187056516836247	no	no
CAPZA2	0.141117236985802	0.420392018996728	0.174104819611511	no	no
PRMT5	0.0456468912250259	0.288139231828283	0.205477664144081	no	no
BPNT1	0.240249914463101	0.491299392325214	0.195864620259484	no	no
RPP30	-0.00797120528777059	-0.0259871765316615	0.136945758261745	no	no
ARHGAP18	0.325390750371412	0.0192236915535282	-0.182529385066758	no	no
PKN2	0.134674675438452	-0.13888384048899	-0.149686840576631	no	no
STIM1	0.126852469949735	0.0707187029965812	0.171966766426543	no	no
TSTA3	0.216442837886447	0.576737998936625	0.294757293465338	no	no
PCYT2	0.241660959255233	0.569682192183393	0.140618580629688	no	no
PICALM	0.20770457027891	0.309615087720289	0.215762041959785	no	no
THUMPD1	-0.103680925294524	0.182542448762076	-0.0495830346457879	no	no
VPS72	-0.210812333855079	-0.923179160589657	-0.435805845337917	no	no
POLG2	0.134288955612068	0.56178769437619	0.293517799151919	no	no
MCM3	0.312501940143409	0.372146987645283	0.137056360894978	no	no
ISOC2	-0.13235555806213	-0.151400439717501	-0.00114095849126968	no	no
TPP2	0.176595563925143	0.515942133004285	0.250766251981193	no	no
PPP2R1A	0.276052701910588	0.436339399870578	0.137595247952265	no	no
ACTR3	0.284568734962568	0.484745698662963	0.182390374384437	no	no
APEX1	0.0776060442534416	-0.102548973632312	-0.190069385973449	no	no
PEX5	0.0160101583237095	-0.422527585966933	-0.30005044279217	no	no
ZMYM2	-0.0528889934405226	-1.08845261626381	-0.430595751266065	no	no
DGCR8	-0.0550067224976372	-0.156958880167957	-0.121082809022333	no	no
SLC38A1	-0.019613743490541	0.402358623107777	0.166098329540422	no	no
ARID1B	0.132651428678671	-0.743166280942888	-0.580269930702456	no	no
UQCRC2	0.225285032013649	0.54170715470336	0.217782422291796	no	no
PSMA6	0.324393238359621	0.595492949806567	0.177016217763709	no	no
TAF7	0.12154605206652	-0.2013407604943	-0.321481257019692	no	no
CRYZ	0.196374784132459	0.498473964389297	0.185766914432084	no	no
MSN	0.362222395695716	0.438923186333937	0.138359495267427	no	no
RAN	0.36216622954172	0.570973776999937	0.19447962116891	no	no
PTPRC	0.071028112626882	0.336931389339598	0.233438455251665	no	no
PLEKHA5	-0.0300992343938024	-0.40971078529552	-0.300602698076126	no	no
PHKA2	0.111256983935127	0.305034064704081	0.00407719887585091	no	no
RTN3	-0.0318180055666697	0.352948121440256	0.172407470422294	no	no
SLC39A7	0.0748099693579088	0.42478180863051	0.174357995476605	no	no
CUL5	0.185311604743373	0.503961453662534	0.249019317140314	no	no
HAUS5	0.237656235892041	-0.212124387404263	-0.150756913858391	no	no
BRAT1	0.238684436660737	-0.683269413968368	-0.355602425400452	no	no
PAK2	0.218386066821457	0.5488582421128	0.175672454890123	no	no
NAA25	0.264151465761783	0.421178473276003	0.295764920295262	no	no
GUF1	0.0739687049515092	-0.480886324195049	-0.254314713323725	no	no
SLC30A1	0.290466785972091	0.521925036268296	0.097030454364956	no	no
NFS1	0.0734411969498785	0.40563803476468	0.205150259980504	no	no
ANXA4	0.345249497662292	-0.00758228178469645	-0.234156891872053	no	no
CALB1	-0.352702817770907	0.395390514185182	0.286906193518754	no	no
TMEM192	0.259967657580836	0.499899644814039	0.282683628398148	no	no
NAXE	-0.551299642405702	-0.230225981958665	0.103992182443995	no	no
EIF2S3	0.11512717359932	0.354923081641424	0.184915518663044	no	no
SRSF2	0.0884733884683387	0.470209889382118	0.125001882370444	no	no
PCNA	0.241162137506486	0.461751014053924	0.200102249731925	no	no
FAF1	0.199001292940611	0.359977187836426	0.185718884924845	no	no
NECTIN2	0.259307891915106	0.69775128509011	0.0913225379495343	no	no
SMAP2	-0.119596093724486	-0.640074741071324	-0.304789257607004	no	no
ORC4	-0.191331099244914	-0.525109697142952	-0.150914233059972	no	no
JMJD6	0.147649909324162	-0.72856306236303	-0.539971418791535	no	no
PPP5C	0.282110618269088	0.321920458598313	0.15499400834936	no	no
HSPA14	0.140679451830276	-0.15731222876216	-0.0907582900826821	no	no
OXA1L	0.158936029651742	0.436555890642738	0.192813229494786	no	no
TXNRD2	0.371171127862443	0.442329731962285	0.244524245683859	no	no
MRPS9	0.199629704258163	-0.287903767015298	-0.286856627826965	no	no
SSR3	0.21808334797671	0.606379452275458	0.165712157015197	no	no
ZEB2	0.128730679254118	-0.542432449859825	-0.513515194941778	no	no
IMPAD1	0.212921633937112	0.635527268256628	0.192394896432293	no	no
NMI	0.150292463532861	0.51406465217068	0.175358268929704	no	no
BOD1L1	0.0567824071918921	0.313771153213781	0.0918260405352533	no	no
SMAD5	0.0438649080327963	-0.215756837723132	-0.206101915969117	no	no
RAB2A	0.22527819672539	0.563019021067258	0.274709033806823	no	no
GORASP2	0.258854197749029	-0.113350006361884	-0.117648528196476	no	no
TRIM38	0.0319909914375319	-0.217347945426475	-0.184057542255008	no	no
IPO5	0.186553603606809	0.250661259015789	0.25084794058736	no	no
CPOX	0.205237111931462	0.550358867068121	0.215051286196352	no	no
RPP40	-0.146368589635936	0.27815869637722	0.213861634918869	no	no
NDUFB11	-0.376021071158387	0.0355076352393387	0.119254988795901	no	no
TOR3A	0.194256267358314	0.413005927715556	0.280575473449731	no	no
CNN2	-0.123799514307859	-0.348984214386222	-0.132792139568128	no	no
DOCK8	0.0727260021134639	-0.17567001785779	-0.164881040086012	no	no
CARNMT1	0.227069488743721	0.42835438349502	0.234610756458329	no	no
ZC3H7A	-0.489092827244885	-0.564585649752242	-0.0555377957596548	no	no
UCK2	-0.163404865406502	0.100997098488508	0.210393307800977	no	no
CHMP5	-0.458722856900877	0.177670391977739	0.101888024500419	no	no
SDHB	0.0540426786277099	0.439204440766357	0.0999584067973625	no	no
WASF2	0.194087750473337	0.427455503702908	0.0988272142972596	no	no
NFIC	-0.142046333469459	0.594296288905001	0.334341038057195	no	no
CISD1	0.104841618750499	0.43261871817855	0.188028510895291	no	no
FAHD1	0.0565741975688495	0.616248578583562	0.135968076221136	no	no
STK24	0.282208369116167	0.452153282499123	0.157948247640077	no	no
PRDX3	0.24167236808294	0.78300398181236	0.220207759817138	no	no
PGAM1	0.232860045200882	0.638862262325026	0.153158226724294	no	no
MAP2K1	0.214276063418797	0.542758947178841	0.256809853658907	no	no
RABGGTB	0.169670316487361	0.0710962795546957	-0.186955654386693	no	no
WDCP	0.0495176410845822	-0.377366593861982	-0.169929993093333	no	no
RALA	0.301881941161878	0.561164097410561	0.152340019504453	no	no
ZCCHC6	-0.0878950217683461	-0.428917003417489	-0.240125845163601	no	no
WDR5	-0.0448344447611758	-0.389641016935085	-0.19326849115631	no	no
APIP	0.115316200760902	0.594467838302772	0.306714901017156	no	no
PPIE	-0.220773323048472	-0.62134527669633	-0.20394971812152	no	no
TACO1	-0.103108681127714	-0.469241601692257	-0.478307663514357	no	no
CASP3	0.33789843094711	0.74354223576865	0.304543896617634	no	no
ARG2	0.061900688381621	0.460064274537452	0.252750536866304	no	no
PNPT1	0.301647631999902	0.082167470056392	-0.10550138451212	no	no
USMG5	0.648189085098087	0.666259732680993	0.239881842107196	no	no
API5	0.0930150973411096	0.348551139677597	0.187533463426507	no	no
POLR3C	0.26954997266617	-0.131396142598831	-0.165378177377026	no	no
KDELC1	0.18864599216672	0.337454759689423	0.231038682515254	no	no
EHD1	0.210518346618545	0.446672552457079	0.16262367754675	no	no
CHTF18	0.209133282982568	-0.941211205345965	-0.574756012275628	no	no
PLD6	0.109197619307537	0.172002910820792	0.138854060896725	no	no
PRMT1	0.219774401836377	0.443276194412162	0.354384071374032	no	no
ASAH1	0.371567208626506	0.447932081227686	0.145160232885205	no	no
YEATS4	-0.157732664742455	-0.419802655857809	-0.208939745213623	no	no
CNBP	0.207007192733403	0.52659940175046	0.213671542002916	no	no
CEP85	-0.00250919193650004	-0.399812085757229	-0.255432865903035	no	no
EIF4G2	-0.181294075619591	-0.485805790105352	-0.228546250851423	no	no
SORT1	0.135936506579487	0.48613161004759	0.163190668674173	no	no
ADSS	0.179637723986821	0.497605205056432	0.173606313186099	no	no
CYP20A1	0.235432205122813	0.574150140117161	0.267166001408704	no	no
MAT2B	0.117649669143497	0.498492845331042	0.151291873332629	no	no
TDP2	0.110172094943801	-0.273537325328893	-0.168051059437023	no	no
ABCF3	0.306318844503209	-0.384404534283476	-0.206511379886695	no	no
PSMD5	0.269115563764456	0.36392394289505	0.180903388607699	no	no
ALDH5A1	0.273187366830587	0.583742522622403	0.200217354405466	no	no
AK6	-0.0760342632513943	-0.612288763755413	-0.256714392257877	no	no
NLN	0.223524047025293	0.465818589752429	0.177307374043897	no	no
CEP192	-0.243777409777849	-0.550615204209511	-0.219880068445985	no	no
SNRPD1	-0.17816472252042	-0.403936525231813	0.15647240351838	no	no
ARIH1	0.287561223827765	0.599785243760161	0.169684562344558	no	no
CTPS2	0.248719765468127	0.466985374399168	0.196693478515427	no	no
NPM3	-0.51688670190644	-0.338478724755372	-0.165009886231414	no	no
ETFB	0.0953826928816604	0.363038652929948	0.11534995185933	no	no
ACADM	0.336880112307527	0.567733841332734	0.134232447240004	no	no
ALDH18A1	-0.179535814998584	0.257781052856875	0.173830431903405	no	no
SLC25A22	0.216508773251116	0.369861511709533	0.06897776739739	no	no
PSMB5	0.21192390389079	0.476551948429959	0.139670264903248	no	no
TMED9	0.119223700752326	0.434467895695541	0.210163651510436	no	no
AP2A2	0.0534596099174998	0.00543680111901369	0.160640616475068	no	no
TUBB	0.280762533684362	0.60352700014105	0.185137386481462	no	no
POGLUT1	-0.0100742785278382	0.204857554110327	0.304425193514735	no	no
PLIN3	-0.0500790494604858	0.369490973163643	-0.0103102411563818	no	no
FKBP9	0.274447020067336	0.498698566049905	0.1210228043846	no	no
OARD1	-0.251986944081231	-0.529695251303067	-0.175504204039562	no	no
MRPS26	0.28101048506796	-0.275629874689091	-0.545803442303076	no	no
DLGAP4	-0.266341662250728	-0.142248892178078	0.0777017084634014	no	no
ASMTL	0.139266930330728	-0.0642524694660726	-0.212007803214047	no	no
RBM42	-0.265016384103017	-0.343127361029733	-0.287076779155459	no	no
METAP2	0.202589877773966	0.511133581471336	0.201300254500321	no	no
CNDP2	0.281259660335943	0.494502858491785	0.205206630897577	no	no
LSS	0.260144631447574	0.206363590361348	0.225101163680802	no	no
PNISR	-0.500541161892393	-0.147889017971362	0.0560744261019797	no	no
P3H1	0.0922783580396591	0.167775968322798	0.120979001974521	no	no
RRM1	0.157842881773571	0.384547776251876	0.309886658307209	no	no
SPTLC2	0.168279601928812	0.424271910145145	0.243595745791077	no	no
NSMCE1	-0.27014568175412	-0.327303994363097	-0.317767446754066	no	no
FASN	0.232129546249519	0.317288249128022	0.160022899247586	no	no
GNE	0.254798565894861	0.342311103780649	0.213140603286673	no	no
PML	-0.275502445422784	-0.784555043793835	-0.209935056079754	no	no
HACD3	0.123673264166673	0.238464385999988	0.234168570108479	no	no
NCOR2	-0.128557043034526	-0.670894970442425	-0.30962243854201	no	no
PIGK	0.229555175865329	0.503833483158156	0.176848555809313	no	no
MIF	-0.0698963716666186	0.435990610931016	-0.0134427075853906	no	no
NRAS	0.150283177232262	0.606478825125773	0.093583133963919	no	no
TNIK	0.0327001548911251	0.147046221141821	0.171250495266411	no	no
FDPS	0.377607719331139	-0.0947596349760221	-0.192040615655503	no	no
APMAP	0.119196747716303	0.525113785279708	0.363486401710142	no	no
SARS2	0.0737613682062155	0.395112142327198	0.0932930601821046	no	no
HSP90AA1	0.298082027234239	0.37202347575905	0.147171315648817	no	no
DBN1	-0.145509599358622	0.191388325974727	0.216325383609429	no	no
NDUFAF3	0.0565072199335247	0.336552744996163	0.101942093987418	no	no
NDUFA10	0.220712166901203	0.148596298657342	0.0266628286837078	no	no
CTPS1	0.317698947039562	0.512559853602535	0.127410375695591	no	no
PRPF18	-0.117437480515185	-0.275855729241549	-0.33743700014443	no	no
UCHL5	0.114129523624693	-0.123048225925135	-0.147762950105466	no	no
PTDSS1	-0.543057922887602	0.0393361865519824	0.364582712625871	no	no
GOPC	0.152114960377697	-0.269221577188572	-0.153545827352978	no	no
PPIL1	-0.494141197706391	-0.75957483677843	-0.35189954170141	no	no
COG5	0.225511039015097	-0.283065080349864	-0.188111319880502	no	no
RBM7	-0.508178645426097	-0.797947851618622	-0.395895852081433	no	no
ETHE1	0.176684442519919	0.174451620061565	0.395181520602469	no	no
GPS1	0.198696809092669	0.341860949142754	0.0858158064292576	no	no
PRKAR2B	0.220210394176908	-0.160904019421848	-0.136356921854834	no	no
IDH3A	0.345028302321143	0.401203196242426	0.152494469408145	no	no
WNK1	0.247739307961108	0.192776212562106	0.124885524672037	no	no
METTL13	0.206004543898598	-0.135904110948857	-0.0656709795594427	no	no
RNF138	0.100609650571717	-0.09771943733886	-0.155692430437174	no	no
NPEPPS	0.258229905710043	0.430137448933109	0.218997915189537	no	no
C9ORF78	-0.136741482526902	0.175641732791014	0.0367405028406316	no	no
INTS8	-0.0264525517792606	-0.704828562503955	-0.131326742410202	no	no
MTCH2	0.287859389415223	0.394247594635603	0.231101549715508	no	no
NADK2	0.194042419791193	0.548262918507733	0.14423306564535	no	no
ENO1	0.317864033903502	0.773435504360217	0.22874262556308	no	no
FARSB	0.217124020980573	0.312245660340541	0.137535402220744	no	no
QPRT	0.364559671086231	0.763227724812073	0.197061718403102	no	no
GALK2	0.192488722995413	0.57678854652851	0.256484719976939	no	no
CLIC2	-0.376337892703241	-0.61794072161328	-0.252688277922929	no	no
EXOC2	0.0976168397700338	-0.150096526410845	0.00839521732339041	no	no
PIBF1	-0.064729362375189	0.0556310599881097	-0.289394744551895	no	no
RBM33	-0.122544789392741	-0.478256961244693	-0.258074554536236	no	no
DRG1	0.209214983597331	0.461007547955854	0.279960970255039	no	no
XPO4	0.158543867339257	0.359186116470059	0.211981715939127	no	no
UBE3A	0.265806509398749	0.294077020260236	0.156393572922061	no	no
TMED5	0.178782909185227	0.386951716937545	0.153810330510248	no	no
MPST	-0.123873739020027	-0.268968340522601	-0.17475556157834	no	no
HNRNPA2B1	-0.00738503856891608	-0.247391495501297	-0.0700285437832767	no	no
HIBADH	0.141049674676279	0.523644389846423	0.195669800860489	no	no
NIT2	0.0208876771250864	0.361564976645963	0.161593379806006	no	no
FAM118A	0.159623158198132	-0.24165156455405	-0.382505242729788	no	no
TSN	0.330438158604358	0.550470270606063	0.146215783924669	no	no
UQCRC1	0.275136678452971	0.45407902188994	0.206513479152042	no	no
TRMT12	0.304378801239207	-0.784594651938428	-0.263548938408679	no	no
PCMT1	-0.0808273828438957	0.161920267243231	0.129695357294479	no	no
NUDC	0.162608858499203	0.280131818110037	0.128973022835579	no	no
IFI35	-0.0147003410246318	0.376012781343582	-0.00895299409925764	no	no
PSMA2	0.209437450924299	0.432785199228478	0.0732491499456817	no	no
TMF1	0.105460057270734	0.444036038417422	0.220624116674552	no	no
TMEM115	0.0232346685120604	0.406464447178569	0.139029556225875	no	no
GEMIN4	0.0808538885367301	-0.328398849690668	-0.0958730537669723	no	no
SEL1L	0.389312447142269	0.49504141922269	0.336640210261913	no	no
MECP2	-0.368979598918822	0.0269811267761375	0.049167698658881	no	no
CTSZ	0.346605867488641	0.581574727401589	0.238553737308358	no	no
SOD1	-0.211890670699598	0.443189015087142	0.0933750884100918	no	no
GMDS	0.130087097511633	0.550478446825607	0.256631536762281	no	no
USP32	0.0277781194278216	0.012823363292187	-0.0202802683729684	no	no
MRPL24	0.0752121364769459	0.0139857873170993	-0.208062482213139	no	no
FBXO45	0.0463107527652429	0.0713294174918147	-0.155703356253384	no	no
PSMA7	0.110688010185946	0.361621175728656	0.0347355047826399	no	no
UBE2E1	0.215595592773282	-0.190322551251331	-0.299730578794122	no	no
HSPA4	0.338332122646548	0.40630614078571	0.10690510221966	no	no
RAB6A	0.14846469438026	0.600975276987194	0.17595340681793	no	no
PRDX6	-0.190427861970512	0.267082658607898	0.198064279371686	no	no
PAPOLA	0.274076039393822	0.373100613945173	0.171084114104548	no	no
PUS10	0.28373308167111	-0.453145247574745	-0.179199706948324	no	no
PSMC6	0.371365465799606	0.438239187422448	0.108300494371601	no	no
NES	0.021384277766611	0.199576155690883	0.121862362943197	no	no
MED14	-0.261381435840345	-0.354799607544108	-0.178620749063658	no	no
MED12	-0.151610914997088	-0.610334722365265	-0.28112103274244	no	no
ATP6V0A2	0.182845553848765	0.397656645360146	0.139781925914485	no	no
CWF19L1	0.165650611907653	-0.251064945914588	-0.234779307282662	no	no
ADI1	0.0840255024696469	-0.479007179429967	-0.381701909443735	no	no
STARD3NL	0.1067415491801	0.382345945438768	0.115187790634713	no	no
VAPB	0.0749523116488657	0.235828099564002	0.213580004760495	no	no
MYCBP2	-0.0304003451599399	-0.0930397411720379	-0.131150755611706	no	no
ATP6V1D	0.174692316737186	0.578870530286641	0.14609116429715	no	no
SP1	0.254467200200555	0.451355575856116	0.10775874035708	no	no
CYFIP1	0.20014887441456	0.368718009123934	0.251878351446495	no	no
PDIA5	0.0879731956183306	0.415345026968161	0.240299257157631	no	no
UFD1L	0.235302330299108	0.278471839149805	0.148500704275355	no	no
TKFC	0.202572039105608	0.419022428601708	0.13851204479431	no	no
CRTAP	0.122512652834393	0.327613456822359	-0.00256313017096198	no	no
GNPAT	0.154796959670468	0.282603500964776	0.226816623068758	no	no
SAR1A	0.341735148736495	0.310135129026257	0.16628243695299	no	no
RUVBL1	0.174607132188121	0.391141393955581	0.157582244663971	no	no
ACACA	0.144449619301983	-0.170771958180797	-0.0848237181210763	no	no
PSMC5	0.260501728439077	0.377349057507877	0.0635724921722615	no	no
FLOT1	-0.0655004819802448	0.231414058797795	0.130231308918885	no	no
ADSL	0.177823979058275	0.65086383411804	0.27976477437838	no	no
DHX16	0.0468750921635352	-0.167878425026444	-0.16405208300656	no	no
KIDINS220	-0.0660952129340367	0.213284031625888	0.230518670251635	no	no
CLPB	0.209604480046866	0.356028813657216	0.156175543349395	no	no
EIF2A	0.19158197514071	0.277170813990814	0.12163509765381	no	no
SMG9	0.183878338180648	-0.258088771512032	-0.0845130687444778	no	no
PDHA1	0.200709819539446	0.135086273313756	-0.123133063870868	no	no
ALDH6A1	0.217557596888481	0.139405209205799	-0.229331401983227	no	no
HAUS3	0.241109862717871	-0.237533855708161	-0.0543772636274688	no	no
GRK6	-0.0445319996559773	-0.381581365358522	-0.328552505393773	no	no
FUCA2	0.220223459912174	0.529639644606552	0.23856155365178	no	no
CD46	-0.0705201476046148	0.404008389195619	0.0700879807571922	no	no
POLR3D	-0.0248193112730491	-0.701076699685124	-0.0608670492489333	no	no
DNAJC1	0.0576862047761608	0.222898506070232	0.216288559145896	no	no
FLNC	0.199203458142561	0.219469106519279	0.132147001957299	no	no
[truncated: 3,549 more rows]
