# Supplementary material for: Aggregation and disaggregation features of the human proteome
Source: Mol Syst Biol. 2020 Oct 6;16(10):e9500. doi: 10.15252/msb.20209500 (PMC7538195; doi:10.15252/msb.20209500)
Supplement: Supplementary file 7 — Source Data for Expanded View [file MSB-16-e9500-s007.zip › SourceDataForFigureEV3/MSB-20-9500_SourceDataForFigureEV3B.csv]

localization_HumanProteinAtlas	fraction_soluble	fraction_aggregators
Nucleoplasm (GO:0005654)	0.238233326	0.508250825
Nucleus (GO:0005634)	0.117109079	0.221122112
Cytosol (GO:0005829)	0.339727861	0.165016502
Nucleoli (GO:0005730)	0.070488512	0.122112211
Vesicles (GO:0043231)	0.091233549	0.079207921
Nuclear speckles (GO:0016607)	0.031006023	0.075907591
Nuclear bodies (GO:0016604)	0.029667633	0.056105611
Mitochondria (GO:0005739)	0.093687263	0.04290429
Plasma membrane (GO:0005886)	0.08811064	0.03630363
Nucleoli fibrillar center (GO:0001650)	0.014722284	0.0330033
Golgi apparatus (GO:0005794)	0.057550747	0.02310231
Nuclear membrane (GO:0031965)	0.017399063	0.02310231
Intermediate filaments (GO:0045111)	0.009814856	0.01320132
Centrosome (GO:0005813)	0.021860361	0.00990099
Microtubule organizing center (GO:0005815)	0.008476467	0.00990099
Cytokinetic bridge (GO:0045171)	0.003792104	0.00660066
Cytoplasmic bodies (GO:0036464)	0.005130493	0.00660066
Actin filaments (GO:0015629)	0.011376311	0.00330033
Aggresome (GO:0016235)	0.000223065	0.00330033
Focal adhesion sites (GO:0005925)	0.008922596	0.00330033
Microtubules (GO:0015630)	0.018068258	0.00330033
Midbody (GO:0030496)	0.002230649	0.00330033
Cell Junctions (GO:0030054)	0.015168414	0
Cleavage furrow (GO:0032154)	0.000223065	0
Endoplasmic reticulum (GO:0005783)	0.042159268	0
Endosomes (GO:0005768)	0.003345974	0
Lipid droplets (GO:0005811)	0.003122909	0
Lysosomes (GO:0005764)	0.003345974	0
Microtubule ends (GO:1990752)	0.00044613	0
Midbody ring (GO:0090543)	0.00044613	0
Mitotic spindle (GO:0072686)	0.002230649	0
Peroxisomes (GO:0005777)	0.003122909	0
Rods & Rings ()	0.001338389	0
No localization assigned	0.203881329	0.092409241
