# Supplementary material for: Aggregation and disaggregation features of the human proteome
Source: Mol Syst Biol. 2020 Oct 6;16(10):e9500. doi: 10.15252/msb.20209500 (PMC7538195; doi:10.15252/msb.20209500)
Supplement: Supplementary file 7 — Source Data for Expanded View [file MSB-16-e9500-s007.zip › SourceDataForFigureEV3/MSB-20-9500_SourceDataForFigureEV3C.csv]

gene_name	solubility	set
TARDBP	-1.41272098928752	aggregator
ELAVL1	-0.283946629535298	soluble
DDX3X	-0.38749024468601	soluble
VCP	0.207941432539386	soluble
RBM4	-0.698242051820372	aggregator
TIA1	0.186568858279434	soluble
KHSRP	0.0957868465307456	soluble
EIF2S1	0.191924206583753	soluble
CAPRIN1	0.122101120389529	soluble
NUFIP2	0.047630877844795	soluble
GIGYF2	-0.233521047234503	soluble
CIRBP	0.229215443901725	soluble
PABPC1	0.116945071344018	soluble
CASC3	0.0251322551402168	soluble
MBNL1	0.0488873232541079	soluble
DDX6	0.150643654043779	soluble
IGF2BP1	-0.285114025451469	soluble
G3BP2	0.0777595408887404	soluble
MOV10	0.00400082637600029	soluble
G3BP1	0.174307720685087	soluble
HNRNPK	-0.0660908107190824	soluble
PQBP1	-0.0159545050176611	soluble
DDX1	-0.0258313750636531	soluble
DHX36	0.0452300463668996	soluble
YBX1	-0.109848210807058	soluble
DDX19A	0.191132052748701	soluble
STAU1	0.08473710538932	soluble
LSM14A	-0.00653157215854283	soluble
FMR1	-0.0292656396266646	soluble
OGFOD1	-0.00299181296872716	soluble
TIAL1	0.0654030110432753	soluble
LARP1	0.136251832174257	soluble
KPNB1	-0.0189747730426221	soluble
EIF4A2	0.233568513865624	soluble
PUM1	-0.0379593145824025	soluble
ATXN2L	-0.0109110783225287	soluble
EIF4E	0.131429691990672	soluble
PABPC4	0.0226617207613557	soluble
ROCK1	0.0379179926226647	soluble
ATXN2	0.0902191858268961	soluble
RPTOR	0.0123323505752177	soluble
LARP4B	-0.0179478074542313	soluble
LARP4	-0.0451593239198196	soluble
PUM2	0.210823149589635	soluble
