# Supplementary material for: Aggregation and disaggregation features of the human proteome
Source: Mol Syst Biol. 2020 Oct 6;16(10):e9500. doi: 10.15252/msb.20209500 (PMC7538195; doi:10.15252/msb.20209500)
Supplement: Supplementary file 7 — Source Data for Expanded View [file MSB-16-e9500-s007.zip › SourceDataForFigureEV4/MSB-20-9500_SourceDataForFigureEV4A.csv]

gene_name	log2_intensity_pre_shock	log2_intensity_1h	log2_intensity_3h	log2_intensity_5h
A0A087WV05|MYCBP	25.6088234448944	25.5878741828385	25.4670902770939	25.5213547446341
A0A0B4J2A0|SHPK	25.6593596625998	25.8408264921684	25.8286964458912	25.8986210291669
A0A0C4DFX4|SRCAP	26.3263274899843	26.307012559554	26.3111632163829	26.4301547123422
A2M	28.8206973969213	29.3675192493394	29.1564733101367	29.1926261041975
AAAS	26.8023303102881	26.7820546143974	26.777399414768	26.722290985111
AACS	25.0303937075242	24.8287736635015	24.8801753543695	24.8310754340747
AAK1_5	25.5673901487778	25.8851420958795	25.8663016523785	25.8383121374807
AAMDC	24.7121317784614	24.7251453583341	24.6663821512681	24.702901846487
AAMP	26.9364673882154	27.0325075673118	27.059601821053	27.0301237253339
AAR2	26.2079310744065	26.2419598549099	26.2933469592106	26.2444114299171
AARS	30.725929070093	30.7221519378117	30.7231937652425	30.7038245585093
AARS2	27.8234137584253	27.7632217471783	27.7652346441036	27.8153100279568
AARSD1	27.288035251049	27.3244692236915	27.3268495116451	27.2474293558451
AASDHPPT	26.6491636487762	26.7633832287495	26.6727810959328	26.6788051095785
AATF	27.5343131491187	27.5475110120814	27.5605589303426	27.4791840477293
ABCA3	23.7816228070769	23.848913596075	23.8247822295415	23.8870819605413
ABCB10	28.2048160945747	28.2197801473915	28.2242667203761	28.2582514289314
ABCB6	26.5832758690666	26.7606006278288	26.7492722655011	26.7978508097745
ABCB7	27.2091678560181	27.229187830191	27.1849424958155	27.2394612693046
ABCB8	25.9843580604519	26.0183530838769	25.9876125240674	26.064788218052
ABCC1	26.5114341961803	26.5529142292738	26.528750854471	26.5981537536003
ABCC4	26.5389495268262	26.6144069268993	26.631521844309	26.6082728980753
ABCC5	24.1489947306977	24.1480085078401	24.1541157292647	24.3489054969629
ABCD3	27.5715830872047	27.5871951740127	27.6366113639085	27.6869246490616
ABCE1	29.8273278788895	29.8139376532217	29.8162089213854	29.7872600327712
ABCF1	30.0816271641094	30.1686962898282	30.1710693400855	30.1253195682173
ABCF2	29.5003486403473	29.5284959726774	29.5406992173055	29.5099501412892
ABCF3	28.7081334520118	28.6054213757376	28.519410776846	28.448229143113
ABHD10	24.916599158515	24.8865865638138	24.9045019203721	24.9183574597675
ABHD11	25.532385090491	25.4236603967188	25.5089156864139	25.5522083936733
ABHD12	24.3362408635833	24.3798454155107	24.3274140250404	24.4662234798646
ABHD14B	27.1954893402152	27.2126010651987	27.2627226203535	27.1653666137768
ABHD16A	26.6022241860499	26.6357771713585	26.5369465490165	26.5553779446204
ABI1	26.2620216156031	26.1654807759992	26.2420053113675	26.1910604431171
ABL1	28.0582640729485	27.9834059428596	27.9192407453358	27.839972440644
ABL2	23.9417461908355	23.779851710026	23.7312693917729	23.8904637267769
ABT1	27.3707947689083	27.3747286203169	27.3924075310701	27.4023190520698
ACAA1	26.4549278763544	26.5230943095264	26.5300758331131	26.5468990160835
ACAA2	26.3684400797081	26.4030837775701	26.3549533143321	26.6257042370008
ACACA	30.2233820131396	30.1805384672023	30.1054061437532	30.0545721060448
ACAD8	24.3652894440039	24.4628874825333	24.4933966822423	24.5206548340605
ACAD9	28.1580507193307	28.1367962463414	28.1536750228964	28.1358369470486
ACADM	28.855504249863	28.8661948185798	28.911423165013	28.9495835617532
ACADS	25.21853390788	25.2301198566594	25.2880203980124	25.275332168164
ACADSB	26.2932081974186	26.2473607779688	26.2694378354419	26.3196256588618
ACADVL	28.5311707696863	28.5491776392268	28.5769922276469	28.5703748934151
ACAP2	27.8342394219539	27.8646895395852	27.8794583870651	27.8842366975611
ACAT1	29.5311914778327	29.4710257348061	29.4878766158489	29.492808214936
ACAT2	28.3491919282602	28.3359182795747	28.335585060603	28.3673468548621
ACBD3	26.9087136200638	26.9404321827134	26.9856690330849	27.0479056943677
ACBD5	24.4733570837396	24.5772864532004	24.5717647726332	24.5995637841322
ACBD6	25.9552602720919	25.9115516755087	25.8572412475818	25.7548398723938
ACHE	21.9048078077932	22.0150409344991	21.9958069655743	22.1075420234853
ACIN1	30.2818738895445	30.2448447788361	30.2949200390511	30.2675115598018
ACLY	30.8678172495685	30.9222237343909	30.9343005245382	30.9343455208411
ACO1	28.5323197685575	28.5708368681934	28.5830356889379	28.5386202005821
ACO2	29.7285652535147	29.5731754429355	29.5828182180197	29.5773081184425
ACOT13	26.1145149793791	26.030049307352	26.0588001976029	26.0308100538857
ACOT7	28.504431715295	28.5389726851369	28.5394102127739	28.587274754312
ACOT8	25.7336019541347	25.7429619008249	25.6738772554152	25.6894631479578
ACOT9	27.0059068784818	27.0725023700919	27.1152525546378	27.2237496367445
ACOX1	27.7159707595915	27.7898803800423	27.7797240663091	27.7606470301824
ACP1	27.2794419844213	27.2015244459274	27.2667238253108	27.192795147476
ACSF3	27.2146873118884	27.1468139833809	27.1494141806927	27.1262243772061
ACSL1	27.7966588122784	27.7851780664432	27.7962790448602	27.7916159694829
ACSL3	28.7870827168367	28.8258365965246	28.8229261799954	28.7879619041492
ACSL4	25.9540160425225	25.8535475647149	25.823336085956	25.7827868821343
ACSM3	27.3692426738428	27.1360227342459	27.1636091329886	27.0906880150672
ACSS2	27.1666612159831	27.1917981948452	27.1604442278829	27.143949505214
ACTL6A	28.3505548455177	28.4075477494891	28.4021906958649	28.4574498560287
ACTN1	28.8625094033406	28.8819121159228	28.8975095153739	28.8940496866399
ACTN4	30.3791905457959	30.4466806130569	30.4391617115151	30.4496468055379
ACTR10	24.0934280346507	24.103065486968	24.0918800879014	24.1732083518221
ACTR1A	25.9668112348599	26.0529641362138	26.0733367286001	26.083247378685
ACTR1B	25.2489581569855	25.3702856651248	25.3285110823191	25.3876657135268
ACTR2	28.1047172116351	28.0997573212715	28.0903518214174	28.051175073718
ACTR3	28.5820227422879	28.6326583565417	28.674849742341	28.61640849953
ACTR5	25.4601786988316	25.5403450776218	25.4891910231379	25.4334842809153
ACTR6	24.7279494314218	24.8309335825965	24.7867621611057	24.8714505292761
ACTR8	26.6488768210139	26.5672320551957	26.6008220309316	26.5501496158245
ACY1	28.4458197079595	28.4307680571835	28.449979933906	28.4221525176718
ACYP1	26.5997945593031	26.533877934798	26.5857693782506	26.4740264928725
ADAL	25.4478935002035	25.4685560587288	25.5446652344364	25.4461103624676
ADAM10	27.1792359586637	27.2739290618061	27.234543154927	27.2381818381561
ADAM17	24.6845741658348	24.802199116806	24.7818416092221	24.6848546515103
ADAM9	23.7965758482632	23.7433154520293	23.7225217316401	23.715756112575
ADAR	29.8127557992317	29.8311139473903	29.8591448178333	29.8178422159754
ADAT2	25.4557996474726	25.3726718730487	25.4030188015806	25.3461784054443
ADAT3	23.8188847453595	23.9744965459197	23.9206453221016	23.9308144246393
ADCK3	24.8395852285227	24.7572745926644	24.6967824735623	24.7628870308388
ADD1	27.6499625439009	27.6399003433202	27.6532476502999	27.6857659076943
ADD2	28.3801515347302	28.3615740302844	28.3560870523687	28.3589712664712
ADD3	27.0802049462311	27.1172895464532	27.0803864255599	27.1394010641624
ADH5	29.6961859504251	29.670305076438	29.670840155696	29.6525019055896
ADI1	27.996036942294	27.7943116008831	27.7760939183003	27.6743112372232
ADIPOR1	23.7441707210863	23.6929976499973	23.641541649317	23.6018425276715
ADK	28.4391278952806	28.4819524705634	28.5188369282606	28.4597470858085
ADNP	28.3814318841272	28.3850180335202	28.4093359124883	28.3739536864388
ADO	26.5810391350834	26.5565072973236	26.6117701780027	26.6435213797372
ADPGK	24.9751010469871	25.0598783157502	25.0541425165618	25.1106964921636
ADPRHL2	26.5941243919277	26.7253212369151	26.7373528480369	26.7092460463823
ADRBK1	28.1022776237084	28.1476123270232	28.1831940182678	28.1459433094669
ADRM1	27.9234448140912	27.87990043061	27.9487800898916	27.8973102934504
ADSL	28.8979251818095	28.9179825230227	28.9235409165159	28.8894330705346
ADSS	28.9428949917959	28.9269322189348	28.9255204203295	28.9003325453052
ADSSL1	24.732310596699	24.8489172601841	24.8301549654866	24.8831720227714
AFF4	25.5563421770858	25.5509528783093	25.6087396793708	25.5348822657773
AFG3L2	29.6481621796048	29.6294725864012	29.6782240463621	29.6307761029246
AFTPH	25.3607363990273	25.4307498288862	25.4162323968423	25.3753464215658
AGAP1	22.8085158740043	23.0227632862937	22.9750768749621	22.918794900341
AGAP3	25.6451239342849	25.7344358332313	25.7546673164994	25.8218108190261
AGFG1	26.3557458649765	26.5469648606971	26.5705874149849	26.5766918023443
AGK	27.8621304134217	27.9441089402451	27.9485151982765	27.9596132880309
AGL	28.7531534995784	28.7896696667104	28.7851841271272	28.7887773131165
AGO2	27.684194099357	27.6835034785965	27.6795386865852	27.7287603709114
AGPAT1	26.3803014835735	26.4823363107136	26.5222772167007	26.439391656202
AGPAT2	24.6710586121661	24.5921177078714	24.6400161637539	24.7418981443566
AGPAT3	26.3810540537586	26.4060760182103	26.3961665237886	26.4338602685427
AGPAT5	26.2798750680456	26.4391554971453	26.388246442796	26.5067470312344
AGPS	28.6322957587599	28.6509286075033	28.6514167726111	28.5892977536355
AGTRAP	25.6926422893322	25.7543987075206	25.8863044631391	25.9012149958658
AHCTF1	28.9705556202055	29.0207681089826	29.0068066178111	29.0002681383605
AHCY	29.6652218048196	29.7257501886667	29.7010942961641	29.7003176171368
AHCYL1	26.5386771474354	26.6168990586281	26.5711376408109	26.5675907352212
AHCYL2	23.9259091818268	24.2147929411242	24.1004482428767	24.2288674941151
AHDC1	23.3227825786243	23.2754976417597	23.1241393859775	23.3701073048934
AHNAK	32.1998201427749	32.1788567704713	32.1539704787141	32.1561641817619
AHSA1	29.0954787786453	29.1126750978781	29.1492982402449	29.1478260330685
AIDA	24.8218837036482	24.9485450905911	24.8164094296674	24.893276386633
AIF1	22.584634883607	22.4930791790998	22.6393628167801	22.8143162377932
AIFM1	29.3696458709808	29.3790890425855	29.4066922345876	29.4049671656562
AIFM2	27.3437166519741	27.3604736197702	27.4061199153043	27.447032102588
AIMP1	29.2430931783006	29.2403843442512	29.2894546604215	29.2603475834177
AIMP2	29.3117143585354	29.2665827812648	29.3289442578701	29.2918301030748
AIP	27.0217317642568	27.0215850565433	26.9979452894998	27.0056630451949
AK1	27.7529445292837	27.8070879584486	27.7877834614505	27.7848975524762
AK2	30.3576332762188	30.188042791303	30.3392607473248	30.2885358860067
AK3	28.7333024256195	28.5549590246943	28.660830338659	28.6155304895081
AK4	26.642011480397	26.4013248384764	26.5306417323197	26.3819212425068
AK6	24.1899909484696	24.1481944756169	24.1208117925533	24.2385425345858
AKAP1	27.2072700280677	27.0835380612008	27.0752702448132	27.0771273954266
AKAP17A	26.7518141411782	26.7350433544006	26.7960976054454	26.7690344983096
AKAP8	27.1112906633881	27.1808502659213	27.2483739944218	27.2212518270193
AKAP8L	27.9630220779034	27.9856815759045	27.9988516083786	28.0406827255271
AKAP9	28.9716401940237	28.9853451284298	28.9551114088386	28.9300800943993
AKR1A1	29.1486598096864	29.1288381323906	29.1509633161391	29.1538955029594
AKR1B1	24.1815886848359	24.1348715561725	24.3459016184825	24.3745565215893
AKR1C1	27.5747402831827	27.5849918827628	27.6143918662033	27.5383131382101
AKR7A2	27.7108688664923	27.840163624316	27.7551867233114	27.7982384549122
AKT1	26.4291140823111	26.3326836484108	26.2934624477303	26.2841534007842
AKT1S1	24.465845903773	24.310891546259	24.3531105171787	24.4284155603031
AKT2	27.5751013408676	27.5089443147546	27.5760871082087	27.4774721950069
ALAD	24.6145572569659	24.6915011959012	24.6338281607716	24.6452092300225
ALDH16A1	27.7252505550547	27.6794593057732	27.7022130797835	27.6518617946251
ALDH18A1	27.534402577266	27.6514317247341	27.6394809017871	27.652163581202
ALDH1A1	27.894131102247	27.9116438579464	27.8841110394274	27.8501300748582
ALDH1A2	29.1415107036978	29.1367045741573	29.141224439542	29.1336499811207
ALDH1B1	28.1553116579277	28.0863760082612	28.123712045237	28.0561935465081
ALDH1L2	24.92371973468	24.8389649014013	24.7523685779751	24.7967168306417
ALDH2	27.9831306667343	28.0096594276092	27.987220027884	27.9691597518882
ALDH4A1	27.5275965757379	27.5059980346498	27.5545907108856	27.5880886830474
ALDH5A1	27.8864359779658	27.9328370362512	27.9567753571648	27.9594420360442
ALDH6A1	26.1477466086736	25.9699189859492	26.0026726069064	26.0980369312715
ALDH9A1	28.5408304745976	28.5288921918601	28.5467474579244	28.5306948352761
ALDOA	31.1260838932719	31.0606003877756	31.0483420651248	31.0875583305285
ALDOC	28.9922969457949	29.0160780063303	29.0215531474704	29.0358593097382
ALG1	26.643981627993	26.6102414233051	26.6746089383914	26.6531835626259
ALG2	25.0250721551793	24.9303227862956	24.961533916483	25.0139980215065
ALG5	26.5990938948408	26.589813095658	26.5407648219791	26.5543278611223
ALG9|A0A087WZ62	25.9400047825791	26.0090813216234	26.0511483767009	26.0597116599169
ALKBH1	23.4458417444109	23.2719608227986	23.3251177746619	23.3323766525581
ALKBH2	25.2344615415332	25.2504923888692	25.1884480845984	25.1365687751306
ALKBH3	24.1406619135287	24.1291135893651	24.1148641566742	24.1920986891198
ALKBH4	24.9855241955531	25.0971805562548	25.0946559307123	25.0825895667219
ALKBH5	25.5355679965465	25.5600151414045	25.574185919348	25.5983345169625
ALKBH8	24.9032855670903	24.7842820954127	24.8974633805355	24.8018405589892
ALYREF	28.681596784279	28.3519972501306	28.3573913166829	28.5107305039147
AMBRA1	24.8930443802531	24.8768019693167	24.9335344707187	24.8998625187011
AMDHD2	22.9520715467074	22.9186677439853	22.9127444133378	22.9727141432444
AMFR	26.3772448151805	26.3552874463377	26.357593248914	26.4065597219406
AMMECR1	25.1476232910032	25.1334808002571	25.1191940703564	25.151917384527
AMOTL1	23.3995905125992	23.4833530168626	23.4429390497456	23.4424152957625
AMPD2	27.9356490794727	27.9477691096525	27.9849401010114	28.0398886432467
AMPD3	25.7651553691832	25.8479222767045	25.8123100317136	25.8111597713941
ANAPC1	28.3577667294216	28.3130783064127	28.3418262635162	28.3329214818953
ANAPC10	25.9501700037678	25.9772019791205	25.9334223741067	25.99303171582
ANAPC2	27.2603136054466	27.2738565788952	27.2383394331116	27.2680530937469
ANAPC4	27.1480752990827	27.1590344488282	27.2025654206803	27.2101150095278
ANAPC5	27.6306119392699	27.6768228120661	27.5937038205206	27.6551847176334
ANAPC7	28.0528847103065	28.1168752103543	28.1098190309737	28.0707427861125
ANK1	29.680988340439	29.5750684495701	29.5089675450718	29.427668594675
ANK3	24.5446544078129	24.5422272178904	24.6626332069144	24.6984288693395
ANKFY1	26.650606744709	26.6244931143719	26.6372794308479	26.5738752218686
ANKHD1	28.2815893999662	28.246713856753	28.2523111017196	28.1717449304051
ANKLE2	26.5174790564889	26.4113709613065	26.3315672888428	26.3050090106964
ANKMY2	28.1189525960961	28.1290359334772	28.1347097268455	28.0475163816595
ANKRD11	23.2743160010701	23.2531803563537	23.2366782571966	23.1747893464461
ANKRD13A	24.0641007012876	24.0644116766975	24.0732935993319	24.1964449790596
ANKRD16	22.5876488073338	22.6923629754202	22.7365019081786	22.8849972516279
ANKRD17	28.6253401786654	28.639427867489	28.6483292706014	28.6162376618957
ANKRD27	25.8767799565201	25.8452584239325	25.6803375614232	25.6637240127175
ANKRD28	27.4495717633656	27.5453862582361	27.5085051048507	27.4865766875806
ANKRD50	26.0645593276392	26.0731308413396	26.016542724165	25.963030223381
ANKRD52	25.1572287594085	25.0167553160056	25.005243596926	24.9841615015077
ANKRD54	24.660866024456	24.6331061734828	24.6956904231869	24.6925786379577
ANKS1A	25.7497965003312	25.6133133167527	25.6089240136359	25.6012517889164
ANKZF1	26.9671513597279	27.007221131074	27.0090970954977	27.0077880282016
ANLN	28.6895633559752	28.7291774643432	28.6958319480542	28.6227590235561
ANO10	27.2652105553014	27.2959312060933	27.3198899801415	27.3295658490291
ANO6	25.0536855802942	24.9783080867337	25.0018544733505	25.0084784198167
ANP32A	29.5434080748881	29.4157438794884	29.5092813473559	29.4540113822889
ANP32B	29.2258484721204	29.1989375706072	29.3105564626932	29.264597821044
ANP32E	27.1827283121943	27.2012101078327	27.2413693809016	27.0940588736458
ANTXR2	26.0303779320837	25.9487014116676	25.8602207775897	25.8432471034436
ANXA1	30.6588160264046	30.6943602204668	30.6652593760859	30.5999325751364
ANXA11	29.4470239048953	29.4093432330445	29.4389141678068	29.3799963070236
ANXA2	30.6255294176239	30.6912133567265	30.6928611081552	30.7168875805002
ANXA3	27.6126142403605	27.6208426316905	27.6715474931067	27.6382529418133
ANXA4	28.4208130482119	28.4316820405281	28.4692001346279	28.4276780705554
ANXA5	29.1249185494323	29.1493728215798	29.1574720630814	29.103318345824
ANXA6	27.9519932449104	27.9932716705969	27.9996648863112	28.0081208343473
ANXA7	29.0999359973041	29.1347216843565	29.1776817340354	29.108512104348
AP1AR	24.4325593281821	24.4363433251496	24.422465589911	24.5229587941144
AP1B1	28.3922643641684	28.4068285321645	28.4440554184021	28.4377164174667
AP1G1	29.1837731578567	29.1259123296671	29.1670578987232	29.1444023598286
AP1M1	28.5497099902193	28.580715699707	28.6517682379514	28.610289266175
AP1S1	25.4686096054669	25.6513099056559	25.6181175249387	25.7037551475782
AP1S2	24.4917171466444	24.5790910224822	24.6580168538934	24.6289700347211
AP2A1	29.1537896826502	29.1709237796866	29.1965783975365	29.2071306103192
AP2A2	26.7242776600059	26.6965133731926	26.7333681260589	26.7299947504422
AP2B1	29.0804363942963	29.1019465040508	29.136422316005	29.0804368673161
AP2M1	28.4520449421612	28.5270035415309	28.5501007497403	28.5195571554375
AP2S1	27.0992549592677	27.109464789326	27.0920764658302	27.036270728043
AP3B1	28.9977259555074	28.9956164363653	28.9829217168592	28.9575945921049
AP3D1	29.134228593157	29.0789102262228	29.0819815835875	29.0547669635986
AP3M1	26.1600491558637	26.1357390190782	26.1584882608528	26.0782415736392
AP3S1	26.2157932588126	26.2201717054474	26.2554639473031	26.2923496393587
AP4B1	22.6248686027616	22.674938964955	22.6372089647351	22.6739145214271
AP4E1	24.7965626308824	24.8041886118458	24.8175813773182	24.8047497819281
AP5B1	24.816332388183	24.7118737895825	24.688788335696	24.6783615985229
AP5M1	24.8128964612567	24.7908595282734	24.7878000247954	24.7974003681219
AP5Z1	24.7238954290615	24.6889232706467	24.6360696340527	24.6979268007707
APAF1	24.798711836446	24.8443695232807	24.7449580966437	24.7501125619371
APBA2	23.3708237408669	23.2450181953911	23.367608893586	23.3619457976224
APBA3	23.3656260962417	23.5023125265552	23.3974125302016	23.4453774779294
APC	23.7399768046127	23.7350173262198	23.6442391965231	23.6717065893289
APEH	28.1517332098087	28.2190892236617	28.2082157350247	28.1952810153664
APEX1	28.6273670914203	28.6349053137982	28.6507679178296	28.6244057540766
API5	29.2277827576452	29.2561034233607	29.2873515004529	29.3059967253608
APIP	28.0545176639555	28.0850738072464	28.0765351626224	28.068252584167
APMAP	27.247804181765	27.3176008453249	27.2950990790479	27.3449665342474
APOB	27.9143878184011	28.3316726117502	28.0977392566367	28.1115067296914
APOBEC3B	25.0669547162673	25.146506018335	25.19700152871	25.2003329795533
APOBR	26.693205326113	26.7737321778896	26.7899192714941	26.8402566794227
APOC1	26.6396803282954	26.4877709690767	26.4918709411913	26.349564727454
APOL2	25.0575318764997	25.0939186796413	25.0755215065321	25.0892952874831
APOO	25.3075178498469	25.1936996773336	25.2454010151255	25.3563188818893
APOOL	26.2957326828544	26.3844933355403	26.3649497895866	26.4093237649419
APPL1	24.7524056101129	24.8664066921558	24.8660965861194	24.8487811300273
APRT	28.6685005497866	28.6071554937179	28.5982377455202	28.6374254468334
APTX	25.763229073838	25.7147438827571	25.7460396552055	25.6645199409445
AQR	28.9386797889752	28.9256405038624	28.9433837754103	28.943331555137
ARAF	27.1866176360036	27.197863331857	27.2395484936771	27.1870274368016
ARAP1	27.4026693146796	27.4179271609995	27.3739417179459	27.344494064171
ARAP3	23.8670308234069	23.8056359010326	23.7957050623376	23.7391364532915
ARCN1	29.4041274259747	29.4400520416463	29.4430684619045	29.4488819580343
ARF3|ARF1	27.8544516781965	27.8873198207828	27.8826375352557	27.8333350935923
ARF4	27.6418236212702	27.6744338555635	27.7935196339798	27.7481509543284
ARF5	27.5996777321435	27.6456757879808	27.6711013142237	27.6569074773605
ARFGAP1	27.3209546408469	27.4153185965638	27.3839717660493	27.3923366479412
ARFGAP2	28.9793057610041	28.999114623211	29.003510108739	28.9551247476617
ARFGAP3	26.8400059315676	26.8070740784278	26.8855036066641	26.8271593494998
ARFGEF1	27.2246657189324	27.2804286690666	27.2882047861881	27.3115602325362
ARFGEF2	26.5246394250922	26.687827471562	26.6699877941513	26.6814624145703
ARFIP1	27.678753307962	27.733734494497	27.7647729288685	27.6762209766697
ARFIP2	26.68740041787	26.7030690966512	26.6790181419698	26.673302299864
ARFRP1	23.747949937772	23.7583487854143	23.8405659630112	23.6976778611346
ARG1	25.1679557792373	25.4908836560866	25.3037078409101	25.4308556661126
ARG2	24.1731272042447	24.1187527090089	24.1607531517572	24.2094753386213
ARGLU1	28.7744294222346	28.7814848047501	28.8340625426655	28.8093773970815
ARHGAP1	27.7769285299763	27.8283755572129	27.8512187788293	27.8395559474414
ARHGAP11A	24.3003353914671	24.2555250495035	24.3441515329206	24.1589758651407
ARHGAP12	23.8832400156476	23.9353302602426	23.9290965909315	24.0119973126223
ARHGAP17	27.7133143288497	27.745555010852	27.7271715252524	27.7472653671335
ARHGAP18	27.0432082474889	27.0695750406407	27.0710198785473	27.0502823802014
ARHGAP21	25.5112807915474	25.5571824094989	25.6147812570032	25.5885240394075
ARHGAP35	27.376750762072	27.34084492385	27.3298869562816	27.3172225647981
ARHGAP4	26.2815957903647	26.2890907375926	26.2847872702263	26.2983184769246
ARHGAP5	23.8996747524763	23.9209412981502	23.833742501803	23.9691020187211
ARHGAP6	27.0330935384062	27.1003893354286	27.0563432399175	27.0113604457995
ARHGDIA	29.4717493706977	29.5350438100326	29.47760585212	29.477379955391
ARHGDIB	28.1991681305477	28.2491542878067	28.1925765632104	28.1691413648548
ARHGEF1	29.0159947624119	28.9661794760545	28.9661972287249	28.9076787773721
ARHGEF11	22.2236602759118	22.2930871905434	22.2423748821828	22.1408815152237
ARHGEF12	27.5521822285784	27.5112705635628	27.5148508765993	27.5091392122813
ARHGEF18	24.238527200001	24.2796939941115	24.4195486540968	24.425658306317
ARHGEF2	29.5302351590919	29.4839876141204	29.4964807511733	29.4600632631417
ARHGEF6	23.8956549504912	23.8874406338893	23.8229869040635	23.869113707924
ARHGEF7	26.7329152436741	26.7305560166426	26.7759787856343	26.785112815632
ARID1A	28.2384523861037	28.3154373132356	28.3386397012303	28.3274295700835
ARID1B	26.4141608333923	26.4592348994331	26.4941665742847	26.4715575219892
ARID2	27.4955926176158	27.4353171971945	27.4797156613375	27.4725605648844
ARID3A	27.9042238008649	27.8526811082265	27.9008693813894	27.8309236290356
ARID3B	24.2481566861751	24.3971718710816	24.4330473683499	24.4341078637034
ARID4B	27.8111015440839	27.7990551619339	27.7774773446881	27.7850680976848
ARIH1	27.018008579132	27.1821933689176	27.1200662539284	27.1349972005771
ARIH2	25.8388208754885	25.8955613722299	25.8525751555495	25.8974682425171
ARL1	26.2555531888035	26.2473675797686	26.2146659950206	26.1899229434204
ARL15	26.9693537133837	27.001297253178	27.0150056138379	27.0230897595417
ARL2	25.6334104843597	25.6349848914454	25.6683076558996	25.6479604427279
ARL2BP	23.2660742919232	23.2878081581981	23.2286223416413	23.2093590473206
ARL3	25.1467917026025	25.202262302917	25.156910777605	25.1192213089442
ARL6IP4	25.0804807734836	25.1504622328091	25.1338259314137	25.2042501037559
ARL6IP5	26.2079008831824	26.1949215545484	26.2546115990383	26.3069674607786
ARL6IP6	24.247471336386	24.1502769876641	24.3811509731212	24.2407371476486
ARL8A	25.783537607338	25.8497761390425	25.9085120769057	25.8714200747086
ARL8B	27.2551003983863	27.3333902240907	27.3759786686523	27.3896327444387
ARMC1	27.2940617807272	27.2419535378234	27.2928077873967	27.2426990551157
ARMC10	25.1354494952556	25.2968982985651	25.1858388389834	25.3445109776404
ARMC6	27.5690668221207	27.4783107051589	27.4075361524772	27.3246556945388
ARMC8	26.9899300018924	27.0050950005308	27.0052295102768	27.0463577783169
ARMCX3	25.4581818618683	25.4278541321018	25.4761438687337	25.3761493271866
ARMT1	27.7782049459002	27.6841092391537	27.6145815713715	27.5692826559069
ARPC1B	28.1541300325941	28.2162973300113	28.2241390432956	28.1538996581424
ARPC2	28.7936116519143	28.8324787606979	28.7941789322402	28.8139320162142
ARPC3	28.0358464977279	27.9012572050304	27.8713409616352	27.9720733724982
ARPC4	27.7020882987264	27.6839557558208	27.6883227480372	27.6697011143174
ARPC5	27.8715668990261	27.6244793712399	27.6509343797193	27.6238844495302
ARPC5L	26.5362402373731	26.4043721288633	26.4238047966232	26.3791022283233
ARRB1	26.8736986375024	26.9055751167182	26.9159799236069	26.8539087409148
ARRB2	23.4871041609873	23.4740553376024	23.5312766502943	23.5937449977385
ARVCF	23.9820821049799	23.9958617193911	23.9004758906046	23.9947444803018
ASAH1	26.2507581573519	26.3157714714708	26.247108240849	26.2507656222093
ASAP1	26.5041279382541	26.509849068359	26.518419613837	26.519306706452
ASCC1	26.2005201901334	26.1633342749563	26.1638896668231	26.13516064453
ASCC2	26.9828916792171	26.8983561095789	26.9655712798602	26.9266705949368
ASCC3	28.4504532600948	28.3488405239574	28.2762268891786	28.179005325125
ASF1A	26.9516431646629	26.9652701153808	26.9015959963599	26.8764169928234
ASH2L	28.4768142389093	28.4498078973948	28.4854802678497	28.4685203345226
ASL	27.4842800431012	27.5317754747447	27.5714455187796	27.5578906685976
ASMTL	25.8244426479145	25.8264954545278	25.9165626377295	25.8190360029964
ASNA1	27.746989922365	27.7903971021578	27.7747015197042	27.7019863012862
ASNS	29.8965357308222	29.9026319013055	29.9179900922232	29.9162728136495
ASNSD1	25.4604885264617	25.3826413568727	25.3698789948053	25.3333073445367
ASPH	26.7876119759948	26.8663845293234	26.888406924847	26.9050165738227
ASPM	26.421138785969	26.2593087378752	26.1681809717164	26.1023205040015
ASPSCR1	26.6578665318551	26.6469756254528	26.673374454466	26.7207148164264
ASUN	27.6374437271336	27.6973924917913	27.7414572885884	27.7632738273154
ATAD1	26.0617739367947	26.1713791815829	26.1271313929563	26.0191931155448
ATAD2	27.5322463315892	27.4726931277854	27.5116668143031	27.4700567987361
ATAD2B	26.1387162614464	26.177667793563	26.17262254454	26.2081107592329
ATAD3A	27.9001482544561	27.9482558194324	27.9366824716477	27.9136378788488
ATAD3B	26.189711248859	26.2444012969246	26.2664802887553	26.3397439200062
ATAD5	25.3184267037456	25.3275389574941	25.2291244436138	25.1447905313211
ATE1	24.2114003158412	24.1522440989071	24.3021681282152	24.1818834791921
ATF1	24.2082221579774	24.2197213281887	24.1638492221092	24.1703203110449
ATF2	23.5258470582341	23.2637625527319	23.2690235435134	23.394856729924
ATF7IP	26.0712715888369	26.0412136298808	26.052448245533	25.9580012326802
ATG101	22.7644477714954	22.9022763138476	22.872418361429	22.9148219481005
ATG13	26.2405592731968	26.2504549046303	26.2291785831966	26.2407029678742
ATG16L1	26.3767257006296	26.3914187650146	26.4339151396238	26.4552758672058
ATG2A	25.0652499671045	25.1540129272497	25.0807479051056	25.1124108142936
ATG2B	25.7980545293477	25.9647020636859	25.9364477445895	25.9346434864607
ATG3	28.2823559048203	28.2717707347555	28.3340237734091	28.2971807652678
ATG4B	25.4191313787921	25.4804477457117	25.4126685188677	25.3617049775706
ATG5	25.8413618428202	25.7750096054424	25.7586664412517	25.7647733268475
ATG7	26.860687841455	26.8636146316094	26.868560462027	26.8952111557195
ATG9A	24.9909246745284	25.0753064642391	25.1133255152914	25.2546933354632
ATIC	30.2666344194206	30.3403301752973	30.3590155851964	30.3556453468098
ATL2	26.7195149541037	26.7870367264772	26.7718282982567	26.7621677587417
ATL3	27.9564493244766	27.9496276190639	27.9598333460221	27.9368112374366
ATM	23.5852993792744	23.7484938902741	23.6248301484704	23.795898276198
ATN1	24.0247224163781	24.0036817970422	24.0429452836532	24.1015642850614
ATP11B	26.4040687034899	26.4629446077008	26.4741484394562	26.4716825259324
ATP11C	25.9804725207552	25.9752937165848	26.0347676212964	26.0661268690973
ATP13A1	27.5633473666747	27.6604714695746	27.6368381976058	27.7199205650621
ATP13A3	25.0909743581037	25.0800288453312	24.9726445810011	25.0322235081252
ATP1A1	30.2295241896184	30.2128590240666	30.2151976352506	30.1944622981766
ATP1B3	27.9663664160493	27.9076096135038	27.8459114249704	27.8095029241858
ATP2A2	30.0638034513392	30.0635621928304	30.0729220426811	30.0358518528404
ATP2A3	27.6778011396342	27.6564268455017	27.6840008995128	27.6680784985393
ATP2B1	26.6236257932912	26.7550027356172	26.7020930006542	27.1330070254577
ATP2B4	25.7858567389597	25.8247289837914	25.8508466937577	25.8605641267945
ATP2C1	26.2642415685693	26.2473684472977	26.2594241087161	26.3015595923111
ATP5A1	30.8421235678748	30.8883276406295	30.8783202232675	30.9163551160227
ATP5B	30.0595658087846	30.1300694011599	30.1693302880381	30.2257173326196
ATP5C1	28.5028998408437	28.5194741251135	28.4986940955085	28.5176845200369
ATP5D	26.1520698487595	25.9233212850677	25.9146021508999	26.0289738141616
ATP5E	28.0947940672706	28.0002662531346	27.8813476042954	27.8489885754395
ATP5F1	28.4787619261112	28.5078024661659	28.6215165988884	28.5462200949047
ATP5H	28.3402122853938	28.1087941762561	28.1567727614451	28.0576028903631
ATP5I	26.6352285743086	26.5136948250011	26.5925953625575	26.6398115911439
ATP5J	26.8647256060871	26.8097692174114	26.7917408894745	26.7900751554508
ATP5J2	28.2996042317845	28.2002276669917	28.2041793988638	28.1486812970346
ATP5L	26.8998435259137	26.8722290115948	26.9240107059108	26.9159960370874
ATP5O	28.0613825309324	27.9331280660964	28.0448860152648	27.9175905672223
ATP5S	25.187426851998	25.2589467586427	25.2512528303878	25.2775297875537
ATP6AP1	25.756517903869	25.7471726638977	25.7541391338425	25.7781553695707
ATP6AP2	24.7605828375136	24.600032003145	24.6791100040351	24.6518398188831
ATP6V0A1	28.269617064787	28.2399205181839	28.2853820079412	28.3418815252473
ATP6V0A2	25.6293679536944	25.7848905180781	25.7575140654236	25.7458149018272
ATP6V0D1	27.6444328905018	27.716731885805	27.655227719579	27.7137796068878
ATP6V1A	29.3267817175407	29.3411458515355	29.3519076584569	29.3557444018162
ATP6V1B2	29.1015368437394	29.13547488959	29.1146789031823	29.1295952113602
ATP6V1C1	28.8175164095574	28.837300966361	28.8349283176793	28.792536882691
ATP6V1D	26.9149390435353	26.9449904268956	26.7520863260109	26.9354552232094
ATP6V1E1	28.5045402193631	28.3350767531164	28.4652941549842	28.4133921773249
ATP6V1F	26.2837462927343	26.1977307688746	26.2216632795946	26.2466933848986
ATP6V1G1	26.2667854688174	26.1361704158782	26.1123822249835	26.1845929921965
ATP6V1H	28.231570303959	28.1956743106681	28.2571440597877	28.1578180692092
ATP7A	26.3140934794599	26.3761313499843	26.3933304882674	26.4159235589726
ATPAF1	26.5163536618919	26.1623009043841	26.082350789127	26.0437471923837
ATPAF2	25.2528785594525	25.2477063060382	25.2361325209581	25.3060657517494
ATPIF1	28.5907163533912	28.6188034993397	28.5459192825586	28.5411133464004
ATR	26.3429235621363	26.3483986879166	26.3968844312777	26.3990554509829
ATRX	24.8197191103014	24.8351349333556	24.7039411873049	24.6760478088251
ATXN10	28.3934010337887	28.4712292801914	28.4273460754215	28.4225623566085
ATXN2	28.644880266813	28.709918598555	28.7296084663476	28.7307258389638
ATXN2L	29.3313534112768	29.3049826552986	29.3559859583111	29.3223768557286
ATXN3	25.3073378359243	25.1272504185157	25.2756771161332	25.2331471676986
ATXN7L3B	24.6489691161136	24.6755591357807	24.5128457355136	24.5248048360347
AUH	24.0234863165803	23.9503143812459	24.0105493164849	24.0974594341911
AUP1	27.4476612181822	27.4964596701123	27.4717495923373	27.509913738979
AURKA	26.6620519230963	26.4787551152971	26.5293120854149	26.4287459883756
AURKB	25.3271849930176	25.3879882075344	25.3767804391124	25.3863861928985
AVL9	27.1399510276566	27.141882316403	27.1814191680672	27.1347178120371
AXIN1	20.0785122621253	20.5364481284717	19.9668920568066	20.4475231875999
AZGP1	22.9151108946158	22.8507817776753	22.7956343186097	23.1313439132593
AZI2	24.6351940445619	24.5742696787166	24.5727727875721	24.5562386384185
B2M	25.8017592406753	25.6571662665514	25.6240759604901	25.5451865292879
B3GAT3	24.1132203571074	24.1946696711469	24.1282472989816	24.2156465473328
B4GALT3	23.6307684968146	23.7529702785159	23.6784108672178	23.5773073275897
BABAM1	26.3434982759039	26.3097640210173	26.3781166408139	26.295783696053
BACH1	25.5982592514111	25.5227950841545	25.5070325896043	25.6110190243135
BAG1	26.1554892592021	26.1763786788172	26.189330820058	26.1811464554352
BAG2	28.9453750972461	28.9251230199269	28.9779779451787	28.9310503631265
BAG3	25.3502804163705	25.1244109928956	25.2364712356777	25.1624253147426
BAG4	23.7583722948901	23.8947092664789	23.9905177566638	24.0062725610361
BAG5	26.2785347572574	26.358827512105	26.2370051443895	26.2612355426683
BAHD1	23.4468276560843	23.4041436842945	23.4714847318083	23.4240772103919
BAIAP2	28.9986938727586	28.9679330396629	28.9855653427949	28.9170333669239
BAIAP2L1	27.9118734917277	27.9068389811993	27.9331488058613	27.9015782657643
BANF1	27.4516355137162	27.4150305729085	27.4115297846373	27.3377874209276
BAP1	24.188347093433	24.3008839456012	24.3223041208685	24.3176739669102
BAT3|BAG6	28.4753566927214	28.4623580060729	28.4785724802213	28.4704179989899
BAX	25.4559449971113	25.4431462440008	25.501279095565	25.4566178848867
BAZ1A	28.6094286167526	28.5078193284056	28.4389881882462	28.3761870755197
BAZ1B	30.017081644191	30.0137680392438	30.0205590832143	29.9269592429634
BAZ2A	27.1510577399997	27.1359325232669	27.092278822083	27.0448631539422
BCAP29	27.4853940084813	27.5159159481638	27.4126413945998	27.4709430713976
BCAP31	29.4332544942072	29.5751301695122	29.4768995123891	29.4846565206999
BCAR1	25.8219720188078	25.8135501211305	25.8361248992871	25.8628543963768
BCAS2	27.6880241047497	27.6108091263724	27.6899638921643	27.5642874982416
BCAT1	28.8644697654063	28.8225269450671	28.8387455568746	28.8389783643824
BCAT2	27.1127003185087	27.2335223305307	27.2019273160711	27.3693551475381
BCCIP	28.4478400345612	28.5068922600787	28.5812995879991	28.5252835777317
BCKDK	24.4422998267988	24.3630049529801	24.4089041816293	24.3785017478535
BCL10	25.7679132127967	25.7353030071126	25.7763578967558	25.7179630612038
BCL2L1	26.4358132990859	26.4939306281852	26.4481280125294	26.4772794287068
BCL2L13	27.6581807148517	27.6986827260663	27.7541860948838	27.7412891879277
BCL7A	24.3260000124649	24.2438167147628	24.2551916732724	24.2188195462328
BCL7C	24.5550619267472	24.6015611235578	24.6224473531552	24.599258973672
BCLAF1	30.0016442574283	30.0188551004322	30.0722160238729	30.1205529884576
BCOR	24.2522229424921	24.4870835540026	24.3843033166102	24.3394942963148
BCORL1	23.6070567966681	23.6227192311683	23.6892045576502	23.738446124812
BCR	28.0026001057075	27.9631361793993	27.9401946768013	27.8568847072995
BCS1L	26.0028941503562	26.0983079403233	26.0769343791612	26.1074324401098
BECN1	25.7292634141885	25.8753892747128	25.8265126776062	25.8771425214065
BET1L	25.7975914143793	25.7669047030064	25.7592358172622	25.7636332688167
BHMT|BHMT2	23.9025793771484	23.885537537488	23.840374796079	23.990396764664
BICD2	28.4066209132055	28.4440563069334	28.4495783844306	28.4024031036623
BID	24.7111066306919	24.4673067326906	24.6119232775356	24.6313306040395
BIN3	22.1718831188621	22.2579971745539	22.1615370519866	22.1876364996082
BIRC2	26.6897504003204	26.6675995601696	26.6668653561606	26.6756388138107
BIRC5	27.2410770917005	27.0860107256207	27.0844720274407	26.9305952416806
BIRC6	28.889350485361	28.9258337947389	28.9416604907668	28.9173004631074
BLM	27.3112060764599	27.3458421229904	27.2625755230465	27.2392714309826
BLMH	28.2065462140632	28.1788402130703	28.1352641271341	28.1409534344213
BLOC1S3	25.4156189179323	25.3649164353399	25.3872813651409	25.3797599829199
BLOC1S4	24.9625232865697	24.8528022611354	24.8990534066693	24.8433001391406
BLOC1S5	25.0693305660087	24.9450449220139	24.9698320823802	24.9609039143208
BLVRA	27.8946554988093	27.9054319170876	27.9449419622292	27.9390192437028
BLVRB	28.7566982210409	28.7337230308011	28.7988187283011	28.7523088317383
BMP2K	28.0596195652017	28.1275745471573	28.1414488226528	28.1850895247394
BMPR1A	21.7509682703929	21.9819388540757	21.7566111344581	21.9245218298459
BMS1	29.1644583622208	29.1460069943426	29.1669787560015	29.1497464086903
BNIP1	26.6407231821254	26.7138174245933	26.6966678866552	26.7072537646559
BNIP2	24.2278519961962	24.3993362665747	24.321881991592	24.1062664921587
BOD1L1	28.3243882402318	28.3263126937852	28.3218405691533	28.355125269353
BOLA3	26.6710555810265	26.4990964348166	26.4716200906112	26.4929249656132
BOP1	28.4448986070325	28.4442300665551	28.4771628222997	28.4106596416588
BPGM	23.8265986509888	23.8761983698192	23.87367081584	23.9349156421859
BPHL	25.0097311851084	24.9218262096552	24.8721234824605	24.9699150803113
BPNT1	27.4273007622584	27.5007359502108	27.5166971900504	27.4480391596079
BPTF	27.8073136556457	27.83273639882	27.8308944592126	27.8202464659871
BRAF	24.3445576164835	24.4208462606761	24.53629307853	24.5249098462719
BRAP	26.7247676541419	26.7374803211822	26.6722682726307	26.6537021200238
BRAT1	26.4285255227612	26.4268282584322	26.3934825925238	26.3855236203723
BRCA1	25.0527889596455	25.1885826253513	25.2175931501474	25.1663570416083
BRCC3	26.3569730531393	26.4123620460801	26.3410331542566	26.3719022632858
BRD2	25.9554843406852	25.9733123616261	25.9645141697543	25.9648390459483
BRD3	26.5486906344298	26.5472458856003	26.5633612492384	26.5302438802049
BRD4	27.7287941398699	27.6758439055575	27.7064746315455	27.6966546155645
BRD7	25.1747187504639	25.1135225476399	25.1753846992811	25.0749213700079
BRD8	27.5328508282457	27.5561069868251	27.5011045510889	27.4998790076654
BRD9	25.5183568315405	25.4104647874921	25.4340951924865	25.4270841259885
BRE	25.7131394513333	25.757367456702	25.7239831650912	25.7856797997549
BRF1	24.180919403183	24.2057694073416	24.2003037317573	24.2572596792923
BRI3BP	24.7442787103922	24.8105747217528	24.7906965780304	24.7887982999894
BRIX1	27.9963876654587	28.11127761216	28.1076641940227	28.1122286743684
BRK1	26.4271802360006	26.1615500074783	26.1368329563179	26.2931675855427
BRMS1	24.2945969778231	24.2844219469562	24.3392865301691	24.3397796457941
BROX	27.6823889620599	27.6960776415107	27.6637453076437	27.5867290852182
BRPF1	25.815269428919	25.9641895632464	25.9110012155335	25.9137914947562
BRPF3	23.8665145377569	23.9857682764296	23.8644984192369	23.8796214686178
BSDC1	25.017768124764	25.0031925441918	25.0563624137775	25.0867003352982
BSG	28.7217068577394	28.783836107468	28.779476502306	28.7541002159907
BST2	25.8705978066831	25.7553734069673	25.6890330428217	25.6098696444721
BTAF1	27.1634688478291	27.1769228177858	27.1486204105128	27.136474955788
BTBD16	24.2687271024832	24.3381214408964	24.3541882862716	24.2967610455053
BTF3	28.2663777596089	28.1738786733825	28.188458890975	28.1804786119557
BTF3L4	26.8014179268606	26.6992367743921	26.6351218521847	26.6407841280279
BTK	29.1245266525818	29.0246024731466	28.9626376929582	28.8450853688636
BUB1	25.1218141608333	25.1001680662892	25.0125216255119	24.9589673172896
BUB1B	28.0765241172415	28.0925872302608	28.0787556092263	28.0129509421517
BUB3	29.6284849704216	29.6334774425355	29.6038104573591	29.6310344877137
BUD13	25.317985950355	25.2727525842704	25.3856577836316	25.326845990475
BUD31	27.2279403371665	27.2120126251524	27.2522424754263	27.1614251283249
BYSL	28.7361716455461	28.7390377856944	28.7422444211036	28.6519980070433
BZW1	29.748948309293	29.7613111890432	29.7422383598614	29.6761475739597
BZW2	29.7703527226717	29.830724004287	29.7627314410271	29.7506266340879
C11ORF54	25.7717675809758	25.7794911421974	25.7598832677399	25.7300275026928
C11ORF57	23.4481099951029	23.5417415670141	23.4295896702626	23.6127890047963
C11ORF58|SMAP	26.4693103410715	26.3583195560448	26.3903866378393	26.3910994809235
C11ORF68	26.3477211782244	26.2388102469787	26.3262007675017	26.4076683103583
C11ORF98	27.8568347512428	27.8180891345635	27.7703578417212	27.8324047636673
C12ORF29	23.6606002059583	23.8568558821815	23.7722501448429	23.9148682536187
C12ORF43	25.0741826926882	25.0279109078289	25.070964214478	25.0785625702903
C12ORF45	26.3681720176378	26.2677349037663	26.28902081834	26.3249313172457
C12ORF57	23.5018799857071	23.2945554898142	23.3186897607149	23.2881520573057
C12ORF73	25.7296524509056	25.5820153020066	25.4402303827897	25.4055485790311
C14ORF142	24.458177315705	24.2283893695027	24.1514516835388	24.1512355543663
C14ORF166	29.3823025881132	29.2098056240585	29.3602475760336	29.2367340992736
C15ORF41	22.579729708665	22.6768200371854	22.652641891337	22.7440789463731
C16ORF58	24.4666624922744	24.5489911256083	24.4976126532041	24.5894958193653
C16ORF62	27.4566489288019	27.4585484224904	27.4589253797947	27.4084733169912
C17ORF53	23.5397248374449	23.7007967620174	23.7405397598253	23.7291834659589
C17ORF59	24.4179813109501	24.3663744873554	24.4145853386301	24.4191605817934
C17ORF62	25.1079861313109	25.1021394970894	25.0352451865775	25.5369981272723
C17ORF75	25.1087118044411	25.0397515542473	25.0848458391313	24.9750219859664
C18ORF21	22.3187797606141	22.2365815026625	22.3400359887571	22.3735946370156
C18ORF25|ARKL1	24.7164156405312	24.6242743556322	24.6375180659144	24.7108620267289
C18ORF32	23.8399087584807	23.8621293428875	23.8806817210682	23.9177774064184
C18ORF8	26.4092728268118	26.4724179771918	26.5005488460589	26.5167111861867
C19ORF25	24.2705482776668	24.2819408409406	24.1131086625532	24.236200302756
C19ORF43	26.5361681654231	26.2694425961328	26.227537039518	26.2209485905597
C19ORF47	25.7206830650581	25.7634179838673	25.7334554809487	25.6755993875091
C19ORF52	26.1934254394434	26.2060772000727	26.2039737873856	26.2592220298807
C19ORF53	27.5699896855886	27.3610065216219	27.2450125784262	27.1113807407745
C19ORF70|MIC13	25.2212481314336	25.1686804923165	25.162520907126	25.1972559884677
C1GALT1	23.6813028572587	23.5364943045663	23.4227653932241	23.4647063715067
C1ORF109	24.477349700571	24.4808285859881	24.4478556719932	24.4593117235544
C1ORF112	24.2886755698415	24.3052113573396	24.2619058945421	24.13606907798
C1ORF122	24.3861714087304	24.2903811624872	24.3781074538403	24.6226560643036
C1ORF123	28.3200026165041	28.2808659633079	28.3503361364517	28.2902777441038
C1ORF131	27.4801798852945	27.358397732582	27.4182763895888	27.3605254558584
C1ORF52	25.2394589129941	25.0742542387733	25.1282093407783	25.3090917632053
C1QBP	28.5126179401931	28.5165172192884	28.5706400088972	28.5525946017162
C20ORF27	23.7727436071102	24.1301558415989	23.9504711431143	23.9532647643963
C21ORF59	27.7534197064038	27.6133662412616	27.5847846384661	27.525080043876
C2CD2L	25.8153615383047	25.8493320679557	25.963577662874	26.0269856900596
C2CD5	26.2969599918327	26.3023192730805	26.3479689753949	26.432035001123
C2ORF47	27.3537918385047	27.3785879415802	27.359411382096	27.3525634190486
C2ORF49	25.8144576169209	25.8324861241333	25.8366681193112	25.8834407566944
C2ORF69	24.6053393251436	24.5927636745322	24.5674722610306	24.5721214568484
C2ORF88	23.8425633242985	24.036146514944	23.9945406476277	24.1482325389426
C4B_2|C4A|C4B	27.2568975944602	27.2902595124414	27.2244227843995	27.2569565777124
C4ORF27	26.3301993780443	26.2598368846385	26.2691417900811	26.1756016383987
C5	26.273324484094	26.882279053849	26.6688662652703	26.7869511521825
C5ORF22	25.4166541734362	25.5172712509552	25.5048112343025	25.4788882012015
C5ORF24	23.3678143529911	23.378874574083	23.3410923398553	23.4583319253592
C5ORF51	26.0698530566848	26.0895836432467	26.0557586651595	25.9565103499033
C6ORF106	25.3669533041106	25.308123776905	25.3308817671692	25.3501382552506
C6ORF47	23.9469470385455	24.1617357515585	23.9472900198766	24.0029584925246
C6ORF89	24.1214027446679	24.172018040304	24.1030638802105	24.0752763018323
C7ORF43	24.1276738087493	24.1117777910563	24.2044461850265	24.2614647925637
C7ORF50	23.7772731214735	23.7848061897414	23.808530912498	23.8745914883705
C8ORF33	27.0378195728516	26.873878574448	27.0616274815017	26.8752111910531
C8ORF76	23.5234000630536	23.5411709887587	23.6193894890778	23.5766413764578
C8ORF82	23.8457947563611	23.8182019973331	23.9909255706353	24.0058874903582
C9ORF114	27.2034749177866	27.1810219872603	27.201441500934	27.1713437127799
C9ORF142	25.7119679976535	25.7659317798063	25.7581979184896	25.7900765071001
C9ORF64	27.6074975877029	27.6286451844476	27.5437374942232	27.4883296016556
C9ORF78	28.05527249481	27.8551574316502	27.8791345565335	27.8897623526064
CA1	25.4901801653343	25.4205310398337	25.5254843302382	25.5631644446571
CA13	24.6304826754566	24.7166246721559	24.6525015339823	24.6930076990016
CA8	27.8877249749021	27.9355651086926	27.9809728095311	27.9278785148153
CAAP1	23.5151608375777	23.8175375244221	23.6959823284714	23.7798071895117
CAB39	28.886538715498	28.9084595640833	28.8869182334506	28.857566170398
CABIN1	26.4750273581346	26.4460620923217	26.4475868153212	26.4718550536629
CACTIN	24.8399362581053	24.8542118706288	24.9766249284625	24.8856326156027
CACYBP	30.1478135061273	30.1228875035	30.1376062957083	30.1066301124468
CAD	30.2824919977289	30.3303811804455	30.33247725949	30.318292968861
CALB1	28.1677889086964	27.9816757318778	28.0483886082791	27.8577554870469
CALCOCO1	24.6701829763034	24.6903423457232	24.6708520355141	24.6810086416533
CALCOCO2	26.3140581916427	26.143249247363	26.0746309066181	25.9020474180928
CALM1	26.7998913043758	26.5513539625654	26.6271780784891	26.7174786658906
CALR	29.7355799744276	29.7971758853124	29.7337052644413	29.7827222563101
CALU	29.3318205909504	29.2940390463339	29.326260315917	29.2660934330549
CAMK2G	27.3533754152706	27.337225759585	27.3382864728793	27.3662836530304
CAMKK1	23.5862674563424	23.649466561735	23.5538940299887	23.6227309702224
CAMKMT	23.2498019681051	23.4574386603646	23.3540711978313	23.3748588505107
CAMSAP1	25.7752633384287	25.7984234199689	25.8217554863754	25.8777787041156
CAND1	30.0485013887606	30.0663786693539	30.0884269798555	30.0773745764705
CAND2	25.7950636954193	25.7425658630006	25.8403973558833	25.7393483410395
CANT1	25.1779051920756	25.1372482464571	25.1161204922077	25.1537349129671
CANX	29.8685039828609	29.9121116533725	29.8917715103191	29.9226620503032
CAP1	30.1440308574716	30.1929519873982	30.2475532849096	30.255300539063
CAPG	27.2483786947274	27.3279126591199	27.3250350123966	27.2801718000047
CAPN1	29.5077522594172	29.5552950740226	29.5683601731465	29.5574474765463
CAPN2	28.3478792590462	28.3707207634988	28.4002323119833	28.3532514384078
CAPN7	28.0397052808831	28.0542213153221	28.0351395671435	28.0470906279656
CAPNS1	27.8800818864453	27.8497091832795	27.8377710730553	27.8778004398524
CAPRIN1	29.6456119478131	29.6150759023851	29.6332402276421	29.5667767310753
CAPZA1	28.490489877525	28.5365675932984	28.5142965368046	28.4786453591886
CAPZA2	27.283440544597	27.3359633698548	27.3334329076497	27.3862316369782
CAPZB	29.4638878760042	29.5143594360394	29.5289776963603	29.5018298848902
CARD11	24.0012466249222	23.9692054715858	24.0866654547965	24.1075795389495
CARD9	25.6863528406679	25.6554479063957	25.6604588735362	25.6418276134988
CARM1	29.0093790872817	29.0099112866124	29.0335524559713	29.0089814678963
CARNMT1	23.9196911078756	23.9305849719352	24.0605925446277	23.928971758535
CARS	29.3457523662902	29.4270222334575	29.4478686040386	29.4779222651213
CARS2	24.5044898495824	24.5748625391587	24.5940410187393	24.5772761272824
CASC3	26.5285486495332	26.5198489330597	26.4948357545527	26.4837807021378
CASC4	24.5565489962813	24.5696030001248	24.4828755465074	24.4847543432897
CASC5	27.9109970362543	27.8074467710265	27.7292025638765	27.6594094236196
CASP10	22.6870966986336	22.6992987630238	22.7449521182251	22.634342881553
CASP2	26.299304360488	26.2953346980987	26.3144695828294	26.2747205594907
CASP3	26.1373696546163	26.1964527984521	26.1577495766841	26.1917299412244
CASP6	27.2467994354373	27.2630060609046	27.245041173899	27.2060666488986
CASP8	26.0819573521583	26.0093506252891	25.9871806815097	25.9509951908183
CASP9	25.6754550092995	25.5683354291284	25.6332893572675	25.5820725531139
CAST	27.7831430147039	27.6278919149291	27.6675939672724	27.6429770712364
CAT	29.297028542369	29.3024950920124	29.3075050909874	29.3266817694223
CBFA2T2|DKFZP313F2116	23.5235599898903	23.5956364968367	23.5375796411792	23.5404570695588
CBFA2T3	27.0696932734675	27.0474886467864	27.0543283024272	27.0569332230797
CBFB	27.9713892832115	28.0449227849318	28.0261379568595	28.0138674856953
CBL	25.9369126398661	25.9516519324168	25.9607261258932	25.97715324537
CBLL1	27.1083643980419	27.0825853200008	27.1747661031732	27.1787857568932
CBR1	27.4658699305684	27.4863093531653	27.5002410882346	27.4621387760418
CBR4	24.5859113416267	24.6327273563477	24.6272070274797	24.6781215443382
CBSL|CBS	28.4079926473986	28.5212138402215	28.5774341629044	28.5638331470662
CBWD2|CBWD1	25.7770855237547	25.7670920470778	25.6454552372466	25.5909274343428
CBX1	26.2011577511525	26.2921304201997	26.3730196669217	26.344614547146
CBX2	25.4823902341289	25.4671101466394	25.455523377443	25.4324041273222
CBX3	27.8154794033364	27.79820669403	27.8597496720942	27.8019972675104
CBX4	22.9458236135396	22.9189860533813	22.6990845713513	22.8653998996693
CBX5	28.1699502275404	28.1842433611904	28.2043548018739	28.1879599649846
CBX8	26.2147582096882	26.3190870315154	26.3097189541841	26.3305283045087
CC2D1A	27.6999772732304	27.772001013491	27.7509271324953	27.7502433658088
CC2D1B	27.9840219132798	27.9892250463295	27.9783704623061	27.9655871413733
CCAR1	28.5346622493318	28.5855914190433	28.5769506813128	28.5430080866762
CCAR2	29.4539858679445	29.3799218333954	29.3931627718697	29.3200095016245
CCBL1|KYAT1	24.839438685055	24.7900774857536	24.7041861420379	24.7704309617894
CCDC102A	25.0494616920438	24.9808220796658	24.9966687612677	24.8308531208325
CCDC115	24.9239563980852	24.7849529837342	24.8418952952212	24.8655756799742
CCDC117	25.3285854089941	25.3204260106491	25.307573780136	25.3338966579769
CCDC12	27.7750587647856	27.5625209301904	27.5547130985136	27.5124863566411
CCDC124	28.4711541853615	28.3817032624139	28.4375010879428	28.4671417701601
CCDC127	25.0822047631746	25.2018195850457	25.0652221510807	25.1008259694813
CCDC134	26.1605355420136	26.1650340225177	26.1393089928164	26.2415866725634
CCDC137	26.5275924794278	26.4762020040484	26.562846578538	26.5875121517568
CCDC174	23.0710223769962	22.9671102038987	23.0100045774592	23.0947101197341
CCDC18	27.2400649681965	27.2379139575721	27.3287107082517	27.253924766543
CCDC22	27.3308364701025	27.3530688390404	27.323896393202	27.3394215714668
CCDC25	27.3847555237736	27.3469840149666	27.3821669909536	27.3726237645838
CCDC43	25.9853577439577	25.9414648124359	25.8739645536421	25.9214855268271
CCDC47	28.9088058276125	28.925659640258	28.9639572759285	28.9765174204156
CCDC50	26.4075327583411	26.1867895026373	26.1667637960886	26.2122054167114
CCDC51	26.9297374328889	26.9539065148282	26.9668240313671	26.9979749268297
CCDC53	25.6900281718968	25.6515696765801	25.6858388147559	25.6507404676699
CCDC55|NSRP1	27.7972791779223	27.7304119104507	27.6905490148471	27.7112416904386
CCDC58	24.4740178761798	24.4312239174745	24.2822802963038	24.0905335620504
CCDC59	25.8621657990876	25.7773908478392	25.7800823740607	25.7857384787835
CCDC6	27.6177436044382	27.6390475599472	27.633841184654	27.6313902474627
CCDC71L	26.8425526154248	26.8655470719788	26.9346798246714	26.8877761547867
CCDC8	23.1433536742901	23.1062045163586	23.1308331519535	23.0972011346016
CCDC86	28.2104768031478	28.1480113533393	28.1724097651115	28.1513019457127
CCDC88A	28.9035699461119	28.902494827756	28.9398250543285	28.9288394460554
CCDC88C	25.703637012909	25.6881223572991	25.5885375188397	25.5094785853016
CCDC9	26.5476739402174	26.5854828343952	26.5487514295919	26.5884355549435
CCDC90B	24.6823711230696	24.6607944470133	24.6244647335688	24.6474952911601
CCDC91	26.4420525291656	26.4785861988997	26.4713378754395	26.4595192726558
CCDC93	26.9039965042241	26.9756481508203	26.9864650297652	26.9400775009151
CCDC94	26.0869213500135	26.1059431189377	26.0858630923062	26.091938878294
CCDC97	24.7123027412618	24.6647926669944	24.6898611231291	24.6702446072698
CCNA2	26.5375917799511	26.5122909860333	26.3843095607089	26.434625674776
CCNB1	28.3076868907879	28.2726043187199	28.1882177573764	28.1430920176256
CCNB2V|CCNB2	26.8197435511717	26.7660556644511	26.7350352121326	26.6459392724619
CCNC	24.4693696993101	24.6248239692427	24.6270784453642	24.6483732736569
CCNDBP1	25.4225280116471	25.4185913034489	25.4888799270137	25.4562034695885
CCNH	26.2962773989799	26.3492902145009	26.3527222434399	26.345070892579
CCNK	25.7733617671634	25.9657820188769	25.9319576627289	25.9419439631997
CCNL1	25.4434581831745	25.4404050192262	25.4564885754083	25.5399736596623
CCNL2	23.7633327632386	23.8493879362829	23.7956287740354	23.7555191122528
CCNT1	26.8379161581654	26.8504745733229	26.8329184619599	26.845163587011
CCNY	24.0029103030548	24.1616925110639	24.1483403614602	24.2324908995329
CCPG1	23.9165804806608	23.6811451353645	23.5492010907735	23.4003680723463
CCS	26.2394965982669	26.1602626560591	26.2904716750806	26.2749237806645
CCT2	30.9749308508608	31.051753893176	31.0533146591027	31.0506628232379
CCT3	30.6970297843081	30.7526838132282	30.7745881694648	30.774123770487
CCT4	30.6933283623783	30.7349309231441	30.7539392507466	30.7507341422245
CCT5	31.0559961985124	31.0624358173397	31.0643778842271	31.0471199417186
CCT6A	30.4214920326286	30.4983283770895	30.5006291444709	30.4989842328254
CCT7	30.6483445046847	30.7068019136258	30.7201399190653	30.7468835753654
CCT8	31.6001308266415	31.6155013712163	31.6354991984621	31.6415754456396
CCZ1B|CCZ1	27.5196151541923	27.5578525524526	27.5013769031442	27.5354476092447
CD109	25.3100433667739	25.8488308356037	25.6344150856013	25.7381683496907
CD151	24.6780241299406	24.5639519442101	24.5671728608254	24.4449701245718
CD2AP	29.3979248600986	29.4159004192074	29.4244699645271	29.3678400467871
CD2BP2	26.7440025468193	26.697061102696	26.7473191643838	26.8106113253951
CD3EAP	26.2412924009944	26.2312427211983	26.2045949995039	26.2088158500221
CD46	25.5582779773201	25.6296286374503	25.5454375919154	25.5745378714652
CD47	26.6936602902642	26.6408793152616	26.656969602887	26.6336644476563
CD53	26.5032687435961	26.4546008849809	26.3287985917144	26.3113411732217
CD55	23.1750113526872	22.9521631465409	22.951567464243	23.03245612107
CD59	26.5697222541156	26.3922448270468	26.2260633682417	26.3084345262332
CD63	27.1035223974238	27.0376533463198	27.0222231831483	26.9943370074717
CDAN1	26.9296382929513	26.9413448278703	26.8884919774907	26.9162909734497
CDC123	26.3872792905613	26.4546770945578	26.4916878932811	26.4295703981662
CDC16	28.0745256507624	28.1015257051587	28.1194967976922	28.1238836974933
CDC2|CDK1	29.3780833367245	29.3293362689146	29.314448511652	29.2423374395927
CDC20	25.2675920207073	25.1787512260635	25.0433983546341	24.8468690170883
CDC23	27.7183940102267	27.7640730653692	27.7358559230711	27.8200751019524
CDC25C	25.430908256282	25.4186708621674	25.2980254574741	25.2458803807208
CDC26	22.5044844392859	22.5445708178663	22.5232959945243	22.5975679189781
CDC27	28.7568746456788	28.7799910799637	28.8199045786894	28.7941615588313
CDC2L1|CDK11B	26.9767326331228	26.8722786385109	26.7903277356365	26.7056174726263
CDC34	25.7507503693382	25.7005339679484	25.7313761377905	25.7035906591467
CDC37	28.3775485300796	28.4172677780677	28.3974431978796	28.4481811668708
CDC37L1	25.2337867711926	25.30831261931	25.3159910958037	25.4001513148091
CDC40	27.9295600362337	27.9025308664557	27.9435083183203	28.0092870100566
CDC42	28.8286289412239	28.8284160497164	28.8302256089514	28.8370127733188
CDC42BPA	27.5550545178865	27.4853738804306	27.5250942142772	27.4983889790862
CDC42BPB	25.2940112247471	25.2693904656402	25.3082776258367	25.324673303353
CDC42BPG	22.729526306171	22.6183694970595	22.5946795990404	22.7522672889055
CDC42EP1	25.3109004570783	25.3006390255096	25.2236864903793	25.2342214525271
CDC45	27.3399384582516	27.2322582778781	27.1748334627617	27.0500177596277
CDC5L	29.6623684043825	29.7091093508367	29.7147415833232	29.7115729600155
CDC73	29.0923278426633	29.0758048929429	29.0839584245241	29.0675050230547
CDCA2	27.3005365114294	27.3790336706965	27.3923116573644	27.3705955960501
CDCA5	24.3461734161186	24.3265382901393	24.2757455838841	24.3189211486154
CDCA8	27.5503424979677	27.4385786836968	27.5419929573349	27.4610815712418
CDH6	23.2282854735259	23.4387673269212	23.3455872116373	23.446518808642
CDIPT	25.7559419508356	25.8085503798614	25.9114784562301	25.8405093374373
CDK12	28.4595840432002	28.4595603232827	28.4669000873707	28.3865515557169
CDK13	26.6060022090311	26.62491603492	26.6572366613574	26.6695246466708
CDK16	23.3501896640465	23.3212449407971	23.3564908194929	23.4669632118625
CDK2	26.1844564468427	26.2638540386874	26.2501724047187	26.2963446920653
CDK4	25.4549737979057	25.414110849918	25.3332497036867	25.3537161787523
CDK5	27.2238794974778	27.2539294905421	27.2448291160204	27.1861394474432
CDK5RAP1	26.9686609873724	26.7068069514975	26.7379888809871	26.7090006294011
CDK5RAP2	27.0804340115105	27.0027261111822	26.9687104003041	26.9682243493158
CDK5RAP3	28.0192290710885	28.0551501264127	28.1146796522579	28.0730878221797
CDK6	27.6167924610237	27.4863881755601	27.4138706293141	27.3435091326095
CDK7	27.9143072043863	27.9332566548476	27.931999581888	27.985055365993
CDK8	23.7249190504555	23.7978360942073	23.7111503430452	23.8073328379028
CDK9	26.4337308016546	26.4467615080543	26.4480728054992	26.361316741969
CDKAL1	28.2545270154038	28.1695792132963	28.0716846693028	27.9689795410691
CDKN2AIP	28.270312744832	28.3476631470492	28.3627170476485	28.3478778696581
CDS2	24.2074130107557	24.2915705773765	24.2967265453619	24.4495005656025
CDV3	26.098681692979	25.9530925602274	25.9536619319919	26.1630717854588
CDYL	26.6332693112108	26.7009947395948	26.6503644486909	26.7058876430729
CEBPZ	29.4475659691477	29.4890804009578	29.4890895417112	29.4529119200239
CECR5	26.7152179856987	26.5530230789501	26.5188549215331	26.5651639303188
CELF1	27.3030646338114	27.267027428795	27.2544515041339	27.2722680671628
CELF2	25.859169372984	26.002530166339	25.9805705505316	25.9720722174551
CENPB	26.3176157947721	26.3514959854938	26.3270567301201	26.384387471739
CENPC	26.9399217007397	26.8793484170307	26.8605215517738	26.8914964214872
CENPE	27.4450160740707	27.3490047171225	27.3225398755908	27.3569169255438
CENPF	28.8874436974264	28.6634394055765	28.6438665186071	28.6319118951216
CENPH	26.6229170371573	26.4343363606142	26.542303937513	26.5006884319712
CENPI	23.3878345948971	23.4273448015999	23.4122071995996	23.5391806452378
CENPJ	23.7040822425954	23.6775019676572	23.7086514203879	23.7637999330123
CENPK	23.3765652603448	23.4698296178494	23.384300859781	23.374624367612
CENPM	24.1392512947874	24.1035942750985	24.0575618583029	24.0870600879595
CENPQ	24.1735706101737	24.0754257410082	24.1292586869077	23.9828193056328
CENPT	21.8486984915919	22.0243143851213	21.8783757631243	21.9471878673116
CENPU	24.0644515043064	24.1061891420148	24.1499770387552	24.1445249113448
CENPV	26.4268309564475	26.3623190094166	26.4720498810125	26.4706687914097
CEP131	25.8298819595317	25.8993756848669	25.8586364753387	25.8932389708511
CEP135	26.6991679171054	26.7188187188969	26.7656646561146	26.7747333048816
CEP152	24.9989072496536	24.8365558584681	24.871462696551	24.877501233459
CEP170	28.9557934984118	28.9797907283057	29.0135907018161	29.0280944419476
CEP192	23.4059893635032	23.380080474856	23.3129346849239	23.3290894631674
CEP250	24.9798551492944	25.1118969446625	24.9992602283863	25.1383718419625
CEP290	26.565865396529	26.5675120712767	26.5620100038416	26.5239430139253
CEP350	26.0819878004752	26.0515214864122	26.0558989577093	26.1096494244757
CEP41	23.8910427006919	23.9085607268761	23.9122298723273	23.9994112096305
CEP44	25.7789418247281	25.8742301899527	25.8909790339124	25.8355620915581
CEP55	24.4968463387725	24.3903505530497	24.3871608741327	24.3233004660257
CEP76	24.8145380676234	24.8511511974094	24.8130071363898	24.8107589406923
CEP83	22.9527717876684	22.9886382143154	23.0182493792747	22.9750341598167
CEP85	26.9086524797032	26.8587563311814	26.8692312736848	26.8068450451224
CEP97	24.6580806270524	24.7983641825942	24.7964239748524	24.8010429541842
CERS2	25.2311149385057	25.2321435852086	25.2297254261162	25.2834495566495
CERS5	23.6914106616818	23.7697982850699	23.7477556021389	23.7223530805376
CETN2	25.937541398195	25.6893722430921	25.7379559562235	25.6725552998746
CETN3	25.9534042028271	26.1051101937287	26.0817909844906	26.0916448668548
CFAP20	27.0036687585357	27.0312361940502	27.0294661615817	27.0519361953431
CFAP36	25.5224234167127	25.4449375971796	25.4340046534301	25.340330634379
CFDP1	26.1475650695984	26.0210986976691	26.0475008125743	25.9972700676435
CFL1	30.4198914217715	30.4144798756473	30.4221350401124	30.4324664540459
CFL2	25.4910793759405	25.5520686998621	25.5138687818419	25.6076314464152
CGGBP1	26.0271658028341	25.994120064413	25.9993616497204	25.9402877699562
CHAC2	26.2244582107828	26.1481056212959	26.120424988319	26.2093113325487
CHAF1A	27.8876894996669	27.8778634895182	27.8644014224623	27.8082685311193
CHAF1B	27.6802988001239	27.7635796742091	27.7751631285541	27.7593542888678
CHAMP1	27.2209688512706	27.2484935983118	27.2870446341558	27.2450393466226
CHCHD3	29.1834224600007	29.1634028447573	29.1673549700977	29.2129076002257
CHD1	28.7554580637322	28.6958091572468	28.7106177109725	28.6556384039151
CHD1L	27.1247978725901	27.0451876357724	26.9355440998201	26.9093247594869
CHD2	25.2736128696679	25.2519553238612	25.2705081683346	25.2120634253884
CHD3	24.0411147833452	24.0266868702105	24.0342778822626	24.0693724332896
CHD4	29.8322571134557	29.8395926764274	29.8489433275808	29.795121194592
CHD7	25.5325635825957	25.7592167152651	25.7167360584934	25.5874048679806
CHD8	25.2842501245296	25.2172899811082	25.2458304654144	25.1972147455896
CHD9	24.0050093240481	23.9654049592026	23.9734010681291	23.9053317524283
CHEK1	27.5392775698543	27.5877552198577	27.5874613131227	27.9638993977868
CHEK2	26.1724452609939	26.1466595955595	26.2001650813251	26.1306065516768
CHERP	28.0462794059028	28.0934910772876	28.1193421252148	28.1066918396267
CHID1	27.736730367043	27.8012657710544	27.7812939203797	27.7561411763607
CHKA	24.3362635720438	24.2609014956177	24.232323684786	24.1998985985731
CHM	23.1900429463694	23.2739819286251	23.1600448492227	23.2557887584111
CHML	27.6189809412291	27.6512895063763	27.6453542273359	27.6595600083461
CHMP1A	27.8667231955205	27.7324332925676	27.7701650967108	27.6810535988931
CHMP1B	26.094989178037	26.0247627098229	26.0763397806525	26.0593786875434
CHMP2A	27.4393552425315	27.2585290055764	27.3226573099793	27.2350629571847
CHMP2B	26.1543464342221	26.1477718613008	26.1479042732178	26.1295173893576
CHMP4B	26.447067353799	26.1943888212309	26.1944954836828	26.0573152233555
CHMP5	27.4285909841901	26.9878860899223	27.0527603534754	27.0210185697181
CHMP6	25.9649435851607	26.0020136361708	25.9931485033745	25.9559943380073
CHMP7	27.0784791382279	27.1281888419436	27.1042085414593	27.1023717220798
CHORDC1	29.108398063637	29.1378146884138	29.1323840826021	29.1028564884333
CHP1	27.6416310955764	27.5585238157807	27.6595294816047	27.5804714232209
CHPF2	22.0999410346287	21.9933847508749	22.0989973019311	22.0067173184933
CHTF18	25.8144433273561	25.7966881625425	25.7239487695571	25.7538749754698
CHTOP	27.1224961540845	27.027588399909	27.106685506151	27.0593040504787
CHUK	26.4764047082647	26.4243587323037	26.3260444944064	26.3311751909958
CHURC1	25.9799234979258	25.8722312593129	25.8849446431418	25.8924505751746
CIAO1	24.6277234675628	24.8488230729056	24.7090415769159	24.7359116490538
CIAPIN1	28.8960038853119	28.8599625883637	28.8916953005243	28.8459474038985
CIB1	25.5213413336431	25.3354185841828	25.2561101656263	25.3412937790235
CIC	23.5134858069911	23.6163938301846	23.5588733776775	23.5774014070481
CIR1	26.1089493821935	26.0321651947126	26.0234585409991	26.1027269382965
CIRBP	28.5910661176468	28.5541655649436	28.5880841665314	28.5313222225116
CISD1	27.1951384954267	27.1771086756773	27.1935220916848	27.1828969778432
CISD2	27.6628390407448	27.62529743981	27.7205043882884	27.6607617505189
CISD3	25.8816903857797	25.8920955616566	25.9273305326153	26.1729331879755
CIT	27.9268144360947	27.9382316506998	27.8970349170039	27.9305902158163
CIZ1	26.3676543048767	26.3610810970619	26.4033385238774	26.3708198780568
CKAP2	27.1853487992966	27.0326775597119	27.0119006606022	27.035152564494
CKAP2L	24.2329995784467	24.1468590651886	24.2407628096118	24.1839896057471
CKAP5	31.0562822695463	31.0286131406307	31.0261192224301	30.996303582549
CKB	30.7459571919541	30.836004941347	30.8235462674208	30.8132686316418
CKS1B	25.5710208466553	25.2940450536277	25.1254596020617	24.9047561021746
CLASP1	28.8517412944123	28.8835492876896	28.9028905647462	28.874607389
CLASP2	28.8336631436112	28.9154125451669	28.9260467646228	28.9037047294151
CLASRP	25.5204898866836	25.600695757983	25.562110374508	25.53105083469
CLCC1	28.5340173558481	28.5366443747959	28.5374433777331	28.5698240114447
CLCN3	26.526884515196	26.5608518712981	26.5456726524615	26.6024555516444
CLCN5	22.3164540206963	22.3845986935904	22.4091156341511	22.4285980010418
CLCN7	26.0990519229774	26.1497553270572	26.1679036559577	26.2264894548159
CLEC16A	24.4266719961818	24.5548569148643	24.4980751707767	24.5681390943381
CLIC1	30.5189069736799	30.5364959340647	30.546112653742	30.5300878485413
CLIC2	28.3775351121826	28.3128688558364	28.2749012784763	28.2408716576243
CLIC4	28.3822582598929	28.4162095015659	28.4401626078879	28.3591832931463
CLINT1	28.8837491427794	28.9331877717132	28.9384533994823	28.873518659732
CLIP1	29.0070167924651	29.061002374794	29.0799986753362	29.07795375836
CLK3	25.9171347288987	25.7858438537197	25.862275927736	25.8615590606336
CLNS1A	27.8920348201087	27.8217367804268	27.9052798952609	27.849694205804
CLP1	25.2902766052024	25.3694790716771	25.4045851117212	25.3146824523227
CLPB	27.8328384057002	27.9090901795455	27.8976973336058	27.9201170331649
CLPP	26.5636093317949	26.7806875736668	26.8545622007211	26.9505249305266
CLPTM1	26.6138818604417	26.6329153710903	26.6281602898549	26.653653033381
CLPTM1L	26.4868028877521	26.5672933732286	26.5106788094141	26.5447553674367
CLPX	28.6208605962387	28.6491678914002	28.6600129811414	28.610672559125
CLSPN	26.9261554402992	26.791615526527	26.7561730573589	26.805042580556
CLTA	27.5220992545329	27.2835562409895	27.1873961089557	27.1929220086815
CLTB	27.6093670463333	27.4049221652918	27.3848425964838	27.4249377978527
CLTC	30.9755903444544	31.0729580108701	31.0969606732561	31.0538289399371
CLUH	29.5031764244578	29.5063328813743	29.532073014011	29.4835896425109
CMAS	27.8092545389575	27.8551067974759	27.9030180426401	27.8526849076984
CMBL	28.9715244462414	28.9511998190873	28.9616928115142	28.9032463087505
CMC1	25.7455585122003	25.6373614069656	25.580811232473	25.6322616814513
CMC2	26.177382362783	26.0222880041844	26.011969375506	26.0074476140138
CMIP	24.9259314496014	24.7840308504989	24.6824899646532	24.693303680584
CMPK1	28.0052980406061	27.9248342343193	27.9466992326895	27.9104467806287
CMPK2	24.8872287906462	24.9747477243098	24.9352365983114	25.0469529234792
CMSS1	26.1280363862679	26.1687239807753	26.1300589472866	26.084338668618
CMTM3	25.1633659705167	25.2227935173672	25.2303907762835	25.1789978956076
CMTR1	28.194419715857	28.2344798953397	28.2473660861575	28.2774541979714
CNBP	28.2098811363546	28.2366366806751	28.2251056925154	28.1478407473806
CNDP2	28.9557995368328	28.9859823002985	29.0063909507302	28.9638408858943
CNN2	28.2293851143731	28.2310912701682	28.2569903410146	28.2499480102451
CNNM3	25.8979115986283	25.9072500060385	25.9262230039506	25.9510887079462
CNNM4	23.7378114930024	23.844729115609	23.8094553183935	23.8269466652293
CNOT1	29.6032731249998	29.6022962460387	29.6331296457634	29.6055347907358
CNOT10	27.5854360145783	27.7027750271955	27.6643460412163	27.6517934350139
CNOT11	26.037737436592	26.1075814329445	26.0896674737916	26.0967100967368
CNOT2	27.8199888760306	27.8045768448433	27.810069257957	27.770441232093
CNOT3	26.9724321101081	27.0102224479793	26.9995753692267	27.0074374983732
CNOT4	26.7281791520441	26.6788997690486	26.6790910208693	26.6316230483863
CNOT6L	25.130642719451	25.1269547350521	25.1456361604366	25.2074170110038
CNOT7	25.6935241127493	25.7710919316773	25.7776814770964	25.770067661319
CNOT8	23.8598992341671	23.6975151640637	23.6360377037231	23.6438292503186
CNP	28.4099694516555	28.47285332796	28.4500891191942	28.5026599640621
CNPY3	25.5816509868997	25.416973240189	25.4590671238098	25.4098678255359
CNST	26.2394965292731	26.1789534437532	26.174941290692	26.3355647943718
CNTN1	23.5735518185837	23.7874892352289	23.7845185578038	23.8015725803198
CNTRL	23.4809385223594	23.4230025771027	23.3791145272486	23.507679991421
COA1	25.7098453943569	25.7286761660695	25.7244730637937	25.7351376718204
COA3	24.1237974269388	24.0882833119485	23.9637594943797	23.9652207943447
COA7	27.6373958254694	27.5368972567477	27.5565606929773	27.5136858006869
COASY	26.636696724314	26.7338344204947	26.7475622423483	26.7159291960468
COG1	26.3561906236027	26.3457548562123	26.3224407786989	26.3695374371717
COG2	26.0415640662375	26.0800963870048	26.0635778182544	26.0786152838208
COG3	24.9382717292204	24.9753890961913	24.9418379120471	24.9906810730636
COG4	26.4832322492673	26.4437950552053	26.3866628810633	26.3774004599553
COG5	27.1469108724074	27.1066443931234	27.0960329893923	27.0601567811076
COG6	26.4104544380764	26.4222533775585	26.3964971475836	26.4070228481049
COG7	26.5106102895542	26.4764083608881	26.4748061794658	26.4526046176681
COG8	24.9161609742195	24.9282279462142	24.9200252335174	24.9166498182486
COIL	27.7615824837396	27.8094152060256	27.7929484266323	27.7787856378552
COL11A1	25.4711824373864	25.500572001866	25.3414160497583	25.2942832401003
COL18A1	25.1624005856338	25.1828075256658	25.1803383211373	25.182133526014
COL1A2	25.8308704108485	26.3147517751969	26.1720305878143	26.2845403235592
COL2A1	24.5143679780525	24.5270370164627	24.5640980136332	24.6098949427756
COL3A1	25.5375528509395	25.9987401290254	25.7212593907452	25.8439223704288
COL4A3BP	28.5964652725051	28.6498652442269	28.6952844079978	28.6759115406837
COL5A1	24.3265448350369	24.6951401338905	24.5860004703217	24.6889255354653
COL6A1	24.6525543434522	25.1949974162873	24.9443968614594	25.10904604631
COL6A3	23.2086119993111	23.6065711175462	23.3649994530431	23.4490733571613
COLGALT1	27.7396504248462	27.839618915592	27.8158863101082	27.8425488211781
COLGALT2	26.4245493985209	26.4289543988837	26.3834029495868	26.3942279638685
COMMD1	24.9283040218462	24.8646061778725	24.9127477793886	24.912841014119
COMMD10	24.5326504552315	24.4419555783139	24.5148922490131	24.5625099586246
COMMD2	25.0964826549095	25.1347175101433	25.1160164452167	25.1184944435753
COMMD3	27.3168891294261	27.3290390659044	27.3216676335071	27.3402922734089
COMMD4	26.1602987640857	26.0688850696351	26.1527265105252	26.0656759622361
COMMD6	23.8916688590412	23.9406803031911	23.9385677641042	23.9127528586701
COMMD7	25.4272770735228	25.3822148714683	25.4398572357141	25.4208228318602
COMMD9	25.5234230588683	25.4820056869746	25.5405469814142	25.4847953335674
COMP	25.8242794286354	26.2753959505773	26.0776574745275	26.1710262282468
COMT	28.7395976351546	28.8308178098572	28.8308568558764	28.7704390055529
COMTD1	24.9795264979768	25.0365224447529	24.9340105104193	24.9909385936026
COPA	30.5950196057857	30.5959824580268	30.6230764859772	30.6336339868652
COPB1	29.7912476532927	29.813511642826	29.8176874741724	29.8296585759034
COPB2	29.5803850403439	29.6109907630536	29.6115924563995	29.6148020134197
COPE	28.233949472426	28.1196702498635	28.2489297679168	28.0898572390743
COPG1	28.4645387014977	28.5366514539188	28.5362804697115	28.5328374909362
COPG2	28.9392115452721	29.0071267055554	28.9876417541063	28.9846792890008
COPRS	22.6905533501512	22.8276388577381	22.8696399837368	22.8703615396722
COPS2	29.1597044284794	29.2063672434441	29.203336477138	29.1825700186343
COPS3	28.1298049857661	28.2231744193365	28.2107916719589	28.2014536653055
COPS4	27.9664767572535	28.0634257840844	28.0945213311912	27.9917022683908
COPS5	27.0288034656228	27.1298926686447	27.0868330169942	27.0108431038855
COPS6	27.9520920761308	28.0575024443955	28.0860357310838	28.0015084445451
COPS7A	27.1292755721176	26.9045180578749	27.0816430863022	26.9890536751971
COPS7B	26.8324886920949	26.7929544926797	26.7366251821916	26.629497140304
COPS8	23.6951039367464	23.8627197826335	23.88046393855	23.9879310388523
COPZ1	27.613930204044	27.6752376004891	27.677430701069	27.6109214365109
COQ3	23.5664026128823	23.4804843627052	23.4632970309437	23.4808935078275
COQ5	24.4418259977074	24.4623087921001	24.387396878171	24.4459071071099
COQ7	25.1132968501709	24.9660983503946	25.0340404797638	25.0563220738599
COQ9	24.8030414741002	24.5965185567769	24.6694788213614	24.7188569040166
CORO1A	27.7763205350287	27.8075953819996	27.7914669744228	27.784064009621
CORO1B	28.6399322157522	28.6981521643748	28.6614100384324	28.7087578083205
CORO1C	29.5703349458206	29.6117756886952	29.6136605623054	29.552400540142
CORO2A	27.0252082310732	27.0036829855267	26.9524441473184	26.8899529157097
CORO7	28.167596987119	28.1334182087758	28.1353303112043	28.1132872235765
COTL1	27.8881543338374	27.8349214361869	27.9267003615937	27.9281682468427
COX11	23.6815042145624	23.8308384840782	23.7139558381857	23.7149302706133
COX15	25.506665551511	25.4452154290154	25.4384801600113	25.4164496818128
COX20	26.0779559816167	26.1522423572486	26.1532249287607	26.162206954369
COX4I1	28.2463726432047	28.0840695065625	28.0133307410547	27.9755025320478
COX5A	27.844446100491	27.5538070668857	27.4992774549785	27.5576969546352
COX5B	26.7732182392513	26.6551929034217	26.6721888697985	26.6525516429888
COX6B1	25.7688215498492	26.3831300169659	26.3165179987357	26.1685347757858
COX6C	26.8132129483007	26.6690421789169	26.4739772939471	26.4102219753088
COX7A2	27.0319663102657	26.7742131927182	26.7590366780312	26.7940596099692
COX7C	24.8803126873075	24.7743689781492	24.6496286992288	24.6469065554105
CPD	27.0597112604916	26.9601177804248	26.9488542120561	26.9567102024566
CPNE1	27.4258825521753	27.3880953003565	27.412503894524	27.369479457712
CPNE3	28.6813101951889	28.6719106005068	28.7124001111953	28.7043921593025
CPOX	28.2640047711083	28.2606224979135	28.218606143645	28.2381435482633
CPPED1	27.673174810544	27.6885756893171	27.5787587006527	27.6038766668185
CPSF1	28.6381519716906	28.6385502509624	28.6279881843496	28.6158214507366
CPSF2	28.401348317801	28.3805273759409	28.4351241890705	28.3978528282767
CPSF3	28.1552445215423	28.1327846381588	28.16863105356	28.0898802542883
CPSF3L	26.8358317363564	26.8192607882881	26.8146950998271	26.8219862538831
CPSF4	25.7438755316745	25.8464358440307	25.8039214027161	25.8534313155118
CPSF6	28.2272394700727	28.2820492875061	28.3908103034285	28.3809738869488
CPSF7	28.2038370364483	28.2218135860203	28.2340822821406	28.230008667947
CPT1A	26.5677716729311	26.5920606395037	26.5817022799577	26.5343766347427
CPT2	27.6857974830489	27.3350046396874	27.36805327451	27.5775703459947
CPTP	23.0789950632947	23.2260341634532	23.2904403565814	23.1905511191697
CRACR2A	25.1294194799445	25.2348488366963	25.1646958907899	25.2640778716427
CRADD	23.7378347148168	23.8256291815523	23.8159595822205	23.7913318136393
CRAT	25.0164208177519	24.6419721074727	24.7662205637207	24.7795377088582
CRBN	25.0177617910586	25.0144620417039	25.0898305451067	25.0753596712724
CREBBP	25.5144833388353	25.5091690303968	25.5746965949789	25.622828533037
CRK	26.6047949312217	26.5659387400986	26.6047591479575	26.5672073672213
CRKL	28.359185996515	28.3284664222528	28.365263480237	28.3754227618734
CRLF3	26.5940308514763	26.5982570037485	26.6037547290219	26.5962080950339
CRNKL1	27.4862401157974	27.4495079397894	27.4535207265403	27.3915830112902
CRTAP	26.4173396904953	26.3722332791534	26.4103922919434	26.3415232002664
CRTC2	22.2254185091501	22.1516202507014	22.3173830206937	22.1101487565521
CRYZ	28.9456250411205	28.9633306797392	28.9886209496385	28.9908478040956
CRYZL1	27.3616550121389	27.3720089027892	27.3952798023297	27.3576723308586
CS	28.9304870878643	28.7274108423936	28.7504160919708	28.742546089885
CSDE1	30.6020585013329	30.5958565266758	30.5540394279838	30.5292447631698
CSE1L	30.1167252598667	30.1180090265892	30.13128894135	30.1140353107006
CSK	28.3687388369009	28.4008010317534	28.45414130332	28.4048792962437
CSNK1A1	25.9038900255161	25.9398800414969	25.9539952981935	25.9131027721576
CSNK1D	25.0808195999475	25.0238277121852	25.0799061615917	25.1377392829947
CSNK2A1	28.7826206534332	28.8431546935528	28.822621565353	28.8099548842287
CSNK2A2	28.4790757292931	28.5685974430831	28.6093912630391	28.5992849796964
CSNK2B	27.5721666018378	27.5838291641144	27.626723226772	27.5893706790745
CSPG4	22.7860342879824	22.9259458631469	22.9500881123983	23.0165837994972
CSPP1	25.3429459910038	25.3336435161341	25.2950646283095	25.3681905712319
CSRP1	27.1103927599397	27.0653390431121	26.9988667706424	26.9993324207309
CST3	24.0137480662954	23.9524160727217	23.9219881274677	23.9457403817783
CSTB	26.8721439329778	26.7639475201491	26.8038718763454	26.7161444969802
CSTF1	27.7072079039742	27.8138374860619	27.8323977922684	27.8370720754634
CSTF2	26.8206306630717	26.8028951118922	26.8853056379398	26.8609559915297
CSTF2T	25.7295175724499	25.7900455051017	25.8861469076809	25.8522042657785
CSTF3	28.2331141558734	28.3214335574377	28.3947274274951	28.3707208202471
CT45A10|CT45A8|CT45A9|CT45A2	27.1435905275784	27.0953919454208	27.024463965976	27.0186819822585
CT55	26.0708817657377	25.9816369817778	25.9772075620838	25.9857280271219
CTBP1	27.6460972102325	27.6826945236988	27.7016509712948	27.6823999681926
CTBS	24.9136445271936	24.8992668811012	24.9464445071914	24.9326636666377
CTCF	27.0709311843597	27.1742321622796	27.175397003428	27.1444646296662
CTDP1	26.4530673620322	26.4448465150334	26.4920573135842	26.4470190021869
CTDSPL2	26.6389712004312	26.611540405525	26.5579423889898	26.4950761297933
CTH	27.9155963466125	27.9834271159984	27.8940504028091	27.8641233826372
CTIF	23.0324181967121	23.1198843594568	23.0393169158584	23.2038199144217
CTNNA1	27.3474316307556	27.3632257094801	27.2947333561731	27.241746678258
CTNNBL1	27.4401741896642	27.4206678473536	27.4215034993542	27.3381055658188
CTNND1	28.406491875598	28.3424877968131	28.3382198744819	28.272687668206
CTPS1	27.9260234092923	27.9637956129295	27.9654571077332	27.9547408631924
CTPS2	27.9050377235959	27.9739390935578	28.0013260529198	27.948446798945
CTR9	28.6931452307849	28.6920061096599	28.672704719096	28.5947368553446
CTSA	26.7443319448296	26.6195947669015	26.5279625831738	26.5950638539359
CTSB	27.333829793743	27.2395658027529	27.1924555576137	27.1553067319369
CTSC	25.0512152510251	25.1046966523778	25.0843920043044	25.1494584621938
CTSD	27.9704154441564	27.9130887468349	27.8824769729112	27.8757290234406
CTSH	25.1218816473922	24.9460175437322	24.8788010452541	24.8694076991953
CTSS	26.2707684410909	26.20615985735	26.12754392391	26.1013596219505
CTSV	26.3362635720438	26.004425212547	26.0212955091734	25.9267596220865
CTSZ	26.9658717807238	26.8241835938257	26.8224394050558	26.824322982979
CTTN	29.2958050339642	29.3403274643434	29.3185903375326	29.336021587712
CTU1	24.3097318295223	24.3367202289752	24.3847099522576	24.3182294286566
CTU2	26.7524186649977	26.7994244173874	26.8269127714208	26.8255240801596
CUEDC2	24.6613746060962	24.6738058264974	24.6978546496455	24.698826203626
CUL1	29.5305285369746	29.5617912737738	29.5529335170739	29.5165126217807
CUL2	28.6671501874587	28.705681241977	28.7217775231696	28.7366649778081
CUL3	29.1139461290781	29.1001492120699	29.1338867778328	29.117290281085
CUL4A	27.5244981776484	27.5726369304565	27.5636236497208	27.5184638165778
CUL4B	28.4784753957001	28.495458176722	28.5153859650266	28.4827698209796
CUL5	28.7486268191202	28.7779170870985	28.7698842535631	28.7814925344411
CUL7	22.7218513051591	22.8782424326579	22.806620615424	22.7691240725913
CUTA	26.7247224008055	26.4437346779312	26.4891269022482	26.5693054481042
CUTC	25.0017721929138	24.9944628032644	24.9743497845217	25.0215861313903
CUX1	28.5233242435945	28.5506308874637	28.5529668076952	28.5512937444012
CWC15	26.3685720908365	26.0459333877041	25.9862243810422	25.9749588059272
CWC22	28.2277843598634	28.2267589183591	28.2368215545269	28.1721647487506
CWC25	26.380017440915	26.2947941248124	26.3639020403998	26.3849289222109
CWC27	27.4193491696717	27.3886118992788	27.3562635849825	27.3802138709132
CWF19L1	27.3662101283864	27.4080815155989	27.4210964690326	27.4059380182111
CWF19L2	26.7022321134276	26.8044587648937	26.7995840650425	26.7339048192732
CXORF56	26.8112595549146	26.7794226326861	26.7997574207595	26.774230762813
CXXC1	25.7490398657236	25.7505889383794	25.7337763039907	25.8127431302872
CYB561A3	23.4802485424724	23.4568730865587	23.6304573649429	23.5996031041236
CYB5A	25.1512866215699	25.046064801979	25.041833793204	25.0947444230844
CYB5B	25.4092263846775	25.4600773877295	25.481623839028	25.5599539662046
CYB5R1	26.989970617355	27.0912770824453	27.157824623051	27.1750519860125
CYB5R2	24.0727603756705	24.1002367223962	24.0750539980055	24.2256538048285
CYB5R3	28.2389978640527	28.2769089909576	28.2456621935514	28.2292609972215
CYB5R4	24.9558196667741	25.0405556198417	25.0257195379056	25.0416995911481
CYBA	26.2299080148545	25.9609279006704	25.7966229796219	25.6985539602635
CYC1	27.7467002488712	27.7582852492521	27.7761987404665	27.8049763315724
CYCS	25.747587952488	25.6673951939207	25.5195565013444	25.6887619433643
CYFIP1	27.706396142403	27.7151361805006	27.7191320769734	27.7282087762594
CYHR1	23.0382425938983	23.1345436800683	23.1120063108679	23.1401361164774
CYP20A1	26.7748768457752	26.7362550922736	26.7224146743475	26.6865030823641
CYP51A1	27.4715514705688	27.3427626915921	27.3073009118399	27.2567113235198
D2HGDH	25.5445521082953	25.4576001248021	25.5660054525263	25.607088348259
DAB2	25.6266918796439	25.6628130442119	25.6482219920011	25.6221303592541
DAD1	26.1410588231189	26.2880852246915	26.1690437355448	26.255773850277
DAP3	27.9921730613897	27.7009816726677	27.6443062154141	27.5180003142373
DAPK3	23.336836719904	23.3806541245612	23.3814671483273	23.3744299926506
DARS	29.9543051180021	30.0107800479386	30.0459276447318	30.052631717569
DARS2	29.0636523429829	29.0758200661196	29.0961144497286	29.0782121050761
DAXX	26.5142646785519	26.5681021935498	26.5054264615218	26.5557262773442
DAZAP1	27.6194382955173	27.5801791266118	27.6294071691757	27.6924739813591
DBF4	25.298032158684	25.1660759347875	25.1022687472161	25.0734573887403
DBI	25.4773578662375	25.3556776598943	25.3587364381924	25.3029700322963
DBN1	27.8984035393018	27.9370537307912	27.9750372833855	28.3003433424229
DBNL	27.8585684272516	27.8729156530981	27.8771069084119	27.8395306668576
DBR1	26.9577851384815	26.9545006479913	26.9852345848032	26.9730807331271
DBT	27.1532529861235	27.1413972617536	27.1455338375439	27.1507408075333
DCAF10	24.4445500223515	24.4937437627893	24.5131873191365	24.521096857843
DCAF13	28.1717918886181	28.1405839965714	28.1599031817682	28.1063636670754
DCAF16	24.5612558852428	24.5491286669533	24.5960511993378	24.593470216569
DCAF6	25.1699036264475	25.1896443967385	25.1622503797186	25.2638463709061
DCAF7	27.4235795271841	27.4064302290137	27.4132762404789	27.4848576468623
DCAKD	22.9559721163775	23.0430588379685	23.0657402360521	23.0566765430284
DCD	24.1603252871412	24.2604491954913	24.3508488350831	24.4813329829366
DCK	27.331558173731	27.3897129519081	27.3679889309865	27.3704015967443
DCP1A	24.1998130414363	24.2226008490013	24.1927940555766	24.2786844329717
DCP2	25.0299867793907	24.9781465013274	24.9933712166767	25.090927900286
DCPS	27.1748906036536	27.2134895258561	27.2797834803798	27.2560560088801
DCTD	26.4399837038807	26.4100052831267	26.3593304386342	26.4075065484509
DCTN1	29.8227004870675	29.8075125064018	29.8345085687668	29.8282554631111
DCTN2	29.3560761119744	29.2094325231257	29.2517008331301	29.0965118174208
DCTN3	25.5573538747955	25.2952153019326	25.3772807404918	25.1464078874701
DCTN4	26.9769233023347	27.1675442618687	27.0086219330753	27.037158260962
DCTN5	26.1766063934247	26.1717026494056	26.0861325025471	26.1489589607307
DCTN6	24.7456922603178	24.653818023096	24.7632709229098	24.9191229037216
DCTPP1	25.3683845622788	25.2929430729942	25.1933231547239	25.2980314175808
DCUN1D1	26.5662051321414	26.5926997137849	26.5921304050922	26.5049634538751
DCUN1D5	26.3380880346023	26.3301469464327	26.2849726315585	26.268451446339
DCXR	27.0815204050857	27.0867840269386	27.1214658021156	27.1315562866428
DDA1	26.3245582479298	26.4505619146926	26.3967006309933	26.2393344129089
DDAH2	27.182888964373	27.2806074392413	27.2503572241897	27.2265755569816
DDB1	30.2746491028216	30.2810040232876	30.3043265259828	30.2596295607462
DDHD2	25.2819076221224	25.2843252088469	25.2640082238103	25.3137548679148
DDI2	28.6163647294403	28.6941956512198	28.7104699302471	28.7085660479656
DDOST	28.8828938134091	28.8698793401563	28.8857641496142	28.8575098210661
DDR1	22.5584482269294	22.6625176900793	22.6166046073546	22.6043308973146
DDRGK1	23.7658961066403	23.8133377885734	23.7060036208349	23.7769168055866
DDT	26.7348770882465	26.5786973840888	26.5673806339142	26.507632539794
DDX1	30.0476931253154	30.066547863801	30.0772107327645	30.0445080530083
DDX10	28.9249034003999	28.9349368378724	28.9359052825823	28.941519131234
DDX17	29.3747489470917	29.3745183472495	29.3939922014926	29.395698836748
DDX18	29.9817003679753	30.0256802888647	30.0239349197779	29.9732181792268
DDX19A	27.1352828413997	27.1667234473799	27.1998747504865	27.1101259540793
DDX20	28.0897449938032	28.0985752367475	28.0909784929837	28.0457595807587
DDX21	31.0161069640978	31.0744019085007	31.0794639344854	31.0389488231685
DDX23	29.8976959813923	29.9221352688937	29.9021491309771	29.9247459211992
DDX24	28.7626237711876	28.8053699501904	28.7926258149663	28.7276537307682
DDX27	29.5859655039128	29.6190718532433	29.6446044084902	29.6446580294814
DDX28	26.1734046985918	26.06205397567	26.0550415890528	26.0393451456233
DDX31	26.2452816060698	26.2408781125736	26.2636259610155	26.1533472166793
DDX39A	27.2117806872424	27.2024358186254	27.2209848003552	27.2056082859083
DDX39B	28.3195063970181	28.3425778841991	28.3765998025603	28.3846338069671
DDX3X	29.4754242049556	29.4479975387009	29.395691342353	29.3352962858034
DDX41	27.9910350136527	27.9296978538314	27.9542408084214	27.9660471561223
DDX42	28.9806400004645	28.9489149495523	28.9707979224883	28.9535057094667
DDX46	29.8339171718031	29.9076481776594	29.9386113256383	29.8549121163907
DDX47	27.6857152512947	27.6843485040895	27.7163491714267	27.6918078616306
DDX49	25.5086174732283	25.5300439259754	25.5530645988546	25.4792328279855
DDX5	30.4371177398297	30.4298604692436	30.4601753495487	30.4087902304767
DDX50	28.7778871335137	28.8255037876169	28.8005304963421	28.830858629906
DDX51	26.4473130193331	26.7119778285967	26.5878500860662	26.5636358974444
DDX52	28.1494404427614	28.111723868126	28.1470879529544	28.084315671459
DDX54	29.1768008222058	29.1652706862344	29.2128694610957	29.1835036589654
DDX55	26.9395070375653	27.3723249146053	27.0911864048437	27.343668044376
DDX56	28.2835671150173	28.3491437764025	28.3804096932286	28.3002637017601
DDX59	25.1950901148058	25.2777258226115	25.1965435366028	25.2286801472938
DDX6	28.722870378278	28.7550452530236	28.7448740627615	28.7250559883935
DECR1	27.7929698769289	27.7963578728969	27.8174169190608	27.8630327796496
DECR2	24.5985561176432	24.5451932489958	24.580216965921	24.5709537185886
DEF6	26.8458682633833	26.8328020570215	26.8092789561886	26.8240262681707
DEGS1	23.5268519204922	23.5822567306507	23.668347038745	23.5448181216792
DEK	29.9993739626535	29.9663175941596	29.9458092336184	29.9445516360199
DENND1A	24.1043639956252	24.0564821066785	24.0835471769359	24.1517715338008
DENND4A	24.8874715640751	24.928763233871	24.8284646301441	24.7988704551951
DENND4B	22.8520756037738	22.9921172567528	22.9933046268072	23.027795620257
DENND4C	26.8212509259377	26.8853769636736	26.8598816429448	26.8427468671606
DENND6A	26.1938304143319	26.2535182185586	26.2510790901519	26.1403646527348
DENR	26.8615007020449	26.7610595385133	26.8222617458263	26.8179065652411
DERA	25.7531644865187	25.7729743072384	25.6715317409315	25.7989132873795
DERL1	24.6722329477153	24.6880193968641	24.6916209412047	24.6582205627695
DFFA	27.7086895476814	27.7240288101508	27.7371720981687	27.7372821329272
DGAT1	22.8319950664775	22.9299368394317	22.8546465050265	22.885747652302
DGCR14	26.7976127662042	26.8339364529336	26.8517308806961	26.7324323809706
DGCR8	27.6900966188869	27.7048210957074	27.6950955676292	27.6911651164243
DGKZ	25.2055366806729	25.3719079028736	25.3115389204934	25.3220765685243
DGUOK	25.2930224058535	25.3140954487097	25.4316765163983	25.3570072698441
DHCR24|NBLA03646	27.6820511370981	27.6757330187582	27.6387879583261	27.5958908170444
DHCR7	27.5394199334214	27.4097596355514	27.4186615394557	27.3763858537418
DHDDS	24.2319619527144	24.3421868148329	24.2453943993035	24.4076476302277
DHFR	28.3810943802696	28.2428750241735	28.1783868420656	28.1426078871328
DHODH	27.6879170485518	27.6727045561641	27.7104660375427	27.750033386527
DHPS	25.6542252385724	25.7429845644792	25.7105444997955	25.7760563724153
DHRS1	25.6511994645839	25.5993834496118	25.5641203388358	25.5335248176187
DHRS11	26.8403883174892	26.9258314511647	26.9523547336552	26.9031178977956
DHRS13	26.0220137052808	26.0855851567533	26.071301428552	26.1252974634836
DHRS2	24.0954624079629	24.134510885119	24.1463359881599	24.1683408857508
DHRS3	26.2392990452307	26.1577384273131	26.170939306139	26.1529465193182
DHRS4	25.7176860791773	25.7813645801942	25.7983907170305	25.8659862240546
DHRS7	26.2522837155634	26.3366269570987	26.3732189585567	26.3298892064424
DHRS7B	24.5699114722623	24.7000704990052	24.7119956931364	24.8080737376835
DHX15	29.9204276651952	29.955922465819	29.9727918499601	29.9776456821889
DHX16	28.6121017790546	28.6210063595267	28.6657815981734	28.6460085043533
DHX29	28.7464587070707	28.7317727095032	28.7574966846448	28.7573710284977
DHX30	29.5405699201317	29.4638712064811	29.4397881866482	29.3607352032517
DHX33	27.2560740467996	27.2750310764178	27.2643302554504	27.2792849367306
DHX34	23.8229071260024	23.8530907729566	23.6730592696076	23.7220104749319
DHX35	24.2799055185904	24.3949963437371	24.321756396925	24.3669795461304
DHX36	28.3655441640719	28.4102459894766	28.4249079918802	28.4786482669382
DHX37	27.8439400852544	27.8001566202462	27.8272463052362	27.7586704642768
DHX38	28.2335060026859	28.250102316139	28.2200232117074	28.2054221042219
DHX40	25.7622501741588	25.8120346362689	25.8167774356261	25.8373710609462
DHX57	25.761302577434	25.8213893982997	25.8598477063729	25.8539548872988
DHX8	27.0680579664131	27.0900106719437	27.0879803084605	27.1402293884052
DHX9	30.8208261901178	30.8637332192653	30.8939208152737	30.8858813834029
DIABLO	25.35164409286	25.4633158654604	25.453853665396	25.4658920000426
DIAPH1	30.9116117663576	30.9135840440126	30.9160627673558	30.8685889392135
DIAPH3	25.613197427905	25.5700514780416	25.501313198963	25.431292205938
DICER1	26.1333411805975	26.1493522187097	26.147443302345	26.2649724963304
DIDO1	28.1166273266096	28.139302137551	28.2145729795653	28.2084817327044
DIEXF	27.8334678999986	27.7924232818588	27.7935269968653	27.8095805512833
DIMT1	26.8605921111691	26.9808676666243	26.9860862378474	26.9959598799078
DIP2B	27.2633600231068	27.3832941931475	27.3850513647441	27.4003915031438
DIS3	28.6075506753923	28.6525192552286	28.6472440274094	28.6334922915089
DIS3L	24.7437779150859	24.6062663216329	24.555481996725	24.6059374166413
DIS3L2	24.7790501199354	24.7805759640113	24.7765933071894	24.8724390055903
DKC1	29.7609468281166	29.7861920787243	29.764529533747	29.7470438301316
DLAT	29.1454597849244	29.1884307921765	29.2197802892252	29.160803882446
DLD	29.6360211589576	29.6064252782394	29.64908707482	29.6303409580154
DLG1	25.6238429746109	25.7096697385083	25.721324529377	25.822966580343
DLGAP4	25.1761784267869	25.0263981475576	25.0174179216699	25.1378471368534
DLGAP5	28.5743344633637	28.5476384764152	28.5491808070286	28.5282602605957
DLST	28.1750785944811	28.2322975249156	28.2416514488558	28.2550603056528
DMAP1	26.9570507138651	26.9360091693523	26.9392217529852	26.9716120422408
DMD	27.3968769511038	27.3694733461742	27.3377914135889	27.3364832287359
DMTN	24.5136870030846	24.4025338366327	24.4887426481656	24.4175470380046
DMXL1	25.915054824522	26.0127281381004	26.0135583360785	26.0692338786655
DNA2	25.8997315114042	25.8833399638537	25.8225443649428	25.7365061224898
DNAAF2	25.9934252104888	26.0631352148359	26.0505911338469	26.0850315326164
DNAAF5	27.5086137461554	27.3529693930976	27.2792860347519	27.2428553293936
DNAJA1	29.1533016698411	29.0882524375851	29.1212830693802	29.0377658266625
DNAJA2	28.5054633327145	28.5960278530385	28.5777203180894	28.5540409906949
DNAJA3	27.2624719325006	27.3790721513375	27.4255619882045	27.3885163094208
DNAJB1	28.3730997847698	28.3828047917219	28.4653062147267	28.4784482757746
DNAJB11	28.3253828323416	28.3782432180274	28.3454876835313	28.3494829722234
DNAJB12	26.9093991040177	26.9646919429649	26.9706875656441	26.9702638164161
DNAJB14	25.6276851658203	25.5939376525361	25.6018533519736	25.5749670341677
DNAJB4	27.5005921482166	27.5269826534782	27.5903564091066	27.5790190952128
DNAJB6	27.2360359364261	27.1965886361543	27.1753884032295	27.1126100621887
DNAJC1	27.0231351238943	27.099777884804	27.1142347978133	27.1292203255724
DNAJC10	27.6541980776889	27.7362225323983	27.752278864986	27.7354672345402
DNAJC11	28.0195936066971	28.0804293593344	28.1101686082458	28.121259447534
DNAJC12	25.5382271663672	25.5811039620374	25.5506352934847	25.4696246932413
DNAJC13	25.4218648055795	25.5434004995572	25.4969598267529	25.5540412947481
DNAJC16	25.4301241629408	25.3886024678094	25.3894722146416	25.3746747264664
DNAJC17	25.656358490378	25.6277423597128	25.6655941705028	25.6832807262258
DNAJC19	26.2958099313616	26.2723499181413	26.314050453848	26.2376498525316
DNAJC2	29.1984082273214	29.2293802840951	29.229267118935	29.2008975106246
DNAJC21	27.0804024913901	27.1320667554248	27.1028188555158	27.0641479824488
DNAJC25	24.2463665567502	24.3526249208977	24.3302994669017	24.3658533905929
DNAJC3	27.9209731156854	27.9941911754469	27.9472817470375	28.0026980655974
DNAJC5	25.9178573983564	25.8202856325364	25.7267396226372	25.7330627534727
DNAJC6	25.5673806993398	25.546023748578	25.5186186762119	25.5759103978748
DNAJC7	29.9834215084107	30.0192115662706	30.0365234577232	29.9961950300218
DNAJC8	29.1648351578732	29.1218095297345	29.163693644532	29.1770643736483
DNAJC9	28.6898822326655	28.713878997728	28.7287478620848	28.6760849584059
DNLZ	24.2385645112262	24.2254692237978	24.2029988291667	24.3343182457003
DNM1	24.37603791524	24.4173305238005	24.4403336417535	24.4187336901517
DNM1L	28.6839409675899	28.7264675616574	28.7650751346379	28.7313735786431
DNM2	27.874341237634	27.9044369989338	27.9263510805848	27.922464983847
DNMBP	23.4078602299543	23.4705148208209	23.4200403618972	23.4287914314636
DNMT1	30.1026181599421	30.1340749827147	30.1465994316028	30.12876986024
DNMT3B	24.8310843756336	24.7465548542137	24.7914544685708	24.670689003781
DNPEP	26.6439943903202	26.6191461128847	26.6464412516225	26.6249078772849
DNPH1	24.9519330677571	25.0105427918584	25.0533657003808	25.125026540716
DNTTIP1	24.9830043533939	25.0010170007492	25.0491618778139	25.0093154314714
DNTTIP2	28.3616642912192	28.4072675932545	28.4024166324322	28.3297362796973
DOCK11	29.2647155861937	29.2500116590126	29.2275690683721	29.2418625631161
DOCK2	26.3258587802887	26.1832815162585	26.1510422087603	26.0522081379171
DOCK7	26.4789385926056	26.4704241287626	26.3950890253477	26.4452844193079
DOCK8	28.8047274950053	28.7221572734311	28.6599309562374	28.6091111483379
DOCK9	24.0330151424994	23.9698216280253	24.0367443524173	24.133852427031
DOHH	26.7199006808441	26.6884810193603	26.7878175397752	26.7032639671902
DOK1	22.97384711126	22.9789682006188	22.9012690960104	22.9394322633117
DOK3	23.3329622525082	23.2190569063613	23.3016593044492	23.3907428553119
DPAGT1	25.8080525518792	25.8292291208507	25.8363352600794	25.7985253431415
DPCD	25.3649298975991	25.2961374142456	25.3568685078943	25.3538326663154
DPF2	28.1845706967286	28.146124852909	28.1463543347083	28.1233103588625
DPH1	25.8663637573003	25.8429441442096	25.8870319475088	25.8307555176565
DPH2	26.5831807941351	26.6136483065988	26.6161323008901	26.6112999771132
DPH3	22.3900542273838	22.3676990846806	22.349646801527	22.3497292322633
DPH5	26.5631049833723	26.573402641557	26.5622670206351	26.5333411544431
DPH6	24.697322777367	24.765449505582	24.6794874001875	24.6424359137076
DPH7	25.9362094987011	26.0090813216234	25.9817414586798	26.0111543438823
DPM1	27.1359700804039	27.2451777362772	27.1856374950925	27.2211109744564
DPM3	24.2457636267613	24.3128900703856	24.2921928996608	24.361966151558
DPP3	29.0168345897395	29.0009246998218	29.0456230193182	29.0508733271156
DPP7	26.0296587711591	26.0429631291495	26.0649042214836	26.0669385692601
DPP8	23.490961936827	23.4916174569524	23.3899363388391	23.4744699699882
DPP9	26.9976775145837	26.9989968842555	27.0228153319005	26.9895819428863
DPYSL2	25.6586009952433	25.7573399012359	25.7931523869968	25.7791755659538
DR1	26.8382137030662	26.4816806046313	26.5520034796577	26.5280947343011
DRAP1	26.8488053226996	26.7922279010081	26.9195239562935	26.7983245602074
DRG1	28.3265743677201	28.383473308751	28.3615224844762	28.3634958654454
DRG2	27.7306494281793	27.7361776810458	27.7280798376502	27.7482452618928
DROSHA	25.8606844852978	25.8786433988955	25.964484937565	26.0106195862881
DSCR3	24.6251495569266	24.8728981677255	24.8625517918799	24.8414842653714
DSG1	25.0460303876356	25.2779974032875	25.1635750960585	25.4637684035003
DSG2	26.7422276573562	26.4511243030127	26.3395247055704	26.2864455888529
DSN1	26.2626820525963	26.2238693729513	26.2590554352941	26.2476652598166
DSP	26.4051843616423	26.9013692769925	26.8865490663628	27.4929577598371
DST	24.0403369103065	24.0793320253802	24.086979102529	24.128078524192
DSTN	27.0777948259216	27.0857270807827	27.1120708777003	27.0461288098191
DSTYK	23.4501105652435	23.509205353406	23.2719586115358	23.4047350030295
DTD1	25.5558611616122	25.5181975864503	25.6107833496049	25.5329430723251
DTL	24.5954371162668	24.4855522454669	24.4689316838103	24.4198775520795
DTNBP1	25.392721246787	25.2928011899865	25.3580183475505	25.3765579452585
DTWD1	25.4175132312967	25.3696338078095	25.4031691772043	25.3676741900045
DTWD2	25.6393389945477	25.5498142609613	25.635367056516	25.6023983249984
DTX2	25.4982173407539	25.4611909698708	25.4448796422838	25.4265381975463
DTYMK	27.1539395154465	27.1954457337146	27.2422020717721	27.1959420090249
DUS1L	24.2973878249958	24.2825017217461	24.3149764450279	24.2373887782728
DUS2	21.535515229178	21.7966523262799	21.6728413640816	21.8379932547576
DUS3L	27.4054249663335	27.4478905347857	27.4521197223645	27.4739892043557
DUSP12	25.2421707015911	25.2462249227496	25.1908973703918	25.1504099225259
DUSP23	24.2443681193381	24.16557919807	24.183607985908	24.2914827882873
DUSP3	24.0871390178896	24.2108427247757	24.1951648609862	24.1777734608608
DUSP9	24.4455565254988	24.4627048233028	24.4488477288375	24.4242665254337
DUT	29.2726252794836	29.2327086653854	29.3273458314207	29.3248018860728
DVL2	24.2545442174336	24.2527008052874	24.2084023669338	24.2008147000836
DYNC1H1	32.1122195389883	32.1554426423222	32.1884686198399	32.1912056236943
DYNC1I2	28.1363473590278	28.1776365679811	28.2095762164231	28.1695311695152
DYNC1LI1	28.9396766582644	28.955231160543	28.9687415547897	28.9580965741004
DYNC1LI2	26.3877692322839	26.4182323138184	26.3938137037558	26.397239666088
DYNC2LI1	23.0132791242115	23.0645496583641	22.9966088761706	22.8862116722217
DYNLL1	25.7574190218781	25.6611852237535	25.6697231592717	25.6049212424792
DYNLL2	24.4392794167355	24.3455234462836	24.3462336655615	24.3701926417251
DYNLRB1	25.5798631096916	25.466285674387	25.5785052649513	25.5897772374883
DYRK1A	25.2524992418429	25.50051085084	25.5925827242935	25.6026670087951
E2F4	24.2512539481293	24.2525500461038	24.1896204330952	24.2005028894651
E4F1	24.2388869261861	24.393046310033	24.3617511935917	24.3665939516316
E7EQ34|GOSR2	25.0546004302745	25.0968131755986	25.0595842674731	25.1186384577514
E9PCH4	27.5722591660346	27.4780488398424	27.3997908235761	27.3243092926912
E9PSI1	25.9384463095298	25.7677778723608	25.7149987926497	25.6899696955782
EARS2	26.994350179977	26.8936056552065	26.917792396678	26.9196392768889
EBNA1BP2	29.7292817070719	29.7643056884103	29.7759557385487	29.7673956057016
ECD	27.551400001843	27.4666904853666	27.4440606130255	27.3787755528261
ECE2	24.7637167257315	24.7881927311133	24.7994374830375	24.7895441620572
ECH1	28.2500432122983	28.270679187312	28.2963524764576	28.2753091187191
ECHDC1	26.0366476036082	26.088925899188	25.9785478884589	26.0904584466534
ECHS1	28.0821952403515	28.0699160346091	28.1313009456811	28.138751830611
ECI1	27.7754667570159	27.7442418833076	27.7625689148166	27.7747209328166
ECI2	27.7755773683375	27.757630331225	27.7840020327655	27.793646551496
ECSIT	24.7098429232542	24.86782391417	24.9105780883112	24.8365887220024
ECT2	25.1344706902459	24.8450207615781	24.8573704769623	24.7605401715453
EDC3	27.0561408048202	27.0522078589094	27.1593070761297	27.180966163871
EDC4	29.6009726065606	29.6563858487919	29.6570196828407	29.6820798392718
EDEM3	25.4618354015581	25.5329512471904	25.4936145911412	25.5059333293217
EDF1	28.0725986936594	27.9306500049278	27.9544557413328	27.8482081954381
EDRF1	23.7209082622942	23.6688069302381	23.7304963049387	23.6967623678014
EEA1	29.5911792152128	29.5491989500437	29.5681036517639	29.5842321019756
EED	27.1658542769439	27.1750483070214	27.1939507517041	27.1718859684863
EEF1A1	31.6256159578952	31.6345548919796	31.6004449401514	31.6428244188266
EEF1A2	28.0264708775351	28.0259534271555	28.0539343612454	28.0035368647749
EEF1B2	28.8237708082993	28.7954594088788	28.8594194812298	28.7741282202069
EEF1D	29.6327158337257	29.5786749059697	29.7313931190592	29.615025241077
EEF1E1	28.1547438377819	27.8843160606133	27.9795340358959	27.7843684125756
EEF1G	30.8107668639371	30.8732163535388	30.86804402683	30.8601812419314
EEF2	32.0416804446601	32.0578651894843	32.0863789620267	32.0484694576668
EEF2K	28.1838849654334	28.1348321558343	28.1296872262647	28.0498368923834
EEFSEC	27.6628248413021	27.660832523586	27.6735500366457	27.6006494674121
EFHD2	28.0922518439363	27.9748861030281	28.0411601748122	27.9925173187461
EFL1	26.6782254473971	26.7426657636562	26.7601850202551	26.7254547641702
EFR3A	24.1936606293926	24.204964391606	24.2293064447669	24.2956729281586
EFTUD2	29.8621064173645	29.9074244618353	29.9049491075346	29.9214715274673
EGLN1	24.4415056518826	24.5351383932088	24.4833815950479	24.4084883316414
EHBP1	26.0697803487327	26.1102907683109	26.1389631342117	26.1713664868827
EHBP1L1	27.4700909459604	27.6732463884325	27.7162550676332	27.7158885001951
EHD1	29.5269568364482	29.6051070353276	29.4813631293806	29.5259530952262
EHD2	26.4581745707385	26.4464160125992	26.49063804002	26.4043535375379
EHD4	27.4506830665269	27.5249694194398	27.5252763082969	27.5118517881769
EHMT1	27.2960209105441	27.2829372049729	27.2943417481434	27.3474997730012
EHMT2	27.1199469616893	27.1092765598363	27.1276074021521	27.0861273940645
EI24	25.950761788343	25.9094796304498	25.9557470465949	26.0248304094075
EIF1AD	25.1461005592973	25.1098216384097	25.1017478166119	25.0570907728745
EIF1AX	28.9698009161326	28.9581126283254	28.9702163235553	29.0134627801934
EIF2A	28.8126968916215	28.8072029526227	28.7992364830038	28.8122825839982
EIF2AK1	25.781787533405	25.8287866813009	25.8050780919811	25.7355855376598
EIF2AK2	27.6048694522672	27.5365090692984	27.4903723231379	27.4320579552301
EIF2AK4	26.4016855511207	26.3054688698745	26.3350446177218	26.3891749916584
EIF2B1	28.7276771527882	28.7765422302919	28.7707556086859	28.7436060037786
EIF2B2	27.6134906410218	27.7244616319021	27.7407897371936	27.7453454385429
EIF2B3	28.7510364677046	28.7708836907372	28.7445051479353	28.6842817979334
EIF2B4	27.7372570433577	27.7758558416369	27.796611327602	27.781679134621
EIF2B5	26.1752146729362	26.2786766558086	26.2679136432065	26.3689409623791
EIF2D	27.8049310943843	27.8038610844833	27.7310211207162	27.742855823887
EIF2S1	29.2095713081773	29.2694578916099	29.2311971997058	29.257495063364
EIF2S2	29.4776896867474	29.4118073264576	29.416450174762	29.3831522498613
EIF2S3	29.6538316819944	29.705388553954	29.6972357686114	29.6639494750462
EIF3A	30.7449239195763	30.736945258866	30.7579828298859	30.691086453712
EIF3B	29.630455529125	29.6428395234196	29.6563686951385	29.6316103596664
EIF3CL|EIF3C	30.1964894429639	30.2325634999866	30.2351591673909	30.1668563620902
EIF3D	28.7734879397931	28.7364040124843	28.707328203474	28.644700237804
EIF3E	29.1252317264541	29.1125370997031	29.1097392418211	29.0764411512347
EIF3F	27.6498501248734	27.7487826103882	27.8673436995848	27.8689405260963
EIF3G	29.6737323190644	29.6436489960579	29.6582143410599	29.6055343299649
EIF3H	29.335342461205	29.2866340638703	29.2825881667333	29.2323768770695
EIF3I	29.2239955657226	29.2559190986686	29.2556796174307	29.2583366291067
EIF3J	29.8377038529563	29.7254893333724	29.8828400883631	29.7381238539839
EIF3K	28.190197964064	28.186279687814	28.1938959209486	28.1569692192801
EIF3L	29.7384371149972	29.7702941937137	29.7819545814942	29.7293670357068
EIF3M	28.2826393051106	28.3489372808618	28.2861686271823	28.252553653345
EIF4A1	30.0728983154255	30.1218090809706	30.1226389020217	30.090211424324
EIF4A2	28.352152432778	28.3640212523274	28.3959247509543	28.3707271994541
EIF4A3	29.4243352554441	29.4532281894862	29.4679758907994	29.4390781568472
EIF4B	29.8734348527536	29.784700840166	29.8579773768503	29.8970409039799
EIF4E	27.2595032655035	27.3050756703421	27.3254392411067	27.3212697917145
EIF4E2	27.4875442207394	27.4358624168742	27.4982062874909	27.4180059904536
EIF4ENIF1	25.0978326442312	25.0166827709523	25.0568351512735	25.1440817020021
EIF4G1	30.825683297506	30.8114044792123	30.7804422219288	30.7306217234102
EIF4G2	29.9267054562101	29.8942457435042	29.8524233885702	29.7722445737066
EIF4G3	27.2114408383594	27.2582824434312	27.2066319103884	27.2231333935547
EIF4H	29.6177168974528	29.4231336429381	29.5851710576424	29.4363748061089
EIF5	29.3020182262246	29.3805400356432	29.3986034853936	29.3920103497974
EIF5A	29.6290997814293	29.6294863963486	29.6643094493008	29.6575312996254
EIF5B	30.5888139220264	30.6282468807886	30.6305100585285	30.5951288968781
EIF6	28.2998569261059	28.3323339502509	28.3396438345726	28.3353632885714
ELAC2	28.2031563230658	28.2673654014302	28.2536690352163	28.2648612311129
ELAVL1	29.1713916341633	29.1331183318013	29.2289723514097	29.1653367868871
ELF1|DKFZP686H0575	26.371496057231	26.3144436233658	26.3399152562892	26.3021100887755
ELL	27.2278113037933	27.2049276028987	27.218353707119	27.2106891610173
ELMO1	23.6632839555665	23.6819447800843	23.6480499272415	23.66811365725
ELMO2	24.162465973406	24.1704106917737	24.0406895213665	24.0708126381454
ELMOD2	26.0227351027068	26.0859939198944	26.0835632030167	26.0764453419057
ELMSAN1	24.6348267546097	24.5588597378845	24.6420206029934	24.6351869581754
ELOVL1	24.8517261204821	24.9374953427091	24.8825916889782	25.0688174373995
ELOVL5	26.3058221562562	26.3669389303221	26.3620771295478	26.3398159206499
ELP2	27.5008065225741	27.5160658566444	27.498567774983	27.488066861516
ELP3	28.1077276841875	28.1539855149362	28.1404281414409	28.1288293563576
ELP4	27.4582011744538	27.586864422794	27.5688716869906	27.6093412915828
ELP5	26.1709821666152	26.1731293088579	26.1999017249103	26.1958921344001
ELP6	26.8460984807288	26.7347315592361	26.6140872255547	26.641804879448
EMC1	28.7442747530432	28.7517936401236	28.753753054712	28.7796119799738
EMC10	25.372116245222	25.3458784208641	25.420085205066	25.3951114179362
EMC2	26.7024430998973	26.7416251672934	26.7745275626791	26.854438526128
EMC3	25.8806090938792	25.9205078896513	25.8941198568007	25.8923894218308
EMC4	24.9584274007334	25.1213254423439	25.114946222352	25.0847761410404
EMC6	25.7560363504259	25.858622437229	25.8682776082567	25.8788648102565
EMC7	26.5857979431658	26.5583716489654	26.4228470018224	26.5564589262319
EMC8	26.1732417216842	26.1897996030198	26.2632710740631	26.2362278744909
EMD	28.0923083871555	28.1973052737026	28.2482194524252	28.267968482292
EMG1	27.9147897897021	27.9296612022469	28.0181324438191	27.9679710147063
EML2	26.8744247547946	26.9160751069704	26.9561609609454	26.9610491997399
EML3	26.9768159060405	27.0450062521491	27.0085928801666	27.0687793092837
EML4	28.2035054456537	28.2522768786337	28.2210962280406	28.1996445658245
ENDOD1	25.9823696740381	26.0867762196805	26.0414982899854	26.0627312293049
ENDOG	25.9199899664062	25.804737195497	25.8512790198698	25.8467819651083
ENGASE	24.2344002265273	24.2317719466448	24.2673499768366	24.279331144774
ENO1	32.0535826927259	32.0435638511962	32.0467158904373	32.079211621447
ENO2	27.2228757728795	27.3403638689358	27.3586098330196	27.4439227611473
ENO3	27.9248346714669	27.9476954023826	27.9491410214273	27.9508643725591
ENOPH1	26.6012408786361	26.6523966639296	26.6283444567099	26.6207558838725
ENOSF1	23.4112719441588	23.4803358192257	23.3556471311092	23.4012092439641
ENPP3	23.4275444168809	23.4268743396341	23.4354929170607	23.4383902095305
ENSA	26.6191025507973	26.5931355825682	26.5058378906718	26.4936946923683
ENY2	27.0664686412024	27.0596492002934	26.9327694144674	26.7985433377736
EOGT	24.8045923250711	24.7736768676303	24.9026514883751	24.9234236227504
EP300	26.341614063485	26.338316880304	26.3524737301354	26.3569829923854
EP400	27.550307944296	27.5931942708971	27.6171618000849	27.6143800109652
EPB41	29.4944553730566	29.552203347724	29.5437917235117	29.5399106087115
EPB41L2	28.5513104843283	28.6009337695781	28.6077860609637	28.6560616804256
EPC2	24.4598840589163	24.4078859141564	24.5107211328197	24.5673089934715
EPCAM	25.8584034648999	25.7626634304748	25.6656207803553	25.5667895533815
EPHB4	26.0888455436391	26.0776269564973	26.005273097153	25.9454804667549
EPHX1	26.769081256968	26.8219686291379	26.8548948532547	26.8465792862672
EPHX2	26.8751161179382	26.9015312132661	26.9337287692193	26.881820262453
EPM2AIP1	25.6930788486537	25.7674156029155	25.6866821148107	25.7482950437813
EPN1	26.7992077106369	26.6206283948543	26.6614811783922	26.6232580043932
EPPK1	28.598771925856	28.2646566583128	28.2176121989248	28.1521697773594
EPRS	31.4127540472032	31.3921622109355	31.3652923199493	31.3283097490889
EPS15	29.0092047650878	28.9985179033761	29.0243750368769	28.9832137272984
EPS15L1	28.5426807045901	28.4430085036397	28.5568149924122	28.4109819323106
ERAL1	26.2623114681409	26.086049743386	26.064578978746	26.0364821364397
ERAP1	27.4597434535525	27.4902762842068	27.4830316864787	27.5250957782129
ERBB2IP	27.2471400251046	27.2485481479418	27.2292798653147	27.291587157641
ERC1	27.1979612216949	27.1839480707152	27.2831912461505	27.2479686218693
ERCC2	27.2312459912599	27.2330482973259	27.2246093804583	27.1845322595735
ERCC3	27.6558303232644	27.6570353605501	27.7290584147811	27.6769928900971
ERCC4	23.3330146887694	23.3451931178264	23.2294438022128	23.3366087106869
ERCC5	25.2985235532273	25.300692383581	25.227754657521	25.2277821682898
ERCC6L	27.5924023458155	27.5346875158513	27.4643538341815	27.4190766986512
ERGIC1	24.9988835323304	25.0473913815653	25.077289723873	25.2137694633599
ERGIC2	25.6071086642345	25.5478260182367	25.5965502863367	25.5832692966754
ERGIC3	25.5385869742961	25.5429326832009	25.5088649149665	25.5937879685354
ERH	27.5561408681155	27.3268643755983	27.2994490410135	27.3226521485056
ERI1	27.7181736906337	27.6205921140334	27.5486514818963	27.5346846363333
ERI3	25.7195673047854	25.7341864368711	25.7886155398118	25.7646478501856
ERICH1	22.2343427988637	22.2520094792494	22.4091609504694	22.531908379581
ERLEC1	26.2783086943576	26.3371499966529	26.3617809058116	26.4253741749335
ERLIN1	27.4543297403562	27.4760088418395	27.4881497713543	27.4989900013702
ERLIN2	28.1285948134405	28.2204283383275	28.2011764770786	28.2645934148421
ERMAP	24.3036253322591	24.2695200566416	24.3289376096408	25.9570275003442
ERMP1	26.3754670365864	26.3888726701405	26.3896076857442	26.5869643395083
ERO1A	26.8347524568297	26.9146025647698	26.9726024770907	26.9084401164498
ERP29	29.1982745522025	29.1247923647229	29.180768113279	29.1487800635838
ERP44	28.4359022642694	28.4530111512535	28.4799570168199	28.4719139725219
ESD	28.1092083751408	28.1351554179607	28.1397672033828	28.0594144132148
ESF1	28.2786402212692	28.3231297815015	28.2718897660071	28.2629815116627
ESPL1	25.6256071901642	25.6058472809173	25.502376872336	25.4989719687353
ESRRA	25.4191262879244	25.4016804971098	25.3630495616153	25.3726952554706
ESYT1	29.7947388119261	29.7814324029262	29.7850665617686	29.7347228553165
ESYT2	28.6430764505374	28.6836514896074	28.6337284280768	28.6897865931129
ETF1	29.4835371843279	29.5229364161267	29.5349357925255	29.4634946307295
ETFA	28.9587453719608	28.8860187937355	28.9007838136891	28.9009701814774
ETFB	29.04401418195	29.0513817753814	29.0555457795244	29.1166502395154
ETFDH	25.8715752654938	25.9378812789322	25.9456468548629	25.90778836828
ETHE1	24.5252235763234	24.674868212202	24.6563750313154	24.6255569177162
ETNK1	26.4459338798253	26.3732971585207	26.22486023749	26.1079145633181
EVI5	23.4351130405482	23.4182843977391	23.3844241163328	23.4429851135345
EWSR1	27.37209018076	27.0728303859282	27.219071165619	27.0724390989132
EXD2	24.2806115460843	24.2799660768129	24.3178237741671	24.4361268578039
EXO1	24.5255619349837	24.572173508935	24.4501348200947	24.6630727157389
EXOC1	28.6831492418985	28.6629913432697	28.6649331050776	28.6505262024237
EXOC2	28.1188534277116	28.063212305657	28.0438350278947	27.9778485661876
EXOC3	28.0682167118779	28.0662985391314	28.0812927453479	28.0660053089756
EXOC4	28.8846667481101	28.8750222618155	28.8718570594066	28.8539219879762
EXOC5	28.0766337614504	28.0860333632178	28.0862850755395	28.0754213047966
EXOC6	26.9538139196677	26.9369508469055	26.9219119079716	26.9178654205961
EXOC7	26.9308593625605	27.0487474185128	27.0524360051952	27.045895499376
EXOC8	28.091982436219	28.0924274645305	28.0929556060192	28.0784407903678
EXOSC1	27.166528073899	27.205456472549	27.1924372668155	27.1435299375603
EXOSC10	30.0128734129267	29.8853788165902	29.8314097800705	29.787347522192
EXOSC2	27.4896178262512	27.501839725109	27.5300303017631	27.4959694321896
EXOSC3	26.1956651200591	26.2703964756531	26.3046869098841	26.2301090701329
EXOSC4	27.1247980383473	27.201990861517	27.0727244923903	27.1925048378522
EXOSC5	25.5308310124095	25.5937620954641	25.614156775102	25.6066443480692
EXOSC6	27.341106009615	27.3337036332794	27.3665292056626	27.3728215209192
EXOSC7	27.5544015644147	27.556656554462	27.5201699868509	27.5661256754505
EXOSC8	27.5514893192979	27.5893515858185	27.5645253627834	27.5566351044883
EXOSC9	28.1592536709145	28.1662120123875	28.1771943381675	28.1911176703345
EXT2	22.8938590344974	22.8856747065534	22.815233827404	22.9838530308963
EYA3	25.9285173487141	25.9891721176628	25.8903060908923	25.8813194930033
EZH2	27.4465069621298	27.3731411124016	27.3261441588195	27.2841747879725
EZR	29.8640167004408	29.9042857661826	29.9513972406014	29.9483248234648
F11	25.1968002280459	25.7867470840202	25.6451711067991	25.8008046510737
F11R	27.1387587101992	27.0993323267466	27.0660483745408	27.1363649039033
F5H5P2|BCKDHA	25.6313643320932	25.3644449672026	25.3316424916968	25.3634078513268
F8W031	27.0975296051915	27.1383869204577	27.0931723155133	27.0868879669103
FAAP100	23.094359441138	23.0297084903707	23.1491999691479	23.2329190635284
FABP5	26.7988228790368	26.8746193056836	26.8741639926583	26.7877941774755
FADD	26.292859784378	26.3357205759593	26.2419291775724	26.2333636671785
FADS1	26.6768249852419	26.5996578854827	26.5979440511258	26.5348536830178
FADS3	23.2677696139246	23.3684713723965	23.4400834511434	23.3295653313269
FAF1	29.068419750899	29.0936187206043	29.1464226453966	29.1103408700065
FAF2	28.2289670904699	28.2399499025957	28.2938578761886	28.2578733982004
FAH	27.8020058265072	27.7563509948122	27.7532340416395	27.7283158003845
FAHD1	24.528087875363	24.6934646128103	24.7045635795179	24.738381220131
FAHD2A	24.2464454237334	24.1558107091155	24.1976748543065	24.2330699413412
FAM102B	22.9500523545025	23.0460746902944	23.0306334771768	23.1079072227081
FAM114A2	28.357033862323	28.4065577487148	28.4008125912131	28.3727939421175
FAM118A	23.0805092758985	23.0760373910146	23.1921483491474	23.0359919163107
FAM118B	25.7791570411697	25.7780157737245	25.7549673054547	25.718446480484
FAM120A	28.4072984755479	28.4697591421888	28.5211899853574	28.5376989390536
FAM120B	25.1792624670212	25.1237992577079	25.0140720832689	25.0054339522616
FAM129A	28.3759469140799	28.3605084146592	28.3319643328922	28.3169396431176
FAM129B	27.813365553533	27.8716210973453	27.8754928417759	27.8618057780805
FAM133B	25.7899268344428	25.9315968820093	25.8102442958391	25.813207647097
FAM134C	24.3945449201724	24.5337282171877	24.5145527500041	24.554853079656
FAM136A	27.2044206639257	27.0601077111283	27.0115798848508	26.8956858478452
FAM160A2	23.634924216176	23.6751488053276	23.6804273842113	23.7007617001723
FAM160B1	23.8974791697808	23.8591424551918	23.8843421195925	23.9594281182975
FAM162A	25.8060904459787	25.7979870235293	25.808114563628	25.817451823121
FAM175A	24.54103394904	24.593540941846	24.6180225021369	24.6711513019909
FAM175B	26.5476876056888	26.6111555010676	26.6554775246374	26.7003107323929
FAM177A1	24.1497497709115	24.0972996586041	24.1259766412884	24.1214710505828
FAM188A	25.3819718447727	25.3574522569882	25.3609341118003	25.3893889700484
FAM192A	27.306704539313	27.2993358893407	27.2629013012768	27.1876435356513
FAM193A	25.1117207029906	25.1532008431369	25.0371994636842	25.1496329881851
FAM207A	26.6658446052119	26.6429452277895	26.6375842079044	26.6002559253987
FAM208A	26.2662271745382	26.2458438208536	26.2478813196434	26.2596648170527
FAM208B	24.6036240253264	24.4632956883607	24.5636325273292	24.487817813334
FAM20B	24.3890317846391	24.2700930078218	24.3046916008662	24.385371901199
FAM210A	26.5409151355283	26.5329904851241	26.5496180390654	26.5822617589611
FAM210B	24.3111746534164	24.3412638409394	24.5002679267614	24.4389644700679
FAM213B	23.4833894076975	23.5417141147344	23.5863534887452	23.5782866124518
FAM21A	25.0005762052666	24.9109436244883	24.9034972727285	24.9307788095176
FAM234A	24.5971286355906	24.4841704969596	24.4421226679687	24.5263119922831
FAM3C	26.2073193173038	26.0194239499837	25.9503460691571	25.9077513023229
FAM49A	23.4149863659473	23.4516815079689	23.8097223986836	23.7167472310453
FAM49B	28.2145454087242	28.3258070219305	28.2904654712096	28.2597675423616
FAM50A	27.5755321269181	27.5308014758554	27.5222354746048	27.5183890761626
FAM65A	21.6222286258002	22.0721813629964	21.8673767369981	22.1531561715392
FAM76A	26.920298750844	26.7888893543019	26.7539727899303	26.7604404861839
FAM76B	25.5555037957776	25.6713500702297	25.7004008288412	25.680447985182
FAM78A	24.5246161504941	24.5018199524697	24.3165573767757	24.2842540043172
FAM83A	24.9537712608342	25.0065083930939	24.9773537725485	24.9644117036284
FAM83D	25.1114479548559	25.173433396728	25.1573613074428	25.1780264799992
FAM83H	23.4032623389357	23.3622986526274	23.3200693647854	23.4793281074941
FAM89A	22.8314572984623	22.8239899300487	22.8414749603717	22.8484503442156
FAM8A1	23.6796492140402	23.7328558300883	23.810037261922	23.8130872174891
FAM91A1	25.6007446719642	25.7313443452777	25.7398487711486	25.7272980376201
FAM96A	25.0791703827067	25.1414231627923	25.1149991229101	25.1685909349281
FAM96B	25.4973772096811	25.3530055929138	25.3177959007699	25.2922464477042
FAM98A	26.84487951246	26.8584005858649	26.910795443334	26.8578014181619
FAM98B	27.4815082908625	27.5843828346462	27.6011398598133	27.5018465921184
FANCD2	27.9448542430809	27.8694362550845	27.8139441970213	27.7153270968997
FANCG	23.262594007059	23.2588692880953	23.3003170187596	23.2423192142189
FANCI	28.5639932291998	28.5178497743112	28.4844872746378	28.3955320871299
FAR1	25.6777633041826	25.6503682638585	25.6637433951555	25.6199956107005
FARP2	22.8175254625182	22.9943631766693	23.2232096254319	23.3080839450929
FARS2	26.7055254971707	26.6640182357123	26.7310466429981	26.7600325386898
FARSA	28.263586986929	28.3664332891466	28.4236742056906	28.4079017562594
FARSB	29.8063983287933	29.8355068069729	29.8633284720741	29.8435617649024
FASN	31.8895617214624	31.9352133178168	31.940091035742	31.9187686874376
FASTKD1	25.3309976519729	25.3724175306417	25.3877947548893	25.4023508878902
FASTKD2	27.4923179902218	27.4692235665301	27.4468753580171	27.4062455518441
FASTKD3	24.8866662613602	24.9516839875848	24.8358174086965	24.9000599094591
FASTKD5	24.3366660019564	24.2749963223852	24.2527348898104	24.1419464093485
FBL	29.6037908624985	29.608403509569	29.633214920884	29.6265886316447
FBLN1	27.3213046203518	27.8646412135904	27.4654750126612	27.6639165173951
FBXL12	22.9257826092149	23.0316971148418	23.0773508538008	23.1062737442639
FBXL18	24.6069123664517	24.6852728250477	24.6351864421185	24.6820604638234
FBXL20	25.8035033009101	25.7976695774227	25.8363579022918	25.8683561927902
FBXO22	25.53124433008	25.5263036138145	25.5457458119152	25.5449673878878
FBXO28	22.9827841491699	23.0162108207262	22.8808058267097	22.7932825123892
FBXO3	22.5352365475426	22.9338005206157	22.8087682449843	22.7608851816092
FBXO30	26.3637870707107	26.3373937881689	26.3622721141923	26.4794010900307
FBXO38	23.7230020827262	23.7622166640712	23.7378205489264	23.8125799110592
FBXO4	24.9907962330731	24.9148056947194	24.9495356862329	24.8911083462502
FBXO42	23.9325580348099	23.9642724333323	23.9802905702932	23.8552070621575
FBXO45	25.5088885192068	25.4394281053865	25.4572704651607	25.4389842132958
FBXO5	26.4249782466963	26.2465943110878	26.2666590681759	26.1894887511377
FBXO6	25.1872024776202	25.1818532011088	25.186826177483	25.1736839113424
FBXO7	26.0119176965157	26.0215841351966	26.0008708940747	25.9611583445648
FBXO9	24.7273731608007	24.7856506198489	24.7466220885891	24.7292308429526
FBXW11	24.8209199840094	24.8143822795524	24.8436072590081	24.8497891069509
FCGR2C|FCGR2A	26.2739587717091	26.3289453828319	26.3679118612955	26.4080633287006
FCHO1	25.3654887283506	25.4944148230059	25.4076163125836	25.7387969879618
FCHO2	26.3674977991495	26.4211079850094	26.4737736212428	26.4515314876178
FDFT1	27.5350216132476	27.5228890908778	27.5092196184282	27.4542350780807
FDPS	28.5007110613693	28.5398099817963	28.5405916366317	28.4482238715967
FDX1	26.6492174078338	26.5244656942052	26.5324829480913	26.5805726763343
FDXR	27.8727826854225	27.8097694571947	27.854559270554	27.921298295433
FECH	28.5577216292435	28.6367455049413	28.6452472051298	28.6196063328112
FEM1B	25.8190842193688	25.8223789182079	25.7310911774571	25.7224003377793
FEN1	29.0546364661284	29.0923870246061	29.0629790725353	29.0132671039035
FER	27.0343217609989	26.9902537718396	26.9690310654149	26.9395450385419
FERMT3	29.7414666794678	29.7461936493113	29.7711164598621	29.6826733450114
FGFR1OP	27.2169683561807	27.1662236924205	27.2317134894287	27.1525468897225
FGFR1OP2	22.3132292616008	22.4208953585453	22.3858938934756	22.4218326224211
FH	30.1315947354545	30.146507117607	30.1613907524826	30.1716699609852
FHL2	26.2028963993116	26.2663495263834	26.2390193059073	26.2796537239867
FHL3	27.9650735499641	28.0180162998387	27.9807389351626	28.0221893775934
FHOD1	29.6598360681565	29.6489019061393	29.603840121807	29.5439216331356
FIBP	25.8597226902147	25.8297861974956	25.8157137824318	25.8655205375429
FIG4	22.7402866378063	22.8414889760903	22.8136523077268	22.8165560644284
FIGNL1	25.2034011552639	25.2311058370165	25.2382148447963	25.1214469363754
FIP1L1	28.3408879338531	28.3334797513539	28.4031039927627	28.3789319148493
FIS1	26.2092721282662	26.0070099570107	26.0134129462444	25.8194180318405
FKBP15	28.0427302177175	28.0830524049618	28.0716256689748	28.0752697131415
FKBP1A	25.1463669587286	25.3104872309888	25.2598314795121	25.3493654646726
FKBP3	27.5497889108557	27.5845243248287	27.5816047151812	27.5423345315383
FKBP4	30.1176802887395	30.1379654754336	30.1699136501588	30.1455455557001
FKBP5	29.6373116488725	29.6729682076462	29.6842315040161	29.6458607423626
FKBP7	23.3157949819326	23.4245876895774	23.2205401653932	23.476092531476
FKBP8	28.2050939985164	28.2579052004834	28.2816232595811	28.2719108705154
FKBP9	27.2593740067014	27.2413839492264	27.3455199090707	27.3221834079712
FKBPL	26.1497300865567	26.0010431221489	26.1046984486794	26.0325053541317
FKRP	23.2834647208581	23.3035737635045	23.292896438951	23.4487302796436
FLAD1	26.4739846984553	26.5076629128538	26.4750042871615	26.5687019233974
FLCN	24.9763039150059	25.0130368697284	24.9207837678339	24.86187665405
FLII	28.536519373109	28.543768772503	28.5760694907298	28.5161538861754
FLNA	31.5225302237366	31.5759648353891	31.6053832032453	31.5863100783033
FLNB	30.752182773133	30.7829299696745	30.8119478274691	30.7900587237523
FLNC	31.5690577479702	31.6308092497166	31.6568439156677	31.6281798614555
FLOT1	28.7563156544801	28.8130025109425	28.8608682581813	28.8827645779196
FLOT2	29.4550251427044	29.4218865743319	29.443452081822	29.4487173964119
FLVCR1	24.0028023630543	24.2264463202392	24.0556304628251	24.203066389401
FMNL1	26.2277614216595	26.1003882228442	26.0317774131596	26.0310802933643
FMOD	22.1041679765552	22.1694728453741	22.0707161471615	22.1327130919606
FMR1	25.7104680905186	25.8080083071747	25.7473490670827	25.8078056325378
FN1	26.6080105186076	27.1466501321511	26.867399983803	27.0118363850729
FN3K	27.2618738195827	27.249325674854	27.2372720177414	27.2433075400098
FN3KRP	26.6973551200078	26.6845790700697	26.6529135795729	26.654580850261
FNBP1	25.3703734620908	25.3948825412344	25.355735234647	25.3239213894466
FNBP4	27.3646644606948	27.3755318192909	27.3752789918046	27.3799218171993
FNDC3A	25.5356997559832	25.4973416059064	25.451475104594	25.4271875705295
FNDC3B	24.5641522367015	24.5473356078828	24.3787616847597	24.4439525922364
FNTA	26.5237116719265	26.5076506506862	26.5451890119249	26.4816835012252
FOXK1	27.0172984466689	26.9991474236325	27.0444722010799	27.0521992687623
FOXK2	25.2102582699312	25.1802908170046	25.2579720413495	25.2719758926053
FOXO3	24.2465398778257	24.2211660354026	24.2151831855288	24.2292149419577
FOXP4	24.5582716059715	24.4975588918285	24.4621801394151	24.4618283107623
FOXRED1	26.9715106481198	26.7346533352701	26.7869350502475	26.7938945910389
FPGS	24.3528847281013	24.1199505810081	24.1528925929236	24.2514240004983
FPGT	25.5502022272971	25.66001432673	25.5976936170165	25.6172623960882
FRA10AC1	26.3279424381012	26.3822105542087	26.429166316935	26.3946932892997
FRG1	27.5370836266299	27.4987367875937	27.5268529814199	27.5146049924145
FRRS1	25.3838857104744	25.344484836089	25.3335748737585	25.2713238960132
FRYL	26.9036780720565	26.9528926320793	26.9738780400649	27.0138092107635
FSCN1	29.918727348549	29.957078910892	30.0023315920329	29.969492609281
FTH1	27.1331207373176	26.992481933101	26.957941782196	26.8937849964635
FTL	28.1923479394972	27.8571555274998	27.820792705135	27.6870400184098
FTO	26.5356212849646	26.5614969626346	26.6123355431392	26.5636430018244
FTSJ1	25.5305622129827	25.6534918632595	25.6838285472711	25.6981175530121
FTSJ3	29.5894736273318	29.5962697243912	29.6287996256292	29.599965953806
FUBP1	29.8118970991966	29.6816746860876	29.7238479797364	29.6464287038288
FUBP3	29.5901344009031	29.5981554104348	29.6311896389478	29.658040250841
FUCA1	24.5066514960467	24.5080114481302	24.5175008137773	24.50383866433
FUCA2	25.7519716871488	25.6757577000188	25.6396740750204	25.6133883553371
FUK	23.9900973376476	24.068738037728	24.0776725392529	24.0861496977484
FUNDC2	27.022902586115	27.1184090817634	27.1283947623876	27.0728256262124
FUS	28.3846915004477	28.1741133308354	28.2950705263215	28.2786130942136
FXN	23.3632318834396	23.4947249008992	23.4683438529086	23.5677615487122
FXR1	28.7561511354452	28.8033334234882	28.8696140050883	28.8429724345138
FXR2	26.7323546484116	26.6544115714354	26.6865545439087	26.6221611765228
FYB	24.4444611806541	24.6017092914967	24.5532774689069	24.6507029508336
FYCO1	24.7101088171147	24.8515423078583	24.6857713747104	24.7419545450338
FYTTD1	26.8422152505162	26.8998311581271	26.9158116972263	26.9139838391462
G3BP1	28.621082069335	28.7695966574796	28.8279161775615	28.779514291057
G3BP2	28.5590315898695	28.549500968951	28.6747534783484	28.6510384772004
G3V3G9	25.6586809161864	25.7608488348791	25.6296652930379	25.7009337614875
G3V599	27.7060513942667	27.7233044527378	27.7272644345702	27.6960862665464
G6PD	30.0023202839591	30.0043840508693	30.0495197250744	30.0131099515819
GAB1	24.3851092663858	24.3716095565654	24.4843481261301	24.5850435395574
GAB2	27.0804407284463	27.0840104134387	27.0919096250048	27.0789103380897
GABARAPL2	27.9308557525166	27.8781665379652	27.8804607903606	27.9065463640019
GABPA	27.1085934973137	27.1322936105656	27.1369765606355	27.1108307709299
GABPB1	25.2501686400162	25.3031262172262	25.2586503674602	25.2915119058064
GADD45GIP1	26.1637971742402	25.7566410193148	25.7846926600195	25.7078140423755
GAK	28.2018818946051	28.1717081515924	28.1522387915959	28.1132716288655
GALE	27.4785767226511	27.5036756879011	27.5470857474465	27.4777805740191
GALK1	26.4692579058169	26.4608676264269	26.5504316747709	26.5401116513408
GALK2	27.6921762743449	27.7001882201076	27.7277361474741	27.6651592271539
GALM	26.7538151563692	26.7285913976054	26.6960852630591	26.6949280756209
GALNT1	25.2381359458318	25.3315544357579	25.327007573024	25.4286147703502
GALNT12	24.9281543627287	24.8493912430733	24.8734344842717	24.8718859030785
GALNT2	27.4602225467084	27.4978230869252	27.4651500664838	27.4129791097697
GALNT5	26.4417184957448	26.2671672480232	26.23540077669	26.1786226371329
GALNT6	21.2929223571569	21.511528953717	21.5255650432813	21.45668665734
GALNT7	27.3903913836345	27.3802523843652	27.3786804001449	27.3763257497768
GAN	25.0990180624281	25.1232832274142	25.1569374055981	25.207991686064
GANAB	29.640849723033	29.7182277159807	29.7281470522197	29.7625817985614
GAPVD1	29.1468137212186	29.1644218896363	29.148530951033	29.1381146477188
GAR1	28.5159465743504	28.3021751832775	28.2799512498908	28.3060194859773
GARS	30.1802427802284	30.1450306210822	30.1552662573558	30.1625028635896
GART	30.6816844941186	30.6737382243242	30.6866736036962	30.6371342333342
GATA1	25.5750412452171	25.4926913661953	25.4683951518994	25.2959694655133
GATAD2A	28.8519067199653	28.8176017169993	28.869876799765	28.791691951495
GATAD2B	27.9367971213273	27.8247614150013	27.8471388777744	27.6958839111891
GATB	26.5372529937709	26.4140695503595	26.3910536239877	26.3940579988127
GBA	27.4456992626009	27.4235335408364	27.3898153516078	27.3985663544209
GBAS	26.9114562712899	26.9293741980236	26.9287268410956	26.9139498704836
GBE1	26.7874813713873	26.7876898137775	26.7943981825431	26.7843149862797
GBF1	28.3439894846101	28.3365818966332	28.3257390226305	28.3040605853773
GCAT	26.4505446158965	26.283979948115	26.1837569280257	26.1845091748548
GCC1	26.7098526717972	26.7202861552713	26.6822475818951	26.6329065646923
GCC2	29.0051900166812	29.003402917663	28.9723630503037	28.9490249910249
GCDH	27.4483941808583	27.4091790406145	27.4705986225355	27.5181218090513
GCLC	25.969261291069	26.1020920736085	26.0386126838972	26.0558598541273
GCLM	27.5701701111676	27.5769779742188	27.5923442964089	27.5056950307961
GCN1	31.4260373829122	31.0569177602147	30.9989963487126	30.8662730700626
GCSH	23.7302944413336	23.7423185685218	23.8071881695268	23.8264323798237
GDAP2	24.4622466309556	24.4326947568817	24.4176418207812	24.3745242884178
GDI1	27.4366226755073	27.4841084997009	27.5294163631111	27.4959081633526
GDI2	29.7675158181481	29.7957485132121	29.7887891071604	29.8049186774216
GDPD1	25.9036832094355	25.9610674934148	25.8540904742897	25.894684242273
GDPGP1	23.2239568415449	23.2144711638856	23.2161934485706	23.1357398888645
GEMIN2	25.9988688622215	25.9850246076059	25.9941650971037	25.999887253781
GEMIN4	27.6772968499963	27.693463473862	27.7324038302168	27.7054794556107
GEMIN5	29.6958860337276	29.7196986350362	29.7121544802581	29.7088614716355
GEMIN6	24.0503562288144	24.1980449157266	24.2807363281845	24.321767874391
GEMIN8	26.6702686494929	26.5444074942974	26.6641101393651	26.5580062464628
GET4	26.4041964474585	26.464712961371	26.4843847457995	26.507838262901
GFER	21.5903150740756	21.8136400321172	21.6748534398797	21.797635684297
GFM1	29.4515522234769	29.4271784091472	29.4677161498626	29.4489376197244
GFM2	25.7299048769746	25.5431018928059	25.4298000889829	25.4118889107246
GFPT1	29.4168661830192	29.4551157848764	29.4906749746044	29.4651145633721
GGA1	26.1263732872538	26.2599762194309	26.234124278671	26.242160919024
GGA2	24.7159398853753	24.7432304578258	24.7004724287987	24.6561267350641
GGA3	25.0502917101977	25.1402866051173	25.1385881747062	25.1132597545522
GGCT	28.313589124174	28.3352152464937	28.3329694828646	28.3239402078149
GGH	27.6098037282561	27.6285014668723	27.5930611140169	27.5163405252622
GGNBP2	23.6455053737643	23.3784017184667	23.3030914567643	23.254550916197
GGPS1	26.809597072796	26.763334882709	26.7932317891832	26.7354671675066
GGT7	22.1629933063325	22.261033140398	22.1263871915312	22.2282823871787
GHDC	25.800218866238	25.8980121195583	25.9002476203416	25.9281928468587
GHITM	27.8086638227346	27.7504778037622	27.6860366344523	27.73835712871
GID8	25.9770118244594	25.8510869579758	26.0858293936505	25.8656187691875
GIGYF1	24.6093286733231	24.4670503803644	24.4516247807298	24.377004864777
GIGYF2	28.6713247189004	28.6908911676697	28.6841366993731	28.6719593538451
GINS1	25.1328609111815	25.1906657886494	25.198646596219	25.1750706658644
GINS2	25.8014364042986	25.6977136893914	25.7160605908861	25.7321996796925
GINS3	25.7203084726536	25.7226422228393	25.7500377954687	25.6803462126637
GINS4	25.6580614650502	25.5903815561465	25.584110886116	25.5306819912369
GIPC1	27.2666335981014	27.2917722758569	27.3352997934867	27.2992303301142
GIT1	26.365104415349	26.4650462887324	26.4571352729434	26.477227788035
GIT2	25.7069939632249	25.7326594468804	25.6774593577123	25.6773472250398
GK|GK3P	26.4369069432353	26.3934223445216	26.3921359587097	26.4086616848681
GLA	24.5681842324519	24.480947736235	24.4261798543151	24.4873510962918
GLB1	26.5063384604814	26.4262353078173	26.4434847631765	26.502701797177
GLE1	25.334436533571	25.3421411831707	25.3980296167928	25.3821307690309
GLG1	26.6657629556428	26.2242911971267	26.0745382062308	26.0968162939507
GLIPR2	23.680305337462	23.7989150761251	23.8152081831961	23.746681045025
GLMN	27.7215129979204	27.7187207748541	27.7455756474363	27.6732910549536
GLO1	27.8769938780568	27.6909962188811	27.7771498156021	27.7010014836134
GLOD4	28.2608276981538	28.3047981917779	28.3212828814891	28.3402260913249
GLRX	24.4037797418237	24.1760644570684	24.3202229155911	24.3652693482569
GLRX3	27.9486374033568	27.9175348275888	27.9681107166812	27.9668673018781
GLRX5	23.123452128453	23.0236640854273	22.935185017851	22.9930342942679
GLS	26.7639705457071	26.4826203941226	26.4802544082556	26.4442978221201
GLTP	24.7302315648876	24.6184621729501	24.6455252258662	24.6375977038878
GLTSCR2	27.9694335693644	27.9078428059736	27.8997364243107	27.8811648062491
GLUD1	27.4386152361205	27.4481940735462	27.4936374346711	27.5756224367414
GLUD2	24.1944064379918	24.3956899647932	24.3417497157048	24.2583894511774
GLUL	27.9103143084085	27.7327873503251	27.6013142981903	27.4622719525068
GLYR1	25.9927565274335	26.1404806267277	26.2442792968648	26.207373885427
GMDS	26.7965397480457	26.8324822303783	26.8509183324087	26.866115670754
GMEB1	25.0118802917853	24.9744991584597	25.0516678769751	25.0046922949827
GMFB	24.8636925396144	24.8087749980904	24.8799782495044	25.0498040932539
GMFG	24.3155362372185	24.3086565669481	24.3964545481646	24.2591033851414
GMIP	24.2627259332326	24.3643728001178	24.3835881073653	24.4127665934636
GMNN	25.1918492851607	25.0087438827752	24.9736216344427	24.9239390827724
GMPPA	26.0513825952015	26.1191883846536	26.0896138780378	26.0633241348736
GMPPB	25.4970878161102	25.5054653237893	25.4934463380497	25.3974470412537
GMPR	25.9305654797383	25.9556182052532	25.9444772156978	25.9061016256497
GMPR2	26.9434029414687	26.9187851549753	26.8510969803694	26.9213254374707
GMPS	30.4951981932529	30.5435533877136	30.5770594269992	30.5117741151356
GNA11	26.9839562148566	26.9341179500851	26.9229502896029	27.0431507134435
GNA13	25.7478493752741	25.7508045934475	25.7987991050284	25.7585367147471
GNAI2	25.7685579353691	25.8386910969379	25.7540614672697	25.73158118311
GNAI3	27.2169418309785	27.2685932916442	27.30776037039	27.2611907977956
GNAQ	26.6261999304004	26.6888374615109	26.7484486360033	26.7205102322683
GNAS	26.5362722714105	26.490234822247	26.46871685997	26.5451589464648
GNB1	26.7268412544824	26.7203065015335	26.6096347796491	26.6230518070938
GNB1L	27.2292405210363	27.3127669669232	27.3049147190549	27.3107393501536
GNB2	25.6517192849287	25.6871384498069	25.6053994172997	25.5846060480478
GNB4	24.2948345170086	24.2080077209468	24.2454095293139	24.2196494642613
GNE	26.0168521159097	26.160239826311	26.2066155943453	26.1709215505457
GNG5	24.8098398183059	24.8945869983648	25.0486694203711	25.1214742885472
GNL1	27.7368461894305	27.7543123312122	27.8031397926071	27.7708262898167
GNL2	29.0326800890611	29.0440334563191	29.0911629744363	28.9933874751149
GNL3	28.9413770322276	28.9665076942544	28.9571556187167	28.9138370269005
GNL3L	27.0378841064087	26.9523102061715	26.8903550169402	26.8295597121895
GNPAT	27.8137222332067	27.7827254356393	27.8004704538859	27.751297079074
GNPDA1	27.497665859864	27.4732509272888	27.4699925624774	27.4122758852118
GNPNAT1	24.622097719215	24.7665353343998	24.7843440329221	24.7947883525391
GNS	26.0471839749344	26.1151663561391	26.1423182823136	26.1457428353934
GOLGA2	28.6624113405416	28.6293366046891	28.6707152378485	28.6654882169443
GOLGA3	28.9150934446603	28.9892464664064	28.9875400648122	28.9927445632294
GOLGA4	28.5983995123699	28.5712039782371	28.5266765834818	28.5455773206039
GOLGA5	26.4048618230741	26.5286278416329	26.4685514206448	26.524759948301
GOLGA7	26.5910659515728	26.523964112851	26.4781147899818	26.4588461016787
GOLGB1	28.558422198274	28.5382184295331	28.5303649446402	28.5543881656605
GOLIM4	25.3058936099	25.1431858750909	25.1080355290971	25.0822738935273
GOLPH3	27.8016750906044	27.8705013996329	27.8174601226698	27.762293270424
GOLPH3L	26.1593985528961	26.0353558407817	25.9701758105063	25.8083325982767
GOLT1B	25.3661962451378	25.4413323616841	25.4468263458411	25.5906789791912
GOPC	27.2445907176759	27.2521708518069	27.2552324608704	27.243590159498
GORASP2	27.3387060665787	27.4066119553195	27.4686838417301	27.4593141890714
GOSR1	27.5631211912962	27.5808350661254	27.5863815116969	27.5252754454622
GOT1	29.027806035901	29.0162776859219	28.9498785128562	28.994201417186
GOT2	29.7878434555612	29.7871471905853	29.7742843547176	29.7763949646121
GP1BB	25.6211467269482	25.5742430259057	25.4889236276922	25.4190071929253
GPAA1	26.3981839200684	26.3557094301379	26.2715552168349	26.2427157811537
GPALPP1	25.1510215023063	25.0305988734414	25.0874195920709	25.1336474143543
GPAT3	21.9431362423916	22.1075496253262	22.1278404257695	21.9948288191141
GPAT4	24.9341679247276	24.9681036885357	24.9082069205015	24.9068958882465
GPATCH1	24.2906720340634	24.3869785647201	24.4517548396565	24.5511327267806
GPATCH11	27.2957066178335	27.2299665069323	27.2628473946263	27.2422055309067
GPATCH4	28.2907687669319	28.3093833115627	28.3573419340915	28.3411463213669
GPATCH8	26.8638243332164	26.8677589783213	26.8697720239175	26.8701684605296
GPBP1	23.7231683384094	23.5722222540079	23.5023836043661	23.5387186260552
GPBP1L1	23.32020157646	23.3378263844897	23.3481366256217	23.4166332198866
GPCPD1	24.9044762201408	24.9594714762946	24.8538295890683	24.860090557006
GPD1L	25.857974672915	25.9197978659861	25.931087102831	25.9433602436822
GPD2	28.345580796223	28.3759718298616	28.4122000292902	28.4281289678715
GPHN	26.2130005963799	26.2791957646333	26.2200564638257	26.2358384068563
GPI	30.0215414832589	30.0142832109391	30.0880483095568	30.0752467556501
GPKOW	28.3540297342518	28.3712407701727	28.3587104179233	28.3646484829109
GPN1	25.3343024666273	25.3465174996559	25.3096707814026	25.3580078227687
GPN2	24.0666001444984	24.1334009471989	24.1369380949688	24.2127798803394
GPN3	24.4193495218304	24.5582103931311	24.6274644261132	24.6684757764268
GPR107	25.1276171794235	25.1186774442056	25.0754353840947	25.172992043156
GPR89A|GPR89B	25.212619594827	25.2023274578733	25.2413243196051	25.3233898374667
GPRIN1	25.2090828114198	25.2088159526285	25.1718336222994	25.258112453029
GPS1	28.373116253628	28.4155455629024	28.4042086731949	28.338575731598
GPSM1	23.8850828294936	24.0220371223628	23.9825033396112	23.9354768129741
GPX4	26.0232533684836	26.052119772451	26.0554310953144	26.0440935566746
GRAMD1A	23.2939811603348	23.2409706993733	23.2278818549335	23.2650630401993
GRAP2	24.844612616182	24.7954058674195	24.8588405228732	24.8831573690274
GRB10	26.0896684001783	26.1615741349365	26.0827256762581	25.9843346124563
GRB2	28.3018583680667	28.219561689492	28.3134757539255	28.3360482250343
GRHPR	28.0838467916389	28.1194917646224	28.1602432675964	28.1122526533341
GRIPAP1	28.0506262412847	27.985419954766	28.010472443486	28.0041585444626
GRK6	25.936242243558	25.8439578118355	25.7639319356471	25.6376738731411
GRPEL1	29.0415356719107	28.8598499076056	28.9140536669005	28.8201107341311
GRSF1	28.0852329284722	28.0180881299109	28.0133053177378	27.9761704241929
GRWD1	27.7281430455968	27.7527065179896	27.7428352685163	27.7769382069822
GSE1	28.171636582177	28.1969920401851	28.1383456782615	28.1015693734639
GSK3A	25.988151090167	26.0689220653082	26.1294693576336	26.1003895567118
GSK3B	24.7773900518897	24.6607829168282	24.6165520137139	24.4901382720103
GSPT1	28.762024098167	28.8530385793714	28.8464270846298	28.8426669365116
GSPT2	24.1782025651595	24.2079326206439	24.2405465832024	24.3187231582087
GSR	28.6998386132245	28.669490008909	28.641104629683	28.6475582111784
GSS	29.1566750521669	29.1818038754296	29.1420077859359	29.1768231566149
GSTCD	25.2630136972079	25.2623552437731	25.2108847222036	25.2263959102497
GSTK1	27.7961223823847	27.7450650826121	27.7961674163647	27.7624439625126
GSTM2	23.9194959830529	23.9903433780377	24.0065746806976	23.9716919363999
GSTM3	22.5309220583092	22.7479042838342	22.6353251525261	22.6914829494891
GSTO1	29.0739037054479	29.0183799550122	29.032208791292	29.021947743906
GSTP1	29.6997314879061	29.5780902414299	29.5412263154129	29.4920887701012
GSTZ1	25.5980431193551	25.5956214712117	25.6171702731168	25.6150112750166
GTF2A1	24.8078004295715	24.7771071638201	24.774419384119	24.8374524927183
GTF2A2	27.1285651477739	27.1029243433981	27.0488418752037	27.0446370017219
GTF2B	27.1930215201627	27.2614932942128	27.2321632401135	27.2303189076542
GTF2E1	26.6185997938759	26.554828642888	26.6279616116846	26.6357496853981
GTF2E2	27.6831841981875	27.6297881209832	27.6655849620284	27.6483068763697
GTF2F1	27.3684925948011	27.4641965257014	27.4734631836871	27.5025749159794
GTF2F2	28.3480691151516	28.3148024942765	28.364411195062	28.309529289616
GTF2H1	27.2374093733999	27.271800133141	27.3137257190694	27.2335697605202
GTF2H2|GTF2H2C	26.2861941664969	26.2170530442054	26.1984255033859	26.223990106059
GTF2H3	25.9193558523411	26.0644464000674	26.0368942004558	25.9824665017559
GTF2H4	25.9305551289519	25.8409222362725	25.9256577519542	25.9714473930839
GTF2I	30.045113095615	29.9737407536928	29.9444959890054	29.9137075808956
GTF3C1	28.283524591299	28.2627036622777	28.202290888298	28.1708125303007
GTF3C2	25.0029544418452	24.8225888775963	24.8989740871275	24.9519193043198
GTF3C3	25.7497759039058	25.7301122396405	25.7052728091234	25.6393276475075
GTF3C4	28.0792687851471	28.1125105491513	28.0855112211265	28.0862564896007
GTF3C5	27.8329097033732	27.871238946459	27.8320679699677	27.7761640312887
GTPBP1	27.0036818033845	27.0980154924193	27.1107666969876	27.1355250306542
GTPBP10	27.1916497438726	26.9145320288453	26.924585345449	26.8576434816332
GTPBP2	25.8335150116822	25.8241745273691	25.8474681163607	25.7958983739608
GTPBP3	25.503886794377	25.5404470685752	25.5614634606418	25.594543138929
GTPBP4	29.4154173268755	29.476692899079	29.4377232249567	29.4110239149656
GTPBP6	24.4370240730714	24.4661678687786	24.4337341594423	24.4515424863689
GTPBP8	23.3511200747622	23.2263134376484	23.2514288195984	23.2422156636431
GTSE1	25.7822048837332	25.8691511878843	25.8463204492405	25.9796363375343
GTSF1	27.5514491985734	27.2980868544483	27.2638735917166	27.27910078521
GUF1	25.3770792709402	25.353181867508	25.4451968611934	25.4121275910027
GULP1	25.9271035125718	25.9165471386707	25.95272519182	25.9435702546219
GUSB	27.1530168924523	27.1321948000442	27.145176194878	27.1671737316024
GYG1	25.9733677814228	26.0611973035185	25.9813341014547	25.9917557990455
GYS1	26.3670115205563	26.4215873996795	26.4266332294228	26.4200217383435
H0YIV9|GATC	23.1693525162307	23.0274086089716	23.0215442975439	23.084492370865
H1FX	28.3955884348574	28.3228580021321	28.4140505641663	28.4161824221053
H2AFX	27.7358387988797	27.5394929125501	27.7018701593106	27.5808019269807
H2AFY	29.477225222357	29.5090147604488	29.5409101488266	29.5146712801273
H2AFZ|H2AFV	27.2990725351736	26.9260331723938	27.0882594830936	27.0831454230534
H3BMM5|VPS33A	27.3777733190735	27.3582792248487	27.3840953080156	27.3600043143367
HABP2	24.5037858263956	25.185408145148	25.7659364761297	25.3927979541552
HACD3	27.1718564085642	27.2441994817043	27.2744120297853	27.2482336168401
HACL1	26.6527939960092	26.7119801534104	26.6998056878089	26.728748257586
HADH	28.1798808808619	28.2186660011953	28.2536965937205	28.2993469362718
HADHA	30.5379495022972	30.3593082425997	30.3472702077017	30.2730382389525
HADHB	29.3795207300851	28.9116319993017	28.8912943086118	28.8735689552187
HAGH	24.6640427500643	24.7082499253004	24.7510208642683	24.7247501732466
HARS	29.3790369844916	29.4104136392631	29.4595514895378	29.4119162590776
HARS2	26.6059975820003	26.6125009717373	26.6797331301758	26.6446260613593
HAT1	29.1291879506015	29.1279971607267	29.1434486745186	29.1285081396195
HAUS1	26.0210589553896	25.9195749915622	25.9289368673752	25.8115187673956
HAUS2	25.4797429421434	25.5331760765193	25.5344238893253	25.5784580797256
HAUS3	27.5473074846271	27.5364285966914	27.511848940726	27.4825282753141
HAUS4	26.3918537761749	26.4145513164841	26.3227170979547	26.2869671109542
HAUS5	25.6311226608804	25.6409451724836	25.6521853248385	25.5890335146932
HAUS6	27.1473003027409	27.1920468873754	27.1755742314637	27.1834256842311
HAUS7	26.1323102840954	26.0939699824138	26.1803806597118	26.212772889122
HAUS8	25.802336202728	25.7068518172911	25.8036437577714	25.7403215865533
HAX1	26.7556980192904	26.7561186775715	26.7568085730846	26.7739937141309
HBA1	27.094150588414	26.9138373882991	26.9253943615504	26.9376000045175
HBD	26.22816816218	26.2054140387564	26.1923265327577	26.2937850348462
HBE1	27.6597681055292	27.6994713284172	27.7269062803423	27.6541963693997
HBQ1	25.5578372415852	25.4481987424711	25.5564349180616	25.581721582938
HBS1L	29.3591165796062	29.3729704242539	29.3759540211492	29.3647608671083
HBZ	28.6146249685743	28.5675876425481	28.5809801256011	28.6178604486872
HCCS	27.4937380999256	27.4186369883383	27.4156232909438	27.3853268807558
HCFC1	29.5548137359985	29.561367456538	29.6044054958807	29.5778722463855
HCG_1984214	25.9877459905069	25.7995432263296	25.669621847378	25.622938380744
HCLS1	27.4092338552683	27.4492613637398	27.4518737917728	27.4360116577868
HDAC1	28.0023936340135	27.9670656691262	27.9836620298078	27.9029392705206
HDAC2	27.990289711747	28.0377793123897	28.0294859938572	27.9706763245074
HDAC3	26.3715877973852	26.3448404924268	26.4071312531744	26.4081534445166
HDAC6	26.2791780607539	26.198546291715	26.2112878260775	26.2145898723596
HDAC7	25.783417504542	25.7959344519586	25.7865239785916	25.7739773308885
HDDC2	25.8226610616503	25.7343875466517	25.8020804019819	25.8089783441433
HDDC3	25.3658853652311	25.3204069692148	25.3355466405749	25.2984676317384
HDGF	29.5433292010109	29.5692418501468	29.6622340877623	29.5857726700652
HDGFRP2	27.0133916554911	27.0257773435151	27.1200547538921	26.9991992259405
HDGFRP3	26.7016591298658	26.6325184368338	26.5637581511666	26.5965666164697
HDHD2	26.2170762865959	26.2366638108614	26.1491225876725	26.1739668605614
HDHD3	25.1772595763067	25.1538235047817	25.1660266642907	25.2299208038465
HDLBP	30.1035892503235	30.048241364261	30.0257300083802	29.9315233019932
HEATR1	29.6878369112944	29.6575129047343	29.6405895279405	29.5693328986013
HEATR3	25.7267157925714	25.772517076579	25.7455208042284	25.6598093602741
HEATR5A	26.9965525258097	26.9726817662458	26.9902096636168	26.9793078823448
[truncated: 3,549 more rows]
