# Supplementary material for: Aggregation and disaggregation features of the human proteome
Source: Mol Syst Biol. 2020 Oct 6;16(10):e9500. doi: 10.15252/msb.20209500 (PMC7538195; doi:10.15252/msb.20209500)
Supplement: Supplementary file 7 — Source Data for Expanded View [file MSB-16-e9500-s007.zip › SourceDataForFigureEV4/MSB-20-9500_SourceDataForFigureEV4B.csv]

gene_name	slope	insolub_subpopulation
KIN	0.100814921045968	yes
ZNF451	0.0746060778838745	yes
KIFC1	0.0813614138236337	yes
DDX41	0.070041720372431	yes
PARP1	0.0303201357862705	yes
LIG3	0.0337030896502756	yes
PRPF6	0.071708616169667	yes
BAZ1A	0.0844218808459779	yes
RBM12B	0.0631528529697034	yes
NKRF	0.0628075141464959	yes
CWC22	0.0706626741404221	yes
PRC1	0.0940630718927651	yes
PAXBP1	0.0374019277184402	yes
RBM6	0.0497442149905864	yes
NIPBL	0.0494868011694601	yes
PRPF40A	0.0393760940269974	yes
RBM15	0.069402590883012	yes
EZH2	0.109631748590746	yes
CDC5L	0.0507361256269455	yes
XPC	0.0371814987229956	yes
CDC73	0.0484441682839968	yes
SAP18	0.0534682725769239	yes
EXOSC10	0.0845274123471632	yes
SUPT16H	0.0384945974847755	yes
TRA2A	0.0172962065025816	yes
NOM1	0.0709989976040821	yes
DIEXF	0.0360445994696818	yes
TCEB3	0.120573939757645	yes
UTP20	0.00277707629256804	yes
DDX50	0.00451699539678734	yes
RRP12	-0.00464692030862077	yes
CTR9	0.0871348696210475	yes
SMARCA5	0.0432526466062237	yes
ARID2	0.110846619705509	yes
PAF1	0.0330914021705852	yes
RPRD2	0.0631286919605033	yes
SON	0.0212245193780727	yes
DDX5	0.017330707894117	yes
NXF1	0.0604572456166683	yes
ESF1	0.0345408922655877	yes
U2SURP	0.0693725206725215	yes
ZC3H18	0.0495431657958583	yes
ZMYM4	0.0662663446421809	yes
GNL3	0.0317799609450686	yes
ABT1	0.0947186128310957	yes
LAS1L	0.0269531209099762	yes
PBRM1	0.0174373205714529	yes
SNIP1	0.0498598584744771	yes
NOC4L	0.0744682556027784	yes
RBM25	0.0439667856251624	yes
TOP1	0.054085159701589	yes
SLU7	0.0816772101280566	yes
SMCHD1	0.000875411971531117	yes
UBTF	0.0803133409252543	yes
YTHDC1	0.0724326402323673	yes
SPEN	0.0593388288771882	yes
NOP9	0.119263205868472	yes
POGZ	0.0504502423425609	yes
NOC2L	-0.0265756165300735	yes
BAZ2A	0.138454452174835	yes
SRBD1	0.0921870336207195	yes
PES1	0.0431267783092717	yes
PPIG	-0.0173790010098578	yes
URB1	0.0237032744754595	yes
LENG8	0.0349591191032318	yes
ZFC3H1	0.0222027151648556	yes
GPATCH4	0.0763271258332785	yes
NOL9	0.036535672790469	yes
IWS1	0.0726804747417077	yes
DHX37	0.0646514137404312	yes
NOP14	0.0526013798757631	yes
RRP1B	0.0336105391562399	yes
SUZ12	0.0630061129778956	yes
MYBBP1A	0.0333642215714106	yes
SDAD1	0.0389813251093443	yes
HEATR1	0.0183380786409535	yes
SMARCE1	0.19204387674212	yes
RRP1	0.0643778671306841	yes
FAM207A	0.0927762205422071	yes
LEO1	0.0108487989774388	yes
SAMD1	0.106903023352237	yes
NOL8	0.0194534724916379	yes
FAM208A	0.0705495986467245	yes
PDCD11	0.0887555379190386	yes
WHSC1L1	0.0954038411793469	yes
RNF169	0.129049259359322	yes
CEBPZ	-0.019946703888511	yes
FBXO28	0.0961733795062408	yes
HMG20A	0.163219389131298	yes
GTF3C1	0.0689800296033775	no
KIF4A	0.0811029609816086	no
MLH1	0.0667773622705986	no
TARDBP	0.107692028217307	no
NOSIP	0.0761502012822927	no
GTF2I	0.114285340170107	no
HIRA	0.0972272231168561	no
MSH6	0.0297595074336308	no
KPNA2	0.0122851098201349	no
RAD18	0.0840249123998872	no
RAVER1	0.0520863117568811	no
RCC1	0.0406809457376178	no
XAB2	0.0692203714154217	no
AMMECR1	0.0300012974030756	no
XRCC5	0.0153796996653567	no
RNF40	0.0600480453010198	no
C4ORF27	0.0400683310746639	no
TFIP11	0.0254801220199075	no
CDC45	0.00646825645899017	no
FEN1	0.071804083355559	no
NONO	0.0846801407496261	no
WRN	0.0771948425471201	no
TH1L|NELFCD	0.0655906263821349	no
HNRNPL	0.0366663012164733	no
DCUN1D5	0.0791717604929874	no
CHAF1A	0.116567394030018	no
PPM1G	0.0650708859140984	no
SMARCA4	0.0956727611919155	no
TOPBP1	0.0378109759264058	no
SMARCD1	0.0749927479609495	no
HNRNPA0	0.0785724328643707	no
MATR3	0.0776638061361423	no
SKP2	0.0885122559377276	no
ZNHIT6	0.109235981312803	no
ANLN	0.0839390201692567	no
MAD1L1	0.0527762417812807	no
VRK1	-0.00861124083306069	no
RCOR1	0.0555346185507693	no
HNRNPM	0.0607221366764742	no
LRWD1	0.0731414172606082	no
BRD4	0.162136083055674	no
USP48	0.0351369598768873	no
RANBP2	0.0541234863912778	no
INTS1	0.0755319515286921	no
PDS5A	0.0300029733630806	no
UBR5	0.0551945595641802	no
RIF1	-0.0014344150054273	no
RNF20	0.0224993817145129	no
CBFA2T3	0.105868603269511	no
ZC3H11A	0.0632469760954055	no
HNRNPH3	0.0487440003710163	no
DHFR	0.03129799840613	no
PRPF31	0.0526163602473648	no
RBM5	0.112560758652319	no
POLE	-0.0050149279002979	no
PUS1	0.0359742051168137	no
SMARCC1	0.107959801423329	no
ADNP	0.0600208738235706	no
UHRF1	0.145037419391922	no
ARID4B	0.0848029053734187	no
POLR1E	0.0901848970180075	no
FANCI	-0.00560322273259722	no
CHD7	0.0885608182592404	no
TRIM33	0.0523625095200343	no
CRNKL1	0.0397991012489939	no
NCBP3	0.0641740567661881	no
SMARCA2	0.0690140938795498	no
DDX42	0.0726039903042935	no
BPTF	0.0498577602717303	no
HNRNPLL|HNRPLL	0.0140949845845298	no
SUGP2	0.0424217515428437	no
HTATSF1	0.0848271967518014	no
NAB2	0.122986313580663	no
DAXX	0.186183818381561	no
RECQL5	0.0445855847702501	no
OGFR	0.0782640221103512	no
RBM39	0.0300240201244383	no
POLD3	0.00485309653336904	no
MBTD1	0.087967753231458	no
PCF11	0.0981575942098366	no
CHD1L	0.0270327942051999	no
PDCD2	0.0413915365533754	no
PHF20L1	0.106210075341713	no
PTBP3	0.0357607635767949	no
PRAME	0.209301374075746	no
TRNAU1AP	0.0600775585621868	no
GSE1	0.0653703155551411	no
TWISTNB	0.0251996539527145	no
ARID3A	0.130804158490391	no
NELFA	0.104106996397091	no
SMARCAD1	0.0344087570607019	no
PNKP	0.0453639688939107	no
CHD4	0.0505803948402258	no
KAT8	0.0846431782068495	no
BYSL	0.00124285924261233	no
MTA3	0.0483898940429021	no
ZBTB33	0.0897567846502685	no
DPF2	0.0595155432764032	no
WRNIP1	-0.0106992818491062	no
SMARCD2	0.114032636633803	no
CTNNBL1	0.061031971216106	no
IRF2BPL	0.146290020789975	no
HMCES	0.0304173683079266	no
HELLS	0.0619273876695008	no
TOP3A	0.0338227274841744	no
USP11	-0.0722348208104485	no
ARID3B	0.0786076726385454	no
NSUN5	0.0722194375613677	no
SATB2	0.117715445696654	no
FANCD2	0.0300033195110579	no
ZNF326	0.0466365764787753	no
CHERP	0.0749205399137942	no
ZMYND8	0.0933802991141695	no
PPIL2	0.0166743922780207	no
IRF2BP1	0.0502766201255784	no
SETD2	0.051648688141716	no
MGA	0.117496729208667	no
RBM14	0.0377674399532987	no
ZNF131	0.0151637224698419	no
ZMYM3	0.045839776408992	no
MORC2	0.0304571706188779	no
SIN3A	0.0511719594781667	no
FOXK2	0.116497786146945	no
CWC27	0.0528484532597265	no
ZNF609	0.0622722407923983	no
ZNF318	0.0846367851156452	no
GATAD2A	0.0721817711308757	no
RNGTT	0.0152763753318222	no
EYA3	0.0852968409145472	no
RCOR3	0.105344998288965	no
CPSF4	0.041342408665007	no
WAPL	0.0322294317177698	no
KIF20B	0.0888066952561292	no
TRIM24	0.12673071032726	no
DDX46	0.0220925672996872	no
GTF2H1	0.0457919415216767	no
NELFB	0.0553493971809583	no
SETD1A	0.0780600181458436	no
UBN2	0.112426016436599	no
NPAT	-0.00468092594702716	no
POLB	0.0690973582503386	no
GTF3C3	0.00266489240410604	no
QRICH1	0.0492052222143568	no
NDUFAF7	-0.00708211404679578	no
AKAP8L	0.0027125026796628	no
SCML2	0.163614690833663	no
XRCC1	0.0711659935372066	no
SMARCB1	0.105765581544409	no
TRIT1	0.0234154775575552	no
TAF4	0.132313378750136	no
MYSM1	0.0558926252491862	no
ELL	0.142603094001643	no
ARID1A	0.085169510557842	no
INTS12	0.0855902577595679	no
GABPB1	0.0679587747215322	no
GATAD2B	0.0987849858833441	no
NFRKB	0.050704325234325	no
ZFPM1	0.0601510472798885	no
HMG20B	0.0854555293300346	no
CTDP1	0.0643844329718314	no
ZNF592	0.061990212253578	no
PHF10	0.0584018632691208	no
RBM4	0.0226618633902702	no
LATS1	0.0483925552749186	no
NCOR1	0.0821125407413515	no
SUMO1	0.0711610712419831	no
CABIN1	0.0563255403994591	no
HOXB9	0.0837115572899195	no
TAF6	0.109095248988988	no
HNRNPH2	0.100909813051327	no
GTF3C2	0.0490965911701792	no
SMARCC2	0.113824390554392	no
RPRD1A	0.0561136082879092	no
MCRS1	0.0782054375111806	no
KANSL3	0.0522456743898694	no
MRPS23	0.0706425859220421	no
KIAA0391	-0.0534347787274136	no
HMBOX1	0.10550831975969	no
CLP1	0.0736868996768665	no
CD2BP2	0.0632850166876959	no
BCOR	0.0528168110109075	no
ATF7IP	0.0573288934323574	no
TST	-0.0164468754195274	no
PHF19	0.109627333060255	no
SMTN	0.0512700871866155	no
USP28	0.0797113417232308	no
PRPF39	0.0628635039904202	no
MLF2	0.062066658773869	no
SLIRP	0.00907910849567335	no
SPDL1	0.0626736505960927	no
SUGP1	0.0783466379606788	no
CHD8	0.0710957759208357	no
SMARCAL1	0.00868526187382057	no
TDP1	0.00981182981840838	no
ANP32E	-0.00487308213419658	no
CHD3	-0.0670220096222111	no
TIMELESS	0.0101789608797958	no
GTF2E2	0.0980111422931303	no
RING1	0.109205475410071	no
MRPS14	0.0648680303439456	no
SSU72	0.0304280540412071	no
CXXC1	0.055431036235024	no
TONSL	0.100897170519789	no
ELF1|DKFZP686H0575	0.077583030285291	no
DGCR14	0.0704766859951842	no
KLF16	0.0998379085226078	no
