# Supplementary material for: Aggregation and disaggregation features of the human proteome
Source: Mol Syst Biol. 2020 Oct 6;16(10):e9500. doi: 10.15252/msb.20209500 (PMC7538195; doi:10.15252/msb.20209500)
Supplement: Supplementary file 7 — Source Data for Expanded View [file MSB-16-e9500-s007.zip › SourceDataForFigureEV4/MSB-20-9500_SourceDataForFigureEV4D.csv]

gene_name	log2_intensity_pre_shock	log2_intensity_HS	log2_intensity_1h	log2_intensity_3h	log2_intensity_5h
AAMP	24.549861683874	24.6883468484872	24.8917144307548	25.1861475499207	25.4440377111308
AARS	27.7784266504962	28.0871067154336	28.0994793441273	28.3970954304778	28.5987750677783
ABCE1	26.3525907452235	26.5842391411504	26.588499740045	26.776956263783	27.0349950408694
ABCF1	26.4755320391644	26.6263700012764	26.7738381595377	27.0391722238938	27.2664840736854
ABCF2	25.3103904855518	25.631330573628	25.6695482103783	25.8972671028235	26.0739388662095
ABCF3	23.1428312291047	23.3432619400234	23.3989224830062	23.5625910848856	23.8300671385883
ABHD14B	24.1931024626778	24.3061482602332	24.3982883511104	24.6539728347614	24.835673504545
ACACA	24.5826070493753	24.5481680014825	24.5480435340951	24.5278105409382	24.6575630645714
ACADM	26.0113540555228	26.1853469552192	26.2305070658645	26.4534497385087	26.7180544301484
ACADVL	24.9743286738306	25.0162424794614	24.9816392436571	25.1386992549379	25.2140275262687
ACAT1	25.4323455222211	25.6132907867212	25.6594191955847	25.9532174523261	26.1687327187445
ACAT2	25.6523262233511	25.8222240950272	25.8790407714576	26.2065287817076	26.3362404595575
ACBD3	23.4933494962155	23.6852411518742	23.8547124645084	23.9903185227822	24.2648954650603
ACIN1	25.1211707287821	25.3409046646723	25.504671567416	25.7517483528066	26.0621516222125
ACLY	27.5565458142827	27.7594638218385	27.8673989700362	28.0744234610067	28.2924005601622
ACO2	24.5690925205761	24.9481989569678	24.8411154293225	25.0084379121026	25.3256072808698
ACOT7	23.8692714395083	23.971855391441	23.9841161257192	24.2405576204879	24.9841027533308
ACP1	22.734959710146	22.8943791931009	22.9409844901108	23.0167005519945	23.3685578606349
ACSL3	24.4505199900806	24.6132357785838	24.6022068934604	24.8273952951923	25.0207099470207
ACTL6A	23.555900582957	23.7287908030543	23.8273569843627	24.1520624384582	24.3605407418369
ACTN1	23.0740382284039	23.4202738476082	23.3859578826749	23.5934183565146	23.7446613154091
ACTN4	26.730729438845	26.8973130910353	26.991777665671	27.2880731788918	27.4743591989272
ACTR2	26.2083120955529	26.3511013738726	26.4211359023019	26.7763695878507	26.9880645755763
ACTR3	27.3101826548391	27.2646197477682	27.3549315131412	27.5369120284567	27.6702766854709
ADAR	23.5186989584944	23.7561911727122	23.8735283090498	23.9989420599104	24.2906351492729
ADD1	23.6860091067754	23.8428937211703	23.7848517690344	24.0360026086096	24.3199826049268
ADH5	26.4653992404232	26.6432761904036	26.7686705000635	27.0729861813727	27.3128239398403
ADK	25.5469267798898	25.7954766515049	25.9007737247146	26.2474364681429	26.462359521319
ADSL	23.6847189351648	23.9021490339509	23.9768002766371	24.1426015725894	24.4056499469763
ADSS	24.2719871492579	24.5670426422686	24.4887206865707	24.6227542633249	24.7936800021068
AFG3L2	24.2077753940259	24.4345549047251	24.4874299668791	24.8132852455259	25.0063697285353
AGPS	24.4818140762074	24.5587406692582	24.5801885786607	24.6972874728444	24.9003719591879
AHCY	25.7945286773295	26.220720885766	26.2555773055431	26.3583002994276	26.587953677792
AHCYL1	25.1365015357754	25.3023564138055	25.4679347101322	25.6705151585335	25.9062874606371
AHNAK	27.6721798034696	27.9340278485616	28.0186066508441	28.1380907159853	28.4026203176945
AHSA1	25.7157355633858	25.9817660128678	26.0927571536461	26.3960409215078	26.6902914266694
AIFM1	24.4639160597539	24.4075984636175	24.6494989524114	24.9463855695478	25.3349192070202
AIMP1	25.4504194720233	25.7541675938915	25.8256447984257	25.9891165257034	26.2052477701374
AK2	25.9912756290122	25.9488334250639	26.0792881604968	26.3546207518599	26.5797434203731
AKAP8L	22.6979386097726	23.0027628237747	22.9456372952922	23.1872640882422	23.5448938586932
ALDH18A1	23.2397016813582	23.5036318460681	23.5704027859327	23.7642827906602	23.864081044254
ALDH1A1	23.089870895621	23.3547031996828	23.479228791793	23.7339124224378	24.1022777003867
ALDH1A2	24.2978209493722	24.3268330448294	24.5883951070969	24.7784411262823	25.0166691892586
ALDH9A1	23.7423453881779	23.8959767165096	23.9282825837695	24.1216701069746	24.2355334671249
ALDOA	28.9291901999578	29.0871204117669	29.1929689340806	29.5142935574127	29.7448298502362
ALDOC	24.5358913363299	24.7415689421491	24.8448361206218	25.0965512780946	25.3396716336614
ALYREF	25.3292325490839	24.8513343262862	24.6881848654394	25.0094641431626	25.3815433545608
ANAPC7	24.8699011456568	24.8853920007164	25.0726973340676	25.252448277078	25.2919555289827
ANK1	25.0363983026053	25.2282708028337	25.2420949683921	25.4201648618188	25.6056626570852
ANKHD1	23.9349817134245	24.1115306172452	24.2072867133299	24.4516437358591	24.5427994174218
ANKRD17	23.7416739923158	24.0845255715206	24.1544440812155	24.365566599958	24.5888770088985
ANP32A	25.8782892012336	26.0214760864665	26.0976016527862	26.3838086457753	26.6623834802371
ANP32B	26.6203094422311	26.8319273849864	26.9739222665147	27.2231359488142	27.4936561395093
ANXA1	28.2386607243337	28.4845290631732	28.6977498585774	29.0609253647763	29.4285629277725
ANXA11	25.0209861957944	25.3037294953197	25.3370254219067	25.6243620459498	25.8788873416466
ANXA2	28.2996180908999	28.5271211340737	28.6671073162231	28.9985478833014	29.3268845596154
ANXA4	26.5898078465673	26.8072454762639	26.8790970953531	27.0187258004288	27.2398238395186
ANXA5	26.4682851740277	26.6132088374438	26.8003347027318	27.0350647191737	27.3288167164721
ANXA7	25.3670891521188	25.5842856572684	25.6721930794148	25.9059217565675	26.120360886197
AP2A1	24.0729239830818	24.2259300938794	24.349914755581	24.4402058116248	24.5378066017605
AP2B1	26.0019909758998	26.2145406770981	26.348738774981	26.6185852384736	26.8495962388839
AP2M1	25.6213065414874	25.8103764530581	25.9163192369704	26.1557692469084	26.437065756663
AP2S1	25.5911187728007	25.7669150863986	25.9040201547539	26.109163203116	26.1346909871672
AP3B1	23.6943120505645	23.7223196960603	23.981405646968	24.1755684908065	24.3345636846144
APEX1	24.4795320928755	24.7388576762028	24.8686838158901	25.0786258728888	25.3256691392826
API5	24.6237523756232	24.9266876346385	24.9885436963705	25.2684010156651	25.5457865140877
APLP2	23.438693329907	23.6601206540751	23.426095650896	23.5412891397158	23.7305089361542
APOBEC3B	23.6878258852546	23.9023497393348	23.9237815978506	23.9841125347587	24.1846669820374
APRT	25.8581807024569	26.0269317688497	26.1207169513617	26.5259438224063	26.7715832849128
ARCN1	25.4989925315642	25.703686367677	25.8637770676777	26.0840652588581	26.4356220854156
ARF3|ARF1	25.7855348013154	25.9835233255333	26.0945540398312	26.3471773111089	26.5893816770846
ARF4	24.1893893547414	24.5476798449364	24.7441712168384	25.0455164269192	25.4525993339544
ARFGAP1	24.0547322170035	24.2190113413517	24.4350432452627	24.7062521236854	24.8860396450136
ARFGAP2	25.236179769754	25.5067067409992	25.5717649076162	25.8660747505249	25.9934380506585
ARHGDIA	26.5059841080207	26.6866890266678	26.8314154833694	27.1794823424487	27.4062898782384
ARID3A	22.796281465291	23.0234260965038	22.901006800466	23.1004459361178	23.173716206171
ARL8B	24.5788746705694	24.8514716922868	24.8659099849799	25.1743085893376	25.490234766354
ARMC6	23.1395910482988	23.43310753289	23.4907087722676	23.6123981902835	23.8063457613615
ARPC2	23.8602009706489	24.081073549524	24.0525595496507	24.2667817700262	24.5182332347725
ARPC3	24.2427294372486	24.4754767577367	24.5778826442035	25.0349317450673	25.2602934141197
ARPC4	24.2249048850373	24.266463155036	24.4533707053851	24.5891206080237	24.7904078419509
ASH2L	25.2946023510641	25.4783087103777	25.5738038458533	25.8030456511864	25.976285595378
ASNS	26.387788228042	26.6860145379963	26.825131797056	27.1762044333245	27.5105393031523
ATAD5	19.6503832030196	18.7526078291124	20.1031341915044	20.3238839936088	20.2137294375316
ATIC	26.4802066549208	26.6491049777547	26.7928733074322	27.0560503832418	27.2527641928998
ATL3	22.8992177507507	23.2002322107983	23.3667919695503	23.3982681002046	23.7593798844107
ATP1A1	26.8674577366006	26.9474823792557	27.0542233262283	27.3335815650331	27.4788528558606
ATP2A2	26.706580130921	26.9118017425809	27.0021718689834	27.1788603565981	27.3989528824725
ATP5A1	27.9161901261842	28.1628540198454	28.2331740016742	28.4995281385872	28.7579913972974
ATP5B	27.2411545620485	27.3081526894727	27.3556806609143	27.6348388136899	27.8222230344725
ATP5C1	26.06667562702	26.154117275427	26.2248893461643	26.4109415973571	26.5446962936895
ATP5E	26.0942198696377	26.2361566767579	26.1895576961168	26.308070877499	26.537330189546
ATP5F1	26.1350511480148	25.956970018049	26.0435200061993	26.362536740043	26.6466648965181
ATP5H	25.7771799927206	25.6768296504282	25.7765696012517	26.0965439982089	26.4403355337419
ATP5L	25.5970814591715	25.4473540518957	25.3012831737847	25.6391184886245	25.9557554451613
ATP6V0D1	23.2123781426845	23.2758410930814	23.3451205047737	23.5554633605093	23.8627599010889
ATP6V1A	25.8341480750075	26.0686864120876	26.0732966015003	26.3518404107039	26.5792521319499
ATP6V1B2	24.4618282514467	24.6517843313689	24.7238920047967	24.9325331844196	25.2471851193845
ATP6V1E1	25.5820061557293	25.6903290626459	25.8460388758217	26.214282123957	26.3946462184902
ATP6V1G1	23.4396467265569	23.7202278869714	23.7165732621447	23.9946772371265	24.164987162244
ATPIF1	26.934733331078	27.0675495524236	27.1732505046605	27.3879152037628	27.6060351322782
ATXN10	23.2596391983062	23.5257955953688	23.6372216501567	23.6325211823976	23.9525562446167
ATXN2	24.8233788859977	25.1613663458772	25.2281826442086	25.3302312153616	25.2710713787918
ATXN2L	25.5006689054102	25.7134932424268	25.8204305180118	26.1461682678364	26.3575834807825
AURKA	24.3834465884432	24.6362897910774	24.7450875828597	24.9059945625749	25.1967067710521
B2M	25.6565735024538	25.9353974833139	25.9274549914028	26.1564718922648	26.3683670262216
BAG2	24.214395008596	24.3067194560048	24.420278061572	24.6290659529068	24.8717657216818
BAG3	21.8120156383308	21.7981785968141	21.7620980874623	22.3918833665841	23.4396464581486
BAIAP2	21.8205210667568	21.95584138387	22.2008975115113	22.3247165243482	22.4953783810842
BANF1	25.5376919274216	25.6991623616323	25.7112482208359	25.9582436194501	26.3827702063488
BAT3|BAG6	25.0908505179475	25.1348344967768	25.2260509609714	25.3970968773335	25.6380252009223
BAZ1B	24.4593354154876	24.6804705487118	24.7436042940643	24.8894357778715	25.1223142241282
BCAP29	23.2636990003581	23.6287234818745	23.6970664824472	23.8069079074489	24.1302734239566
BCAP31	27.2617967349578	27.5482657803539	27.6736430869107	27.8068061572616	28.1584350010168
BCAT1	25.1474903955122	25.1341143679318	25.3581500142504	25.6714988201395	25.8556564365076
BCL10	22.7890222889469	22.8452321562921	22.8651330272814	23.3102309703456	23.930530229279
BCLAF1	26.3662158667953	26.5557369333897	26.6589678841074	26.9495823085825	27.3962616181868
BLMH	24.7491586647806	24.960627530948	25.0305944982629	25.2252039266348	25.4882641247123
BLVRA	25.1994552148493	25.3648534591571	25.38724143349	25.5788586339564	25.7723399152803
BLVRB	24.825458779399	25.002418325242	25.1380731694626	25.4028633341282	25.6504871344471
BOP1	23.3647884694604	23.7154242588272	23.7497510291958	23.9762691949468	24.0734964488642
BSG	25.8386604794594	26.1526819113966	26.177791675409	26.397186574947	26.5109206295949
BTF3	26.0860896800668	26.1921950183649	26.3267485872031	26.6116176911747	26.8897233867772
BTK	24.6835776247797	24.7654918885106	24.8978889464412	24.9480447021297	25.0144113876328
BUB1	25.2870524422408	25.3848130967961	25.3841688081336	25.4979304241996	25.6226376621037
BUB1B	24.5222682231524	24.5345015793935	24.6216547574879	24.8079287748058	25.0493715093792
BUB3	25.882467809566	25.9085505262272	26.0049970230142	26.273046980274	26.5043531342682
BYSL	25.3945388903263	25.7728715201686	25.738085352383	25.7714806104557	25.8722056073226
BZW1	26.3356014388876	26.5032873594263	26.5664159195003	26.7867419085583	27.058485690163
BZW2	27.3950585311815	27.6353089254499	27.6670739773015	27.9495756544441	28.2050651669459
C11ORF58|SMAP	22.9486389645335	23.0289280645962	23.1011617875122	23.276994118065	23.6193638670152
C14ORF166	25.4378785083976	25.5188197321727	25.7090151554684	26.0712459473871	26.2033768171483
C19ORF43	22.9707200447946	23.190025708963	23.1265962259497	23.4437327295491	23.7311966437132
C19ORF53	25.0184085317877	25.1507049808036	25.2689927414201	25.4652093282814	25.8287988765293
C1QBP	25.2954308184835	25.3112227116463	25.5525245826618	25.9343908351621	26.226401026998
C21ORF59|F8VZ95|H7BZW1	25.3038691115849	25.4534949850078	25.5621102726888	25.9705021498381	26.1338784040524
C7ORF55|LUC7L2	24.9344764280657	25.1759151250147	25.3206413800438	25.5778200087462	25.9112088937483
C9ORF78	24.8287238475941	24.8997006439534	25.0491647980937	25.3726845071544	25.6561885620972
CA8	21.8091788362678	22.0725731005229	22.064075523745	22.2215512947291	22.3225933496053
CAB39	25.1695195229798	25.3728785228867	25.5019388500399	25.7752728855628	25.9906080043906
CACYBP	27.7602623916783	27.9430450323869	28.0556938419337	28.5578013084122	29.0043125483481
CAD	24.9073080422631	25.0705838486448	25.0897753305529	25.3215130793942	25.5302634480019
CALCOCO2	23.7933967724031	23.7893039710438	23.8047456076535	23.8421048932156	23.8294766583805
CALM2|CALM1|CALM3	25.66124321613	25.6794201125896	25.7746090532768	25.8749520078085	26.2899366393518
CALR	26.9230419405884	27.2750341990889	27.4344985474624	27.7481779427929	28.0224622826603
CALU	26.3453605407078	26.5479900681894	26.6415006348382	26.8912105612966	27.0768212065086
CAND1	24.5411113587477	24.7265348498745	24.9285827160568	25.1137721215764	25.2058168686742
CANX	26.812440025351	27.063520741467	27.2145669000737	27.5141607576084	27.7123242918078
CAP1	26.9966411321848	27.3350090110854	27.4214894344368	27.637228744295	27.9900805204968
CAPN1	23.470784872899	23.828423119055	23.7822957410853	23.8649373260534	24.0596247309867
CAPNS1	23.8226897625959	23.8657689865459	24.02698438066	24.348543219172	24.5975983395135
CAPRIN1	25.7835559914354	25.8583731526079	25.9936804979636	26.2790868140685	26.4374493829172
CAPZA1	21.985566882487	22.3124504006074	22.2112148347082	22.4893981365312	22.6540415038344
CAPZB	26.5144532986729	26.6359788182587	26.7917758224213	27.0883772763519	27.4403382359594
CARS	25.3054411977601	25.6598977492526	25.5943767740466	25.7759068748822	26.0061665167296
CAT	25.3899994530272	25.5984557068127	25.7097251729162	25.9327245975923	26.1792776452696
CBSL|CBS	25.6642183546823	26.0349669805761	26.0135270310784	26.2721976747165	26.5185863850742
CBX3	24.2941680186702	24.5397553917544	24.6628255331075	24.9367778942713	25.1842240571046
CBX5	25.0752843079107	25.2240909698836	25.4696306882992	25.7191638483221	26.0430993882379
CCAR2	25.0199596394398	25.3751796490784	25.3620547892875	25.5690303235465	25.8180909249159
CCDC12	23.9026025113963	24.1081933082952	24.2353319387397	24.4721055431208	24.5458387087185
CCDC124	24.8768678513464	24.9440178408151	24.9941378263792	25.3313812937982	25.6187955800632
CCDC47	21.6587385543263	21.981000344287	21.9333834932244	22.1154230161793	22.2405296132226
CCNA2	25.3504489269763	25.475973058059	25.4790877624491	25.6776733367552	26.0011920424653
CCNB1	26.3315452977886	26.4997750365682	26.5268055573876	26.7905809445112	26.995271711216
CCNB2V|CCNB2	25.2890411868002	25.431119541734	25.4591298685027	25.6634241131118	25.7794465112916
CCT2	27.4742794356946	27.6492831145521	27.7546854960705	28.0439942261901	28.3439553118094
CCT3	27.9238317023539	28.126808897468	28.2115395349866	28.5295988923662	28.7718147688508
CCT4	28.1339598166221	28.378081890668	28.4853632779437	28.8369767444228	29.113663544963
CCT5	28.6075890015187	28.8132200222296	28.8772731556122	29.1532193815928	29.3683912830826
CCT6A	27.6493573493156	27.9557373647133	28.0568398719901	28.3203118150664	28.6083995827908
CCT7	28.2606087407098	28.4632629607491	28.6137839444583	28.9239262184753	29.1338344015143
CCT8	28.7549267309747	28.986958902528	29.1130408681278	29.3893156724455	29.6920957263376
CD151	24.3032369592716	24.4865009244398	24.5392345795564	24.8262944484587	24.9554220981155
CDC2|CDK1	26.1452500775981	26.2579084108889	26.4271747322387	26.5976357555628	26.8739142934876
CDC20	24.6270139886662	24.8166531807212	24.8193949210677	25.0037275830785	25.1613467206522
CDC37	24.598097225081	24.9473388471413	25.0914568058705	25.4071854467967	25.7755148836259
CDC42	25.4680064170753	25.562327708821	25.7501928205939	26.0011466460148	26.253005373376
CDC45	24.3767752330875	24.4551191427801	24.4778330438861	24.535840751459	24.7635927884841
CDC5L	23.3853366931222	23.4939626613127	23.6038981054341	23.7742714719307	24.0452889562274
CDC73	24.3505422200434	24.4697082878536	24.5816525966501	24.8497609668232	25.1024130604555
CDK2	24.3270583015344	24.5272210064243	24.6622938325565	24.8493206602568	25.0879247244458
CDK5RAP1	22.7375631471037	22.8714788533658	22.9058906762223	23.1195093483435	23.2957704955138
CDK5RAP2	22.2805637288451	22.5772234675826	22.6124542561178	22.9385058145729	22.9095914138993
CDK6	23.2887532094641	23.4732019884262	23.3646628447258	23.5669139265106	23.7031888708033
CDK9	21.1668094454331	21.4903808410291	21.6395217043964	21.3672305131258	21.7341650519884
CEBPZ	24.0412399707867	24.1614970645038	24.435073647849	24.6066884199501	24.7877597098628
CELF1	23.8917508943385	24.0075044177879	24.1851236087548	24.3545820908466	24.6507343645807
CENPF	24.678905818446	24.860936073536	24.8810061178191	25.0570419795246	25.2342986813671
CETN3	23.2078062681278	23.5365477860314	23.5518378321459	23.7573626690843	24.1040001693013
CFL1	27.9423654278609	28.1808911364331	28.2774395445278	28.6028179917158	28.8157634707793
CHCHD3	24.712355387628	24.914301333923	25.0068584053902	25.2582421243519	25.44992952328
CHD4	26.6081498361235	26.8076143417557	26.970510308197	27.232357346484	27.4418735762895
CHID1	23.4841306864583	23.6372645351843	23.7943081367727	24.0422092140845	24.2456662656946
CHMP1A	24.5180477277984	24.5900894603413	24.6735014888378	24.8771227448773	25.0990895572599
CHORDC1	25.4187557582732	25.7507984265191	25.7701419142497	25.9583418455762	26.2330321649352
CHP1	23.4246745938794	23.5046369509917	23.6491144891755	23.8887821920064	24.1420844506488
CHURC1	21.7833509778015	21.9147660341822	21.8837654712056	22.0294284432669	22.2766624112228
CIAPIN1	26.0423989967043	26.1889775204639	26.2384856641396	26.4459164430262	26.4954472437495
CIRBP	25.6210764585458	25.7936565709398	25.8892975666908	26.1689927045875	26.4074396431553
CKAP2	24.0785830418177	24.2954153932966	24.2797268419172	24.354558363136	24.5313114882902
CKAP5	26.7760244386989	26.9925553928901	27.1042104072772	27.2456598956895	27.443771159787
CKB	26.0707552904391	26.3076992572847	26.4424562055217	26.633113551839	26.9416028457424
CLIC1	27.8964355869168	28.0652418186094	28.2524193029301	28.6122198494447	28.8326636148915
CLIC2	24.9112067486559	25.025804773046	25.189998683461	25.4292089465119	25.7111185326931
CLIC4	23.5299206560348	23.7341378894598	23.8260234215285	24.1059213536166	24.2616422636732
CLINT1	22.8764383540397	23.1402442044216	23.1032015805766	23.3836485572785	23.7601332364709
CLNS1A	23.1206855391721	23.1652051600032	23.3091951903306	23.5706640739894	23.8090224307056
CLPB	23.7014904833749	23.8652251576765	23.9457786306353	24.128042402464	24.362407239844
CLPX	25.3973235865794	25.6599427183909	25.7267574670985	25.922204409091	26.0898701042193
CLTA	25.1492808358289	25.2820298656744	25.1815040520371	25.4379923030428	25.7513041330421
CLTC	27.4618239794248	27.7074573924543	27.8200514328883	28.1000833035079	28.4041531726823
CLUH	24.6726131266912	24.7872214888641	24.971204103609	25.1989564752831	25.3225693143899
CMBL	26.5178303490876	26.7645703041321	26.7885248089499	27.113296005047	27.3018546127006
CNBP	26.1718000245465	26.1862017818417	26.3744143805792	26.680184699895	26.9869208476526
CNDP2	24.2387209840735	24.4154471485981	24.4884554938761	24.8323178771298	25.0610514616586
CNN2	24.6972191081809	24.7642372784712	24.8729457904799	25.1004828650564	25.3145820983646
CNOT10	24.4817147416507	24.808537896229	24.8610356912274	25.0093528098313	25.1958751471515
CNOT8	22.8532313445815	23.0036774838964	22.9554336137231	23.0496990977731	23.4424074556285
CNP	23.6322044827817	23.8162116654037	23.8058923208902	24.063908598479	24.2447863217243
COCH	24.4917085580636	24.5928907021235	24.5690871027423	24.6440553552587	24.5894914429377
COLGALT1	23.9341117368818	24.1062177775334	24.2687241232892	24.414286464984	24.71289956777
COMT	25.8628913577383	26.1151384306581	26.2163617254209	26.4841178748911	26.7232368214604
COPA	25.6058163276265	25.7882085401648	25.9204030614101	26.1280320711964	26.3824148135035
COPB1	24.9916120800009	25.1230081768161	25.2538744478474	25.4724101257804	25.7751085128762
COPB2	24.9022893299413	25.1370382316316	25.1354841664983	25.4189816504866	25.5995660035556
COPG1	23.5457740404987	23.734536731217	23.8314945684026	24.0635277544148	24.2851542011928
COPG2	23.7802530927682	24.1667962504551	23.8741214595117	23.9630633572994	24.0735852106215
COPS2	24.6621916629935	24.9091033946939	24.955889750668	25.0910999623362	25.4224204847128
COPS5	24.7174423024381	24.9370168496698	25.0378103419203	25.1884460952744	25.3751925842135
COPZ1	24.7087394560497	24.7281434700159	25.0229964281971	25.3566331256408	25.5532345342878
CORO1B	24.8463130222995	24.9405577031915	25.1033738924167	25.3633033970476	25.6281145835783
CORO1C	25.5370627460495	25.7626461811439	25.7599194325655	26.1178059400496	26.3245527593819
COTL1	24.1175122862547	24.2699528368171	24.3751257214837	24.7138262684299	24.8953742305377
COX4I1	25.4865864902314	25.6228370933065	25.6366641003069	25.9439985191087	26.1174261578955
COX5A	26.3330327269063	26.4254575052022	26.4532562243109	26.4417023978769	26.7739840248924
COX5B	25.254449871427	25.3423835772845	25.315740009094	25.4750073774578	25.5468624304931
CPOX	22.7134120563952	22.9523616675966	23.15240928177	23.4534484241679	23.6124906371713
CPSF2	24.531208808947	24.6985250303008	24.6930845629114	24.7835591611528	24.9413396775189
CPSF3	25.5944141055632	25.6166204669398	25.5875240969934	25.6726238556061	25.7133166640188
CRKL	24.0885982812866	24.1438525498824	24.2216784022864	24.0972098651458	24.3891266913807
CRYZ	25.6313819491242	25.7780189684218	25.8972141126087	26.1835958948178	26.5669426989569
CS	26.0295320172164	25.9622881993671	26.1496568445865	26.448482176039	26.7638029167701
CSDE1	26.8448448411973	27.0598029697115	27.2122726878317	27.4677554107353	27.753183764159
CSE1L	26.9227059524178	27.1467422501106	27.3003523480159	27.5643174123359	27.7063444173268
CSNK1A1	23.8725100382954	24.1184255800735	24.1215050689996	24.3743421730475	24.4965749694426
CSNK2A1	25.8383162282066	26.0350379941362	26.1989536186937	26.4099492445687	26.605459770751
CSNK2B	24.8733282071784	25.0335128932105	25.0776729920475	25.4411626177112	25.5720323988217
CSRP1	24.093910497382	24.0860928380553	24.1575699979681	24.2690355070547	24.5850126603737
CSTB	25.2320802441615	25.3314281643057	25.3086991692698	25.5526433717863	25.7604787341515
CSTF2T	24.6387309212185	24.6653041442396	24.6650898195415	24.7506084043527	24.7184581952498
CT45A6|CT45A5|CT45A10|CT45A7|CT45A8|CT45A9|CT45A2|CT45A1|CT45A3	24.4757972033164	24.7032451154054	24.6493463599817	24.8396260766985	25.0217901677923
CTNNA1	25.7685459097885	25.8435533324083	25.9977871846794	26.2350615016959	26.4033824649598
CTPS1	24.7294246756296	24.8949117480315	24.94518915113	25.1643038323045	25.3686779532178
CTPS2	23.9178438692156	23.9186650800031	24.0663765975069	24.3076332150884	24.5377471204443
CTSZ	23.3239481258915	23.5705286517076	23.564291862636	23.7496316497882	24.059005330545
CTTN	25.0687642384416	25.2721499722578	25.416629543364	25.6114665091052	26.0319154361155
CUL1	24.8201558999736	24.95702966916	25.0974780328873	25.2801497468405	25.6980903934317
CUL3	23.8703301330796	24.0079178734342	24.1972137927305	24.4216162212751	24.6065795194473
CUL4A	23.505388516882	23.5550421131748	23.697074580153	23.8548010238107	23.99351768069
CUL4B	23.8398929782147	23.9613174755369	24.1429447333862	24.2632372090855	24.3904689322365
CUL5	22.349774680191	22.2147960091683	22.515606780369	22.7299720206388	23.198828514803
CXORF56	23.3881044118476	23.7180667607999	23.6929952831199	24.0389749816154	24.2719705963343
CYB5R3	23.5599677302022	23.9075321373546	23.9245081436279	24.0631034066429	24.1778082496472
CYP51A1	22.9220690084563	23.1178001669973	23.1902180423865	23.244199610621	23.4657517781444
DAP3	23.6817975356897	23.5463269392112	23.6567427265621	23.7334418055677	23.9098764818891
DARS	26.0342088341591	26.2648596633069	26.3234179357641	26.6527652900238	26.8909616440865
DCAF13	23.2739378684258	23.5168968387843	23.5717719504782	23.7204825755522	24.1640087139557
DCAF7	22.6586652770591	22.7999243591391	22.926202180873	23.0714987810588	23.2870831675556
DCPS	24.6726635217483	24.9122200966888	24.9594871050487	25.1229922866655	25.159463585865
DCTN2	25.0857455420524	25.119809259433	25.2764602305289	25.5329764373624	25.6842201201519
DCUN1D5	24.1415876974756	24.3508142020377	24.4117894303586	24.6271409293835	24.7881514076966
DCXR	24.178657041265	24.3195836011349	24.5095798638866	24.7810841978202	24.9503361346345
DDB1	27.0309822497206	27.2757140330687	27.3940396776941	27.6923076886726	27.8641519616847
DDOST	25.373166266105	25.5139774734581	25.7182419294639	25.9379125845878	26.2895145116175
DDX1	26.9571024747952	27.1551658611222	27.3079934653825	27.6011841607375	27.8224869786528
DDX17	25.5775297083452	25.7773605538698	25.8794389140795	26.1214132570492	26.2901191291289
DDX18	24.7562168243057	24.9258781724872	25.0525951131438	25.3784046792719	25.5950864553082
DDX21	27.9826118512577	28.166130620234	28.3152752562417	28.6076386042719	28.7884615877655
DDX23	23.7734039353936	23.9347334025149	24.1248449353126	24.3297305619826	24.62795495403
DDX24	24.3261709898101	24.9155148473535	24.6527277162638	24.9526997513769	25.1058104447175
DDX27	24.2243175618419	24.5459542495573	24.5566253257977	24.8827009436042	25.0894796105748
DDX39B	25.2516417643377	25.4273269348249	25.575068410728	25.9074404622081	26.2181116257736
DDX3X	27.3573053801094	27.5578953770394	27.6831489231368	27.9887528445985	28.2296103275751
DDX42	23.5587020904682	23.7656706446308	23.8980857875188	24.04155014006	24.2830241512829
DDX46	24.8632826342882	25.2009930853675	25.2658278639403	25.5257434768827	25.7642948817887
DDX5	27.7477390726949	28.0287824132274	28.1404408770532	28.3698807127102	28.5524665109904
DDX56	24.0957074406453	24.2098420798225	24.4448975017074	24.6398141741623	24.8490690006097
DDX6	26.010396083613	26.2365280198635	26.3896010575011	26.6367997277814	26.9994623386556
DEK	26.0864294600833	26.3857351679203	26.5505410822885	26.8550803979255	27.1212946260377
DFFA	24.4496533838615	24.4079973965023	24.5602644161897	24.6792474839482	24.7692442599194
DHFR	24.2535647659766	24.4360251649698	24.5000386489722	24.6626339003941	24.8907739477611
DHX15	26.1777543665982	26.3288208527556	26.4274178186944	26.6481431716393	26.9549610252157
DHX16	24.9491021169181	24.996671225619	25.1202775367071	25.4966744810102	25.6997918079658
DHX30	23.6115436002314	23.7603197711844	23.7510837104533	23.9951425047392	24.0744153864077
DHX36	22.7352612787011	22.9008898221673	22.957889556728	23.0782190666022	23.2712570423731
DHX9	27.3984643223417	27.7406932416416	27.7961554141849	28.1142366330469	28.3421656885685
DIAPH1	26.570149375777	26.8286980331099	26.9355128299726	27.1776968834837	27.4206009667244
DIS3	23.6168635675786	23.9558458747542	23.9450812031118	24.0737282097507	24.215548157135
DKC1	26.4133648752232	26.5139394884773	26.5194772446928	26.8035697513767	26.990070661133
DLAT	24.0796898417246	24.3357915410696	24.2863392931927	24.5133468614207	24.7001123444171
DLD	26.288957382896	26.4424614974677	26.5214994629166	26.7724401821088	27.0323544257159
DLGAP5	24.1156657784099	24.3354702175659	24.5731644645747	24.7487591578217	25.0364957300334
DLST	23.4193895154467	23.5632496073526	23.6643875823038	23.907478425282	24.2294552254662
DNA2	21.870276722379	22.0901281628201	22.3307345042736	22.3298181798623	22.4703383578157
DNAJA1	26.9990873391107	27.1950995244527	27.2801813547001	27.6871183958376	28.0861368878108
DNAJA2	24.9930684497021	25.1758818533555	25.2490120973143	25.5204645443906	25.7397432362238
DNAJB1	25.7362958416429	25.792842397763	25.9917522375341	27.4855313929174	28.5687420699602
DNAJB11	24.9956913784596	25.1966079389678	25.2399914534761	25.3588822262127	25.6364326996581
DNAJB4	22.5749395987684	22.6673102709075	22.8554628615098	23.9882086944373	25.0411186485024
DNAJB6	24.6686830747901	24.9320634182816	24.992223313353	25.1837245701238	25.4463070704299
DNAJC7	26.3964141105307	26.5353986974829	26.7267506050067	26.9600713931457	27.246314468285
DNAJC8	26.2928999031652	26.2416954499679	26.5075201801716	26.7583809690825	27.0336484102715
DNAJC9	25.104795820999	25.2128478342254	25.2871526958193	25.5475392594437	25.7467822689173
DNM1	22.5369435903646	22.6062968148971	22.7121126099276	22.8746834538447	23.1886718106131
DNM2	23.0503363773013	23.32342143375	23.3574161834233	23.6152479259658	23.8694739315233
DNMT1	25.896058838901	26.1052818702011	26.1448167978583	26.4603358981763	26.7258710578611
DNTTIP2	25.3034186902276	25.4735782743725	25.5729504950957	25.7514995525494	26.039029186451
DPF2	24.2939694460681	24.246874324717	24.2786952076677	24.3899219851942	24.5523660455796
DPM1	23.8304142991636	24.01905774264	24.2130755484053	24.4339258883414	24.6102418687824
DPP3	24.0884896612736	24.1248223426406	24.2800140886455	24.4144107590099	24.5143241070357
DRG1	25.3974933529325	25.6079564684152	25.7577709386773	25.9387348799066	26.2060365132877
DTL	23.0363402110762	23.0584370229079	23.2640785099083	23.3686812883655	23.5689538870519
DUT	25.4027882615123	25.5580419830732	25.7569958370792	26.0412216310689	26.333301210642
DYNC1H1	26.2086719270178	26.5466430939471	26.5533888014616	26.7687561416197	26.9639904047039
DYNC1I2	24.5198896604541	24.8316191855696	24.7987883577963	25.0151000101806	25.2054175254764
DYNLRB1	21.4605240889121	21.6288390321959	21.6654358433303	21.6007219021865	21.8313093703093
E7EVH7|KLC1	24.3087070020608	24.4964120986951	24.6604967146916	24.9445156529733	25.1832603875923
EBNA1BP2	26.1982798956255	26.5147053907407	26.6003424726667	26.9420690983947	27.1394672882103
ECH1	24.1911745679283	24.314574643704	24.3166671605259	24.458983640242	24.670515114379
EEF1A1|EEF1A1P5	30.0248380410998	30.3509372964059	30.4671717947578	30.7319603152796	30.9815470838812
EEF1D	25.7893030515652	25.942309143256	25.9987825052138	26.3444043257225	26.4816284786297
EEF1E1	24.587367535776	24.625627792644	24.7546186390755	25.1131515932679	25.2100334456178
EEF1G	27.9887658411164	28.2261369202344	28.355774620159	28.5554627773757	28.7436007931364
EEF2	29.4122407940869	29.736922244808	29.8513705044541	30.0342411511371	30.1946447980735
EFTUD2	26.6448028846141	26.8856067538745	26.9152462844691	27.0946165421511	27.2128450191953
EHD1	24.2321572613083	24.6417232620071	24.572705854301	24.7625989326698	24.9407686859479
EIF1AD	22.0435936282686	22.218368151979	22.3579045509562	22.3379959749899	22.7365079421899
EIF1AX	26.5722320324737	26.7865825803532	26.7915621449905	27.1039858894493	27.3279224866581
EIF2A	23.3489019735626	23.4708372098319	23.5633079094608	23.9904525125805	24.1302245819002
EIF2B1	24.942396958573	25.1607420788153	25.2969417571198	25.4286563009316	25.673218017089
EIF2B3	24.8041740835543	24.8572278599252	24.9776143265379	25.1854049812134	25.2708855167127
EIF2S1	25.898796962346	26.0489968420404	26.1330003967462	26.4087127654293	26.6283767785907
EIF2S2	26.503186318605	26.7167750190766	26.8154093058222	27.1035537822962	27.2924606532586
EIF2S3	27.0525467681516	27.2569249292369	27.3199404924684	27.5489565185768	27.7303188840974
EIF3A	26.4665123073574	26.7169657774779	26.8544348940198	27.0440429889155	27.2759971411782
EIF3B	26.2048012141178	26.3980340302819	26.5396779836053	26.8129588693469	27.0434808038729
EIF3CL|EIF3C	26.429303449298	26.5016859225452	26.699289101775	26.9447410235172	27.0815350698085
EIF3D	25.7919555722699	25.8532961665387	26.0417829720186	26.2931796796692	26.489218926382
EIF3E	26.6453459713804	26.8714671826881	27.0860806084689	27.3034686447505	27.4264217451733
EIF3F	24.4878346201925	24.6396987357356	24.6733942433668	24.861827260791	25.0679581365044
EIF3G	26.5399295496513	26.7195972197273	26.8862545129976	27.1451340783993	27.4353748963037
EIF3H	26.1855296760306	26.2885244056212	26.4323138637897	26.7436066148873	26.9493815399499
EIF3I	26.3488394232039	26.5727275942849	26.6729334846514	27.0432218876079	27.218862587954
EIF3J	25.4422427541813	25.5169193438652	25.5941517138769	25.9546978782672	26.1494611789197
EIF3K	25.6438961142427	25.8314048907117	25.8768140897233	26.105285294736	26.2675627693882
EIF3L	25.2956509547137	25.6433161583126	25.6946158500226	25.9441636045303	26.2118011109795
EIF3M	26.8238718682618	26.8336033033764	26.9785872577348	27.1740039932725	27.2699366548723
EIF4A1	26.828454644033	27.1837760748956	27.2022189540365	27.4847624938093	27.6678745063783
EIF4A3	25.6664120992771	25.9351263647376	25.9680038607723	26.1732931638267	26.4426785140903
EIF4B	25.1081289564464	25.1406818442684	25.2841893868683	25.4705078852114	25.7627830351427
EIF4G1	27.448282181658	27.7707556176608	27.7504050719945	28.0222320110654	28.2849578361882
EIF4G2	25.3496649044868	25.5677137530738	25.6242799772989	25.8457751192691	26.1913540172295
EIF4H	26.3851556946699	26.515579176746	26.5755999057086	26.9063935580905	27.074698372576
EIF5A	27.5454986561072	27.785082313017	27.8773430301747	28.2231591162746	28.4735490824984
EIF5B	26.864964992091	27.1936577663202	27.2618036817471	27.4991143855099	27.6871448813239
EIF6	25.295285712154	25.5184314318195	25.5186256576981	25.8033302990962	26.0588055113636
ELAC2	23.430149706179	23.7344345782781	23.8215321354961	23.9906095562328	24.0869348546796
ELAVL1	24.7067326783421	24.890507707558	25.0441880211664	25.309449143955	25.58279495297
EMC1	24.4091100041215	24.6156307249011	24.6592504635172	24.8247728826726	24.9486125272411
EMC2	22.8904195832489	23.0519085285705	23.2837106115299	23.4278761255546	23.3492664133672
EMC3	22.8168687230518	22.8733851957908	22.9415939885729	23.1003475108368	23.240110630762
EMD	25.1175529635075	25.3872204375295	25.498528894288	25.8016425620208	26.0590372517676
ENO1	29.9366086488762	30.1777134452177	30.3081376745121	30.6999446551331	30.9688758728794
EPB41	25.1691548921451	25.259565180305	25.4851581273533	25.651408508328	25.8237170016389
EPRS	27.8006273510471	27.9922670726062	28.0391284053214	28.3553252656648	28.6117588244752
EPS15	20.0731846432499	20.1062491599689	20.1740664079967	20.2282966992253	20.6476781773774
EPS15L1	23.0996179678577	23.4244104852074	23.4430334330024	23.6409527989164	23.8549237328243
ERH	26.2691332516871	26.4518196301788	26.2867031824389	26.6445807204055	27.0599455532486
ERO1A	23.7433574755909	23.7747175607598	23.8825218384031	23.9265448348101	24.2151539500288
ERP29	25.5845631939735	25.7479736931688	25.9234287880358	26.2154497881544	26.5655058691624
ERP44	25.881512882055	26.0892357040686	26.2174876425837	26.495618260922	26.7494180622001
ESYT1	25.6167753079317	25.9048629482246	25.7965462167344	26.0034149247672	26.2811886108051
ETF1	26.1994218172252	26.6897587286172	26.7004155046307	26.8434591300521	27.0929220967737
ETFA	25.9413644243171	25.8331436281055	25.9607667945492	26.1761753102131	26.462155441683
ETFB	24.8263913238367	25.1111299727532	25.043998279641	25.3426727958601	25.5031463011891
ETNK1	25.0971444120584	25.2445985218583	25.1947168491899	25.3313938435992	25.4836366350195
EWSR1	24.3800509880576	24.4573640736184	24.5936466727128	24.9017652996097	25.1565456506129
EXOSC1	23.6800332958738	23.6885102137475	23.7867700507405	23.8842022797008	23.9083235218669
EXOSC10	23.675637324767	23.766799481054	23.903632020569	24.1761693140977	24.4631812285177
EXOSC2	23.8137939473184	23.8972844288871	24.0346629209596	24.3313210671898	24.4415565220339
EXOSC8	23.5188107650969	23.6592683851952	23.78674140785	24.0891048940533	24.1938905448606
EXOSC9	23.8471953774807	23.9817033535546	24.1687598529261	24.3686693019967	24.6051558060591
EZR	27.3584263296346	27.6144712191924	27.7236378597292	28.0248569512974	28.2424939354944
F11R	23.2571822422687	23.0586191656172	23.2816727930484	23.4422921569121	23.6778575127393
FAF1	23.0280894915594	23.2220869848259	23.4230398963461	23.577415007828	23.8891328664923
FAM129A	22.0327318980448	22.3656678973191	22.4707438458186	22.630323990689	22.7475918190496
FAM192A	25.2465664311524	25.1867245384045	25.2926123908347	25.5171207472594	25.7627093083282
FAM21C|FAM21A	23.5062382343181	23.8257676778705	23.80359263271	23.8731189786406	24.0977838999438
FAM49B	25.1214059694285	25.3939301855384	25.4423479269005	25.6470300780541	25.9644810182926
FAM50A	23.5339229922042	23.7337224860178	23.9316569042265	24.2166199149927	24.3329840561614
FANCI	22.359148779811	22.5333574332756	22.6354620623893	22.9777820249988	23.2428663008532
FARSA	23.9365114224634	24.1654766150107	24.2223116988953	24.4224948965048	24.5454381100659
FARSB	25.2281053814693	25.3588224317808	25.4449376958056	25.5935497024084	25.8153859852789
FASN	28.1043670943614	28.3229820897093	28.3968222180239	28.6565154672506	28.8601976150014
FBL	26.6574744656741	26.93432227352	27.0262961878758	27.331093436109	27.5741372843131
FBXO5	24.4928195967947	24.6233050058883	24.6106858836159	24.7660330533716	25.046903638811
FDFT1	24.9789193046594	25.227952003955	25.2826206615102	25.5400400760755	25.7597403934646
FDPS	25.0475828720271	25.2245828213341	25.3177301062901	25.6027022745689	25.8599773239734
FEN1	26.4931971119559	26.6674647005745	26.8420537825894	27.0635142995786	27.3062693779803
FERMT3	25.2511386839856	25.5397812381111	25.6130489778743	25.7962125543502	25.9668073148254
FH	27.166645607676	27.3403063374754	27.4597939611575	27.761357659848	28.0234062900458
FKBP3	24.7113181337776	24.7292422923509	24.9913369662444	25.3910143866779	25.6584727971556
FKBP4	27.1436175309993	27.2909779868727	27.3965821701077	27.7763817708015	28.2217827832917
FKBP5	25.1282781388342	25.5214563748535	25.5195019602111	25.7178594802609	25.9058370402241
FKBP8	24.9310994250316	25.1378149648255	25.3083932592758	25.6567028984115	25.872991825186
FLNA	27.156132105639	27.5606914263145	27.6233183797035	27.8558749968342	28.1123524127784
FLNB	23.6073751092784	23.8847725552082	23.9676177466271	24.2237522280405	24.5316297424194
FLNC	26.4895223538424	26.6685596495426	26.8041373823528	26.9913684366229	27.1469674439417
FLOT1	23.5741869662178	23.8861298916472	24.0296144616384	24.2404716791615	24.4590891793188
FLOT2	23.6445745671557	23.8449093400666	23.966761062177	24.2037992848274	24.4826992821907
FOXK1	23.9062990363208	23.9977340346855	24.1633484779178	24.3620189111357	24.4995093599937
FRG1|FRG1B	23.444403906371	23.6289688854851	23.8013225380308	23.9969209657742	24.209566651527
FSCN1	26.7158068762189	26.8644382849456	27.0396213707639	27.1904498526825	27.4012027361978
FTH1	25.5970695020208	25.4352870208538	25.5862721308198	25.8427228107061	26.0901049962512
FTL	26.0784472259129	25.8999879349324	26.1674407901765	26.5153668549891	26.9113467600457
FUBP1	25.7314951676715	25.7667991292931	25.8356826252359	25.9513166319031	26.2699658104567
FUBP3	23.0675927085324	23.2250794025312	23.2788755238159	23.4129828750368	23.551894352193
FUCA2	23.9846474413113	24.1063532714631	24.0598189630675	24.1594064588477	24.2223641591705
FUS	25.53838806326	25.6452798002459	25.817333874514	26.2072483732877	26.5071557001286
FXR1	25.569083247258	25.8064065897232	25.858336412282	26.0709901458104	26.3168721225411
G3BP1	24.0387883962074	24.1275931521506	24.1578983630045	24.5834571422795	24.6581344543911
G3BP2	24.0546942755611	24.1097912546501	24.3381337256878	24.5281218258062	24.7437141647552
G6PD	26.0982550504284	26.2959127637136	26.4513974861077	26.6592495734632	26.8547272075479
GABARAPL2	24.6508537095929	24.7118973111962	24.8756911961018	25.1785076637849	25.3728893193081
GADD45GIP1	24.0704039405539	23.7304782734237	23.5705304778142	23.644657574377	23.6849674716708
GALE	24.906152636713	25.0201547490927	24.9864791599887	25.1099432598492	25.2422382534521
GALNT2	24.4225442566543	24.3756882588185	24.5293037266055	24.698739088667	24.8962411901135
GANAB	25.9920510517928	26.202199426995	26.3624406410995	26.7114524538645	26.9945143434331
GAPDH	28.594981825896	28.8712325741378	28.9980827895216	29.2502244899223	29.5286875300463
GAPVD1	21.9420921571801	22.3293439102049	22.3315811652711	22.5787271367744	22.6705093584811
GARS	27.0840780581662	27.3865371790908	27.4658745768041	27.760848110103	28.0488453940542
GART	27.7016140870404	27.8745905829866	27.9906769046033	28.2480764630057	28.4282165906192
GATAD2A	24.3585401225892	24.5462483030159	24.6396499496468	25.1667384679824	25.3256168281478
GCN1	24.7866245903873	24.7774979431695	24.798159083882	25.1017250800769	25.2352736256608
GDI1	23.0542590939458	23.0451515399899	23.2766349449531	23.4446795527358	23.6642148349407
GDI2	26.81954925721	27.057956842868	27.1812011864789	27.4178683852482	27.6830125139466
GFM1	25.1946450011274	25.3144145655758	25.4675379660768	25.5986756165294	25.8403461583964
GFPT1	25.4195712827225	25.6139835249164	25.6886815115808	26.0008757711241	26.2656190949513
GGA2	23.6085920381727	23.7305177754366	23.7497482516382	23.9391179371345	23.9867486785537
GGH	24.5451791484524	24.7572130939948	24.8419249606431	25.1249638959883	25.3755611230256
GHITM	24.0336494081244	24.2733509263624	24.3965648706303	24.4248914859883	24.7651727344757
GIGYF2	22.8715657981906	23.1596920430614	23.1207854846368	23.3523897336437	23.4518670068896
GLO1	23.1246625979274	23.4418528698496	23.4068632999671	23.5964616092854	23.9692720691569
GLRX3	24.1193258882992	24.2773527847143	24.3566469891741	24.6147024307973	24.7776379802619
GLS	23.2722237120038	23.3160166143618	23.3256433025488	23.5537188683987	23.8060630389988
GLUD1	25.7026940673324	25.6995346030909	25.8499237661942	26.0253102110241	26.2736825238728
GLUL	26.6887666655379	26.987798607345	27.0441312526936	27.0693053940737	26.9792060984917
GMNN	23.3351164998207	23.3399143897273	23.4260944248715	23.6336229929875	23.8997669033049
GMPS	26.6976254577365	26.8809556018369	26.9862192427917	27.2054170176354	27.4606035532134
GNAI3	24.9628272248817	24.9266232755083	25.0501955165642	25.4811790274068	25.9087134560229
GNB1	23.8634140385324	24.2167126838841	24.4370514999673	24.7749069527451	25.1116130514959
GNL1	22.6003559552996	22.7461615443263	22.9123842791943	22.8750170476976	23.1847360967619
GNL2	25.9632721815585	26.209959522813	26.3246106809922	26.6924047235094	26.8666540098595
GNL3	25.0260788235609	25.1720603558539	25.2827557610006	25.434109407104	25.5879815846685
GOLGA2	25.9015139131207	26.1185896175156	26.1868904952326	26.5086253701666	26.7106477498164
GOLPH3	23.3196410715178	23.5455922715221	23.6627260563904	23.8118274167331	24.1894510535945
GOPC	23.0449312354722	23.2263872778715	23.2925984814277	23.4689501713987	23.7767419674119
GOSR1	23.025324733453	23.2732855503041	23.3942597669245	23.4590676398582	23.6937919177534
GOT1	25.2821970505352	25.6527280511529	25.608895322594	25.8041879644969	26.0928721746699
GOT2	25.8605704305399	25.8949535719129	26.0217398890281	26.214341591385	26.5207505055388
GP1BB	23.4967190249576	23.8329625550457	23.831106358397	23.9618425362069	23.9917941822928
GPI	27.011183008716	27.1217732099843	27.2833845977651	27.5540672139488	27.7723572479084
GPS1	23.828283006851	23.9245535165296	24.0456797191413	24.2421267577376	24.2688203642813
GRB2	22.170484231012	22.4125870718345	22.4795710172571	22.7870623837518	23.1028781238989
GRSF1	24.2158366197401	24.2865169448898	24.2878769488028	24.2687731965323	24.2344620777793
GSE1	24.5233160356159	24.7920872576974	24.775450224311	24.982521328472	25.1131224477511
GSPT1	26.7838801040649	27.0008043906851	27.0625933698952	27.2760535150291	27.5125732867831
GSR	24.6745861422314	24.8323795446099	24.9698572153414	25.3666808468722	25.5917329728454
GSS	24.1286643694495	24.3091667336612	24.3331911782715	24.5884141262053	24.8236318421551
GSTO1	26.8746345558676	26.9375842036883	27.0651907363824	27.3423033174838	27.5013863859574
GSTP1	26.8518884029606	27.0033028389568	27.110151014197	27.3676027271222	27.5869922971427
GTF2B	24.1182933841202	24.2652047627914	24.5561011553862	24.7980024381711	25.023897564758
GTF2E1	23.5136479349547	23.5948614224076	23.5078328245911	23.6458815494362	23.9216555194044
GTF2F2	25.3920153884274	25.6314051024261	25.6408051037589	25.9213383994449	26.1315274413964
GTF2H2|GTF2H2C	24.1925205663844	24.2798559857295	24.3798284190147	24.5997733933251	24.7537487133023
GTF2I	25.1577706337285	25.2939358707797	25.4817628192363	25.7242662652633	25.9245427331819
GTPBP4	25.4515704366153	25.7328341347829	25.7805796620238	26.0585529075383	26.2108948904807
GTSF1	26.0034598901693	26.0514584189965	26.0030561824953	26.2453181179954	26.5151275601891
H1FX	27.4963553209452	27.642355660189	27.7799768357497	28.0790601542675	28.3522689675984
H2AFX	26.5086914396003	26.2412815811187	26.5728861567317	26.7082653359407	27.1033144569253
H2AFY	25.0359390907944	25.2570517077345	25.3740216579658	25.6658575576586	25.9521261527155
H2AFZ|H2AFV	24.073146868527	24.1145836824575	24.3356142528029	24.6795889559536	24.9940878362872
H7C0C1|ATP5O	25.5146807183948	25.5730516346735	25.707927995517	26.0155989405998	26.2642440763352
HADH	24.8729013032379	25.0562894844511	25.0822561927714	25.3442564939992	25.5943423853166
HADHA	27.077061085714	27.1502787324148	27.2362576690789	27.3369383056777	27.5498589120429
HADHB	26.0081091264356	25.7540963949803	25.8949389693873	26.1349517404999	26.3979165563045
HARS	26.1448760566065	26.2460267540473	26.3959060749387	26.4940358374247	26.6338664872676
HAT1	24.6668210980698	24.9609247568077	24.9665615798531	25.2539722918373	25.4640366793425
HBA1	25.6200333098329	25.8113374870492	25.9123754132287	26.1133389252426	26.2620496317753
HBE1	25.1665633898705	25.3507351347362	25.5767833796036	25.6826677140081	25.8654251715953
HBG2	27.3525246915395	27.3939219236435	27.6312922143072	27.9749448152252	27.9685253793143
HBS1L	24.6037926953347	24.8247638638764	25.0172511555257	25.2803855382992	25.5451573126317
HBZ	26.8312663558303	27.0390651237123	27.1136140647457	27.3915884498801	27.6391035553344
HCCS	23.8946272013955	24.125187544205	24.2432987276421	24.5730184303332	24.8250663849603
HCFC1	23.8198218081443	23.8511613119636	24.0393497027462	24.2850019819989	24.4517963369491
HDAC1	24.1884739853454	24.4015428171446	24.6310947615963	24.9058949339665	25.1162800977747
HDAC2	23.6561417127461	23.7298203757156	23.8956450004309	24.2646926086063	24.4510877640505
HDGF	24.7729939573624	25.0340660770347	25.1264310215841	25.5028853657731	25.707559887929
HDLBP	23.9327956664561	24.1874017112309	24.2650033457748	24.7286959347505	25.003330892255
HEMGN	25.8876602501603	25.9058505240525	26.0984284174812	26.3873798942629	26.6876989728137
HEPH	23.0152010118645	23.2195322734482	23.2851905137453	23.4092722193655	23.6443015437631
HGS	24.0564268999945	24.1763672216224	24.3475128809096	24.6656199380979	24.9031815853324
HINT1	24.8788881766379	25.0706591807122	25.1788219493438	25.400451114591	25.7958287950065
HIST1H1B	24.9982176186005	25.1033277131355	25.2991296769444	25.3864510474773	25.5762762060573
HIST1H1C	26.0754822112948	26.1310790756167	26.2293250777488	26.5075231148739	26.7743873105964
HIST1H1D	25.0770084103786	25.1169781934936	25.221972209998	25.3470887121209	25.4901845039871
HIST1H1E	27.3888906508187	27.4463912810154	27.6516196559326	27.8869990792851	28.0326197996445
HIST1H4A	29.6607489205418	29.809939048888	29.9622809290857	30.2654049971306	30.5280943613885
HK1	26.3292507808353	26.3815932610994	26.49347950734	26.7809252904874	26.9155230564561
HK2	24.8231875597666	24.9134767340202	24.9632274467829	25.247103684429	25.3438565029885
HLTF	24.1746508178375	24.2838312424155	24.3348813556614	24.5859878355423	24.7449083090773
HMBS	25.8332589935071	26.0424868760962	26.0496098084926	26.2317930447333	26.3949415625551
HMGA1	26.0339064084974	25.965392702838	26.1507958070025	26.5785936905663	26.9145093186192
HMGB1	24.6396463380818	24.8098186997488	24.8953263909353	25.2009886855546	25.3930795510741
HMGCS1	25.5759950376198	25.8229087360777	25.9122291179825	26.1731438283693	26.3959984673689
HMGN1	24.0706293978328	24.2173923277523	24.2819390427626	24.714624977334	24.8804632431932
HMGN2	27.0532312496872	27.0250616919211	27.2171837879109	27.7403441224079	28.0400965142409
HMGN5	21.7592940165859	21.7225921943766	22.1197854098087	22.2250784230163	22.3625964339801
HMMR	26.8608779951753	27.0749633703236	27.1013806640451	27.3279606165543	27.4728939044912
HMOX2	24.8502973115243	25.0786760193287	25.0786837448586	25.2977881514529	25.4760219380751
HNRNPA0	25.737381127681	25.8851863954499	26.0662176058443	26.3590885254027	26.5355650769658
HNRNPA1	28.8333447079356	29.030508988858	29.1325289920131	29.3370888293984	29.5622715398299
HNRNPA2B1	28.793907915125	28.9576076650279	29.1447205714992	29.5004009758458	29.9324470708396
HNRNPA3	26.1388461935086	26.2127088250043	26.4134961846175	26.5716309843651	26.8205984024691
HNRNPAB	26.4566143245224	26.5628313366145	26.6104609215607	26.9416241298857	27.2087580930691
HNRNPC	28.5679579100801	28.7402463307089	28.8351256559757	29.1944083079575	29.4446197729851
HNRNPD	25.6593208167104	25.8466286559466	25.8738231636113	26.1973581356058	26.490057141151
HNRNPDL	27.3012138572013	27.536045972436	27.725657890067	28.0338718180168	28.2493802634522
HNRNPF	26.7161318039516	26.9104929200826	27.0229992144708	27.24608075144	27.4711374335763
HNRNPH1	26.3029764457919	26.5895959976135	26.8377096501774	27.1006283560601	27.4908576357789
HNRNPH3	24.4609780909959	25.1558897921232	24.9955571035337	25.0400145786977	25.5792724241829
HNRNPK	28.0912499094029	28.3520119924821	28.535944400001	28.8977279065648	29.225335112147
HNRNPL	26.7715220637501	27.0848268684698	27.157653325672	27.5737038436197	27.7165717980779
HNRNPM	28.1682493262261	28.4085780646912	28.5544318219672	28.9251588950281	29.2910797209266
HNRNPR	26.8897381661306	27.1829358621845	27.2933177519595	27.5428919287026	27.896625185301
HNRNPU	28.7393385790411	28.9969836391926	29.1561418157112	29.4754847180531	29.7335699095871
HNRNPUL1	24.0106728057094	24.1476926672388	24.364156451826	24.6451576780914	24.8965004268773
HNRNPUL2	24.9976704940867	25.3134969164103	25.380334244295	25.6586079286018	25.9840457921738
HPRT1	24.9880294378594	25.2016553247677	25.3112573000555	25.6335885655892	25.9293325315785
HSD17B10	23.438027518866	23.6011748141936	23.7046307177929	23.8914122073837	24.2199491255896
HSD17B4	23.054640106631	23.3091110544792	23.3852989581963	23.4978560461029	23.86558540459
HSP90AA1	29.2309577630189	29.4710996635709	29.6359980957817	30.0924662445197	30.5812526222289
HSP90AB1	29.5347501560203	29.8192652430703	29.9793721707417	30.4078084758828	30.8524894067107
HSP90B1	27.9389470281562	28.173791444098	28.3096690094515	28.612816542518	28.9586479056019
HSPA14	23.5769849003103	23.8056001913749	23.8472017136969	24.1162283823345	24.3468967286541
HSPA1B|HSPA1A	28.0799418251937	28.1838034356021	28.3723792708085	30.2306680987468	31.6098542276304
HSPA4	27.7238209101798	27.9612458387954	28.0875096477952	28.4595239647029	28.8125348343394
HSPA4L	23.9697602416025	24.1041538102577	24.1635166165344	24.6834710724564	25.414041690099
HSPA5	28.5964179264625	28.9115631615539	29.0497412529511	29.4018767191156	29.7630086684067
HSPA8	29.2810927739749	29.5315378162797	29.7129889026269	30.0608504578443	30.3848048651925
HSPA9	28.5798362796567	28.8451558593478	28.9604402034077	29.3198505349988	29.6452178202621
HSPB1	27.1881022789371	27.2276553639583	27.4013229390885	28.4755194661171	29.3913675246805
HSPD1	29.0403866526521	29.282657118314	29.3624893220067	29.6690957648331	30.0997724103857
HSPE1	27.8531068796079	27.9542795913044	28.028122924602	28.53775014046	28.9009540506268
HSPH1	26.8060176079589	26.8939418062274	27.0795674465766	27.7022174866565	28.593737913809
HTATSF1	23.9950412223669	24.3171715374326	24.3464279635799	24.7423701723818	25.0128091558561
HTRA2	22.6050003957921	22.7483166711377	22.9283926850581	23.045111033217	23.2575073043362
HUWE1	24.4871532593612	24.6908303305627	24.8301500995454	24.9817491154799	25.32921767427
HYOU1	26.6737340375562	26.8243970077511	26.9632749282219	27.2164224391739	27.4725061154218
HYPK	24.1010224762048	24.0706942960939	24.3123387910071	24.4887618695278	24.8719350149173
IARS	25.3023577634635	25.4638308363207	25.5871380802009	25.8433868272733	26.1187470513248
IARS2	22.5925429013118	22.6616881088837	22.6973072805594	22.789063309319	23.1388325176659
IDH1	24.536952958426	24.7077480369137	24.8374998003628	25.180767999227	25.3812682385355
IDH3A	24.6209136195527	24.7792164909369	24.734055923345	25.0175397107742	25.1856505414406
IDH3B	24.6120453771196	24.4658608292469	24.6368871520689	24.9444294997562	25.1942060201747
IGF2BP1	26.5182665344217	26.6471271319979	26.7844803222819	27.0269796163933	27.2469693093309
IGF2BP3	24.520078226396	24.7348342905353	24.8812403490793	25.0440411611542	25.3552991425042
IGF2R	24.844016931562	25.1200337813732	25.1757316764986	25.2720849161904	25.4965459724067
IK	24.5186638522974	24.6171054055953	24.7858010220612	25.1001283322731	25.4468605287828
ILF2	24.776180628674	25.1394995838224	25.1486862539209	25.540998738949	25.7981108607207
ILF3	26.8582599312977	27.1360071069704	27.2818045388667	27.6229214912408	27.9021743669889
IMMT	27.0049593244879	27.2159050775255	27.2674223889705	27.5268275827634	27.7913453429267
IMPDH2	27.1235265033352	27.375987670955	27.4627173838492	27.7267611537446	27.9110166731883
IPO5	25.6400332960706	25.8013293874594	25.9190298464083	26.1295878825645	26.3036924222849
IPO7	25.5770234808579	25.7813271000924	25.9124416560424	26.0961741911027	26.2534521246018
IPO9	21.9114459087389	22.1299056730047	22.0881022750687	22.0855967329122	22.3214374729485
IQGAP1	25.6331204095871	25.8238783735356	25.9865056338323	26.2533839405491	26.5364365556217
ISOC1	24.476459916625	24.7426243004009	24.8071993537113	24.9630805058478	25.2007162406981
IST1	25.2409567172242	25.4895102053404	25.5528941478786	25.7877678355862	25.9557499051024
ISYNA1	25.866043499797	25.736120745268	25.9963945517912	26.1679050199185	26.3009870448308
ITGB1	24.5907423759638	24.6400179630334	24.689760086496	24.8993566641378	25.0699260272565
JUP	24.1094087597603	24.2876358781698	24.341816722163	24.2532463697812	24.4452965265941
KARS	26.0098593976176	26.3143392483902	26.3715457806925	26.6010229643359	26.8774185309792
KDM1A	22.6417660715738	22.9368288761624	22.9699604076357	23.0439045212855	23.1910217030288
KDM3B	22.2047938541862	22.4791817565807	22.5881996267782	22.7943992231926	22.9954304251206
KHDRBS1	25.0386165358466	25.1443497496495	25.3398159510795	25.6238194769715	25.8286111398133
KHSRP	25.6508433636936	25.7692201714722	25.8995363109795	26.1752930052508	26.4126121869436
KIF11	25.6198015699501	25.9077854788669	25.9043664328927	26.1285283400837	26.3497763380008
KIF20A	24.2974261195508	24.3027860641048	24.4405119582194	24.4834781212175	24.7386755820865
KIF22	24.3747078018961	24.567348961682	24.6797832810402	24.8633231338244	25.0643382432421
KIF2A	24.0767887080188	24.387031186176	24.4402568531068	24.6746507692403	24.9585721228392
KIF2C	26.0790364064514	26.2970841193987	26.3899090337867	26.6107666431109	26.838126110984
KIF4A	22.9407924798691	23.268499347099	23.0085593222169	23.0787848601979	23.2149005120382
KIF5B	24.0090916857089	24.3034145633471	24.3266944068149	24.5549580955687	24.7550807951718
KIFC1	24.8796699609733	24.9973747060469	25.0354784262468	25.1316943889922	25.2763174725593
KPNA2	26.0039620026604	26.3508980560748	26.2638105813575	26.5524880076276	26.7515005850961
KPNA6	24.234999921387	24.3989416823942	24.5170285364982	24.7124801286531	24.8882446377737
KPNB1	26.9145105784375	27.1577417698206	27.3022499946241	27.6171565460467	27.8604354020343
KYAT3	23.1537101380178	23.2155320598328	23.409314301757	23.4852598920663	23.7290827731634
LAP3	24.5406176243059	24.5892717661153	24.6798666952312	24.7922609668301	24.9779494969977
LARP1	25.5241238596792	25.8458136601174	25.9486315902993	26.2309234754356	26.5385545841653
LARP4	22.7514225426728	23.0818421217197	22.9903813380918	23.2493674543013	23.4998531572694
LARS	26.1963131960744	26.2948771262667	26.4478811710009	26.6995323676732	26.920038421821
LAS1L	22.0742056125855	22.340960690552	22.3724255129657	22.608460216994	22.7906936073631
LASP1	26.3472507821186	26.3357559984835	26.5635486120985	26.8183477672069	27.0154785171957
LBR	26.1465014778556	26.1872740215323	26.2999127177813	26.5154375649915	26.7687821683313
LCP1	26.5881726139127	26.8817859126099	27.0325447472153	27.3408478819673	27.6373870040602
LDHA	27.2460450010377	27.4974285933583	27.6149057163664	27.8656396664342	28.1566815619293
LDHB	27.7014933783975	27.9141289986048	28.0058838298089	28.2683850610487	28.5566589850571
LETM1	24.9166368712317	25.2116672943113	25.2862620819753	25.3986710723992	25.6052941464465
LGALS1	26.1166477537681	26.350556439857	26.4400349072691	26.6608699111886	26.8669572922741
LIG1	23.305924470095	23.3097892102075	23.4768945149869	23.8990505545497	24.1902984122741
LIMS1	23.4924063337925	23.712120723667	23.7412755702883	23.9530025506966	24.1528301569377
LLPH	24.2177092822403	24.4094583297404	24.5160062961607	24.7689876557362	24.9199163579712
LMAN1	25.8096817530471	25.9803473319238	26.1558243912662	26.3355430470974	26.5849048021072
LMAN2	23.7138304872405	23.948944717676	24.0169619200264	24.4317118613149	24.6694011675257
LMNA	27.9131965817599	28.1952790924611	28.2419445364463	28.5962038263123	28.9032956713785
LMNB1	27.5684688649309	27.7581599924166	27.7679880102911	28.0607331977224	28.2928293808361
LMNB2	24.3715571825679	24.6723115695319	24.782450644224	25.0727614592715	25.3460140992938
LOC102724023|A0A096LPI6|C21ORF33	23.9142792234308	24.0532273571677	24.1142738657234	24.3265759773942	24.5323069127084
LONP1	25.7527315504841	26.0073809049023	26.1271386924189	26.3176757500452	26.5822193343904
LRPPRC	27.8694183242076	28.1653121531578	28.315837126698	28.5634766104097	28.7923527924534
LRRC47	23.0918078917348	23.4260084874597	23.4163757972574	23.592794111372	23.8029945485754
LRRC59	26.8550962565807	27.0929473120377	27.1963077490029	27.5021026448046	27.8907293189609
LSM14A	22.2130594955325	22.5308113139874	22.5568375361046	22.7481699285844	23.0102028720817
LSM2	26.2581154002427	26.4688469678572	26.5709538675147	26.9359481779052	27.2286596437446
LSM7	24.840671864682	25.0135985661129	25.0708198840175	25.3727169714677	25.684709171089
LSM8	24.2259719537448	24.7331398105424	24.8732081628757	24.8677036225991	25.008182311693
LTA4H	24.1382031202539	24.3644050949675	24.4273325500257	24.5605557420806	24.7830902077516
LTV1	25.2927841942396	25.390334133423	25.4493313777976	25.6693958563129	25.8108115157038
LUC7L3	25.3268497903068	25.4895588861775	25.5680618726665	25.7555304433154	25.9111327726224
LYN	23.134663330051	23.2006631624459	23.3245402090434	23.5644420187333	23.7641577630716
LYPLA1	25.4007866164213	25.5190594407798	25.6553583076429	25.9284581820381	26.1169487431044
LYRM7	23.9642195266093	24.2297284751852	24.1614018178277	24.3526462153093	24.6198791027672
M0QZK8|GGCT	22.0064106468991	22.4274339634132	22.4326459928599	22.6683069381066	22.8922769640181
M6PR	24.5396493797322	24.9802940241277	24.902349135755	25.0352036482802	25.1685672864391
MACF1	24.3724417910802	24.5160970346216	24.6781603226873	24.7983955938485	25.0145227095707
MAD2L1	24.6495451744228	24.8588336362226	24.9915263427174	25.2806870073982	25.5490695385289
MAGOH|MAGOHB	25.5527333846947	25.7497102080796	25.968501662238	26.3232739820729	26.5113354115275
MAP1B	25.3130501798614	25.4829084404142	25.5573422403827	25.843660047106	26.0644725880081
MAP1LC3B2|MAP1LC3B	24.8635244687562	25.0297019073079	25.1554285162764	25.4710919047052	25.8213928092499
MAP4	26.3231507745771	26.5198361304223	26.521066120742	26.6869865517472	27.0427638322914
MAPK1	26.7826975035815	27.0505088976431	27.1329558843108	27.3952728282819	27.6141880074584
MAPK3	23.612744663492	23.62723372935	23.6650073540289	23.7284843144272	23.7836090092842
MAPRE1	25.7950567086748	25.8035971555944	25.968250884327	26.2914858228438	26.6482577071329
MAPRE2	24.4874078258535	24.7282913158213	24.8247680991348	25.0596638388659	25.4140566430191
MARS	24.8056651289995	25.0369908824785	25.1520652102898	25.4108477374936	25.6339936926557
MAT2A	24.8221096723995	25.1058854284981	25.1216376793238	25.3005097825696	25.3716497536024
MATR3	26.9058886944237	27.3271700723453	27.3740431601563	27.696208133803	28.026600324473
MBOAT7	22.9676537370807	23.243997049753	23.3560125368336	23.5927777576325	23.9287318309908
MCL1	23.0763427596669	23.3899787899081	23.4137237208332	23.504400508665	23.6261753888747
MCM2	25.9772227855313	26.1967473861211	26.2675397102791	26.5346015684674	26.7957072612128
MCM3	26.1996311698885	26.3512219147957	26.4829231317905	26.7690480306061	26.982004594005
MCM4	26.7331726477589	26.8555104105605	27.0090449349743	27.3293355955375	27.5776622604715
MCM5	26.2139007449493	26.520984028127	26.5377032030767	26.7478714907038	27.0040476312896
MCM6	27.0820758698776	27.2912030636941	27.4121087703861	27.7326187678501	27.9524350369244
MCM7	27.9855311200924	28.3391461539275	28.3707554190505	28.6580692647968	28.8103818069911
MCTS1	24.0273357801811	24.1589144186731	24.2913460084559	24.6837877509238	24.9162937824131
MDH1	27.8422915015872	28.0262630234265	28.1327960097582	28.4674224794746	28.728558539637
MDH2	27.8918408081211	28.1675145912371	28.2621855408666	28.5245854098759	28.8233159836869
MEPCE	21.6157352356945	21.9424424484306	21.9464866681064	22.1578024448648	22.4193107903989
METAP2	24.4704485367485	24.6872743292889	24.8419249606431	25.0974420023133	25.3755611230256
METTL13	23.2470503803547	23.3963320112513	23.3680209672507	23.4955011534561	23.6408814007109
MFN2	22.8061295998243	23.0314916283255	23.0789228027044	23.2149890063405	23.5831396898449
MGEA5	22.795950275264	23.0846947068576	22.9360282185382	23.1019917159935	23.3070690456699
MIA3	22.1640289477267	22.2890032810122	22.4601133888116	22.7845416512114	22.9862296662176
MKI67	25.4361903420827	25.5764149065978	25.7854536008256	26.0596571989095	26.3789827119344
MLEC	22.1252143360584	22.3104621427122	22.5036509230461	22.6457756201639	22.9280218236735
MLF2	23.395445329865	23.4848610546093	23.76477531653	23.9610472563229	24.5926536745368
MLH1	22.8787660728018	23.0794033534695	23.1097423683846	23.3123161232853	23.4509526893849
MMADHC	23.9484990319275	23.7847064312498	24.0026678831223	24.1091451782273	24.2406349797589
MORF4L1	24.8539418676967	24.8879113158643	24.8509359421225	25.235899024076	25.266525338787
MORF4L2	26.042709406112	25.7780616213642	25.6746045768622	26.0035848668836	26.0577203609748
MOV10	22.1738347943666	22.5389627899587	22.5709303638115	22.7641902470202	23.0037595592817
MPP1	26.3150630672654	26.5197253810306	26.6234504174169	26.853295123867	26.9809909726612
MRE11A	23.4779889013821	23.7193627598726	23.784658577033	23.9934038714117	24.2541068194511
MRPL14	23.4385346864854	23.6459168352732	23.5468655200721	23.8188297359745	23.9985319322837
MRPL22	22.5036290120102	22.681421984146	22.8999481170559	23.0590945636541	23.012160814566
MRPL39	23.3111106505887	23.1809453716091	23.431820263113	23.584915115793	23.8385060960877
MRPS18B	23.8020001397855	23.6989013163108	23.6620195000857	23.7642549956181	23.9450615717568
MRPS27	25.9282041449021	25.9473785164111	25.9665306129333	26.2207748931436	26.3827376601908
MRTO4	25.301302635892	25.5287837545187	25.635001534207	25.8011138558336	26.0276358747786
MSH2	25.8795538111722	26.002949029774	26.1117222425253	26.3652595165156	26.4872457395309
MSH6	25.1093842191529	25.4530667772701	25.4172776881767	25.6639056871699	25.8863642425295
MSN	27.7777005091328	28.0390600308693	28.1457596479018	28.456859090849	28.7186255691824
MT	23.024586795821	22.9646509643581	23.0539605815999	23.241322680022	23.6057256275176
MTA2	26.7239536660731	26.8773357565351	27.0470053379439	27.2968117880938	27.6313996570905
MTDH	24.0935458232594	24.1499389689492	24.331640404659	24.4337600558265	24.7475419572832
MTHFD1	26.6088510481498	26.6931039434533	26.7827000406298	27.0400879491628	27.1696151528559
MTHFD1L	24.5446666212673	24.7244268726506	24.6974801581704	24.939452500832	24.9786212004135
MTHFD2	25.2664765208836	25.4004218370594	25.4967960036437	25.7490432652075	25.8418489951163
MTR	22.4064082923141	22.4481961659921	22.581982085406	22.5905262864676	22.7680491279919
MVD	23.7667837112882	23.7861246204455	23.9791378107663	24.1326638157534	24.428305258082
MYC	23.4689525378885	23.4867532165179	23.7456996809671	23.8713595557772	23.9719652493158
MYH10	25.796521096675	25.9868669052438	26.0804852054795	26.3875801568388	26.5825765274555
MYH9	26.1890121616815	26.2995932837532	26.4556411028754	26.6242218161582	26.8755273516534
MYL12A|MYL12B	23.9235464561917	24.1498409513044	24.3942866550465	24.8707749993813	25.0547288161694
MYL4	23.8470136446356	24.0373166104601	24.1786957071796	24.463539112629	24.8273214985271
MYL6	25.8130789562919	26.0125457600702	26.004577986656	26.2974672881118	26.4720565204456
NAA10	24.1175056620092	24.1619223465613	24.467746946274	24.6996139032023	24.8283208351357
NAA15	27.1532682312381	27.2914555159524	27.4082906004581	27.640580204247	27.8234112810799
NAA50	25.3452065787567	25.4215598851594	25.5619540598137	25.7352490909463	25.9217149634416
NACA	26.5957729134192	26.7967454430379	26.8580579795432	26.9877613915932	27.2731246636568
NAMPT	25.3529851552384	25.5162035108786	25.6236364856955	25.7974975091301	26.0556548645169
NANS	24.2523599237086	24.4417668814404	24.7060170588263	24.8757124390952	25.1458744271175
NAP1L1	24.6136373008633	24.8852878693363	24.7831669738523	24.9556707241655	25.2632532280477
NAPA	22.9498132925447	22.9521860784878	23.1462276040915	23.4248489957303	23.680481742625
NARF	23.3352152164125	23.6016544613236	23.5570538343333	23.8088069209476	24.1847452894605
NARS	25.2763074900687	25.5314885724558	25.5711385926253	25.8746478503054	26.257880386737
NASP	27.5597927489678	27.8325662694023	27.9557574040366	28.3270909080572	28.6016877866373
NAT10	25.4198285877753	25.4586584978441	25.6163737696402	25.6930508183019	25.969087134576
NCAPD2	23.2369609164424	23.3481697099173	23.4724237913155	23.761794762972	24.0293343215772
NCAPG	24.1377265341322	24.3436233615852	24.4219069099026	24.5735184470881	24.7988894063823
NCAPH	22.9909952198679	23.4177988890765	23.3650554809578	23.5082040577194	23.8471947065702
NCBP1	22.0865826632091	22.3235796717703	22.3417594744771	22.6487168832921	22.7033637365646
NCBP2	23.1128714770358	23.2570576164587	23.3695682975623	23.6397212707969	23.9852162597954
NCL	29.3624524608606	29.5395039471419	29.6522319047789	29.8905210200312	30.1364815854079
NCLN	22.4641387031449	22.6000442527959	22.693404650416	22.7114291410511	22.8846059153206
NCOA4	25.1401486166114	25.1430000507789	25.0865004894218	25.0757394790099	25.0609172214309
NDC80	24.3530630495466	24.5652064832886	24.6481565976701	24.895764696598	25.1288660238197
NDUFA13|E7ENQ6	24.3853870395795	24.1727045231969	23.9871977768631	24.4680876525722	24.5440727584154
NDUFA4	25.1085945744298	25.2915773921288	24.9884306764267	25.2989022849055	25.3447412231253
NDUFA5	24.1220816851208	24.0566053356643	24.1209325580552	24.2424921054482	24.4730022359153
NDUFB11	23.3179457073766	23.2918448139885	23.1937196428649	23.1930462446083	23.4497488255099
NDUFS1	22.8892169239684	22.6820770706013	22.8645704199483	22.8428806958692	23.2510344473485
NDUFS3	24.6162782075174	24.710996530016	24.6604440244175	24.8928295857684	25.0941568773148
NDUFV2	24.7158299874524	24.1658830684995	24.0216474854854	24.2070902673994	24.3873646284823
NDUFV3	22.8234649519913	22.7718544531106	22.7604565430563	22.8518230723344	23.1235662384285
NECAP2	21.4671268871046	21.3270033043298	21.3593706519658	21.6085279356854	21.7746319486183
NELFE	22.6736519643012	22.8773242346755	23.1638435276557	23.1502616559339	23.4338827487841
NEMP1	22.9415850174812	23.1745864829878	23.2139489711863	23.3532548125349	23.6504406935108
NKRF	24.2708934238895	24.4205326688014	24.4237862131825	24.529359963117	24.720822331988
NMD3	24.1185212276193	24.3010479769727	24.4605620837128	24.6506244661448	24.7209814842556
NME1|NME2	26.8419896349058	27.0794969681769	27.2822807488279	27.605018603774	27.9010798713304
NMT1	22.8375658648294	23.0469304099266	23.0339698476989	23.2908173531978	23.5355156314376
NOC2L	24.4648968508932	24.6832555358666	24.8723326882526	25.1851986616234	25.427310336808
NOL11	23.9603738551443	24.3062908272733	24.3395867319771	24.5333622499778	24.6922782511065
NOL7	24.8304204742359	24.979496329683	25.1210605287853	25.362615782818	25.577363891666
NOL9	23.1533660280068	23.3974595655136	23.5281396923452	23.7116896595495	23.9008817272519
NOLC1	27.5943344803658	27.74946782828	27.9010201906902	28.1551298624468	28.4188243606159
NOMO1|NOMO3|NOMO2	22.5777654448425	22.9541209877667	23.0303683561335	23.195455053186	23.2906144051188
NONO	27.362142105497	27.6050032659436	27.7155288396367	27.9677108386455	28.2687431856293
NOP16	25.0361186304366	25.3078946425665	25.2695667912008	25.4827192655267	25.5870535409522
NOP56	22.2121991540171	22.5073335742971	22.6931061857264	22.9834961346491	23.103625164767
NOP58	24.6588638836644	24.8731306801767	25.1168139188441	25.3799329296726	25.5883433703264
NOSIP	24.1102135635032	24.327384843164	24.4369911316205	24.6959780437729	24.8982249049037
NPEPPS	25.2819840638437	25.3814918730848	25.5174792183508	25.7162881413387	25.9008020695304
NPM1	28.8244829689098	28.9404069521334	29.1303188447946	29.4062377394254	29.7519622460158
NQO1	22.3555628824764	22.5000312518596	22.594872594337	22.7962853964317	23.178658873643
NQO2	23.1294765827409	23.1997228627613	23.4668707359329	23.7598835398271	24.062987253302
NRDC	24.8680077325351	25.1508653762354	25.1432764518503	25.3325874981609	25.5836518888153
NSA2	24.4803560220386	24.7161632164874	24.8709006499114	25.1394197925951	25.2197844183264
NSDHL	24.1803987955763	24.4182069398077	24.4855234623015	24.7777823286628	25.0339940397708
NSF	23.5942150329647	23.6128085642444	23.8336172128888	23.9787598435736	24.1726455336581
NSFL1C	25.1049187249958	25.135433705802	25.4237376526965	25.7079961112752	25.9081783396286
NSUN2	24.6298828257205	24.9073436784192	24.9430228451952	25.2050882264441	25.3658849641008
NSUN5	24.5356795461341	24.357867621746	24.4222682653324	24.5716488012769	24.6901302909221
NUCB1	25.5447442191487	25.7760028688722	25.8171133853115	26.0488599330954	26.1576646466283
NUCB2|HEL	21.5311754905224	21.8351548063498	21.7139443264624	21.8803151987602	22.1035409507966
NUCKS1	25.849111845526	25.9266840770772	26.0615235847149	26.2161355276653	26.4892633951166
NUDC	27.543411887482	27.6674729903032	27.8031399358267	28.1887402914258	28.6325630137361
NUDT21	25.5017379656948	25.6538823799602	25.7601215623155	26.0466052194951	26.2792239818079
NUDT4	24.9960619383259	25.1146767406282	25.3107217088845	25.4053757077177	25.6966155737496
NUDT5	23.7891234561889	23.9852631729848	24.0866662782325	24.3219184918971	24.6066946519337
NUFIP2	24.1197637084979	24.2776808611084	24.3639571249657	24.3468036636334	24.6051819571559
NUMA1	24.5985072876533	24.8240315747691	24.8181426049138	25.0872910991223	25.5299849253548
NUP107	24.9903948443877	25.162945902335	25.1392918221891	25.3632321820888	25.5283748969151
NUP133	23.1869511244319	23.230358207782	23.2336153772002	23.4745645206808	23.4873865338433
NUP153	24.2109008776704	24.4779692755182	24.5614078957849	24.7179423309345	24.8841720861769
NUP155	23.3309502693338	23.4669000657957	23.6615717264439	23.813161873579	24.0178008814996
NUP160	23.8581941021428	24.0883519948673	24.1980544783866	24.3596349997356	24.6813254942655
NUP188	23.1831923496518	23.4235846007034	23.5203248468715	23.7549415736473	23.8670850107641
NUP205	25.4945594331826	25.7266880524964	25.7630216752358	26.0118560490952	26.0840208672
NUP210	24.3882478669066	24.6040663336798	24.7382870021243	24.92453298036	25.1229356251136
NUP214	26.5855161901773	26.6643420434121	26.8438177358499	26.9531818597372	27.0883638648301
NUP37	24.9296805414384	25.1032082312236	25.1249530727647	25.3266121477761	25.6212819806138
NUP43	23.740916029366	23.9338253497499	24.1059698327564	24.3677471148712	24.6273150968124
NUP54	24.4297001797061	24.4107268001531	24.5690109940366	24.8361366552943	25.1554284043758
NUP93	26.1932435396442	26.4404367578165	26.4975849693031	26.6088050281632	26.8055149729542
NUP98	24.7188892780593	25.0144999116877	25.0189441696454	25.2911832275193	25.4996023013844
NUSAP1	25.7091235045508	25.8528395440625	25.7551049962807	25.9712352643081	26.2478053091067
OAT	25.9808624886939	26.323185256968	26.2849623540132	26.5192414888072	26.7769189283947
OGT	23.9562681474394	24.059260999072	24.2083830034017	24.4653789908753	24.5811607015689
OLA1	25.5381643769498	25.9973664732776	26.0603806667583	26.3492916768933	26.5540457524254
OPA1	23.3468129310408	23.5795653519808	23.5495508592324	23.7609251073334	24.0903726748245
ORC1	22.7878868629186	22.9071322156643	23.1710989676919	23.3625757532324	23.3573355961316
OS9	22.685207247524	22.8551035252997	22.969767008753	23.003284729564	23.1918098114947
OSBP	23.9309162949147	24.0787298828411	24.1798273775457	24.4485434092946	24.6670940160307
OTUB1	24.1636467335014	24.4570783364603	24.4382085851084	24.5748095038082	24.835605115086
OTUD6B	24.2007513035532	24.2293169546638	24.248095436752	24.3242662613646	24.368835209468
OXSR1	23.657592089047	23.9617201732826	23.9313477591491	24.1228141099877	24.4043394872618
P3H1	21.530844242762	21.9319424851182	21.9473397441827	22.1544025621373	22.3357796735791
P4HB	27.5258449948758	27.829419901978	28.0014830129676	28.3405742000925	28.7229894803238
PA2G4	28.0978488313386	28.3524450054614	28.4247122892208	28.7024394450548	28.9427412820972
PABPC1	26.6447269603653	26.7730420468083	26.8552942337011	26.8734820129707	27.0528645898737
PABPC4	26.3092808784547	26.4386980130225	26.5536795761972	26.6858343919221	26.8955144967053
PABPN1|BCL2L2	24.9493741745803	25.1469976492221	25.2056480089124	25.6356834735674	25.841543731205
PACSIN2	24.0084043549202	24.0342775742188	24.1300928991938	24.180904590169	24.3201823079518
PAICS	27.3464618054275	27.6060683275919	27.6912484371439	27.9740318228037	28.2687483387933
PAIP1	23.3860716534369	23.6141460452262	23.7834922007564	23.9441057498579	24.2229679652098
PARK7	26.3953958722506	26.6529225054792	26.675627945266	26.9319034878336	27.1680817718717
PARP1	28.1811386318731	28.4148117463421	28.4994255334012	28.7767545492175	29.0783958593669
PBK	24.2928757452372	24.4661527364729	24.4841283167688	24.6182177948292	24.7676411974041
PCBP1	25.9190951129734	26.1070474355682	26.2203713968255	26.5388768906716	26.8038740809427
PCBP2	25.7524941940564	25.8223129557717	25.8976502813824	25.9428659687493	26.130699932294
PCM1	24.2103987640627	24.4675585563976	24.4327013693351	24.6645601048735	24.8411484812104
PCMT1	26.2362825921158	26.3929407661687	26.50902216785	26.8577195619543	27.1139164313174
PCNA	26.4943530563479	26.8062896011475	26.951523198611	27.2514688238871	27.5276747991924
PCNP	23.1519997640404	23.1511537319891	23.3550980375627	23.588644460099	23.8022029733237
PCSK9	21.7087412454523	21.8203043323201	21.8916404055675	21.8052140312106	21.892840466208
PDAP1	23.8035102268238	23.913992283491	24.1249549131328	24.4387375809083	24.7308297952001
PDCD5	23.9262708192321	23.8384111619599	24.1276587006239	24.3305241427135	24.4786920595951
PDCD6IP	28.0723555334501	28.305918022426	28.4476045757146	28.691060736777	28.9243161443529
PDHA1	25.6149508785917	25.5613402469312	25.6111463554108	25.7656931541597	25.9181594230795
PDIA3	27.2180020151902	27.5278716738192	27.6295177092489	27.9514606175603	28.257554225161
PDIA4	27.2780555580743	27.5382804663657	27.676026968017	27.9450154419544	28.1924599074155
PDIA6	26.958481362257	27.1877986925908	27.2737902835964	27.6718688654496	27.9840700316076
PDLIM1	22.2738633694329	22.423715432563	22.6390676722781	22.8457744814602	23.1481018430305
PDLIM7	22.5866579537098	22.9222646145321	22.8911470367449	23.1039253554615	23.2116725490036
PDXK	21.9990813467178	22.3283395833807	22.2705414219698	22.3658461348007	22.5435152430084
PEBP1	25.2262103188893	25.4064979053157	25.5871518843186	25.8680254240531	26.0578116011594
PELO	20.2742536196408	20.3664142950608	20.1188873986431	20.3661554086005	20.9336768401875
PES1	25.3737296753877	25.5988137169418	25.5462271365087	25.6600159990953	25.8979822593259
PFAS	23.3127522713924	23.4887261792387	23.507524128162	23.7296871308846	23.8707988359729
PFDN1	24.0966903203501	24.2394400367197	24.334048847494	24.7006883389407	24.9061929180065
PFDN2	24.73301755086	24.9085965253794	24.8195638259794	25.0968510954948	25.296034684847
PFDN6	24.0177713183918	24.0399252839594	24.2203917143098	24.2660487158555	24.758824824827
PFN1	25.7999720401248	26.0359014014697	26.1349963434738	26.4798476363511	26.7543492357678
PGAM1	25.3646306400508	25.6432701118321	25.8312046586676	26.1267652051108	26.4035898678235
PGAM5	23.9265999851837	24.0793831403841	24.1689345561096	24.4474685197705	24.6969319659396
PGD	27.7219424677147	28.0066489056332	28.1534367824412	28.3591654479415	28.6132266746628
PGK1	28.6396898898883	28.8922403396393	28.9518904035362	29.2644392069136	29.565226363512
PHB	26.3589134471781	26.4645503201553	26.4929748014097	26.7394472282549	27.0517863362935
PHB2	27.4299848486032	27.5819734921139	27.6543339206349	27.9467012368619	28.2091518334565
PHF5A	23.864998281009	24.1526976460398	24.2003846385455	24.4638842715023	24.6290792337678
PHF6	24.3169386842989	24.5741109229452	24.5896176489001	24.7497478691168	25.0584405821736
PHGDH	24.632742698597	24.7149939138464	24.8681473993454	25.1141663678736	25.3515877801564
PHPT1	24.2379241147193	24.3869296486808	24.4811657171147	24.8398001939471	25.1476986398631
PICALM	27.4087631852001	27.5715378782869	27.5760064233605	27.8791048342362	27.9930117518789
PIN1	23.9719080109939	24.0682187180413	24.0853064653765	24.5423379906021	24.6268383134598
PIN4	24.1225698837516	24.1774258276877	24.2767619743827	24.545316609366	24.8188170041181
PITHD1	23.5631538810927	23.6204242547037	23.75437420939	23.8766551765237	24.0004669127803
PITPNB	23.777251171666	24.0120662191035	24.0458300252673	24.2155160441877	24.4032643061401
PJA2	21.8035012289493	21.7979788694799	22.0012953029024	22.2160678512958	22.450194326285
PKLR	24.7796252694051	25.037121229844	25.156618780006	25.4307848613277	25.5427150404017
PKM	28.0547182328951	28.3959068192238	28.4918048258575	28.7493934108813	29.0184585476749
PLD3	23.8328264205645	24.0402296716702	24.1096174226973	24.3754809198029	24.6008067667723
PLD6	22.6085311340697	22.6139315398014	22.8968993406598	22.9731913696991	23.3489233270047
PLEC	24.3248832973161	24.5450289558803	24.516809705517	24.6434682206941	24.9146803514037
PLIN3	25.2301689996301	25.3136811972582	25.402482970169	25.6002737993414	25.7892253434414
PLK1	26.4620362298236	26.6538849653299	26.7785637525134	26.9396107708092	27.2049866326339
PLOD1	24.2113133232095	24.3247736069252	24.6049782145398	24.7380874736827	24.9790644014586
PLOD3	23.5294047864588	23.6956954497692	23.7230899621038	23.8129828914272	24.003532225324
PMPCA	22.6840897094424	22.6971223459239	22.8015721759804	23.0280299814951	23.1899978614977
PMPCB	24.8729786286445	24.8781004805752	24.9910416742919	25.1845066643485	25.4605250166701
PNP	23.8915789643674	23.9591125397203	24.0828530920821	24.2280533218481	24.3830051149856
PNPT1	24.9046489935675	25.2155616322203	25.0650129051164	25.1496972623354	25.2311526476806
POLD1	24.1204963620027	24.2475259370039	24.3441641746075	24.5678080116873	24.7606756145721
POLDIP3	21.8892014348308	22.0490433780604	22.2301706440554	22.3738635003518	22.5792379620116
POLR1A	22.7105715778573	22.9294819183465	23.0524522533887	22.9760775354901	23.1574459412023
POLR1E	24.1233142108044	24.2677156895807	24.4727600811851	24.6378584422878	24.7210793310761
POLR2A	26.0754708603833	26.1071249006185	26.3321174671379	26.6362261157109	26.8537279883383
POLR2B	25.44134466397	25.6830262456128	25.7127840699087	25.960973693021	26.1657535869334
POLR2E	23.2358909326132	23.3510477747625	23.4945617918828	23.6868343922497	23.8768831005279
POLR2H	25.1522694625942	25.5205347626771	25.5461194034676	25.7430074335386	26.0119713979406
POMP	25.7584865818612	25.9806053937408	25.9790320163782	26.2712736785924	26.5650322680559
PPA1	25.9638133306267	26.1630530422231	26.2646760012537	26.5916466876706	26.7955658831539
PPIA	29.2161540786808	29.4403646626394	29.5891581754244	29.9500289244131	30.2439745648647
PPIB	27.2245903697609	27.4856309526222	27.5626169990924	27.895490613536	28.2201290708315
PPID	24.3516098162931	24.4809314097457	24.6455023930611	24.7761349028565	25.0481322783024
PPIE	24.8457726122782	24.8114041720882	24.9350696838376	25.1667880582541	25.3935598984015
PPIF	25.4142850912158	25.486359374476	25.4804709142822	25.7204017508143	25.8002952027623
PPIH	25.6811431272076	25.8224469663988	25.9112462638762	26.1875300580952	26.4732267590326
PPIL2	24.1684009723638	24.4541109533969	24.5483592340549	24.6344296813408	24.926921469592
PPM1G	26.4668195686444	26.693431074468	26.8631726690036	27.1647951409753	27.3290652010925
PPME1	23.8831272385685	24.050809954354	23.966628362241	24.0161959585278	24.138347937372
PPOX	23.621512494539	23.9044919449881	24.0212489194103	24.3326802698919	24.5376771169045
PPP1CA	25.4778533959476	25.6920051444429	25.6893194108581	25.9118548986121	26.2487836324771
PPP1R10	22.4132665275447	22.7843629185206	22.8618326290793	23.0556958185541	23.0523702228726
PPP2CA	25.6179043437977	25.8495570059054	25.9885203299541	26.1488785309112	26.3914752936756
PPP2R1A	25.6339978879726	26.0118818311159	26.0632859866319	26.3151072487314	26.599793992608
PPP2R2A	24.8709644324076	25.091559752562	25.1139592017421	25.2969631898707	25.5951715580796
PPP4C	23.2888565880289	23.3985126464523	23.4595267595946	23.7944524818562	24.0635526051378
PPP5C	22.9792480701172	23.1047301107297	23.2483691024981	23.3843442319819	23.6582104558118
PPP6R3	22.7777804813145	22.8870990203621	23.0816567260839	23.3565229161004	23.4593424958397
PPT1	23.288495008705	23.4403925512639	23.5853308664951	23.8634010570683	24.1340925575413
PRAME	26.819641731143	26.9582813267601	27.1450525925014	27.4526880229019	27.4859118011508
PRC1	24.1180689425179	24.4056115777527	24.4284878780935	24.6447636124382	24.9225231865963
PRDX2	26.9713455844008	27.2190329947863	27.3646854402099	27.7075245349074	27.9596222691419
PRDX3	24.8513233817386	25.0095924780257	25.1050922231134	25.3166983828738	25.5403985001118
PRDX4	23.5497304423947	23.6819142492124	23.8884270504634	24.046207203397	24.3524647351967
PRDX5	23.2698292060781	23.0370203114395	23.3059083499848	23.3364880093564	23.4704077904537
PRDX6	26.4841015605752	26.6766889105858	26.7275559048196	27.162377165221	27.3255372423538
PREP	23.6759748062649	24.0623183168878	24.00357634609	24.1910884177004	24.3052441788891
PRIM1	23.7592837078362	23.9808905305891	24.0972690073245	24.0592542789578	24.3504246741122
PRIM2	24.9063598493385	24.997013714208	25.1643969720767	25.3926611312288	25.6373290372731
PRKAR1A	24.1414494881429	24.2729007545407	24.4114522423511	24.5999415026158	24.8072500735594
PRKCB	24.9014210686734	25.2489664703862	25.245547425647	25.530672038595	25.7640504101208
PRKCSH	25.2494516113706	25.3517256613006	25.5005441652118	25.8168528839319	26.0108520492069
PRKDC	27.5748368190275	27.8264911216798	27.8553973829203	28.144051031181	28.3142371224376
PRMT1	25.8255675476482	26.2229507845983	26.2881542290016	26.560893641182	26.7926086167609
PRMT5	23.9305557652011	24.236528506541	24.3995938031829	24.5760869287694	24.734630329778
PRPF19	27.1586664088422	27.3785673375926	27.4921055882213	27.8379070563498	28.109465739843
PRPF3	23.4340290321082	23.6920822865795	23.7254163515298	24.001738443709	24.2703699456833
PRPF31	23.0674054908332	23.4146778835827	23.5143835315952	23.9446587760826	24.1638545964291
PRPF40A	26.0158674676858	26.1276796311018	26.3003825071761	26.5705287935778	26.8096592611029
PRPF8	25.9119585138505	26.1434169916957	26.1927787675862	26.4701480991037	26.6683058696933
PRPS1	25.0389844024033	25.1768556453603	25.3230812208792	25.5950682808673	25.7627645814688
PRRC1	23.0549703743317	23.1140584717138	23.3050206813688	23.4797416221028	23.7495659488143
PRRC2C	25.3425186278589	25.454305974595	25.4828841192879	25.7449856534795	26.0338761978617
PSAP	25.2175968989789	25.1164431177993	25.1786110569479	25.5326883479981	25.3231422091099
PSAT1	26.6092064933068	26.8546126327094	26.8729810986359	27.0800419534395	27.295633054999
PSMA1	26.4943326221813	26.5731293578024	26.716415042239	27.1044055435074	27.3900837155209
PSMA2	26.1896750267662	26.3162414568611	26.5127863609889	26.7903590774673	27.0257393939503
PSMA3	26.7545132839924	26.840203635754	27.0275345011921	27.2963091746355	27.5628418030805
PSMA4	26.7045562000327	26.8451175877873	26.9795554528311	27.2925017078305	27.5076104733163
PSMA5	26.8515248983442	26.9797523645662	27.1728254947628	27.4095529464879	27.6255020126159
PSMA6	25.9794250437806	26.2208930777236	26.329764018371	26.6389362108989	26.8791665271067
PSMA7	25.4982874562943	25.7162483027195	25.815265806829	26.1558366222579	26.4661162692268
PSMB1	26.0821371054719	26.4384995120404	26.6070281900558	26.8864109993906	27.0899121947302
PSMB2	25.953377200647	26.1657818153311	26.257346911071	26.6151725890994	26.8488891240583
PSMB3	24.0980622017267	24.3521827852005	24.4838647108136	24.830911976582	25.1379841360901
PSMB5	25.3195607935436	25.5735385134409	25.5950499395158	25.738041497028	26.0101263057666
PSMB6	26.6794006233983	26.8580224785387	26.8847716559134	27.0751996312356	27.3131500871594
PSMB7	25.9412812843048	26.2257580953061	26.2367391062043	26.5881808666633	26.8740463746392
PSMC1	26.6708884944938	26.7948499281871	26.8826366490915	27.0693323256801	27.1464919262487
PSMC2	26.7847045069973	27.1232913857452	27.2126499515684	27.5527309758535	27.8199194906527
PSMC3	26.2011003460283	26.4624592442137	26.5760766814757	26.8020678023296	27.0948272123026
PSMC4	24.9612973947939	25.3543400427594	25.309160504148	25.658105480627	25.9153537174931
PSMC5	26.0500965441964	26.274274350834	26.4817956020325	26.8394857434802	27.1313222122279
PSMC6	26.7109315938099	26.8860973318811	27.0085396149612	27.2325672972666	27.4964714662898
PSMD1	25.5078215950653	25.6550975794725	25.750231140069	26.0558782186143	26.3350908557095
PSMD11	26.6090258388871	26.7867368709571	26.9029927724212	27.2150493405032	27.5152454340447
PSMD12	27.3049254944707	27.4368049416229	27.5213463788039	27.717538322026	27.9431097172997
PSMD13	27.7320566959751	27.9194591312454	28.0299684578237	28.2177536018722	28.4370063887333
PSMD14	24.3292312227294	24.5674152706716	24.5814302668427	24.8956278385102	25.2020532567464
PSMD2	26.7569425027723	26.8491181559781	26.9010859181103	27.13564777859	27.5832771609777
PSMD3	25.9803693138498	26.304764442909	26.4140613987446	26.6406295600319	26.8342659128189
PSMD4	24.6616598997889	24.7682362508466	25.0357236869949	25.3012424603867	25.5984655657324
PSMD5	25.1532435693976	25.296003623106	25.3153369354807	25.4707794647817	25.574442479407
PSMD6	24.6890540246331	24.8943011252249	25.0630285369515	25.2034906240419	25.4276527902857
PSMD7	24.2709904624812	24.3957697064949	24.6159292856406	24.8111235222845	25.1273139427028
PSMD8	25.6016272726525	25.6336500080012	25.7549732847028	26.0551367130544	26.207741108716
PSME1	22.9654683076063	23.0011181420962	23.2520166866966	23.4678454815362	23.5267642210086
PSME3	26.2056894235974	26.4041627928072	26.4595495494349	26.6916790070607	26.9487480752922
PSMG1	24.3517094785911	24.6687687087744	24.6818605109274	24.9053328288736	25.0669084689151
PSMG2	23.3165288028492	23.3620423091244	23.6717905814524	23.8023648816236	24.1313457371871
PTBP1_8	24.8852403673354	25.11025954775	25.2868632615917	25.5929791335451	25.8696176757595
PTGES3	26.2567835264778	26.4895497612465	26.6606524800005	27.0970890120285	27.5542958616028
PTPN1	24.9083657079723	25.1971429926874	25.2786096841103	25.3833617349375	25.597677208111
PTPRC	23.4001706850309	23.6162452948509	23.7726072669817	23.9906949879441	24.2605025251062
PTRF	25.4103383361491	25.5599110265857	25.680459963912	25.9899601253981	26.3000039293117
PUF60	25.8551085874925	26.0872502370279	26.1318473596752	26.4659445031135	26.66280388247
PUM1	22.6956042256969	22.9482030463515	22.9399918514318	23.0812311399744	23.3665560260802
PYCR2	24.9356637258833	25.1122020474632	25.1588039597414	25.3259667573887	25.4050112489036
QARS	24.9972228826274	25.3553427453941	25.4012254778987	25.6696794580649	25.8577118721104
QPRT	23.8084836986315	23.9842129378018	24.1284477963094	24.444530249562	24.5790692945195
RAB10	25.9999217952533	26.1814414712379	26.2685585756448	26.4807207757582	26.7225367867869
RAB11B	25.4556551945554	25.6111779622922	25.7942783622781	26.0331030746543	26.2830031191869
RAB14	24.3710987777786	24.691501636818	24.7470662364177	25.0582840915133	25.3711121177924
RAB18	24.0474486888238	24.1227466473768	24.3087969350647	24.5928546075555	24.8342156134036
RAB1A	24.5278407621022	24.839671693804	24.9215786095137	25.2983717033754	25.5220611159764
RAB1B	25.1050950589096	25.2107642423165	25.3623054342483	25.6672140099615	25.8706582019804
RAB21	22.2219238178336	22.3003551947753	22.5057507616266	22.8777266027356	23.3493690661993
RAB27A	23.3321217390958	23.4758897256797	23.6219676374273	23.8683728804803	24.150060293622
RAB2A	24.8811033591534	25.0414909410562	25.0632044371016	25.1986237436147	25.5157258237999
RAB35	24.7336193247402	24.9436486141592	25.0886288672357	25.3405372611928	25.5290861806126
RAB5C	22.552719874409	22.6774740059943	22.994875804758	23.1639220515394	23.4939023598779
RAB7A	24.7048833471037	24.9033359457239	24.9785031634483	25.3129101845188	25.3631939045825
RAB8A	24.4143530499924	24.6575202852355	24.7102428564578	24.939329724631	25.2163940042143
RACK1	27.549208086861	27.777907109247	27.923551003976	28.2290769153449	28.360636821488
RAD18	23.9651372906424	24.2245509029261	24.2734666298305	24.4958094917035	24.6393699983132
RAD21	24.5422499001206	24.7877471025853	24.7829648353597	24.9767038804099	25.1666226284068
RAD23A	23.5055145473759	23.7279064363681	23.6681780754563	23.7673223121068	23.9889465428475
RAD23B	24.3457208312505	24.4351260197254	24.5057717218629	24.5369063099885	24.6952042001618
RAD50	24.0373722871559	24.1473706420008	24.1612071208126	24.3577499544187	24.6147500979368
RAD51	25.2027329745487	25.3417965501967	25.4489295790911	25.6198313935182	25.8749366656608
RAE1	25.160099355827	25.3258684553024	25.4671209075567	25.7849508479148	25.9054488425473
RALY	26.2945607925355	26.3654154212276	26.5896268068976	26.9564099413355	27.1923888776017
RAN	27.1730123495632	27.4613354635022	27.5637882840063	27.8655755573988	28.1437397689779
RANBP1	27.2423748408705	27.3133453541722	27.3876017081959	27.8416567788801	28.053082697983
RANBP2	25.6653536793405	25.8293400130057	25.9816187050925	26.1818625348385	26.373155269196
RANGAP1	24.8360545700175	24.9837873260482	25.0987684167133	25.2784171892883	25.486282743984
RAP2B	22.2315877241662	22.2733187767361	22.4491897280904	22.7120322616981	22.9210497202068
RARS	25.5996367945058	25.7278695891923	25.8924070460994	26.1284125501327	26.4009492481255
RBBP4	24.601480423009	24.8576788993152	24.9817218304907	25.3342096870761	25.4948558357103
RBBP5	22.2986969704144	22.4453286714154	22.4873905413842	22.5166960934283	22.783187922307
RBBP7	26.1153122412235	26.3863794509416	26.4853308805069	26.7454639847042	26.9549138442812
RBM12	25.0455201077958	25.1267546209092	25.3082914658054	25.4766891866368	25.7103932586929
RBM17	23.8142874296444	23.9728301580291	24.0578033284073	24.1978036279768	24.4513463044011
RBM22	24.1254434225143	24.3663761647294	24.5212258541037	24.6920169880938	24.9689252573148
RBM28	25.5182741734032	25.7072049289302	25.8174832040537	26.2080569869004	26.4259414363314
RBM3	25.778821462027	25.5921193720799	25.5749656560561	25.8768287283023	26.1907423700501
RBM39	24.9900575739909	25.2222321466962	25.4152148783006	25.6960050710203	25.980211427284
RBM4|RBM4B	25.0269622266454	25.15848897316	25.2072568982105	25.5953027641578	25.8887542730334
RBM5	23.7014480413281	23.9938443455944	24.0850196157053	24.3403856366205	24.6802925091077
RBM8A	25.3463542821742	25.4737815417912	25.6581488136059	25.9657358295798	26.2310517106827
RBMX	28.3571079261255	28.3112976656998	28.5736723127743	28.8389732952748	29.1331712145992
RBX1	24.5064415120236	24.7992826697691	24.8620357659736	25.1736397304139	25.3383947927669
RCC1	22.410294070685	22.6388284592311	22.6531167046507	22.7497316433618	23.0116886221202
RCC2	26.1749843402459	26.4105269661918	26.5393664486924	26.8408572364027	27.1157773217727
RDX	25.2841650286021	25.2889200286061	25.4312837568887	25.5878816677941	25.8310809951046
RECQL	23.8233977296316	23.9031697101741	24.0916384037016	24.3868411325967	24.6554267773267
RFC2	23.8340481532057	23.9123443329348	24.1480405008242	24.3316439256496	24.657014985785
RFC3	23.1739247899863	23.3740973865074	23.4608851168491	23.5383975901613	23.6089730515958
RFC4	26.7569491951799	26.8920512390675	26.9951567677644	27.1972058175228	27.4814494306981
RFC5	24.1378246499737	24.3677558774094	24.4325196682072	24.7353893869101	24.8059702775939
RHEB	24.4389868807829	24.7380336205437	24.8698197056225	25.191602777885	25.5476317713393
RHOXF2B|RHOXF2	24.3779584995318	24.6332631237198	24.7468238091268	25.1158971704838	25.3587216207717
RNASEH2A	25.1543299913727	25.2634152540374	25.4069412811328	25.6337009490994	25.748808356007
RNH1	26.8477413526213	26.9645425689949	27.1210459740887	27.2931773573949	27.4972060370119
RNMT	23.3213968885085	23.6964817416515	23.7058554606906	23.9390871511043	24.2452966396737
RNPEP	24.2096849380955	24.5711704440613	24.5534670798142	24.6757630209465	24.9198851305926
RPA1	26.0472700210057	26.2723731912054	26.4277022173914	26.744245388274	27.0188576825653
RPA3	23.9691388562661	23.8932229693495	23.7218584819272	24.0518809072232	24.3427769918143
RPAP3	25.24454049349	25.3436252239511	25.4853956066773	25.6704652009009	25.9162783921661
RPL10	27.2502680094683	27.5748579517432	27.7313164497962	27.9857770043586	28.1433121009645
RPL10A	27.3089272619095	27.6479495147338	27.8380905257062	28.0203205422282	28.0900923680885
RPL11	26.1679279226246	26.3836692806458	26.4383826430413	26.6355722039532	26.6647575094008
RPL12	26.274666903967	26.5600142472423	26.6297271345775	26.6948199104722	26.811313328714
RPL13	27.6277219652664	27.9096910849334	28.0722043013485	28.1211517998642	28.0956168920999
RPL13A	26.671463981326	27.0900761552179	27.2316789526461	27.2360909436485	27.2198786984356
RPL14	26.5203061696945	26.8722264378669	27.0861213305676	27.3210262141045	27.2416899354486
RPL17	26.8789404159003	27.2065989570233	27.2479082527474	27.337582518444	27.4118904727268
RPL18	26.6712561949622	26.989288256233	27.1455076798549	27.3401664908873	27.4130248481871
RPL18A	26.9933646856782	27.3451993439121	27.3951744802492	27.5503867122216	27.4510875630522
RPL19	26.8741867085091	27.1653648208873	27.1752857273385	27.1862895746674	27.2298472273291
RPL21	26.0335922422709	26.1754718321095	26.2600246695853	26.3125846429053	26.3524745013413
RPL22	25.4731015898437	25.6786335222393	25.8457684176638	26.0442320836966	26.2549404765076
RPL23	25.9649429621968	25.8323243430309	26.0408916941469	26.27744535359	26.4097408630666
RPL23A	27.9608895446358	28.1381407284964	28.3073995697185	28.4303771083937	28.3504777512538
RPL24	27.8991124261165	28.1211530407413	28.3121087756619	28.6397377656437	28.7467398750539
RPL26L1|RPL26|J3QQQ9	25.78309878964	26.3657761940202	26.3860057642075	26.5795054656858	26.6044241627904
RPL27	26.3011093047625	26.4140356914228	26.3896138159449	26.4251034494493	26.5965318535473
RPL27A	26.6959015600011	27.028710597854	27.059013467592	27.0756985079443	27.037169809448
RPL28	27.202141396596	27.3627712368162	27.5701465065425	27.6600007343422	27.6407911252354
RPL3	26.9091469873684	27.1930113759137	27.397176287204	27.6627749839306	27.7733160578681
RPL30	25.6696834478921	25.8976624375288	25.9310267203654	26.118170924259	26.2106091769593
RPL31	25.8207299796362	25.6660954647622	25.8163049757634	25.9358191130161	26.0230369606059
RPL32	25.5751896012318	26.0991738577379	26.0939055157514	26.2258996242926	26.5846347225958
RPL34	27.0679685542476	27.3721380000528	27.3905731625413	27.5581283233137	27.5463632407902
RPL35	26.2278207192747	26.4128045673337	26.6208074200144	26.6957854008814	26.7187005554136
RPL35A	26.9740966002805	26.8506372399256	27.0535137509864	27.2289535586085	27.3391530734085
RPL36A	26.4232052897718	26.5073339733669	26.5086233287706	26.546527574849	26.7762201434123
RPL37	26.3676884246696	26.5287076047894	26.6041884509315	26.4431920586617	26.5313561541751
RPL38	25.2094697757737	25.4596248733433	25.4821353549116	25.5233888440575	25.5814925528602
RPL4	28.3632372208868	28.6831323240173	28.8017356054872	28.9926504918891	29.0213744547901
RPL5	27.6426546483811	27.860777015747	27.991270224454	28.251770677785	28.3941504547598
RPL6	27.1419819329342	27.38539195779	27.5874947481437	27.7861431464024	27.8437401231487
RPL7	28.2777305183617	28.4904391211654	28.6168750035332	28.8553732646224	28.8809804112288
RPL7A	28.055114564758	28.3091319410023	28.4458219117659	28.546147471106	28.535743349647
RPL7L1	26.2568447990522	26.5265943336494	26.5927344467103	26.8154314220535	26.9318033913736
RPL8	25.7539307721701	26.0605812271948	26.1361963979502	26.2381021153228	26.2427349914092
RPL9	26.5021797352889	26.6723017181622	26.8705325762491	27.0336200646453	27.0469536826927
RPLP0|RPLP0P6	26.4380307695837	26.7719951024261	26.9885845757214	27.2188367958493	27.3133796089872
RPN1	26.3154572776401	26.4766619221125	26.6100276353869	26.8462478092171	27.1741575509627
RPN2	25.1789146224771	25.3683005661026	25.4937030848664	25.6956979555283	25.9286829981134
RPRD1B	23.9653331676633	24.2562608154861	24.2404373529358	24.3029758356857	24.5044807463629
RPS10	26.327454148605	26.5204271339049	26.6118997358201	26.8403240994346	27.008914368829
RPS11	26.808687368977	27.0418517885624	27.10105882828	27.2147669124187	27.3183991993397
RPS12	24.9993068447467	25.1966180690637	25.2680435948203	25.3594496890264	25.5386127280188
RPS13	25.580101616523	25.4994477958119	25.6587304651432	25.622137274307	25.8081840622234
RPS14	25.9488026100749	26.1722945330909	26.2862267063862	26.4439111231975	26.5284445992592
RPS15A	27.1047024430894	27.2492533342286	27.3286772206272	27.4134175696783	27.6321655394332
RPS16	26.4013067795152	26.3399961147069	26.3838366796344	26.697031012611	26.8660083113164
RPS18	27.3120087015653	27.4050755013832	27.3435657517728	27.3218658949099	27.5471117577602
RPS19	25.0742857773809	24.5527741725754	24.4819852372462	24.5237895396596	24.6179199062728
RPS2	26.839260957337	27.0852242916652	27.2252684352624	27.3562322007085	27.4169091890728
RPS20	26.0477327344779	26.4004207124789	26.3420034166928	26.4577710223894	26.5346078782967
RPS21	25.7464193034343	25.5246870162243	25.5407814870317	25.7501881550397	25.9490790526651
RPS23	25.4355231919543	25.8039428835671	25.9393060811178	26.0318649792984	25.9914484215147
RPS24	26.7383374740319	26.9677411011461	27.0929688273247	27.2062623123702	27.2138969824995
RPS26	26.0573788921147	26.2559639195815	26.2774819548042	26.4022423815207	26.6395851060205
RPS27A	28.1007289108473	28.4620153203954	28.6267178808556	29.0840569909909	29.4513841720785
RPS27L|RPS27	25.1300885167629	25.2449153561985	25.2237688386795	25.3585884603326	25.4526059543645
RPS28	26.6410361344282	26.7389586871633	26.2137870919865	26.2486556342427	26.4620727752809
RPS29	25.4044143549778	25.6255503515251	25.5632934886458	25.6570213723759	25.7838874498449
RPS3	28.822669805317	29.0830864164723	29.1425516815662	29.2661492898666	29.3905869357344
RPS3A	28.1584052880995	28.4119304571449	28.5459876125994	28.7615074270448	28.8119902781813
RPS4X	28.1119076861986	28.4497861019944	28.4787276451527	28.6426890234477	28.7336225435809
RPS5	26.5241169880402	26.638064084231	26.806911360404	27.1429788980767	27.1871712563619
RPS6	27.1174840635628	27.3904787230049	27.5399756686395	27.736678593449	27.8594022130672
RPS6KA3	22.6430506642635	22.4748015458156	22.8292559776997	22.9846021093901	23.176953347214
RPS7	28.1065932123082	28.2378054589471	28.3423930323655	28.5924776971016	28.665387700332
RPS8	27.4626723024655	27.7542219947143	27.9251731520678	28.168105383122	28.2031892174019
RPS9	27.8892771711763	28.0760213980729	28.2322012282457	28.4563917505224	28.4839269679313
RPSA	26.9186527411114	27.069214848234	27.1545765193869	27.2527357823058	27.302943627067
RQCD1	23.2905260977787	23.4623091862814	23.4442779196972	23.4934680127951	23.7907543886413
RRBP1	26.1333312817064	26.2448890155597	26.498510687732	26.757493612384	26.9875722397462
RRM1	26.6672150575244	26.7662335049306	26.9476894528682	27.2532395173882	27.5002203471822
RRM2	26.8449090664208	27.0425008596401	27.0797949551323	27.3025646179993	27.5176138777225
RRP15	23.8230284270828	23.9369768756414	24.0322557744678	24.3271700071414	24.4663501227138
RRP36	23.221050470971	23.4522948002568	23.643160524757	23.9692870311308	24.1835611565992
RSL1D1	26.9348854224342	27.2480348868385	27.3556586844971	27.674165828757	27.8991309647826
RSL24D1	24.5441530997209	24.7431752043401	24.6820799665179	24.8824555134274	24.9085399729905
RTCB	25.0410258897801	25.3011700942853	25.4225029574832	25.6203757730778	25.9408535345268
RTF1	23.7077465307635	23.8271394767463	24.1143084568159	24.175919990816	24.3514217330378
RTFDC1	23.8300164468435	24.0573344512044	24.0542456242919	24.5028442080234	24.6906776081021
RTN4	24.4391889229128	24.7952829845295	24.7677303055502	24.9697673371966	25.3390755556865
RUVBL1	25.1271676795725	25.2898795152245	25.3801686173635	25.6066348182712	25.858499619359
RUVBL2	26.6229662254094	26.8148640923932	26.9475247443149	27.1980011739341	27.3875095491143
SACM1L	23.5527630460172	23.9041457796287	23.8231140828712	23.9525685022724	24.2946777529611
SAE1	25.4188400379077	25.6186896974193	25.7609209767545	26.0888689772289	26.3010505166364
SAFB	23.6107748129835	23.7892206748561	24.0078338432467	24.2124135873056	24.6237561605969
SAMSN1	25.0254019496459	25.1174221830136	25.2314710928248	25.2695089515207	25.5240581458753
SAP18	24.7085635027711	24.9049196188864	24.9144303986866	25.3732282259698	25.5947220735012
SAR1A	24.444861952098	24.4217251040409	24.6617798650249	24.9110203473848	25.1669329519175
SARNP|H0YHG0	24.7217223614571	24.804292049225	24.9612841690267	25.3077246483669	25.5424309386689
SARS	26.4367843650134	26.6150012165036	26.7444422950436	27.0893646427237	27.364035875048
SART1	23.0570594782654	23.094175199805	23.428741704171	23.406362039733	23.6832967547738
SART3	22.8888585403298	23.2103292234158	23.3435938711397	23.4807605139549	23.7807867594182
SBDS	25.603807247151	25.9169588997498	26.0080889609731	26.2313266394885	26.5518738453564
SBNO1	22.2322383068201	22.4769415536769	22.6467469471668	22.8159618493739	22.9539547066853
SCARB1	23.0098891454022	23.3535854334403	23.3492740012071	23.4099300237282	23.7505071084788
SCD	24.7782423275934	24.8799455674829	25.0053322789113	25.2925234902349	25.5133807985165
SDCBP	23.8076725062412	24.003499836441	24.2333102891313	24.3106542493158	24.3465015943195
SDF2L1	23.3224594484067	23.7444706354177	23.6164944274856	23.7362507880224	23.8718437861926
SDF4	24.0768275164683	24.2218079295162	24.341462996169	24.6405916824803	24.8116504029263
SDHA	25.3170697901218	25.1984657268583	25.2889458680305	25.607357707415	25.8960316632639
SDPR	23.891170306431	24.0184009208374	24.2523003073899	24.3525118813776	24.6293351706508
SEC13	24.7409110588748	24.9454692818376	25.0558843036163	25.351256002834	25.4702231670334
SEC22B	24.9509203154835	25.0865902098903	25.1497953039198	25.2866271388636	25.5640188669
SEC24C	24.2019103988492	24.4428825785491	24.6591501410955	24.9223996025383	25.0858964648027
SEC31A	24.2458226422892	24.4285787239314	24.4720335367334	24.6918305069895	24.8269759716804
SEC61A1	23.4467625438154	23.7004870638873	23.6444124265831	23.7744670277742	23.8864348943126
SEC61B	23.7647248805653	23.9022555599046	24.0290163785382	24.2437516433364	24.5297711208221
SEH1L	23.0458711130933	23.185711724669	23.3771842219292	23.5342850975818	23.5013868526542
SEMA4C	23.3133912083515	23.2894340615171	23.3119340563409	23.5620055069848	23.639580467518
SEPHS1	21.9199253062215	22.3374546644383	22.2696255654587	22.5026209003617	22.7715965012309
SEPT11	25.1726000804169	25.4015503221173	25.5001381421665	25.7414567147673	26.0164922460512
SEPT2	25.6442000254075	25.8441293853555	25.904528115585	26.2261833576112	26.4417328240841
SEPT7	24.74516730667	24.9651459246649	25.0406518514003	25.2906219617733	25.5513042075432
SEPT9	24.2214394404877	24.2481940416814	24.3777075741724	24.6843245561798	24.8877274961538
SERBP1	27.0518175797363	26.9910135806972	27.15205978962	27.3563211034378	27.483906186607
SERF2	25.2768695974839	25.2962298050313	25.3144915887009	25.4977124489499	25.7147888636737
SERINC1	23.7628114752672	23.8243641872406	24.0027710584648	24.1833092380107	24.3907143367856
SERPINB1	25.4429061810127	25.5900210245066	25.7474019239598	26.0176426435115	26.1985601676174
SERPINB6	25.1688206336064	25.2781076106381	25.3743009116294	25.661017737579	25.8734902179103
SERPINH1	26.4964128175272	26.7521004919681	26.8356841707659	27.4587869536035	28.2184227343696
SESN2	22.8943884706343	23.2463241528949	23.1916953110425	23.358798407078	23.6150959418488
SET	26.8523598145459	26.8481798305358	27.1041409432244	27.529455559395	27.810031933473
SF3A1	25.2354331664812	25.4944344289757	25.553487565231	25.930247951176	26.0841063883556
SF3A3	26.6488138035163	26.8539049376713	26.9314772576049	27.3072736949798	27.5530715500317
SF3B1	26.7541687813979	26.921726122587	27.0192488169853	27.3369090808932	27.6139058381912
SF3B2	26.1170144395808	26.2721039245713	26.4064128814464	26.657561275023	26.8974651425331
SF3B3	25.605819255509	25.856633145883	25.840267040495	26.0264379983429	26.2116595339444
SFPQ	27.9846666054719	28.2012308376071	28.3261115385075	28.6885180610716	28.8950858894025
SFXN1	24.1892949316561	24.3351524640175	24.3401888039629	24.5560219896062	24.7244133344768
SGTA	22.8596080157955	23.0271687128011	23.0426309172923	23.3359188028393	23.466071336443
SHMT2	26.8702132197616	27.037096560136	27.0364238549992	27.1984215770633	27.3859194027569
SKIV2L2	26.0285602477501	26.1336713942933	26.3326531484077	26.5572844575183	26.8220173676731
SLBP	24.6702271604067	25.0153200618847	24.9273280747678	25.2150737679472	25.5817350717272
SLC16A1	24.3032178034012	24.4587509592494	24.6006249103274	24.8529098998706	25.0649342594248
SLC19A1	22.8020256253084	22.8892676164601	22.7375185614121	22.7829683594011	22.9443414103386
SLC1A5	26.0101091132663	26.1752849092952	26.3038147283505	26.5176827332782	26.7454375440826
SLC25A1	24.9382122833021	25.0684583918215	25.1459366963321	25.4245623488514	25.6706862125402
SLC25A11	22.1854681421992	22.5169266512301	22.5944870370341	22.8590953070502	23.0454127220137
SLC25A3	26.4951380383942	26.8766639912863	26.9292011218986	27.1417734537117	27.3999200284685
SLC25A5	26.3226886480825	26.4982727132818	26.5597177745019	26.8673314302501	27.1219661463715
SLC25A6	25.7140415285127	25.9725900433296	25.9620257234441	26.1889242589767	26.3496079356318
SLC2A1	24.9106597513003	25.1409175930453	25.1255336940588	25.3797892010581	25.5018804194353
SLC2A3|SLC2A14	25.0160688661827	25.2427214643572	25.3961514467162	25.5615775476641	25.7188950523926
SLC3A2	26.009098946974	26.2275290958146	26.3341457689352	26.5283028829536	26.7031171283838
SLC43A3	26.05776008678	26.2794534888722	26.3841243922582	26.5477827189164	26.7514058684114
SLC7A5	25.2334492244137	25.3148080478902	25.4423953839724	25.573484142847	25.7062470437884
SMAP2	24.7637359889274	24.8893562918174	24.981603100737	25.172505989923	25.3207844968706
SMARCA4	25.665234281952	25.9552463785655	25.9617402447058	26.2281762661447	26.4770463232097
SMARCA5	25.3123873095577	25.4337529532802	25.6166515997478	25.7803571793168	26.0537073050695
SMARCC1	25.7413113025595	25.8139802443891	25.9604583780197	26.2171857089184	26.4000020745719
SMC1A	25.1104058035173	25.3526237248718	25.4067668185874	25.6435012474654	25.8352907878262
SMC2	25.5120428921303	25.8048734414987	25.9325637291364	26.1138461266404	26.4500115891694
SMC3	25.7994422171715	25.916873384972	25.9635889451937	26.1990169260315	26.4645210312743
SMC4	26.8279457424065	27.0036767603172	27.0538159314108	27.2695004044851	27.4175832852294
SMNDC1	24.4429961847326	24.5243749739115	24.5316824245294	24.8329791651492	24.9884260630235
SMU1	23.0734230180064	23.300119942206	23.2928774976435	23.5323995026208	23.7870645696541
SNAP29	24.4064497330023	24.4758568657471	24.6303699972566	24.8740831939303	25.1766448769749
SNCG	23.3079306117355	23.5847161715541	23.604766513465	23.708664998941	23.8475564970736
SND1	27.7592667077804	27.9575157021608	28.087579215109	28.3657656691479	28.7016863401301
SNRNP200	26.2080405074885	26.4082597108912	26.5675916664658	26.8089468540498	27.0769951367793
SNRNP40|DKFZP434D199	25.6995015802525	25.885404399857	25.91646372262	26.2094571805671	26.3867058231317
SNRNP70	25.0588938793207	25.4110513070622	25.5129923257134	25.8166063465868	25.9913073461733
SNRPA	25.5836511961651	25.5523586903398	25.862680186578	26.215215977857	26.4339637326276
SNRPA1	25.5928454034069	25.6451854770608	25.8013277343706	26.2303867041603	26.5030665485362
SNRPB2	24.7870098376485	24.6659447205218	24.7516387324856	25.2981849883044	25.6340268944954
SNRPD1	23.9972992699109	24.2105204256482	24.330202332386	24.5224922983514	24.7227275160129
SNRPD2	26.2698196728831	26.393613535814	26.476613012382	26.732370163289	27.1189527730993
SNU13	24.434580046503	24.6404520763966	24.5821953662764	24.9086196681196	25.215998285845
SNW1	24.551115478429	24.7096063118415	24.7685369324861	25.0823114241823	25.3171763543391
SNX1	22.405599119684	22.7205336724159	22.7820346182023	22.806601216958	23.1726916242091
SNX2	22.1689869633197	22.3590237576445	22.4280063879366	22.7543135182257	23.102729073178
SNX5	23.41947175697	23.5730001714349	23.709957070953	23.9191715374121	23.988008533763
SNX6	24.0477968341431	24.3116663269695	24.3132015074619	24.5604126556341	24.9151121157279
SOD1	27.4894628685145	27.4531643207155	27.6374600939933	27.9375061217488	28.215368067107
SOD2	25.4384715896951	25.5516891583765	25.6905023470579	25.9837632248464	26.3068368020776
SON	25.2022470617621	25.4189525550904	25.4671910274521	25.7502138431768	25.9610362609775
SPAG5	23.7810956091569	24.0531936475345	24.1330586830643	24.2447429403859	24.3613353108721
SPAG9	22.0820158200685	22.4413149282481	22.4866524305512	22.8645407431476	23.2007211159559
SPC25	23.5460296552336	23.3875822683594	23.4270412799065	23.5374996013127	23.7090005512908
SPCS2	22.1200162058272	22.334775335931	22.2757157279599	22.7140647051262	22.9528509822471
SPN	23.9534141692215	24.1191713631914	24.2245660722193	24.4085630926507	24.5324159982366
SPTA1	25.467244371473	25.6586097075476	25.6657047342934	25.8913019433555	25.9572472726544
SPTBN1	24.1144547754906	24.321513278462	24.437380049084	24.6584277034659	25.0525562795542
SPTLC1	22.3260827110465	22.5058241392245	22.5280316465877	22.7661956844414	23.0964377715015
SPTLC2	24.6356308738578	24.8032068435953	24.9418392337308	25.0918326916312	25.3325324229957
SQLE	24.1132697509579	24.3670051829586	24.384132259232	24.5949502120151	24.7687986054755
SRM	23.9074163353891	24.0991574782329	24.1967171447796	24.5418870926016	24.6100019727089
SRP14	24.9662195308721	25.1109850573883	25.1059390727652	25.3814512054285	25.7333753640939
SRP54	24.3835485595846	24.6357382224783	24.6697060286271	24.9870128271323	25.2562344990221
SRP68	24.5459106104474	24.9720143899074	24.7609693163939	24.9861301872474	25.2479960729635
SRP72	25.2530365285151	25.5385105918745	25.5885485292468	25.840483323267	26.1093476637477
SRP9	25.5437084177726	25.7964557970721	25.924012542502	26.1926756351723	26.5377080964917
SRPK1	24.7874386914379	25.0483638791628	25.0270660882366	25.2944127510423	25.3770276678681
SRPRA	22.9189845229603	23.1259512210891	23.1769346635831	23.4700472977239	23.7098718561773
SRPRB	24.1226317379653	24.4755146242077	24.5186861310315	24.6940809259535	24.935303725596
SRRM1	23.5688945853024	23.7889849469072	23.9127145079803	24.0086929369065	24.3748498783751
SRRM2	23.9925891859855	24.2723479111621	24.3178779686897	24.4178067395034	24.6775621597797
SRSF1	26.5267484165916	26.7622979086467	26.9068406101	27.2968106035009	27.6258005323528
SRSF2	25.1992871291375	25.3722742809183	25.5870667175458	25.8811435431822	26.1989320235948
SRSF3	26.615408720585	26.8073174225284	26.8753670017485	27.2770808391359	27.5014132430113
SRSF4	25.6907014537373	26.0083814609177	26.1491737049831	26.6141393375584	26.7491565188383
SRSF5	25.3955356823468	25.6758897376899	25.6644708626669	25.9897884597285	26.2066964096836
SRSF6	25.8271683775668	26.04526483435	26.2753448341679	26.7635646255499	26.9618703372308
SRSF7	25.7997131054173	25.9408133883806	26.1413904353082	26.3550613874287	26.6389658125011
SRSF9	27.7551495035075	27.7173226212533	27.8044573455663	27.9428464571362	28.0559474421917
SSB	28.7093107090884	29.0137068657484	29.135962937788	29.5029423786978	29.816287143223
SSBP1	25.825347627234	25.9238681025247	26.1190235669024	26.2542038145253	26.4342201503023
SSR1	24.4853978620756	24.6493463818173	24.7971569745893	24.9700435136916	25.3994363858048
SSR3	25.1724571781864	25.2890165203621	25.474738196902	25.743054181372	26.003526581587
SSR4	24.7353149296402	24.7788506706225	24.936402406441	25.0410873506791	25.2144161774617
SSRP1	24.9596208982736	25.0697926723622	25.2993781074852	25.7141093653293	26.0465605566349
SSSCA1	24.0965397590536	24.0855181852569	24.0712883115317	24.1637555332075	24.2244560756388
SSU72	22.5767419441225	22.7102710271005	22.9435323512636	23.1875501526542	23.432432242166
SSX1	25.3888285261177	25.6339687063265	25.6015239207951	26.0333814785287	26.2559318376782
ST13	25.6522981495525	25.9499188515443	26.0983239059576	26.3796451461502	26.7972603837189
STAG2	24.7799635742719	24.9800151426896	25.0425379068931	25.3238147642433	25.6350050442613
STAT1	24.1402011513018	24.214849955553	24.2978458689302	24.4528986203203	24.6445659074225
STAT5A|STAT5B	26.4955759223491	26.5546219309557	26.7137627588484	26.9100961273999	27.105837498989
STAU1	23.6332197725379	23.8902519930064	23.9192605234451	23.9800423453166	24.2313175432862
STAU2	21.7337278743242	21.9103802013298	21.8950822071965	22.0511988165048	22.3274586637685
STIP1	28.6644658490096	28.7889434036023	28.9396604733907	29.2824905246086	29.7157618735356
STK24	22.5663514595653	23.1073062761901	23.3281746872053	23.5063851071077	23.6336717830364
STK26	22.9580752768015	23.0078147955293	23.1911717732749	23.336745596817	23.6611798729645
STMN1	27.0121999258314	26.8891608851888	27.1075476475352	27.5689606196288	27.8362169240043
STOML2	23.0329451580896	23.0279556548707	23.0264885493625	23.3789811426072	23.5060022221372
STRAP	24.5791846545663	25.0117229876569	25.0173229170509	25.4039236556702	25.7975014498777
STT3A	25.437672456862	25.4824086714547	25.6017297528705	25.8821320582638	26.0938529337727
STT3B	23.537761739964	23.6326996229599	23.72240431274	23.939159922701	24.1575315834826
STUB1	22.3878224678516	22.6474924337288	22.6256075445366	22.8579121028981	23.062780124548
STXBP2	23.1172783912431	23.1986878059277	23.2891006190344	23.4029530315769	23.7238264568682
SUB1	25.8381600185434	25.8411912446037	26.0599144322751	26.3913978632103	26.7838287041089
SUMO2	25.1742734757272	25.7453263146873	25.6806705759614	26.0022648635372	26.2973279997547
SUPT16H	25.0336987689571	25.2266660638991	25.4125308827385	25.6685460228603	25.9322280295365
SYAP1	23.1246137486486	23.1608827765367	23.315468541312	23.4343435880626	23.6827897414756
SYNCRIP	26.9045446952217	27.1237176676451	27.2100689186782	27.4663588792536	27.7247997188977
SYNGR2	23.9261404122982	24.2462677069837	24.3267530925611	24.4718811155271	24.811371501203
SYVN1	22.0215338574714	22.2567228884124	22.3391634046899	22.4925709091054	22.6658478086429
TACC3	23.6245867716991	23.6847417946434	23.7731963856442	24.0241389845511	24.2234024220987
TAF15	24.6837565305236	24.7578995335805	24.8298902467262	25.1438814964659	25.3798721674189
TAGLN2	26.7077144304329	26.9597830042523	26.9200814460299	27.197728973174	27.4582899750927
TALDO1	27.6781852874068	27.8813217955084	28.065752686361	28.3686140219421	28.6554375489505
TARDBP	24.6765628715336	24.9433850785672	25.03331813159	25.3088192024878	25.5618220553556
TARS	27.054998024055	27.3430458752941	27.4596894592401	27.7180456880252	27.947787931627
TAX1BP1	23.6566969098469	23.8355781409173	23.8981557893662	23.9549423379639	24.3961457715678
TBC1D15	21.9996752312936	22.2440877076466	22.4203642984391	22.5807531002333	22.8340507815976
TBCA	26.7104640727775	26.9256840800264	27.0205196238956	27.3470159867017	27.550290778002
TBCB	24.4551550853598	24.4677891359985	24.7055651413231	24.9563043150842	25.2740544459192
TBRG4	25.0165663620543	25.1020353774905	25.1840092123677	25.3881573003202	25.6397922195683
TCEA1	25.6320264355666	25.7624311522951	25.9286600264845	26.0582656816451	26.3361975516956
TCEB2	25.6408321220406	25.6613778922153	25.7914891606586	26.0914987905458	26.4283826437715
TCERG1	23.1094587932798	23.3658815248195	23.43364339857	23.8081583355559	24.0409786098944
TCOF1	26.4576279820281	26.6996602767447	26.7282601250482	27.0133526739415	27.2447548248603
TCP1	28.0057670844931	28.1277155824782	28.2776916833736	28.6596818036641	28.9590114619208
TELO2	23.001953232612	23.3033170554841	23.3578766528555	23.4742821802191	23.6875316585923
TERF2IP	24.18873838353	24.3816039679876	24.5180540960118	24.7573266636969	24.9887289024862
TFAM	26.0413803860252	26.1302041129849	26.2022600902643	26.5578091812345	26.7969232406649
TFB2M	24.3006580499003	24.4453001077757	24.5703519410068	24.714507270894	24.8755316505982
TFG	24.3496967498557	24.3972123585433	24.6790580460048	24.9306959217365	25.2065436176899
TFRC	27.2103779725623	27.4287454078734	27.5348987277883	27.6775283081497	27.8360361128575
TGM2	23.4328917826313	23.5925721570566	23.6865295638651	23.8396908596982	24.1593531744889
TH1L|NELFCD	22.8435191914415	22.9717488582018	23.0460219601594	23.2129293430493	23.3358994738732
THOC2	24.2506608606772	24.5167706876267	24.4340261545907	24.7597082574315	24.9522961221293
THOC3	24.2560357802975	24.2000155527327	24.2764728742941	24.3442229252616	24.3871872420795
THOP1	23.0944368210437	23.3032505002748	23.3390733882039	23.4803391594852	23.6398983774586
THRAP3	26.3905517670443	26.6006582037812	26.6636608523779	26.9525932978306	27.2672440920516
THUMPD1	23.2369279944316	23.420933509351	23.5422651304125	23.8822119300899	24.0386694943971
THUMPD3	23.6262928162787	23.7665003610123	23.7764888594063	23.972242800305	24.1439289920807
THYN1	24.0440809847625	24.2594327966333	24.3622357823354	24.712288727509	24.8077310353059
TIA1	23.5208435269145	23.6661011320591	23.6809273784011	23.8494969725004	23.9499647147332
TIMM23	24.0061446698457	24.1022170428167	24.0201641509792	24.1685461773077	24.2440026992187
TIMM44	25.8180786977449	25.9392828923882	26.0577131118007	26.2414862613594	26.5312376224555
TK1	25.5477989851129	25.7181130011893	25.803030744041	25.9870654956933	26.1168602516401
TKT	27.619590771823	27.8862982494133	28.0199815559682	28.2318877824883	28.472421651526
TLN1	27.137359150524	27.4040793105665	27.5118669982164	27.7795255538085	28.0436974821231
TMED10	25.7697997974134	25.9284677627036	26.0611600965914	26.3587279968963	26.6145423341705
TMED2	23.3847453752133	23.6904881598443	23.7714283633632	23.9731570440817	24.2709206172192
TMED9	25.6443340846167	25.9081741334431	25.961201748477	26.3942560867406	26.5588188388114
TMEM33	23.0655661564497	23.2457898856972	23.2155058516888	23.3994029003333	23.5187981937347
TMPO	26.2879844178095	26.5107122797197	26.5367049403149	26.8426792283772	27.1059970322837
TMSB4X	24.0712169983777	24.5425429791867	24.5542500558205	24.9960626603703	25.1874881692859
TMX2	25.0140929336822	25.3043656468763	25.1736058254513	25.4327967560404	25.5883911615347
TNPO1	23.3859120381092	23.6333296172064	23.7367916875933	23.8995564914954	24.0282298404528
TNPO3	24.0574282956509	24.2566741508958	24.458061025007	24.7399113429342	24.9175621343001
TOMM20	25.5478611838768	25.7546781820768	25.9363610697763	26.1041336625933	26.2870314924465
TOMM40	24.5592364132131	24.6858320500697	24.7442821842656	25.0347644110757	25.1963884142099
TOMM5	25.237211335155	25.5523713062537	25.5402695998654	25.7592460596521	25.9414015416304
TOMM70	25.7347884636785	25.927236984763	26.0569793421084	26.3655375005888	26.617022204619
TOP1	26.3482777027324	26.6037026023564	26.7039180273648	27.0222336258246	27.2838288847008
TOP2A	26.7706958558053	26.9872928798038	27.0146370909607	27.2885547429346	27.6288099697401
TOP2B	25.5854510611131	25.7915510311717	25.8009053350502	25.9892946796948	26.2839901841293
TOR1AIP1	22.5909447903242	22.7185164286196	22.8754193354514	23.0376794264306	23.3023861497994
TPD52L2	24.8179450980272	24.8563448082671	24.7952495374152	24.9955502860633	25.3145722605368
TPI1	28.0230744286934	28.1994936334784	28.3368219752166	28.677820335033	28.8858254915739
TPM3|DKFZP686J1372	25.7669277404774	25.8553191066527	26.0109658385753	26.0456791377651	26.2569219004048
TPP2	22.6515452466205	23.0513162508169	22.8753606554003	23.1173980504543	23.4198860899723
TPR	27.6454094291361	27.7993453744131	27.9349759565914	28.2352339361518	28.5013806119689
TPX2	26.5956030947471	26.8050414351389	26.7861959909166	27.0041536231232	27.3138578018069
TRA2B	24.5122879332481	24.7008641472669	24.8845030368029	25.0910179253828	25.3795872340207
TRAP1	26.9481633460823	27.1470758972257	27.2263895767332	27.5049267701221	27.7285495030708
TRAPPC2L	24.0178633433487	24.0348338141043	24.171369973269	24.4429784131399	24.5979025453759
TRAPPC3	24.4440144113309	24.5985305587697	24.8717347178986	25.1138657414922	25.2181427476697
TRAPPC4	24.2750486608049	24.4197003873891	24.5494524217207	24.7498445043256	24.8106715145992
TRIM11	22.8010103662056	23.0353908188206	23.0463999248328	23.1631544576367	23.5409300007054
TRIM24	24.6564190618546	24.7451706309907	24.7170943873025	25.0785896838167	25.1935925180091
TRIM28	27.6798349573149	27.9902961281709	28.0668144882581	28.4192583250547	28.7075068258149
TRIP6	23.1756604747477	23.4096580091947	23.4637462590556	23.505281672544	23.7055496096409
TRMT1	24.2368451044881	24.4270863403643	24.5095446449896	24.7507192011463	24.8110980258028
TRMT112	25.5112090301107	25.5545069008158	25.5636661070554	25.7711545280906	26.027671261974
TROVE2	24.7952920695606	24.7714807364058	24.949168271637	24.8965824125194	25.0518680546112
TSFM	23.8736832084617	24.0483672598344	24.0823819442025	24.2589011277257	24.4665412965237
TSG101	22.0399484784878	22.439415085511	22.3763002656541	22.4916279578004	22.7125022618666
TSN	24.0171368772507	24.3683686285578	24.5136060021105	24.6144552563612	24.8637372614383
TSNAX	24.3258037695702	24.4534895230104	24.5604092094481	24.8311067061224	25.0071082122378
TTC27	24.3787864848559	24.9038247020316	24.6860055643954	24.9335867919051	25.1861568028177
TUBA1C|TUBA1B|TUBA1A	27.8193390818123	28.0788903933959	28.2045916966045	28.5025125574228	28.7080144416098
TUBA4A	23.7958065429143	23.8821176167893	23.9606925570065	24.1560212752415	24.3133088291064
TUBB	26.4926147758205	26.6879082145252	26.8272386366165	27.1552169109819	27.4160619589028
TUBB4B	25.2413941592209	25.4916377685447	25.6719148965326	25.9047585669944	26.0048512919036
TUBB6	22.9385452324879	23.2723475515659	23.3146957505412	23.3318768442294	23.5560696178121
TUBG1|TUBG2	21.4823626714179	21.7214244405195	21.5999383736915	21.68183852873	22.3608824847942
TUFM	27.3923061292311	27.5120845068426	27.5952293424001	27.862613128278	28.0944956962875
TWF2	23.231300342138	23.576120777397	23.6088010665969	23.8848452436565	24.1376887654616
TXLNA	23.9494768707459	24.1120264224649	24.2901993014658	24.531647455126	24.6938235968161
TXN	26.7393240073133	26.800747513895	26.9893953282501	27.361026973847	27.6155906119105
TXNDC5	23.9430468336732	24.1749850721282	24.2425841485181	24.4345902618531	24.6350456804502
TXNL1	23.240346033434	23.5035065827592	23.6074268689267	24.0139245623933	24.3263182268997
TXNRD1	24.9747896502488	25.0504790393001	25.1864149324262	25.4066818843075	25.6682635638462
TYMS	25.7479182767963	25.9672446242907	25.995120495698	26.3164649764896	26.4751902443559
U2AF1L5|U2AF1	24.8024514944743	25.1035162092008	25.2637575486827	25.5353071813112	25.8557844089578
U2SURP	25.3909749945471	25.6891584609377	25.7140800006149	25.962618258686	26.1688079960274
UAP1	26.5033698356104	26.6470794939441	26.7676742268094	26.9743121495869	27.1206664434432
UBA1	26.8981525866753	27.0488276329572	27.1652794280532	27.4240802695534	27.7052808429215
UBA2	25.2119636438959	25.3715106006267	25.5541943686336	25.7749941933966	25.9948382884509
UBA6	25.186043520011	25.5740773275188	25.4882971566312	25.5639539542132	25.7159212684484
UBAC1	24.5042329167532	24.7057632791837	24.8037550547658	24.8175147662842	25.0318167122589
UBAP2L	24.5995111612668	24.7348916132934	24.9366179508854	25.1993973301373	25.4104703535453
UBE2L3	26.6902102719158	26.8917053888293	26.996317025165	27.378065518348	27.6402195360411
UBE2M	25.438343853412	25.5461669966469	25.702961260141	25.8927233846441	26.1016868416566
UBE2N	24.816663997305	24.9191402077449	24.9389024043191	25.2325541290481	25.3534522121663
UBE2S	25.1077499639499	25.3231780836676	25.483713364009	25.7564331034622	25.9815718637637
UBE2T	25.1590080694137	25.1057226683226	25.2139852077936	25.4777219084301	25.6560853534093
UBE2V1	24.1479370383612	24.2688756704034	24.210630854097	24.2446436479487	24.3731711552222
UBE2V2	23.2126017421538	23.4034657983551	23.3344403430144	23.5138592380442	23.6963643382131
UBE4B	22.6828846108553	22.9082347846396	22.9468569349294	23.180374665379	23.3598710298353
UBL5	25.8261025268709	25.7995581195619	25.843301184151	26.084555242741	26.2297722562345
UBLCP1	23.7985989773444	24.0361358178707	24.085301263081	24.3498271360226	24.5532715410299
UBR4	26.0222266355812	26.2258082517946	26.2848821496508	26.5397433574019	26.7747178606575
UBR7	22.657412784871	22.7041646686186	22.8894786991383	23.0721579536183	23.2423820757936
UCHL5	25.5088696993248	25.5593903582562	25.7073966810849	26.0018165788005	26.1904019906414
UCK2	23.791480373217	23.9076533373559	24.0729962706588	24.341159417936	24.4841898848659
UFC1	24.1257851536298	24.2085590127666	24.3725310085415	24.6314529428462	24.9537611903465
UFD1L	25.7787004231188	26.097703196584	26.2350288673203	26.5669842082455	26.8230795056416
UHRF1	24.178148808924	24.4390140088342	24.4646471504618	24.8274481117818	24.8643388301576
UHRF1BP1	21.9449000537799	22.0561472380254	22.082898113437	22.3619873313101	22.5453577694517
UNC13D	22.5882816671322	22.657098863305	22.7063207878322	22.8249173279916	23.051123480385
UNC45A	23.9133317147621	24.0018925483558	24.106489046289	24.2012713611398	24.4497790035901
UPF1	26.1440896194421	26.3696824496915	26.4870802957929	26.5430746149631	26.7305812764038
UQCR10	25.0906678689687	25.265681684383	25.4658904506821	25.5912054885184	25.9118731080848
UQCRB	26.5838969574014	25.5263762521393	25.7834619902013	26.1194217904451	26.4955603293287
UQCRC2	25.1321973605861	25.3144340894343	25.1295736151203	25.2755809896446	25.4039414296223
UROD	23.8875107719626	23.9883114482413	24.1365886648836	24.375212611631	24.6822803247054
USMG5	24.3781717509431	24.6440921324013	24.5399700695841	24.7423983430356	25.0202929019784
USO1	25.9686795976263	26.0568014389907	26.2411502320018	26.5556224829305	26.7564707946702
USP10	23.6654897147762	23.7670824279824	23.8676900899391	24.1694548151488	24.2783118772422
USP14	25.6584488540913	25.8016187886321	26.0540548042735	26.3412874730808	26.5822139680346
USP15	26.0806133222302	26.167007806958	26.3093638254177	26.5467045644389	26.763413811974
USP39	24.6946544218235	24.7862060077018	24.8017315236569	25.0670943326092	25.2518679985449
USP47	22.3860850208643	22.5710447950939	22.7311592094435	22.7529666046418	23.1295645214896
USP7	24.1082035037995	24.336224904968	24.5876795609913	24.7190041548407	24.9722512198975
UTP11	25.1072619659094	25.4074696594542	25.5177589669006	25.8366375139308	26.0636825606649
UTP14A	23.5583886909659	23.7717497023326	23.9014039624158	24.0984603914054	24.3250939228919
UTP4	23.4775419112173	23.5995086750224	23.7494749352609	23.9881439940711	24.1367970493603
VAPA	24.9309236434608	25.1207657951455	25.216814058871	25.6047492978481	25.8983366797724
VARS	26.5685863704223	26.7938344521782	26.8472321289557	27.0827766630946	27.2682025597731
VASP	25.7051695692542	25.8539633774101	25.9842969557286	26.3239616617809	26.5344504040146
VAT1	23.4007399199375	23.5249850309071	23.6480083214223	23.816215519602	24.0573532313002
VBP1	24.5694817260234	24.6043164383046	24.7640795956687	25.0653180359552	25.3503664318063
VCL	28.2028524799389	28.4634142994298	28.5421598874867	28.7522252893471	29.0818564630739
VCP	27.7770134710806	28.0339186726908	28.0917707971264	28.3736061008661	28.6891464156846
VDAC1	26.4087722575884	26.7131294928819	26.7521667288188	26.9234717270589	27.0952654421421
VDAC2	27.1052612811748	27.2355193445638	27.3246247373795	27.5679007477589	27.8259310627924
VDAC3	25.9079307394386	26.0140586313506	26.086174783413	26.3619045355334	26.5590276879634
VIM	28.0634752023263	28.2428422443041	28.3495676924892	28.670869117624	28.8984230089547
VPS26A	24.9147640056817	25.2016180443005	25.2359874589291	25.4063017890247	25.5339774331108
VPS29	25.7405104399931	25.9869316786128	26.0523625476637	26.3574183968837	26.5649904824353
VPS35	25.1563037776342	25.4289175961937	25.547889522001	25.7052641541613	25.8969096981872
VPS4A	24.6041728913484	24.6165075680524	24.6572218250436	24.7804474303056	24.7757072359729
VRK1	25.1726459827813	25.4450585899883	25.5378420393538	25.7370031773392	25.9580523991132
WARS	26.5851214275511	26.9045552005178	26.9089249131636	27.2325239632939	27.5065693140874
WASF2	23.2797152446604	23.321429397726	23.6024404425701	23.7147040551223	23.9736252113836
WBP11	22.7144428476951	22.9016549986836	23.1385625247143	23.2724056582907	23.6036236068772
WDR1	25.8776137103222	26.0793427972045	26.171321924693	26.4313514301558	26.7020281115096
WDR12	25.2230491534021	25.4135562668288	25.3510728847437	25.5167990166135	25.7460610423689
WDR36	22.8551422020843	22.8931692847231	23.0424635225743	23.2239377957387	23.3176931721921
WDR61	23.3877905820203	23.4984881440186	23.6953849721171	23.9234761987918	24.0759639572917
WDR74	23.4913218176186	23.5989435926822	23.7447752735416	23.841830838296	23.9945521050873
XPO1	26.5093518428967	26.7600953118482	26.7882003979224	27.0406374860802	27.2487783570497
XPO5	25.2007011802648	25.3083998490102	25.3812487611842	25.5906301781266	25.7301452829391
XPO7	23.3365309096256	23.3223393512162	23.4721490200958	23.5552881431568	23.7090895216926
XRCC5	26.4816262968517	26.7354725985806	26.8565181767361	27.1316815311733	27.3945688580117
XRCC6	27.2416564844329	27.4900094235301	27.5959657762581	27.9618562011197	28.2091437110869
YARS	27.8149800946567	28.064764417989	28.1741531123804	28.5226512556206	28.8167782008196
YBX1	24.8088756478463	24.8546786294044	25.1577932048282	25.3932211750495	25.5019398665863
YBX3	22.067332091917	22.2412415138831	22.3564985464182	22.4772986626766	22.701100417265
YKT6	23.3957229850093	23.5622556122007	23.6705938682327	23.7410639583303	24.1003215656986
YRDC	23.5508792344545	23.8303945826699	23.8517738014379	23.9840563759627	24.1384720787561
YTHDF2	23.2022440149479	23.5481322196087	23.558531382013	23.8052847495223	24.0250873610564
YWHAE	27.0968237362384	27.2782133841021	27.337829910351	27.6145412899248	27.8609640065795
YWHAG	26.646106878571	26.7952585692189	26.9020358441518	27.2154856788301	27.4410990567045
YWHAH	26.6792138819259	26.7788699139755	26.8705679165942	27.1856646812462	27.4237981939851
YWHAQ	25.6296899841909	25.7659190474242	25.91146905127	26.2501502330975	26.5292699667538
YWHAZ	27.1600712006233	27.247779081169	27.3926917106943	27.6671808076687	27.8447151737295
YY1	24.3434370106343	24.5727033347726	24.6284765038644	24.7883114179124	25.0111423269398
ZC3H15	27.1970971663589	27.347987037863	27.4344245279808	27.6407514582857	27.9111240694453
ZC3HAV1	23.4649715132769	23.6023989497564	23.8468087565399	24.2540080601818	24.7647348873685
ZC3HC1	21.5644208655404	21.6663553286629	21.7679664762527	21.9155744440875	22.1584546323039
ZFR	21.7431809380929	22.0570811388172	22.0088095096531	22.4593346060364	22.5366320594175
ZMYND8	24.3176094236786	24.4806275502102	24.5277465235433	24.6660430979801	24.6643515968808
ZNF207	24.4056480756034	24.4310074636903	24.5356681227525	24.7513013033971	25.0624608126354
ZNF330	24.8998813916455	25.089735500133	25.1548381663219	25.3811378530917	25.6513368418649
ZNF593	22.4221912344202	22.0331676391933	22.3067079319738	22.3334882383274	22.3367713316888
ZNF622	22.9307665738904	23.1153496507084	23.2398271851917	23.5530088354233	23.7497044132875
ZPR1	23.4360042299348	23.7287929068487	23.7922323049932	24.044362457496	24.1570089359611
ZRANB2	24.7046809163072	24.7275379375062	24.9988559728826	25.148230626959	25.3821803786647
ZWINT	22.519120932261	22.6607308460224	22.6585496169747	22.8805636441126	23.0159322010952
