# Supplementary material for: Aggregation and disaggregation features of the human proteome
Source: Mol Syst Biol. 2020 Oct 6;16(10):e9500. doi: 10.15252/msb.20209500 (PMC7538195; doi:10.15252/msb.20209500)
Supplement: Supplementary file 7 — Source Data for Expanded View [file MSB-16-e9500-s007.zip › SourceDataForFigureEV5/MSB-20-9500_SourceDataForFigureEV5.csv]

gene_name	stability_score	local_FDR	stability_class
GTF3C1	19.1176199058219	9.91890952645836e-13	stabilized hit
KIN	17.3817407752938	4.81841040141771e-09	stabilized hit
KIF4A	18.5963306054682	2.7263755145949e-12	stabilized hit
MLH1	8.2169360321079	3.71705772375726e-09	stabilized hit
TARDBP	18.4180555938061	1.6833370980228e-10	stabilized hit
KIFC1	9.10355913872421	2.48197508271194e-06	stabilized hit
NOSIP	8.43212511499099	1.17827490257009e-08	stabilized hit
KDM1A	18.6772804618885	2.89911381325224e-09	stabilized hit
DDX41	12.0254416781268	1.31893953081446e-10	stabilized hit
GTF2I	24.8632282530275	4.38335145328169e-14	stabilized hit
MSH6	12.4613436836337	5.14306936902666e-11	stabilized hit
PARP1	33.7958546687737	1.65680490312792e-06	stabilized hit
KPNA2	5.38288044260175	0.000917618654989998	stabilized hit
RAD18	23.5916128354939	1.63768748634568e-13	stabilized hit
LIG3	15.8929834433323	3.32692110838536e-11	stabilized hit
RAVER1	16.8726070647716	2.94910787873798e-06	stabilized hit
RCC1	4.65566743081758	6.90383971836867e-08	stabilized hit
PRPF6	16.7756660941723	2.34814290181519e-11	stabilized hit
XAB2	32.6968216827877	1.23274241442605e-11	stabilized hit
BAZ1A	19.4230524902664	7.82470616278467e-15	stabilized hit
XRCC5	6.81511598883221	0.0468344478166867	no hit
NSUN2	16.6661644535352	3.03717742401702e-14	stabilized hit
RBM12B	13.5115453773702	1.62290702423557e-07	stabilized hit
RNF40	9.27629043126137	7.28460119501213e-09	stabilized hit
NKRF	27.3182931285522	9.9359840939432e-16	stabilized hit
CWC22	15.3906010422837	7.70025872475395e-09	stabilized hit
TFIP11	7.25826614645073	8.54259346057735e-05	stabilized hit
CDC45	6.60818663405799	1.19027515523475e-05	stabilized hit
FEN1	1.2814530568245	0.705153654050701	no hit
NONO	11.4559354188142	1.60115612071076e-07	stabilized hit
WRN	14.481481401623	2.89744175291007e-08	stabilized hit
PRC1	18.3292840256014	1.13708562189356e-13	stabilized hit
HNRNPL	25.2766080307796	8.37265853164157e-10	stabilized hit
POLR1C	11.7971849418382	2.37680435064695e-06	stabilized hit
CHAF1A	23.2463842736107	8.47322043636458e-14	stabilized hit
PPM1G	14.0156768944586	0.00010385520563296	stabilized hit
SMARCA4	13.5790167531724	1.55869508640288e-14	stabilized hit
PAXBP1	1.79868187852245	0.132282636558421	no hit
POLE2	7.960340023222	0.00824845930804559	stabilized hit
CASC5	10.5068654665366	5.07962762563511e-09	stabilized hit
SMARCD1	9.48200806809753	1.58381047775749e-11	stabilized hit
HNRNPA0	32.2184382922689	1.38893920655855e-14	stabilized hit
MATR3	26.6359101743134	1.98456263730596e-12	stabilized hit
RBM6	26.433490813568	4.55508614099219e-13	stabilized hit
ZNHIT6	12.776218574788	5.16415805154905e-05	stabilized hit
ANLN	51.1464358072642	2.2323167959623e-14	stabilized hit
MAD1L1	5.56406412122503	3.60304571952875e-05	stabilized hit
VRK1	2.98063249908224	0.165508119703707	no hit
RCOR1	8.45759512485039	0.000620543680523806	stabilized hit
HNRNPM	18.8403150189575	7.32705641364944e-16	stabilized hit
LRWD1	6.01124157861051	5.93479882313376e-07	stabilized hit
BRD4	9.39995481921686	6.11918154272209e-05	stabilized hit
USP48	6.84704807477698	0.0101510033355626	no hit
RANBP2	17.1954690286088	5.10680424070354e-05	stabilized hit
U2AF1L5|U2AF1	9.18643433787061	3.03078266570545e-07	stabilized hit
SND1	-2.10766776976994	0.0330637859827882	no hit
NIPBL	13.2593401492852	7.0907090466669e-06	stabilized hit
INTS1	7.45334431373133	3.61957837728989e-08	stabilized hit
PDS5A	13.4713499073608	4.04258418825368e-12	stabilized hit
SRSF10	-5.15134355708139	1.73326596612153e-11	destabilized hit
UBR5	9.92550361867367	6.62530095569351e-08	stabilized hit
RIF1	38.3766069221667	1.72530515569471e-08	stabilized hit
DIS3	8.270300274413	1.11844690429312e-05	stabilized hit
RNF20	3.9700076794162	0.000665588140196701	stabilized hit
PRPF40A	23.1156939577771	5.1212324591722e-08	stabilized hit
CBFA2T3	53.2624842153175	2.55283333215569e-10	stabilized hit
ZC3H11A	12.75158697451	5.74372089337378e-10	stabilized hit
HNRNPH3	10.7760487781068	9.18979327534469e-05	stabilized hit
RBM15	18.8830340707513	2.51106611715671e-11	stabilized hit
PRIM1	2.50738056701413	0.0535532261568718	no hit
DHFR	2.46379651648412	0.180520871719636	no hit
PRPF31	12.5091662341984	4.92728107703068e-09	stabilized hit
POLE	10.4387235818161	2.79954298666825e-09	stabilized hit
PUS1	28.0419093443431	3.62192055577592e-06	stabilized hit
EZH2	23.8693220618079	1.62234878331001e-10	stabilized hit
POLD1	14.3164850472762	1.9309402993492e-05	stabilized hit
CDC5L	21.3857559766439	3.68478834103494e-14	stabilized hit
XPC	18.6465452577426	2.04262650923795e-12	stabilized hit
SMARCC1	19.0182168338097	2.24100724748626e-08	stabilized hit
CDC73	17.7779242621956	5.49996640199074e-07	stabilized hit
SAP18	40.0456461195288	5.18116390144274e-16	stabilized hit
RBM17	25.3048049170091	1.00085684611226e-20	stabilized hit
ADNP	13.6517465685161	2.8552965652521e-11	stabilized hit
UHRF1	14.236753713474	7.53366658557636e-06	stabilized hit
ARID4B	7.34888628643309	0.00351740141999301	stabilized hit
POLR1E	5.25348892891319	6.61986159304766e-07	stabilized hit
FANCI	7.87272308568272	2.12157975580776e-07	stabilized hit
EXOSC10	24.3181298981853	4.70134974392531e-13	stabilized hit
KIF2C	2.12415774636904	0.24480798376904	no hit
RNPS1	7.3627292689235	5.82087135481132e-07	stabilized hit
HNRNPF	-1.47321467457044	0.123292248226862	no hit
SUPT16H	11.4757154164887	2.13605479969762e-05	stabilized hit
TRIM33	7.72041433410517	7.65422077666087e-08	stabilized hit
CRNKL1	33.1395404100824	8.73645169646764e-12	stabilized hit
NCBP3	13.0716521094641	3.24755414949479e-07	stabilized hit
TTK	7.61222248723733	2.27723951313363e-05	stabilized hit
NCAPD3	2.4421822699104	0.0285777175228751	no hit
TRA2A	7.52521178764339	9.93892014242018e-05	stabilized hit
RBBP6	22.6082254216962	3.78097072666259e-06	stabilized hit
DDX42	9.01054593368832	2.93964106486331e-06	stabilized hit
STAT1	4.42899931848304	0.00712277893759631	stabilized hit
GPKOW	1.35679462327775	0.548001505921246	no hit
BPTF	10.1678130571139	5.17249121000186e-07	stabilized hit
YY1	34.065835871118	1.6281833432878e-12	stabilized hit
HNRNPLL|HNRPLL	9.01602332532903	5.71491005373203e-09	stabilized hit
DNAAF5	2.74014993096912	0.0261227998340759	no hit
SUGP2	13.7292375216146	1.06230549044408e-09	stabilized hit
DIEXF	13.8267355227744	5.19701790529254e-11	stabilized hit
HTATSF1	10.1253416864068	7.54536791602947e-05	stabilized hit
TCEB3	10.2779072299613	0.00122199718834589	stabilized hit
PTPN2	2.18755574039325	0.0917179354901344	no hit
USP7	0.500976655918777	0.894929794161125	no hit
DAXX	12.4094103334931	6.13093741765812e-08	stabilized hit
RECQL5	5.66476437478352	7.40554752103094e-05	stabilized hit
OGFR	10.4192088305333	3.44985213861594e-05	stabilized hit
RBM39	13.235442698384	1.10254061878566e-07	stabilized hit
UTP20	9.72740575656717	6.92104404181232e-10	stabilized hit
DDX50	10.7344910031619	1.10928680418686e-10	stabilized hit
RPA1	6.03341827103575	0.00700883064162259	stabilized hit
SF3A3	4.37120873478119	0.0780056195543886	no hit
POLD3	4.61568988977233	0.00330153433592007	stabilized hit
PCF11	16.053651370697	4.11759618671031e-08	stabilized hit
RRP12	11.9761467624576	3.32977207658081e-12	stabilized hit
PDCD2	6.89993451428665	2.68353121643191e-05	stabilized hit
CDK5RAP1	19.9227122348823	3.48292267026266e-07	stabilized hit
XRN2	38.0735110528426	1.97152565407737e-14	stabilized hit
RTN4IP1	8.2867403839397	0.000225423753325982	stabilized hit
PTBP3	6.93121997078511	0.000297327575938675	stabilized hit
PRAME	22.6387952288561	1.69129912695137e-11	stabilized hit
CTR9	13.5415758147164	1.04824378226153e-05	stabilized hit
TRNAU1AP	11.6253817037397	3.51962960710113e-06	stabilized hit
GSE1	9.328485685063	4.73408548127989e-05	stabilized hit
C9ORF64	-0.195134849077328	0.694389922163837	no hit
TWISTNB	8.21979519572009	0.000328412373934095	stabilized hit
NELFA	14.3254295989134	9.01062518531203e-13	stabilized hit
RBM26	6.78687073992279	6.22793746916648e-09	stabilized hit
SMARCAD1	1.08662128666312	0.311516440034611	no hit
PNKP	4.72438553494655	4.98622957891029e-05	stabilized hit
FKBP5	-2.5993265982946	0.0334353867075398	no hit
SMARCA5	14.466600753657	1.57709257669797e-08	stabilized hit
ARID2	15.0780413122139	2.6145898934881e-07	stabilized hit
CHD4	29.2115902308005	8.98115141586613e-17	stabilized hit
FAM50A	8.05938126410182	2.00067629258641e-06	stabilized hit
PAF1	7.08348673024042	0.00484013319971687	stabilized hit
SYMPK	6.05998108365199	9.44458543470034e-06	stabilized hit
GTF2B	3.52629151154795	6.99960397485289e-09	stabilized hit
RPRD2	15.9342080558785	7.40554752103094e-05	stabilized hit
BYSL	0.574365384896355	0.92576127847085	no hit
SON	54.9591702687392	5.43738075375356e-13	stabilized hit
MAGED2	10.3123480724609	0.00157698908850037	stabilized hit
DDX5	7.03640429761683	0.108125136465744	no hit
NXF1	8.07914532710557	7.05570406042255e-08	stabilized hit
MTA3	4.13635108098498	0.00803042801381435	stabilized hit
U2SURP	39.9808435087662	2.8552965652521e-11	stabilized hit
ZBTB33	21.8077958401509	0.000156625704034487	stabilized hit
DPF2	32.6984833349621	2.39803479393775e-12	stabilized hit
ZC3H18	69.9598645404795	1.519838630066e-21	stabilized hit
WRNIP1	4.36101181175241	0.000183402373646876	stabilized hit
ADAR	7.35335536079955	9.18979327534469e-05	stabilized hit
ACTL6A	13.8133207031508	0.00884926434438784	stabilized hit
ZMYM4	46.9107135213501	2.12400174069669e-14	stabilized hit
GNL3	15.9286012739321	1.9444617027149e-08	stabilized hit
SMARCD2	9.80820420916003	1.3845873987241e-05	stabilized hit
CTNNBL1	11.3780586672393	1.7375838420177e-07	stabilized hit
IRF2BPL	5.33441121938696	0.0581698008610752	no hit
HNRNPH1	6.83287365214929	0.00128983693533653	stabilized hit
ELAVL1	9.78913340756262	1.22925880301583e-06	stabilized hit
TCERG1	8.72750621253453	6.75682973234956e-05	stabilized hit
HMCES	14.4933731689539	1.05659121078518e-10	stabilized hit
STXBP2	-0.794002285887306	0.283268249309788	no hit
GABPA	-0.691902915378664	0.15730757033792	no hit
TOP3A	18.426360386264	2.12155051639871e-09	stabilized hit
MTA2	10.5661936056216	1.13908963153208e-09	stabilized hit
USP11	16.5733819105486	3.05566547355784e-12	stabilized hit
NSUN5	11.1720899882442	1.26750192252961e-10	stabilized hit
SATB2	15.5326284158067	2.08958291200888e-09	stabilized hit
FANCD2	10.7352195415554	0.00021509030351036	stabilized hit
ZNF326	9.07617233044287	5.30902517759675e-07	stabilized hit
LAS1L	9.99645756656738	1.06230549044408e-09	stabilized hit
CHERP	15.96723649184	0.0137476655550773	no hit
MYD88	4.41194126052003	0.00856995676215331	stabilized hit
ZMYND8	2.22400163155745	0.114520355800362	no hit
TYMS	9.25996450634714	0.114149084836796	no hit
DDX3X	7.90006050838354	0.00272557873295345	stabilized hit
TRIM28	-0.452149376028852	0.51947650186059	no hit
PPIL2	2.27839774051797	0.025253117423781	no hit
POLR1B	19.7788817625925	5.58144450981251e-11	stabilized hit
LIG1	1.87000589364722	0.000196019056730384	stabilized hit
IRF2BP1	13.3344085204093	1.42016859525723e-09	stabilized hit
CDC34	2.9842474473824	0.228412561829882	no hit
SETD2	11.7578007216756	0.00134523816329981	stabilized hit
POLR3A	2.50862008338965	9.94764949113956e-05	stabilized hit
SLC29A1	-2.64599507243379	4.33119204762188e-10	destabilized hit
MRPL1	23.4359105276751	0.00155605456854684	stabilized hit
MGA	15.54037834521	9.79118044209464e-08	stabilized hit
CTNND1	4.87201912683613	0.0138706321592679	no hit
RBM25	10.7283465942782	3.04284283478405e-07	stabilized hit
MAPRE2	0.361725078974243	0.90845100576693	no hit
ORC2	6.97325720804439	1.08122929334303e-09	stabilized hit
IGF2R	-2.22788404374379	1.12333030685252e-11	destabilized hit
TOP1	8.19101129729183	0.00253271540031564	stabilized hit
ANK1	3.9101543653454	0.144001286912528	no hit
LASP1	-1.93413691955542	5.48543954045075e-06	destabilized hit
PPP4R3B	0.909693921458796	0.612125062459799	no hit
RBM14	26.2509721598032	1.50275207432211e-10	stabilized hit
LEMD3	10.311969757481	0.00178181047692019	stabilized hit
ERP29	-0.959473073489687	0.299761890527358	no hit
ZNF131	15.6770643513848	8.53388966260968e-07	stabilized hit
PKP3	1.79933472170786	0.369786464449113	no hit
TSFM	19.7630793795981	0.00100697584100021	stabilized hit
TTLL12	7.44913672567402	0.000175242538833846	stabilized hit
CPSF1	5.57012148291102	0.000467169521956559	stabilized hit
SMCHD1	8.1278399854608	2.76612854549045e-07	stabilized hit
UBTF	9.68021074026963	3.39332481131485e-05	stabilized hit
GOT2	-2.32410018486363	2.58489529929239e-08	destabilized hit
ZMYM3	62.6778450234534	4.28739538183584e-29	stabilized hit
FIP1L1	11.0498181671689	0.00206955925332129	stabilized hit
HDLBP	6.35003123531256	0.0136908937988172	no hit
P4HB	-0.498553979350021	0.52167943139657	no hit
FASTKD1	0.418685752411229	0.895080767270651	no hit
DEK	13.0799152943725	2.61896919972402e-05	stabilized hit
MORC2	13.040113340201	8.57149963521606e-11	stabilized hit
YTHDC1	4.84894267508349	0.000150332379233982	stabilized hit
CSDE1	-0.659738342379926	0.382533952721098	no hit
SPEN	10.4860407970134	0.00205448656782801	stabilized hit
NDC80	1.80078514534305	0.317482736156939	no hit
SIN3A	7.98579427704617	4.52191901936674e-06	stabilized hit
CWC27	4.89916728206107	0.00734856638958363	stabilized hit
SERPINH1	1.01709055916144	0.734313820111298	no hit
ILKAP	10.3842765781789	8.992905641466e-06	stabilized hit
GTF3C5	9.82216586136727	2.111111827334e-10	stabilized hit
ATP6V0A1	-2.67500244309013	7.92597290988739e-11	destabilized hit
ZNF609	11.6839105604483	1.75339689850792e-07	stabilized hit
XRCC6	19.4684090107329	0.00489395506186543	stabilized hit
CDK6	18.8223132350597	1.09251062937078e-08	stabilized hit
TBRG4	21.0280340711973	0.0079518478438967	stabilized hit
RALY	16.2228472294591	2.42418944458265e-06	stabilized hit
POLR1A	4.12147095991834	0.00192102034176611	stabilized hit
GATAD2A	14.9461963319217	9.31148316992441e-11	stabilized hit
RNGTT	4.93127649331082	0.000350145424010613	stabilized hit
CPT2	5.03702705905559	0.000355302828381027	stabilized hit
PHB2	10.6277874679233	7.1417465038544e-05	stabilized hit
RCOR3	9.48889552123059	2.15350647500946e-06	stabilized hit
CPSF4	9.60406012822517	4.0630227015726e-08	stabilized hit
EXOSC7	-2.60548177730137	1.53506097106164e-07	destabilized hit
ATP5H	-2.35814031372082	0.0759478621222231	no hit
NBN	9.90719179518845	1.17435974338858e-10	stabilized hit
CPSF2	1.9688645571088	0.524174151099995	no hit
CELF1	6.12949798241173	6.03369097379092e-05	stabilized hit
TFRC	-2.82469708610955	1.44735687544816e-15	destabilized hit
PRPF3	-0.53547753724588	0.456728720353934	no hit
GTF2H2|GTF2H2C	6.45424992854556	0.000156170885437259	stabilized hit
WAPL	7.38923154106254	6.73578344720695e-06	stabilized hit
PRIM2	0.942114088460437	0.226662891795489	no hit
BTK	5.44801735087715	0.0315683254476121	no hit
MORC3	5.66281479892397	0.000599491479849408	stabilized hit
YARS2	10.5237405133323	0.000300456339768275	stabilized hit
NACC1	7.02622496616915	6.41233730006427e-07	stabilized hit
ACSM3	8.01388644447843	0.00014346944960188	stabilized hit
PRPF8	10.7961570041416	1.17084549809075e-10	stabilized hit
KIF20B	15.9478405103547	7.92597290988739e-11	stabilized hit
TRIM24	5.11387843212319	0.000654748482917422	stabilized hit
EIF2AK2	-1.81192932669589	7.63356869034928e-10	destabilized hit
PDIA3	-0.132451458290874	0.796197139824941	no hit
GIGYF1	2.15370509976953	0.581113817027685	no hit
DDX46	2.92517367586808	0.252864001597335	no hit
PDIA6	-1.06814338509301	0.227622923270786	no hit
POGZ	10.4992237217237	5.05263966079919e-05	stabilized hit
GANAB	-0.320743428714892	0.247741922620024	no hit
GTF2H1	2.30138133683363	0.149220678269248	no hit
GCN1	9.00327712848722	1.80762991208074e-05	stabilized hit
WDR33	8.69891878713491	8.63355421764205e-05	stabilized hit
NELFB	1.2222040737122	0.278442516044063	no hit
DDX39A	-0.228852803844633	0.547250032678519	no hit
RNASEH2B	2.7737535760908	0.00703279320320558	stabilized hit
HYOU1	1.70856995823587	0.473573447952448	no hit
POLR3B	4.21136283553068	0.00463818064411467	stabilized hit
SNX17	2.09629791600831	0.0339884320540416	no hit
NUF2	5.853612345481	3.08548825903894e-05	stabilized hit
AIFM1	-2.11507589524436	2.94464490993283e-06	destabilized hit
NCAPG2	3.58245640796132	0.00208438047516574	stabilized hit
PNN	35.4119394316984	8.28720561368074e-14	stabilized hit
MTERF3	3.43796147900701	0.00203754495311505	stabilized hit
POLB	8.46875885268966	6.4125118907726e-06	stabilized hit
TRMT2A	29.4110571959709	5.63456547145859e-14	stabilized hit
DDX23	13.0195227267966	2.71300056554947e-06	stabilized hit
CANX	-1.30512031207354	0.104736599440383	no hit
NR3C1	7.2625169164208	2.01964205307158e-05	stabilized hit
GTF3C3	15.9638594420344	9.61980542082893e-13	stabilized hit
PDS5B	2.7232794832558	5.05043120729305e-05	stabilized hit
MTIF2	15.9752385932694	3.27439062801857e-07	stabilized hit
IK	11.9441508832826	3.4565831360064e-05	stabilized hit
QRICH1	15.2537874985279	3.14385396942156e-10	stabilized hit
SLC3A2	-2.74247289543579	5.11207738133238e-11	destabilized hit
CMIP	6.58496456732944	3.23049580432749e-08	stabilized hit
HDAC1	13.2016864278844	1.80301958534927e-05	stabilized hit
GPATCH8	31.4341310185469	1.91452836554778e-11	stabilized hit
AKAP8L	11.6122842572847	4.9375467250567e-12	stabilized hit
GRB10	3.24208028530983	0.000347532980486746	stabilized hit
SLC25A24	-2.68449695630248	1.42980547780089e-12	destabilized hit
TOMM40	-2.79358790772553	2.93114103702158e-12	destabilized hit
GNL3L	9.13709415258169	2.24043871312328e-09	stabilized hit
SLC1A5	-3.50155929749113	8.26719715359821e-16	destabilized hit
SRRM2	18.7201453946189	7.04875779602288e-09	stabilized hit
TP53BP1	20.835367608613	3.50509677445962e-12	stabilized hit
MSH2	-2.42407086163994	1.4323733961791e-05	destabilized hit
USP34	3.00712162707861	0.000180783125448198	stabilized hit
HADHA	16.5232357461257	0.0027156563378754	stabilized hit
RBM10	16.9867354952626	3.43570345072361e-09	stabilized hit
XRCC1	9.54022657648538	1.50367295010956e-09	stabilized hit
NOC2L	13.4306274235662	2.64625772954858e-10	stabilized hit
SMARCB1	11.069907233827	5.54776658878999e-09	stabilized hit
SLC9A3R1	-2.11895681714472	2.58206585777441e-10	destabilized hit
PBK	0.46951117565421	0.849929026322403	no hit
MMS19	3.03261642799789	0.000665444681496817	stabilized hit
RACGAP1	5.89452558496484	0.00333250641291657	stabilized hit
KIAA1429	4.62749186009909	0.000414167959033678	stabilized hit
SAP30	16.9509621900755	7.09552699167232e-10	stabilized hit
STOML2	-2.72177350502148	3.46948441207232e-06	destabilized hit
DNAJB11	-0.118600843001721	0.638632828244044	no hit
PES1	42.1708407638747	2.95170847950322e-10	stabilized hit
MRPS31	7.84672801335949	0.00379084360175856	stabilized hit
TRIT1	15.8938296167826	4.38724751559737e-08	stabilized hit
CDC2|CDK1	4.72896169503333	0.000740991853887386	stabilized hit
FAM118B	-1.02652373637444	3.4763667850098e-05	destabilized hit
MLLT1	-0.249733804712313	0.517703421732753	no hit
HSP90B1	0.815510456104216	0.814306510337994	no hit
AKAP8	15.2054393116823	0.00700883064162259	stabilized hit
SNX15	7.9429036329945	1.07177304782645e-06	stabilized hit
PPIL4	5.84937103588837	0.0432035842843999	no hit
CPSF6	-1.84435710467809	5.00369465411792e-06	destabilized hit
LMAN1	-0.820177121770687	0.0779922810518604	no hit
RPS6KB2	5.70014285677038	6.97605875854748e-05	stabilized hit
SSRP1	39.370154436439	2.36432268664131e-16	stabilized hit
CDKN2AIP	-0.428812316008353	0.335235218364172	no hit
UBLCP1	4.39807500875633	0.048861936302955	no hit
MYSM1	0.169625784653998	0.950498833458807	no hit
RBM12	6.60699335121926	0.0346162668327408	no hit
VDAC2	-2.16891332660802	0.000834167711234901	destabilized hit
PREP	1.21809478013933	0.670921296354256	no hit
ELL	15.5257501359415	6.92551079568417e-08	stabilized hit
SNRNP200	4.01965497348311	0.00904056129664709	stabilized hit
ZC3HAV1	5.8159609594238	0.00476326641225777	stabilized hit
ECI1	-0.873173702047808	0.00206414890444041	destabilized hit
CCAR2	14.8074708725985	3.13884620276455e-08	stabilized hit
ATP5A1	-3.04701974070403	8.31086448086578e-07	destabilized hit
CCT6A	-4.56226166693722	5.36759819992616e-07	destabilized hit
SRRT	2.98778554880916	0.0153314571694238	no hit
EXOSC9	-2.87936359320525	4.09580712356292e-09	destabilized hit
SLC25A6	-2.89665729822071	2.71321332713213e-11	destabilized hit
MCMBP	4.68375943657403	0.128878909761057	no hit
PPIG	32.7673372668673	3.65833380078997e-18	stabilized hit
DROSHA	8.32160420240497	4.02147776909992e-07	stabilized hit
URB1	11.3913421540434	1.56436593770192e-07	stabilized hit
PCID2	2.00177229758476	0.0173479004555737	no hit
UBA1	-3.030676143139	0.00208005226543316	destabilized hit
ARID1A	8.23630140966667	7.67332956814557e-07	stabilized hit
RPN1	-1.8890712483656	1.44992907290431e-06	destabilized hit
TRA2B	-7.37864762252589	3.95617357579492e-13	destabilized hit
GPI	-3.22369027837323	2.19637857914882e-06	destabilized hit
LRRC40	-0.492012495515574	0.0882656729497952	no hit
TBL1XR1	19.2230177025452	1.92876966170528e-09	stabilized hit
EIF3I	-3.04499399232877	0.00112937611998545	destabilized hit
CCT7	-5.64138906830808	1.40310744464614e-11	destabilized hit
TSR1	-1.70400411768031	0.016937742016732	no hit
GTPBP10	2.0604828139239	0.166228554473513	no hit
CCT5	-5.00602809834706	1.10928680418686e-10	destabilized hit
ZC3H15	-2.42165440820691	2.69758829364952e-09	destabilized hit
OLA1	-0.966652275574864	0.182892280240111	no hit
GDI2	-4.88458891584846	3.28790981836499e-10	destabilized hit
LENG8	4.19581900269981	0.00389058143394879	stabilized hit
CALR	1.14194865686853	0.652724947347936	no hit
AGFG1	-1.30203539388486	0.135226562569402	no hit
CLSPN	28.5547596672083	9.77561262004007e-12	stabilized hit
AK2	-2.85155520290979	2.06692718886126e-07	destabilized hit
VCP	-2.56547454538346	5.97616980256889e-12	destabilized hit
FUBP3	5.52788145680945	0.396221654434066	no hit
CLCC1	-1.0595991031876	1.27295648891046e-05	destabilized hit
COPS2	-1.80493613659947	0.000136256428619607	destabilized hit
IGF2BP2	0.997477163027772	0.641271188883987	no hit
GTF3C4	4.43307880965231	0.00385134972362911	stabilized hit
TMX1	-1.4882397914335	0.000447798947496944	destabilized hit
VCL	-3.1549313797837	3.87514349888628e-08	destabilized hit
EHMT2	7.45570009908868	0.000797796804455905	stabilized hit
THOC1	-0.0813905515825532	0.77251846881164	no hit
PDIA4	-0.474542740943458	0.286894799646519	no hit
SUPT5H	2.03643908455976	0.000721706841164248	stabilized hit
ZFC3H1	13.3093896896723	1.26555533144425e-06	stabilized hit
GABPB1	6.42756049815397	0.000427232649774413	stabilized hit
DLST	-1.84475464811407	2.8627847701459e-07	destabilized hit
APOBR	-1.33793323281367	9.90775604058334e-05	destabilized hit
C11ORF58|SMAP	-4.28170066519745	2.57530023818415e-09	destabilized hit
GPATCH4	7.68614661353931	0.0082967501051513	stabilized hit
GATAD2B	15.4484203410345	1.69709252750406e-08	stabilized hit
ACTN1	-1.71768241127092	3.17841947829537e-08	destabilized hit
CFAP20	10.0243923933833	0.0136775775791295	no hit
SFSWAP	0.572534669891071	0.733119145525975	no hit
HEATR3	7.56247396136601	0.000246689438278384	stabilized hit
SLC25A3	-1.86655728867039	4.11759618671031e-08	destabilized hit
GOLPH3L	4.86404890517758	0.000842515414046998	stabilized hit
NOL9	15.9605244795201	3.259975253022e-11	stabilized hit
MEPCE	12.6687494390384	1.66733026454266e-10	stabilized hit
CCT3	-5.03082105230432	4.64648461373042e-09	destabilized hit
TADA3	6.70595220996166	0.235811468457542	no hit
SUPT6H	1.00300695785531	0.223258096766816	no hit
HLTF	-0.111331923075674	0.509675579341621	no hit
IWS1	11.2113916108786	1.66742590192926e-06	stabilized hit
TXNDC5	-0.844434562365041	0.103385013585934	no hit
DHX37	6.20825890500364	2.63564284433128e-05	stabilized hit
NOP14	41.8056911081091	1.65467333433309e-14	stabilized hit
DARS2	-3.70626450767386	9.77561262004007e-12	destabilized hit
XRN1	2.10866004208045	0.0350844030675535	no hit
SERPINB1	-2.77080909604783	4.92846424459083e-07	destabilized hit
CHCHD3	-2.51927220136175	2.24478702979495e-10	destabilized hit
HPRT1	-2.27061987223382	2.8627847701459e-07	destabilized hit
ZNF687	-0.0675510644682387	0.904558245308792	no hit
MAP1B	-1.26750303815096	0.00100321879120294	destabilized hit
FBXO7	11.7217679418334	4.92483862511902e-11	stabilized hit
MINA	7.71356697987616	0.000762332862791089	stabilized hit
CBSL|CBS	-0.113301327122708	0.924438567009448	no hit
CTDP1	6.81324873783667	2.04635098892718e-05	stabilized hit
ERCC2	-0.107386683681829	0.754688795606468	no hit
SHMT2	-2.71686826308382	0.000459162060282822	destabilized hit
MKRN2	0.533947421115418	0.558473779978224	no hit
ZNF592	5.873382749533	2.07098586044168e-05	stabilized hit
PRKCSH	-1.38624109027323	0.268204464244358	no hit
POLA2	2.63696906288438	0.00138548318038667	stabilized hit
DDOST	-1.76131594818674	3.67925563551286e-08	destabilized hit
RBM4	5.95826900872041	0.00333177292569455	stabilized hit
ZNF638	14.2805761917263	1.45574427231543e-05	stabilized hit
ATP5B	-2.30789829146998	3.52812041009318e-07	destabilized hit
LATS1	3.18981413338721	0.0751713046373755	no hit
ZC3H13	7.12391314892511	0.0223435095840074	no hit
PTCD3	16.6789339739072	7.1255208605391e-07	stabilized hit
NCOR1	14.7371360189095	4.09443017022604e-06	stabilized hit
FHOD1	2.65527496918103	0.00199400879117883	stabilized hit
SUZ12	19.1870561516468	4.39881873713657e-10	stabilized hit
RAB7A	-3.63019730097047	2.45684565621057e-20	destabilized hit
VDAC1	-3.19254769902441	2.4623621322472e-10	destabilized hit
MTDH	2.15955105376157	0.0717896547403285	no hit
SLC25A20	-2.79097625487264	9.91890952645836e-13	destabilized hit
AKAP9	13.986295046616	7.26563977527361e-06	stabilized hit
HSPD1	-2.57042850973537	1.13393263434288e-10	destabilized hit
PARN	5.26544147266496	1.20978655864334e-05	stabilized hit
ALDOA	-3.41909467544433	7.90312371772602e-16	destabilized hit
DDX21	10.729802382662	0.020081911821748	no hit
GRWD1	7.24026561105602	0.000908570439802535	stabilized hit
PKMYT1	4.13579048870082	0.000180034986920166	stabilized hit
CSNK2A2	4.44269192732949	3.08275897235922e-05	stabilized hit
CS	-2.63232262506609	0.000532607963272391	destabilized hit
MPP1	1.94618003579501	0.213975364095462	no hit
SUMO1	-3.11276828474985	0.00343316032060023	destabilized hit
COMMD3	7.01630708731448	0.0205387582073412	no hit
KDM3B	3.81117254553706	0.000543047205011628	stabilized hit
LCP1	-6.48795079964865	7.21530114751779e-06	destabilized hit
DLD	-2.38427701087772	1.41869960981642e-06	destabilized hit
CTH	-2.08689830745389	1.91101836809603e-09	destabilized hit
MYBBP1A	9.01816287637369	3.79703974180084e-06	stabilized hit
PGM2	-2.85795088858033	4.36404665825425e-11	destabilized hit
DDX17	-0.109153843041615	0.967074456573802	no hit
PLOD3	1.19771493717192	0.39692863988955	no hit
ACY1	-0.868604907476415	0.0195686268156069	no hit
FNBP4	-1.77400847059273	8.1721475993954e-10	destabilized hit
UGGT1	0.696698911506007	0.698035509415807	no hit
GRAP2	0.735751581808033	0.647307307453915	no hit
SFPQ	6.93755384620168	0.110157960873658	no hit
POLR3E	6.46396873799132	2.78235653187159e-09	stabilized hit
DNAJB6	13.0213961171475	7.7789475227974e-08	stabilized hit
CABIN1	5.95351570268044	0.00142537122563663	stabilized hit
HOXB9	6.97070416120543	0.0171840655034636	no hit
CLASRP	5.49680295967865	6.11470034148456e-05	stabilized hit
DCP2	0.195579100060752	0.859575691738054	no hit
SLC25A13	-2.5899189755242	3.00471856708849e-14	destabilized hit
SLC1A4	-3.74625227006146	4.44999133818809e-11	destabilized hit
HNRNPH2	28.7712653267119	9.98963158643614e-12	stabilized hit
ADD1	-2.83255298906336	8.7962525028701e-10	destabilized hit
GTF3C2	8.99133152066864	2.53308729759817e-08	stabilized hit
CCT4	-4.95614228655109	6.91071431185296e-13	destabilized hit
URB2	-2.56167398313202	7.14430045291159e-09	destabilized hit
ACAD9	-3.23476188215089	4.48411312548195e-07	destabilized hit
GARS	-3.31728933944419	3.79060812917917e-08	destabilized hit
TKT	-3.77150717251924	9.98743038447236e-05	destabilized hit
CHID1	0.785363635691377	0.799344603895913	no hit
THOC2	9.10139506099104	1.4066233180959e-05	stabilized hit
SMARCC2	6.88982031846096	3.42662366113173e-07	stabilized hit
RAB1A	-1.25284683315954	1.63131578523623e-08	destabilized hit
YKT6	-2.78703099837104	4.73808707352708e-09	destabilized hit
ERO1A	-0.23109591919951	0.559140267852256	no hit
TBCE	-0.581108427880234	0.516741449135473	no hit
EXOSC2	-1.82595512266091	0.00192261044700254	destabilized hit
EIF2B1	-4.55014358405737	9.01062518531203e-13	destabilized hit
STT3B	-0.611394439188192	0.0055446977180438	no hit
UBR2	7.20221746997313	0.00013339565990551	stabilized hit
GRSF1	10.0175416762463	0.0315779756853495	no hit
RANGAP1	4.63660219287496	0.316507019197901	no hit
HADHB	10.1840227750751	0.0235670038311323	no hit
PRPF4	4.97338213669334	0.00321815870089731	stabilized hit
LDHB	-3.07937028595196	3.09942097457886e-11	destabilized hit
MAPK14	2.93893243944996	0.48164384816037	no hit
ERP44	-0.0849922337062147	0.904558245308792	no hit
MRPS23	8.40409005631248	0.000225308755198922	stabilized hit
AGAP3	2.40316839422824	0.00968693746689616	stabilized hit
SCAMP3	-3.26755164318362	2.97423614241642e-12	destabilized hit
GSPT1	-3.83008259467508	2.3459014146855e-07	destabilized hit
BRD3	6.78123115282499	3.75542386725688e-05	stabilized hit
COLGALT2	3.44016653406283	0.0754914214817901	no hit
BRD2	14.6001429235034	1.22973286720711e-06	stabilized hit
VDAC3	-2.52422446123173	9.46020639443252e-09	destabilized hit
CMSS1	1.13440331361593	0.574061220748003	no hit
PPID	-4.85036929138417	2.89155794572335e-05	destabilized hit
TIMM17B	-1.29974366980914	0.000162866061230772	destabilized hit
FOXK1	3.05000747852504	0.160589340221332	no hit
PKM	-1.47758007515627	0.00712481022985554	destabilized hit
RNF219	6.17539450008642	1.4012213678755e-05	stabilized hit
EPHX1	-3.87743839320869	6.49879340154325e-15	destabilized hit
ARMC6	2.17201039604649	0.245836007542325	no hit
STAT3	2.60768486913188	0.0296220105578678	no hit
TK1	-3.15691426457414	4.38880471332599e-10	destabilized hit
STT3A	-1.65943150869688	2.62122485401908e-09	destabilized hit
MCM3AP	3.75288725911651	0.0878405196662301	no hit
RAB21	-1.62196161384004	0.00443431086282975	destabilized hit
SLC43A3	-2.66681982078141	4.47607736193828e-05	destabilized hit
CISD2	-3.39681373135602	6.71094483631493e-10	destabilized hit
GPD2	-2.98845911667148	2.53999087321588e-14	destabilized hit
KIAA0391	18.0311657122677	4.02816652533843e-05	stabilized hit
GFM2	12.4647078114129	1.79572134471556e-07	stabilized hit
KIAA1524	4.90849943229072	0.0358750632526909	no hit
ARL6IP5	-0.30180126374801	0.515306956073941	no hit
ADH5	-2.58051095485469	0.00483215569922662	destabilized hit
LNP	-1.25239006845709	2.20709708885914e-05	destabilized hit
KIF15	7.20103916874013	3.8159932491571e-06	stabilized hit
ETFA	-3.16703736027027	4.83053119503547e-11	destabilized hit
TMEM245	-4.25713365612287	1.11497396698485e-05	destabilized hit
CAPN1	-2.77684869162324	0.00209540336950658	destabilized hit
SLC25A12	0.18880677812418	0.918178062846248	no hit
AHCY	-3.36769898338785	0.000110885618836187	destabilized hit
NSDHL	-0.835081278129289	0.0012048581924963	destabilized hit
CACTIN	1.00236486061415	0.455366980121737	no hit
STUB1	5.64213086862837	0.00103670124538109	stabilized hit
KDM1B	10.695495741008	1.50978126495007e-06	stabilized hit
SDAD1	14.9568364511183	5.44971601643863e-12	stabilized hit
VCPIP1	6.26333943862615	1.73841032791427e-06	stabilized hit
OSBPL9	0.259312745689502	0.933184659289737	no hit
EIF4B	-2.09957325260616	1.51591988920413e-07	destabilized hit
ERCC6L	0.988940084951612	0.311100175928412	no hit
WDHD1	4.22545465302367	2.6830354888424e-05	stabilized hit
HEATR1	5.40413917115284	0.0341728233893588	no hit
HSPA5	11.7527617152746	0.132371918961539	no hit
ZC3HC1	2.38390262189786	0.325675846695286	no hit
HNRNPD	-2.12332579470253	0.000164618203957317	destabilized hit
ACTN4	-5.30739032718247	7.76372732572215e-14	destabilized hit
WDR43	-1.65905805687918	0.137134875035741	no hit
TCP1	6.6355339394891	0.721682072641196	no hit
LRPPRC	36.0257234646602	0.000860515092387586	stabilized hit
DMAP1	4.6046513404795	0.00172962676545321	stabilized hit
GTF2E1	3.21410224027259	0.152348532645585	no hit
HEXB	-2.71431734018988	2.88802223299374e-08	destabilized hit
SDHA	-3.85736834943258	1.89870799850838e-11	destabilized hit
HDAC2	-2.33333931205985	0.0240769892147112	no hit
WARS	-2.80114239327388	9.99898498651646e-08	destabilized hit
HNRNPC	19.9809750759196	0.00352289557087082	stabilized hit
CLP1	10.1377908477603	1.46903853702367e-08	stabilized hit
GIPC1	0.714033878767754	0.758039906858207	no hit
SPCS2	-2.37967517357292	1.17520580904755e-07	destabilized hit
CAPZB	-3.36593517113825	1.48744615759671e-05	destabilized hit
EXOSC8	-2.56739856863915	4.09580712356292e-09	destabilized hit
LIMA1	-1.32495473929579	0.282636628732594	no hit
SMG7	4.48117632020658	0.000161139805152471	stabilized hit
PHB	1.24956861988836	0.44914126774911	no hit
UQCRFS1	-1.67251653728532	0.0228033058823592	no hit
ARMT1	2.22273756508137	0.00192881670926393	stabilized hit
CSNK2B	12.1389448789794	9.29542906088069e-06	stabilized hit
USP22	-0.858623431769154	0.000856313729000744	destabilized hit
SPTBN2	8.37086263588642	2.39918538799068e-06	stabilized hit
ALDH9A1	-3.21322282630495	2.06877303144019e-09	destabilized hit
STAT6	0.812149486667131	0.405494276940865	no hit
CD2BP2	12.9674310235851	7.11821224213084e-07	stabilized hit
RAB18	-2.31163464137568	3.25638673107787e-07	destabilized hit
IMMT	-1.33098442619967	4.76965181418907e-10	destabilized hit
PSAT1	-3.73350313322014	4.99143178267525e-11	destabilized hit
BCOR	9.57515196625356	6.88127817860134e-07	stabilized hit
LMAN2	-0.0262567582662809	0.956893502611978	no hit
TTF2	0.716684403106744	0.4243793913928	no hit
ATF7IP	2.24089563124055	0.129440812452425	no hit
TRAP1	-1.19939691419867	0.014273463561376	no hit
BCR	2.50610613585134	0.124133532895828	no hit
PGK1	-3.35783659568052	2.77952949788514e-06	destabilized hit
UGP2	-0.497506308834362	0.0482354594489537	no hit
ORC3	-0.347833971931725	0.562174413239261	no hit
CCT8	-5.4935749882273	7.87619031382346e-11	destabilized hit
RDX	-1.89808137598336	1.6392672922752e-05	destabilized hit
RAB14	-2.67468067045468	5.62310855010426e-09	destabilized hit
NCAPH2	-0.0247595651815251	0.937341276580122	no hit
TST	8.96862279197435	0.000407950545989472	stabilized hit
RPN2	-0.978398066504275	0.000864190484805663	destabilized hit
POLA1	1.54323884842982	0.012723852589458	no hit
CAPN2	-0.750676738420995	0.544688747553771	no hit
RAB1B	-2.58609384579592	0.00531491383864643	destabilized hit
COG4	3.49332544530694	7.59228003329579e-05	stabilized hit
PGD	-3.2303276659779	2.61494458978381e-05	destabilized hit
EMG1	-0.147191326086594	0.851683346166108	no hit
YOD1	-0.00818667024592195	0.986402190270505	no hit
ME1	-1.2457756197361	0.216583954559955	no hit
SMARCE1	24.9676225243658	4.90453343680444e-08	stabilized hit
SCAF8	22.8677672651774	1.77434547426456e-06	stabilized hit
NUB1	1.95826412826565	0.000982913367602367	stabilized hit
JMJD1C	15.0577750371988	0.000159817302354122	stabilized hit
ACADVL	-1.16159293441394	0.00636204710218873	destabilized hit
GAK	1.43079746653237	0.324271806945153	no hit
PHC2	10.3836308648068	2.5051938668652e-06	stabilized hit
CCT2	-4.45943300492573	3.53746225703354e-10	destabilized hit
RAP2B	-2.66669600663708	5.73446087859904e-05	destabilized hit
RNMT	-0.591231819310194	0.116658006950418	no hit
PGP	-3.42947206238312	3.20609729240005e-10	destabilized hit
PMVK	7.62713558295311	1.54837397148279e-09	stabilized hit
POLR2E	4.42249873067946	0.0112375279374081	no hit
ABCE1	-3.47854062626397	7.2134576299947e-05	destabilized hit
RTFDC1	5.7174898491584	0.0048085949100298	stabilized hit
AFG3L2	9.23260663154266	0.000178667055277301	stabilized hit
NAA50	-2.96126323174108	0.0300936072053188	no hit
HARS	1.26684795312338	0.553525538305459	no hit
EXOSC5	-1.03443388267538	0.00995779462209054	destabilized hit
GFPT1	-0.784638118345194	0.0524874063978525	no hit
MAT2A	-1.59940861674148	0.000175661427428702	destabilized hit
SH3GLB1	2.75313363251696	0.302145495911128	no hit
EP400	6.48405735919816	0.0036400165610652	stabilized hit
GSR	-2.36028189561081	1.39242638739774e-09	destabilized hit
DCPS	-3.20807836924801	7.73858819787963e-05	destabilized hit
PLOD1	3.44400314217698	0.0109073821796425	no hit
SLC25A5	-1.32823736278506	4.67384684670148e-05	destabilized hit
HNRNPUL1	13.1875444860551	3.07228679964297e-05	stabilized hit
PDLIM1	-1.88178247927367	4.17423168510288e-10	destabilized hit
MRPS30	5.13280816580544	1.04298219355668e-06	stabilized hit
HEXA	-2.99723400088954	3.50960397461437e-08	destabilized hit
CAND2	1.18903644995519	0.476433201002997	no hit
C1ORF112	4.76245155436869	0.0117603246878818	no hit
DCAF13	-0.29101501005497	0.664658167270232	no hit
FAH	-2.79417685189893	5.32678411666057e-10	destabilized hit
PPP2R5D	3.1038649567147	0.0108571527934325	no hit
KPNA6	1.7799468578912	0.110597652989888	no hit
RBM22	5.42665647677846	0.0441912951873723	no hit
CTTN	-1.49631714417233	5.57685514132683e-09	destabilized hit
CYB5R3	-0.883518711215511	0.188821520218212	no hit
KIF14	3.55411034468135	0.000430325551695137	stabilized hit
DDX20	2.20597329333758	0.278629989518602	no hit
BCAT1	-4.35089479095307	7.90312371772602e-16	destabilized hit
THRAP3	13.9814354134815	4.32949171711082e-07	stabilized hit
DYNC1I2	-5.08134928452847	1.61600941777198e-13	destabilized hit
CUL4B	-2.02184668382639	5.79169422109453e-05	destabilized hit
DHODH	-4.13092360518318	1.82552850606974e-17	destabilized hit
IGF2BP3	4.64287166478865	0.0486565524635229	no hit
HSDL1	-1.98530252435866	4.40010652122041e-10	destabilized hit
SMTN	6.88381685220721	9.18979327534469e-05	stabilized hit
PAICS	-2.83095076406795	1.79524142554116e-10	destabilized hit
HM13	-4.37932522396318	5.0190936940584e-09	destabilized hit
MYDGF	-2.21373554631047	3.46290097126951e-06	destabilized hit
ITGB1	-0.0271201471516083	0.932160967544218	no hit
RRP1	31.5946192583586	2.55189233198218e-09	stabilized hit
DIAPH3	6.61851282544337	1.16380449678326e-05	stabilized hit
OGT	1.1495640358941	0.150152099878194	no hit
SREK1	0.288681212072129	0.901992884389791	no hit
ACP1	-1.12185971608241	0.177280658557853	no hit
STOM	-2.34380609693717	0.00091195510738271	destabilized hit
EARS2	6.65453672570943	0.00518477382995266	stabilized hit
PFN1	-2.67327886602115	0.000106997719697712	destabilized hit
CAND1	-4.02492841363448	3.2126829861619e-11	destabilized hit
PDXDC1	0.54507165816572	0.435289541098055	no hit
STAT5B	3.57793260946878	0.0273468834310658	no hit
RAB10	-2.21747164641656	2.92003658843313e-08	destabilized hit
FHL3	-0.614627527661398	0.328220745025435	no hit
TIA1	-1.43227535245866	0.00361352057583348	destabilized hit
CAP1	-5.45181083475838	2.49882503010305e-07	destabilized hit
TARS2	9.75248983256333	7.91798652319064e-07	stabilized hit
SEC61A1	-3.5003951543759	1.76997881331338e-08	destabilized hit
USP28	13.5079932236248	4.37917587298636e-06	stabilized hit
NCOA5	-0.463007157643872	0.0257281341984195	no hit
VAMP7	-3.68834646573581	0.00011551444612313	destabilized hit
PRPF39	11.1487103202402	2.81227944763275e-08	stabilized hit
EEF2	-4.75646656020458	1.48579192668564e-10	destabilized hit
RECQL	11.0408211087357	6.15863737457633e-06	stabilized hit
THOP1	-3.49159272986906	7.53640291508651e-13	destabilized hit
STAT5A	3.67905603121708	0.0387518825643404	no hit
SLC25A19	-1.48195827225047	3.69887068539215e-07	destabilized hit
VBP1	6.64661190783218	0.0316373363920859	no hit
YLPM1	3.25093900321	0.148335408650871	no hit
NCLN	-1.15107061986167	6.47393701785261e-07	destabilized hit
ACAT2	-3.66211127472826	1.31048443482765e-09	destabilized hit
TTC27	4.65822200832756	0.0869262298330361	no hit
PRPF4B	7.32793631856701	0.000242657890015686	stabilized hit
CDK4	6.074758287264	3.86375031288165e-06	stabilized hit
CAT	-2.17317422134909	3.45703336906068e-11	destabilized hit
ATP1A1	-4.23490460978075	2.55009194678086e-18	destabilized hit
HACL1	-1.11704316693287	0.0362597917839515	no hit
NMT1	-1.23731742868614	0.00152930764073609	destabilized hit
VAPA	-1.6253062168942	2.47613563472686e-06	destabilized hit
LANCL2	-4.04885855677604	2.28673030603175e-10	destabilized hit
SCAF1	5.44228240232075	0.114850098193948	no hit
DEF6	5.87080345028395	5.10712181054908e-06	stabilized hit
DNTTIP2	12.7953328880821	1.9946078423158e-09	stabilized hit
LEO1	6.0226963977175	0.00285747533617945	stabilized hit
GSTO1	-1.21298633599838	0.109198831443902	no hit
EWSR1	-0.0762251956332621	0.911238776722175	no hit
MSH3	1.68177720076913	0.0812242381534866	no hit
ACLY	-3.96771975501384	4.58992021635999e-06	destabilized hit
WDR44	-2.6299481746838	7.66059993010083e-08	destabilized hit
YARS	-4.08323067535233	0.000167947250868561	destabilized hit
TUBA4A	-1.66980251490076	5.51125363841199e-08	destabilized hit
PSMG2	-1.39806136453713	0.0072139886872629	destabilized hit
PRPF38A	9.49712949159482	9.76016856157923e-07	stabilized hit
HSD17B10	-0.931856416070168	0.0118690457104147	no hit
RHOC	-0.330924738578193	0.305298705263575	no hit
MAGT1	-0.409932259482814	0.454927403616692	no hit
AQR	0.00575817015858452	0.998876837128529	no hit
UAP1	-3.23696956528347	2.17128726499687e-05	destabilized hit
MAD2L1	-2.59977671956556	9.1954787145154e-14	destabilized hit
CPSF3	-0.17185040061619	0.518549100602983	no hit
RAB35	-3.4995158637648	8.14444963582115e-11	destabilized hit
RAE1	5.51142822928037	0.000341141290694834	stabilized hit
FSCN1	-3.30577055729969	4.48026504444622e-07	destabilized hit
SARS	7.04042442126024	0.000736306325687059	stabilized hit
MBD3	36.4715708898422	2.39202468038375e-08	stabilized hit
PFKL	-1.66357486402688	0.103152726325052	no hit
EIF2D	0.196127753706017	0.953324715533417	no hit
NAMPT	-3.32406549448575	4.19399728810075e-10	destabilized hit
SHCBP1	2.24888755093226	0.00558358312990571	stabilized hit
DDB1	-2.97368999990025	1.4763100195723e-15	destabilized hit
DNAJA3	15.894193449929	1.13427605025976e-11	stabilized hit
PURB	-2.99193402556256	4.39881873713657e-10	destabilized hit
CLIP1	-3.96629014580902	1.49780156838626e-11	destabilized hit
CUL3	-1.43067889740007	9.99898498651646e-08	destabilized hit
F8W031	0.508264386882023	0.889924428917857	no hit
EIF2S2	-1.87638342977796	0.000360761893165569	destabilized hit
MRPS27	2.38316839613648	0.509960494911781	no hit
TXNDC12	3.01502559578266	0.107851472151898	no hit
USP3	-0.522764390124501	0.0114225482508691	no hit
SART1	8.85633627821581	0.00481188124232258	stabilized hit
EZR	-3.11919364277311	2.55008033448057e-09	destabilized hit
CDKAL1	-2.92910188553044	2.54518661810662e-05	destabilized hit
HEMGN	-1.37926467512842	0.00602815946463505	destabilized hit
ALDH1A1	-2.47312859172129	3.36238575602329e-06	destabilized hit
COLGALT1	2.09231728398728	0.165527276442288	no hit
GUSB	-3.13289949317931	1.43708830645988e-13	destabilized hit
SAMD1	8.02372552434852	0.00358397547461051	stabilized hit
NOA1	4.56505294491142	0.00190023161982	stabilized hit
RNF2	11.9419647271515	5.01975001973592e-05	stabilized hit
APEH	-1.89621271960395	6.33844138102556e-06	destabilized hit
PFKP	-1.55370528909648	0.0345177433740181	no hit
NCL	19.5729989454985	8.60192228478873e-07	stabilized hit
MLF2	23.3664260000598	5.04363025071958e-09	stabilized hit
NBEAL2	3.33595131593199	0.00414484216463532	stabilized hit
GPHN	-3.17589709512311	1.63107865424395e-11	destabilized hit
PDCL3	-3.04675159698516	3.46290097126951e-06	destabilized hit
AKR7A2	-0.864030521555245	0.00704617351354509	destabilized hit
PHGDH	-3.73752539622017	2.1886151779759e-10	destabilized hit
RIOK1	-5.2585291562402	2.75321723859952e-05	destabilized hit
EXOSC4	-1.83423075117794	1.00830260960159e-09	destabilized hit
SMS	-2.18784230615885	0.0028410194653883	destabilized hit
KDM3A	-1.84195777185872	1.40668959938708e-05	destabilized hit
PLEKHF2	0.740821936983126	0.71825677171979	no hit
MAP4	-1.84374393091109	4.20610531779173e-07	destabilized hit
TRIM11	1.50735288264537	0.473164058272057	no hit
NAA15	-1.57638910982929	0.000186871294920352	destabilized hit
ISOC1	-3.49559750042548	8.45723344099958e-06	destabilized hit
GLE1	-0.874239248617096	0.0236869995745389	no hit
TOR1AIP1	1.24133049799363	0.606234400925834	no hit
PKLR	-2.92610249889362	1.0792251147027e-08	destabilized hit
PRDX4	-0.952799490650914	0.00177323979280672	destabilized hit
ARAP1	4.94431587031768	1.01568899463972e-05	stabilized hit
NARS	-1.423694417721	5.72436892105614e-05	destabilized hit
RTF1	1.24877316189843	0.236153209835957	no hit
FRRS1	-2.36047419844415	1.19007852464918e-05	destabilized hit
KHSRP	-1.95757321137673	4.39985182408355e-08	destabilized hit
PLBD2	-3.00981825108895	8.12232902712089e-09	destabilized hit
M6PR	-1.92188180975956	3.55428641751732e-08	destabilized hit
SLIRP	14.2512574631044	4.02816652533843e-05	stabilized hit
SLC16A1	-3.21784024658106	1.29734771428649e-12	destabilized hit
F11R	-2.41281249984929	9.23684453200783e-11	destabilized hit
SSBP1	-3.68394836662974	4.27135202167332e-08	destabilized hit
HSPA9	-3.20257141373091	2.2899031885023e-07	destabilized hit
SPDL1	2.42623831857413	0.00115867615740656	stabilized hit
TGM2	-1.11836455638049	0.042304527446735	no hit
LCLAT1	-2.70588256240507	6.16192250914329e-09	destabilized hit
UBE2Q1	-0.258427877797562	0.110621296735131	no hit
CDC42	-2.7746028662655	1.66857818383731e-08	destabilized hit
COX20	-3.00636376076622	2.96938656622412e-06	destabilized hit
CECR5	5.3631646172382	0.0759257791511195	no hit
DAP3	11.1887628716106	0.000531935909729977	stabilized hit
ZCCHC11	3.80948051294744	0.0201068612114944	no hit
RIC8A	2.3973927914553	0.307628716363021	no hit
MDH1	-2.68167819734434	0.0168828665310201	no hit
HNRNPUL2	5.41733769847081	0.000108926729701598	stabilized hit
AGPAT1	0.678764142681522	0.839163610329611	no hit
PI4KA	5.08476016988382	0.0092657050513594	stabilized hit
INPPL1	1.01481099901801	0.223983148380975	no hit
SLC25A21	1.37995441393682	0.125718358997334	no hit
SERPINB9	-1.1299512561327	0.00261552718599342	destabilized hit
TMEM43	2.77971551673981	0.116167218713159	no hit
SPCS3	-1.3214162674262	0.0176142457792315	no hit
PCIF1	0.536838757801368	0.794311965776406	no hit
ARCN1	-2.37568515058214	0.000267603037323608	destabilized hit
G6PD	-2.75531163348712	0.000263093974343955	destabilized hit
DNAJC3	4.9493592859566	0.187406225452326	no hit
CCDC47	-0.995604661412711	5.90617786606766e-05	destabilized hit
OXSM	-0.191966532414056	0.666516372287074	no hit
FAM120B	4.45102893030275	0.00936442158531104	stabilized hit
LDHA	-2.85280633983574	0.24276708010131	no hit
RAB5A	-2.70844128531355	1.47312470772262e-05	destabilized hit
LZIC	1.67562234572732	0.767243891274405	no hit
FN3K	1.86914457611703	0.873846817158957	no hit
IARS2	2.60502782330617	0.218524282719885	no hit
METTL7A	-1.41613714519661	0.000116595607634868	destabilized hit
NME3	-2.52915005517108	6.94802694219338e-06	destabilized hit
PFKFB2	-0.624233443740645	0.0396759747580481	no hit
LDLRAP1	3.61976565259664	0.0076551485203901	stabilized hit
APOOL	-2.89666269185123	3.70336746604859e-12	destabilized hit
NUP210	1.53027529644572	0.611804009370987	no hit
TBK1	0.602964276878913	0.734313820111298	no hit
KDM5C	4.7969226460887	7.21320073167724e-06	stabilized hit
CBLL1	11.4045850240233	4.91332312363421e-07	stabilized hit
FDXR	13.7260256349783	1.51224417991324e-05	stabilized hit
GSS	-4.5043283616886	2.55737056001999e-06	destabilized hit
DCTN4	-1.4276227936582	0.000436942423377323	destabilized hit
VAV1	-0.198895683297333	0.385668517061558	no hit
PSMA3	-2.10839263303458	2.91191309526952e-10	destabilized hit
CASP8	-0.0994945284029064	0.828922439256726	no hit
METTL5	-2.6806442331689	1.50256085597276e-06	destabilized hit
VAT1	-1.21718871569763	4.30518922627596e-05	destabilized hit
SMG5	-0.0582279573748271	0.820833602861733	no hit
TIPRL	-2.90164223619155	0.00195161995660417	destabilized hit
SUGT1	-4.83700903575047	2.7890229219726e-10	destabilized hit
SUGP1	8.37324124130935	3.13014355265517e-06	stabilized hit
DCXR	-1.80746804103092	1.44455451273949e-08	destabilized hit
SLC38A5	-2.35651640455988	0.000178930036913926	destabilized hit
RPIA	-2.54603814722798	2.82058518792986e-09	destabilized hit
REEP5	-2.48777022264945	1.47822550280873e-07	destabilized hit
TNKS1BP1	-1.84244030404529	3.59061834136591e-08	destabilized hit
NQO2	-3.14396300630286	4.67872608794092e-10	destabilized hit
ACAA2	-0.736655720555759	0.00522229518826019	destabilized hit
TRIM25	6.0692787649055	0.00012025100683151	stabilized hit
PDXK	-2.01880693082017	0.000352018958166878	destabilized hit
SEC62	-2.83097120503906	5.17237092212057e-09	destabilized hit
WAC	7.56569772415157	0.0220448842183591	no hit
IMPDH2	-1.89942491311502	0.283268249309788	no hit
MAPK1	-4.12031360526095	4.1968611508275e-11	destabilized hit
ZMPSTE24	-3.47759477853865	2.28169943090278e-07	destabilized hit
EIF4G3	3.44111071478762	0.0350844030675535	no hit
CD151	-1.85095765482072	7.4602014985949e-06	destabilized hit
TES	-1.63051463838967	0.100428191058156	no hit
TOR1A	-1.0768071563822	1.3472422384351e-05	destabilized hit
ATAD3A	8.34920663825197	0.038469925964272	no hit
LAMTOR1	-3.25165763780442	1.68906684929389e-07	destabilized hit
TOMM34	11.0719359336658	1.61036776451382e-06	stabilized hit
AHCYL1	-2.31796347635951	0.00141242541496067	destabilized hit
ATP6V1B2	-1.21870163461951	0.0240115684418019	no hit
ALDOC	-3.69457435489131	4.04325293978149e-11	destabilized hit
RABL6	-2.23805057190131	1.44526368473776e-07	destabilized hit
AARS2	13.2094940063971	0.00014440666913585	stabilized hit
PSMD1	-3.49861169898356	4.12797704250442e-11	destabilized hit
INTS3	0.957175293563444	0.718984787187736	no hit
MGST3	-2.28430255392976	0.000156625704034487	destabilized hit
PAFAH1B1	-1.99347318987177	2.7957158938887e-08	destabilized hit
ACOT7	-3.30228676624922	2.54127679571276e-13	destabilized hit
MRPL45	7.90624821010693	2.96938656622412e-06	stabilized hit
CNP	1.78551785235075	0.200462732155678	no hit
DCAF16	0.827159581521308	0.713835885787725	no hit
TMED10	-1.31877377253153	0.000104536890584944	destabilized hit
PSMA4	-0.869842046294994	0.0221171143603914	no hit
SLC7A1	-3.16806451637399	2.28542344556463e-09	destabilized hit
ERCC3	-0.300622893768493	0.504658837889062	no hit
FAM192A	-1.28326027638683	9.05569881272814e-06	destabilized hit
IDH1	-2.80224327715001	2.88356679211098e-08	destabilized hit
UBE2L3	-3.34859215905657	6.20026716466654e-07	destabilized hit
SCAMP2	-3.86524186477926	8.29052709607755e-10	destabilized hit
ANXA5	-2.57776969005131	0.0220448842183591	no hit
ILK	1.33260832891875	0.266436126227848	no hit
TBC1D10B	-0.402853276442174	0.124244041190542	no hit
DNPEP	-1.69600151001088	6.43151043498447e-05	destabilized hit
RNASEL	0.428380110567122	0.814642787489965	no hit
YWHAE	-2.05772766694312	5.38117510699937e-05	destabilized hit
TCAF1	0.497186494568649	0.732214263135152	no hit
C1ORF52	-1.37620116669587	0.156941947236116	no hit
NUP214	6.08002009701246	0.00134481561267816	stabilized hit
PPP2CA	-1.72337676041648	0.0126358807082301	no hit
SCARB2	-2.37655613714049	3.83427790365736e-08	destabilized hit
WBP4	-0.116792569596729	0.852175912490252	no hit
VIM	-8.46551646278349	0.000122376312298545	destabilized hit
CHUK	1.45069614868419	0.390808742065953	no hit
CSTB	-2.30925889893871	0.00636468202718291	destabilized hit
SSX2IP	5.84990379472106	1.10281179308509e-05	stabilized hit
GALNT7	-1.02288215534283	0.0103092460643173	no hit
GRHPR	-0.767238239817133	0.0921412882999326	no hit
FXR1	-0.0506158938087946	0.933330763183497	no hit
LMAN2L	-0.656594278122498	0.0986308956393003	no hit
SMC1A	-1.56541293103606	2.7454596969354e-10	destabilized hit
CBR1	-0.525168711501616	0.211902900993191	no hit
TOP2A	23.0629754959291	3.12179489178422e-11	stabilized hit
WWP2	3.59904333628239	0.00305086057353106	stabilized hit
SRP9	-1.26123508983677	0.057739893185221	no hit
LONP1	-4.07258293041857	1.20669453101378e-10	destabilized hit
PPP2R2A	-1.0521413839182	0.0265619900572005	no hit
BOP1	17.9726822765567	2.47613563472686e-06	stabilized hit
CD2AP	-2.2185836137717	1.21166352222338e-06	destabilized hit
HNRNPDL	-1.85033198218976	1.36547655554338e-06	destabilized hit
ACO1	-1.9836664424865	0.000724275809987117	destabilized hit
PITPNB	-1.90040327390454	0.000693486110270028	destabilized hit
RRP9	-0.180329432561059	0.90845100576693	no hit
ILF3	-1.51098942983114	1.35782472701502e-06	destabilized hit
PSMC4	-2.96707467191302	8.9499217896999e-06	destabilized hit
SMG8	-0.168045304812749	0.0857998111745657	no hit
FH	-3.14802244269744	1.79113387476456e-06	destabilized hit
EIF3E	0.409525816292071	0.896762135326557	no hit
SEPT2	-2.49565989386164	5.04791976575179e-07	destabilized hit
PTK2B	0.741673773213018	0.476636637528233	no hit
PNP	-1.89030537391858	4.78523256891015e-09	destabilized hit
ABCB7	-1.00988698823368	0.00041017372831164	destabilized hit
DDAH2	-3.28861878209226	1.289804309548e-09	destabilized hit
MDH2	-4.07049447997373	6.44358571586601e-08	destabilized hit
AP2B1	-3.4148175416824	1.34349933064419e-08	destabilized hit
PPIB	3.20437146722761	0.164267861645575	no hit
NCK2	0.0932070427745347	0.947069507395458	no hit
ATP6V0D1	-1.29064306381081	0.00385896259795596	destabilized hit
NELFE	11.4340501672812	1.47886907858824e-08	stabilized hit
SPAG5	4.54833479919426	1.69328030457886e-05	stabilized hit
PSPC1	9.91595222876017	0.000235282984279044	stabilized hit
CUL1	-1.23949161534732	1.50581422101278e-05	destabilized hit
TSEN54	9.32505584541354	8.25869364307585e-08	stabilized hit
CRYZL1	-1.7643375765899	1.03573916611028e-07	destabilized hit
MBOAT7	-3.14245281632136	1.34349933064419e-08	destabilized hit
UBE2T	12.68091486954	0.000338195152835412	stabilized hit
TTC1	-2.71832250913405	0.000138249521509195	destabilized hit
CSNK2A1	3.04882873760344	0.0333572068874781	no hit
CBR4	-1.20919490223917	0.00172038880968793	destabilized hit
GOT1	-2.8245001451936	2.41417673463503e-12	destabilized hit
PIEZO1	-2.7674530402728	1.53996688490363e-10	destabilized hit
STX5	-0.400108029157915	0.0216286520895904	no hit
HSD17B4	-1.00070695518354	0.00558358312990571	destabilized hit
SAMM50	-2.29373257981346	1.71548216663344e-11	destabilized hit
SART3	3.48888783567926	4.60221925578837e-08	stabilized hit
FKBP3	-1.75645781169631	9.1183238833148e-12	destabilized hit
ILF2	-1.78423488315756	4.47607736193828e-05	destabilized hit
PCBP2	0.63297299125675	0.882428013900405	no hit
UQCC1	-1.66063398047614	0.000166014508962431	destabilized hit
PSME3	-2.14177199165795	0.00223302702798058	destabilized hit
ARPC2	-3.5012069124654	7.20162480677359e-08	destabilized hit
DAZAP1	-1.98915057627597	4.76965181418907e-10	destabilized hit
EMD	-0.804768632174387	0.189423141601374	no hit
NOL8	11.2420670971465	5.28983193176948e-09	stabilized hit
APTX	8.22987234977245	0.000321141636919199	stabilized hit
EIF2B5	1.55111495561038	0.0588247058296886	no hit
ARHGAP6	1.52492413036721	0.124037277807369	no hit
PSMB7	-0.797939508479425	0.000987296011758163	destabilized hit
FN3KRP	-2.89816433874219	2.80987681845575e-05	destabilized hit
UBP1	6.46422007105695	0.000953019329457263	stabilized hit
GGH	-2.17551762659094	5.54776658878999e-09	destabilized hit
ANP32E	6.13504448593755	0.0346103383128853	no hit
CCDC6	-0.518132184091295	0.427701283956885	no hit
GLUD1	-0.349029303037759	0.612125062459799	no hit
EEF1A2	-0.205541406064917	0.746561654395573	no hit
SRFBP1	-1.12586442057481	0.000437538163401922	destabilized hit
TIMMDC1	-2.23917438143259	2.16800948989742e-12	destabilized hit
HNRNPA3	-1.16363886337253	0.0438755315559167	no hit
NR2F2	-0.0788065024485349	0.868468347201378	no hit
TTC5	-0.0712613620769581	0.879123092910018	no hit
LNPEP	-1.98854738015715	1.45769565724729e-05	destabilized hit
AP1B1	-2.79337885055069	4.30473883469152e-05	destabilized hit
CHAMP1	1.63727912046107	0.100589372469338	no hit
ASH2L	7.81933199069765	5.95744413328371e-07	stabilized hit
AMPD2	-2.08127477806325	3.06651705789254e-06	destabilized hit
ENOPH1	-0.304991228437946	0.623189808212295	no hit
MRPL37	13.8395187237779	5.72204644849683e-11	stabilized hit
AARS	-2.37294126732951	0.0459952988389509	no hit
BLMH	-2.81978084083836	9.12751773471056e-07	destabilized hit
MTA1	7.60063695234054	3.30487998124403e-06	stabilized hit
PCYT1A	2.55435185821345	0.0281922506636068	no hit
RHOG	-3.25656255761286	5.44971601643863e-12	destabilized hit
RPS16	-4.56639804464597	0.00321052435825364	destabilized hit
RAB5C	-2.70950736591804	9.48617289225833e-06	destabilized hit
SMC3	-1.10092720018735	0.000837365984203055	destabilized hit
GGPS1	-2.1241270112774	0.00194589943020634	destabilized hit
ASL	-0.395135411766546	0.168963175609542	no hit
GMPR	-2.93204801990044	8.93950786316765e-09	destabilized hit
HK1	-0.510636350589834	0.11047634672188	no hit
RNH1	-3.91388752265606	5.2023139296283e-05	destabilized hit
NNT	7.73991669151487	0.00355995112274546	stabilized hit
FAM208A	6.79215149016613	1.31619115818153e-07	stabilized hit
TGFB1	-1.01885927386617	0.000182488378140042	destabilized hit
DHX15	-2.06778828456268	1.34349933064419e-08	destabilized hit
SRP14	-2.90611549771163	6.53118290734547e-06	destabilized hit
TACC3	-2.3915000810228	4.88237132964032e-09	destabilized hit
PTER	-1.76515390353576	1.48929633809739e-06	destabilized hit
PARK7	-2.84689232394346	7.26563977527361e-06	destabilized hit
WDR61	9.15896825852431	2.40469271400205e-05	stabilized hit
ABL1	0.523764260292012	0.574347996400173	no hit
VPS33B	0.628166010769657	0.396221654434066	no hit
SHMT1	-2.64008869269431	2.77802004912705e-07	destabilized hit
MAGEA1	-0.203707209528209	0.614171361928969	no hit
STIP1	-1.39244882409069	0.113172856543207	no hit
CORO7	4.05660022079028	0.273339784582574	no hit
SERPINB6	-3.88808405430037	4.40534236907114e-13	destabilized hit
LUZP1	0.63267234892731	0.580456365131812	no hit
ZC3H8	-1.39642552094137	0.000722434980012167	destabilized hit
RUNX1	5.5539951704527	1.87851204657953e-07	stabilized hit
IQSEC1	0.100630112931639	0.927525908483402	no hit
HCFC1	4.44199512629088	0.0553973953005828	no hit
PPA2	-3.42037203068872	0.000389903694032125	destabilized hit
BCL2L13	-0.288032333612235	0.11047634672188	no hit
CHD3	7.49119332640461	0.00860900593618217	stabilized hit
FAM136A	-0.341714703929165	0.881014627740628	no hit
DNAJC11	-1.9461745637839	3.47451687589715e-09	destabilized hit
RUVBL2	-4.69537993053305	5.38151781914801e-06	destabilized hit
ISYNA1	-2.17165998139937	2.3310441169678e-06	destabilized hit
DNAJC2	-0.0760227181231193	0.898093545517164	no hit
PPP2R1B	1.05898639452466	0.67317255329525	no hit
EEF2K	1.00957440434942	0.639891816119547	no hit
SCRIB	1.7024214389267	0.178090476396813	no hit
SNX27	1.91344464719369	0.0179505195852719	no hit
ZYX	-0.284366075881763	0.70354018179491	no hit
SNAP23	-1.2163094898605	0.0725466882665952	no hit
PPAT	-2.51091317249182	5.8501603022373e-14	destabilized hit
SETDB1	6.86522248735137	0.00202493442934098	stabilized hit
ORC5	1.53996467632025	0.4243793913928	no hit
DENND4C	-0.175981974890229	0.602602239800911	no hit
PPME1	-0.984651055193433	0.0282351412280142	no hit
WEE1	-0.573883144584334	0.0422241031278205	no hit
OAT	-1.35277252823001	0.0941905856085728	no hit
UPF1	-1.83512428116464	9.72498124175682e-06	destabilized hit
LAP3	-0.782609542011421	0.546858000685831	no hit
WHSC1L1	16.1812684569829	8.28960318530063e-10	stabilized hit
AACS	-0.0128896190474061	0.986070966771637	no hit
CAPNS1	-3.23076258524488	0.000328618832440235	destabilized hit
CPD	-3.96319997893445	1.66253729790649e-13	destabilized hit
BCAP29	-1.76867612360421	2.00761877101384e-05	destabilized hit
CAB39	-4.23395628870459	7.65306889305646e-13	destabilized hit
USP4	4.7001308150837	0.000997749950330408	stabilized hit
ARHGEF2	2.57018003215971	0.0729464150979589	no hit
LTA4H	-0.825421788583733	0.0644370984341233	no hit
GBA	0.783466461617516	0.784456041309489	no hit
DPH5	-0.612125195762509	0.195322816755664	no hit
TPI1	-2.70080561406418	2.28673030603175e-10	destabilized hit
IMPDH1	0.690428978291117	0.850743151328891	no hit
ERCC5	-0.0297283193260037	0.917097805737472	no hit
PURA	-3.7444735447298	6.0248364352972e-14	destabilized hit
PYGB	-0.583707993328555	0.268435861249876	no hit
MRPS22	22.548239599728	3.04527786794505e-11	stabilized hit
CORO1C	-0.961666701165395	0.000166900425268446	destabilized hit
BCL10	0.455018717633985	0.822463482112769	no hit
LYPLA2	-2.25613787338239	4.64694264995539e-05	destabilized hit
SEPT9	-1.95867066435404	0.000122647568440167	destabilized hit
TRMT6	0.902545288116423	0.773987126287449	no hit
CTSD	-3.29131617822383	4.49277398223506e-07	destabilized hit
ABCF1	-3.08763863018261	0.000203095925833084	destabilized hit
TTC17	-1.69151449830802	6.87552356084707e-05	destabilized hit
DYNC1H1	-1.93844861716363	0.00308486743915902	destabilized hit
GTF2E2	4.26193441927263	0.000805860585877624	stabilized hit
PTBP2	11.6091731471847	2.75270881628251e-08	stabilized hit
FRG1	0.27343206594787	0.912366855553747	no hit
EIF2S1	-4.26422347970542	3.32737432594189e-08	destabilized hit
KIF23	0.407645141009159	0.621180162113737	no hit
HMGCS1	-3.11370235192113	3.25835412611384e-07	destabilized hit
PAXIP1	2.11172569300985	0.141968561666535	no hit
SEC63	-1.37116796954136	2.22840827544512e-08	destabilized hit
PPIP5K2	-0.827082139570781	1.21166352222338e-06	destabilized hit
PFKM	-3.21511172428791	1.47822550280873e-07	destabilized hit
NOL7	-1.33184411459537	0.0350844030675535	no hit
NDUFA4	-0.595390341367303	0.405767357442288	no hit
TPR	5.79695314284707	0.00443016434437441	stabilized hit
TRAF2	-0.190045505809215	0.500439953295817	no hit
TMEM109	-0.6263314063384	0.168169158900802	no hit
DIDO1	32.8237178243102	2.00556943795412e-12	stabilized hit
RANBP3	-2.78174055715733	1.76845802258261e-05	destabilized hit
SKA1	7.93056181807317	1.8985906138218e-05	stabilized hit
C11ORF54	-1.38641270152884	0.000346173295429389	destabilized hit
RING1	9.29621073842548	5.97119306636626e-10	stabilized hit
GPATCH1	3.47432157979731	0.000885860989636718	stabilized hit
MTMR12	-0.596735124502541	0.0646841742849122	no hit
TBCA	-2.69822891500747	0.0128505304313595	no hit
EPPK1	2.7087874873654	0.0250544937845526	no hit
APRT	-2.9113048080235	0.000549781014291891	destabilized hit
DNM1L	-0.511435675396072	0.0128208081602162	no hit
PLRG1	13.8593132453538	8.55484249871319e-09	stabilized hit
PDHX	-3.0141553562517	0.000238762399205984	destabilized hit
ATP1B3	-2.35127320516252	1.5404809887331e-05	destabilized hit
DNMT1	-0.141907976042144	0.836883438639444	no hit
ETF1	-1.62808847019759	0.162605256010866	no hit
XPO7	-2.2062282599166	0.0100565139522956	no hit
NCSTN	-2.29896203954447	6.62704063456049e-10	destabilized hit
ALDH1A2	-3.49398958188695	1.65925780129402e-17	destabilized hit
DENR	-4.9488234779308	4.88863093517723e-11	destabilized hit
NIPSNAP3A	-3.11400500945576	8.94355803729223e-13	destabilized hit
MBLAC2	-1.37477938632548	7.64111699474818e-07	destabilized hit
CTBP1	-2.51826305585094	0.0486565524635229	no hit
ENDOD1	-1.70190264077783	4.46193928439561e-05	destabilized hit
HDHD2	-2.51189566078591	1.06689670531879e-05	destabilized hit
CTSB	-4.00972405592595	3.07144502471278e-07	destabilized hit
CDC37	-3.28416759271849	7.90512448901418e-05	destabilized hit
TELO2	2.66796240776613	0.00214930748488461	stabilized hit
FLOT2	-4.88472597033729	1.13708562189356e-13	destabilized hit
AMBRA1	0.210419725949835	0.917639703424716	no hit
NUDT5	-3.04764215760652	8.73645169646764e-12	destabilized hit
NANS	-0.311314863466384	0.714230215670143	no hit
HNRNPR	7.00273936218565	3.60742592918507e-05	stabilized hit
SETD3	4.5439781997796	0.00615463550361032	stabilized hit
UROD	-2.10384034530711	2.25241102327633e-10	destabilized hit
MRPL20	0.693041755410041	0.708797899594371	no hit
SEPT7	-1.96183009087013	1.04918051953278e-07	destabilized hit
HNRNPAB	-2.23962906243872	9.17960633148237e-05	destabilized hit
ESD	-3.50686071107518	1.06953729872246e-10	destabilized hit
STXBP4	4.46543787095951	0.0764063051913656	no hit
ACIN1	12.9635864432575	1.78890702509814e-06	stabilized hit
TRMT1	1.67144660520829	0.261135869854575	no hit
HSPBP1	-0.0595108591207057	0.870007134613996	no hit
RPUSD2	-0.763395354620937	0.0237235464723268	no hit
TMEM41A	-4.22040008546789	0.000126419406496401	destabilized hit
CAPRIN1	-3.94564781865837	2.23752655089756e-18	destabilized hit
PDXP	-0.978641170153443	0.0389995764647266	no hit
MCM4	-2.58472203055741	0.00118499547108958	destabilized hit
BANF1	-6.74417894016449	0.00482084036485156	destabilized hit
FUS	-0.776785042629561	0.157843559066418	no hit
EHMT1	1.01146288934468	0.123163526872221	no hit
EMC1	-1.37142489270763	3.55812067617893e-06	destabilized hit
NAA16	-1.11111321968078	7.05057274997209e-07	destabilized hit
CD47	-2.53980687739591	5.37344185539375e-06	destabilized hit
NAE1	3.54950368148303	0.0361956696877366	no hit
ASNS	-2.75706882575207	0.000371896014001998	destabilized hit
CARS	-0.425951595381501	0.282151135272702	no hit
RNF169	12.4168978124725	0.000783359927313525	stabilized hit
IVNS1ABP	-0.350274780906362	0.0847816768342426	no hit
SLC2A1	-2.7045890646976	2.36017431585492e-17	destabilized hit
CARM1	-0.814802916297624	0.00143819014065958	destabilized hit
ERAL1	-0.284689574028501	0.0408994836672255	no hit
SRSF11	3.79576089694471	0.304850859468239	no hit
STXBP1	2.12384184728116	9.4176104214736e-05	stabilized hit
NFKB2	3.76316979853705	0.0634959466172409	no hit
MOGS	5.24751527938983	0.00192711151913021	stabilized hit
ATP11B	-2.69492235483831	1.65658461917059e-12	destabilized hit
RFC1	4.54351687380206	0.00341119813588033	stabilized hit
SOD2	-3.46017623883346	3.31407442542417e-06	destabilized hit
MRPS34	2.73191936135333	0.00557223507173241	stabilized hit
FAM96A	-0.221092613078513	0.702189699233202	no hit
SENP6	1.54390323425735	0.610316870359554	no hit
MPC2	-2.17675790662239	2.01456928810107e-10	destabilized hit
UNC45A	-0.593353926704542	0.139197602185685	no hit
BAG2	26.2624986741632	1.29111222625859e-07	stabilized hit
MED17	1.38075007207695	0.176990118488475	no hit
SPAST	3.24001469998353	0.000694362806807551	stabilized hit
PPP1R8	-1.59157049864855	0.000239505447862055	destabilized hit
SLC25A1	-0.278144235318097	0.382533952721098	no hit
RNF114	-1.81925713719911	6.60348864515828e-10	destabilized hit
TROVE2	-2.26082516016634	1.40719148072051e-10	destabilized hit
FAM210A	-3.12073979944752	4.12611512513806e-10	destabilized hit
NCAPG	0.281431181370882	0.928229811282922	no hit
VPRBP	0.25550028385498	0.826587096306681	no hit
YRDC	-0.499699941419275	0.437083649906061	no hit
PHACTR4	-0.198024926910899	0.695585876704876	no hit
CDC27	-1.99145177806169	0.0201036955000425	no hit
NUDCD2	0.524580413184066	0.904558245308792	no hit
RHOA	-3.71480717678349	8.2809128629476e-12	destabilized hit
PSTPIP2	0.167379120513401	0.954946863266865	no hit
PCBP1	-2.35444841906767	0.000479523069396501	destabilized hit
ARHGEF6	-1.70388520855324	0.0248467368079961	no hit
TRIP13	-0.52247685035121	0.0763485805992416	no hit
NLRP2	1.51744525694211	0.0436869203023877	no hit
BCAP31	-2.13810050229872	0.00569897400893711	destabilized hit
EIF6	-5.69106035212246	3.87522460231399e-09	destabilized hit
VRK3	10.6624561700779	1.5629497143101e-07	stabilized hit
UBR3	6.2824533930316	1.51458121648004e-05	stabilized hit
TFG	-3.03657248810013	1.0792251147027e-08	destabilized hit
SRSF9	5.08268636295305	0.656250621349132	no hit
CAPZA2	-3.07863484427125	2.61310860143774e-13	destabilized hit
PRMT5	0.247230815957075	0.901730867115099	no hit
BPNT1	-5.33861025744784	1.88678161703995e-06	destabilized hit
RPP30	-1.40107797763321	0.000615647601890707	destabilized hit
ARHGAP18	1.54160686373677	0.0613437394351001	no hit
PKN2	0.432279582299131	0.784863638538412	no hit
STIM1	-0.511780438011043	0.0633361590419294	no hit
TSTA3	-2.2462513073048	8.12321040748726e-08	destabilized hit
PCYT2	1.56373089630426	0.710337187081592	no hit
PICALM	-0.888249214518245	0.0243844666131161	no hit
THUMPD1	-0.767020704132935	0.19260374406745	no hit
VPS72	1.739048857889	0.349371911456317	no hit
POLG2	-0.509346596560634	0.479389537386599	no hit
MCM3	-3.70919158865563	1.97111875128449e-06	destabilized hit
ISOC2	-1.35372795113409	3.23655909290415e-05	destabilized hit
SSU72	2.56952884352112	0.182076733276332	no hit
TPP2	-1.23766184937635	0.000232487314643491	destabilized hit
PPP2R1A	-3.71099263195084	3.38859098396995e-06	destabilized hit
PNO1	-0.380396291407429	0.475176892508436	no hit
ACTR3	-3.67777637766363	9.99731139407564e-09	destabilized hit
APEX1	1.54107815189938	0.520660448912892	no hit
PEX5	2.9106512625774	0.112763095873969	no hit
DGCR8	1.82926371210768	0.315495144617394	no hit
SLC38A1	-2.67120166268875	0.0039291463141502	destabilized hit
UQCRC2	-0.101538372199786	0.84753065625004	no hit
PSMA6	-1.3226963046844	0.0194138581562138	no hit
TAF7	9.59793466188335	0.000530582149602643	stabilized hit
CRYZ	-1.48290369068172	0.000173750241333894	destabilized hit
MSN	-3.79503054703687	1.06435028981426e-11	destabilized hit
RAN	-3.22782673179633	4.65775436575216e-09	destabilized hit
PTPRC	-2.55841223758351	1.21394967274873e-11	destabilized hit
PLEKHA5	6.91087393717497	0.000235094165928634	stabilized hit
PHKA2	1.75869785814137	0.383121000912157	no hit
RTN3	-1.91362174948437	2.4623621322472e-10	destabilized hit
SLC39A7	-3.64535069856271	0.000628393383452126	destabilized hit
CUL5	-1.72947025135136	2.07350183076394e-06	destabilized hit
HAUS5	2.73845533655568	0.0362917613344393	no hit
ISY1	34.1058202338654	1.26518087065878e-07	stabilized hit
BRAT1	8.88267654557763	7.38853680235371e-06	stabilized hit
PAK2	-2.65695200041721	2.67532615523651e-07	destabilized hit
NAA25	-0.520137564722034	0.0350820362252853	no hit
GUF1	1.63455293706629	0.442903371137926	no hit
SLC30A1	-2.54606402906285	1.64124442441572e-11	destabilized hit
NFS1	-0.561588938137236	0.0376666499279467	no hit
ANXA4	-0.497705384122126	0.416575493527635	no hit
CALB1	-1.43416306066658	0.14229117121463	no hit
TMEM192	-4.29909739496524	1.37776071529188e-06	destabilized hit
RBMX	-4.13234510109187	0.00341012446421293	destabilized hit
NAXE	-1.36073130769859	0.00966100637587613	destabilized hit
EIF2S3	-1.46770226507218	1.9445991286498e-10	destabilized hit
SRSF2	-2.19759796449994	1.73263105352813e-07	destabilized hit
PCNA	-3.43307407524579	6.72559485976197e-12	destabilized hit
FAF1	-2.21529174403663	0.00180489415583481	destabilized hit
NECTIN2	-2.13379088735612	2.34883725254244e-08	destabilized hit
SMAP2	2.58621005316369	0.0274191638148996	no hit
ORC4	3.05608231960054	0.0940285422963184	no hit
JMJD6	5.26514209549461	0.000334358473934982	stabilized hit
PPP5C	-1.78298158927449	0.000963014414335716	destabilized hit
HSPA14	2.90272363199475	0.0504466181990986	no hit
OXA1L	-1.91223082460157	1.37578326782296e-11	destabilized hit
TXNRD2	-0.982964754123816	0.181148148447806	no hit
MRPS9	4.06219415074382	0.0257725783593613	no hit
SSR3	-3.11169582470458	9.69583275145644e-08	destabilized hit
IMPAD1	-4.23858297171776	1.58179379660588e-14	destabilized hit
NMI	-1.37837896308473	0.000492846404610166	destabilized hit
UFM1	-1.41099283001361	0.000465346882510442	destabilized hit
BOD1L1	-1.60146298605436	1.09106668624347e-05	destabilized hit
SMAD5	2.72045512834702	0.0268391927119941	no hit
RAB2A	-3.3577761997008	5.60210115064712e-07	destabilized hit
GORASP2	-1.01703717961927	0.227759496762325	no hit
IPO5	-3.47892974703676	1.11141134889632e-06	destabilized hit
CPOX	-2.71811785735372	1.47146453678972e-11	destabilized hit
RPP40	-2.75281111779682	3.74000149167145e-12	destabilized hit
NDUFB11	-3.36748912768408	9.37048031128695e-07	destabilized hit
TOR3A	5.6693825847242	0.00828922903879504	stabilized hit
CNN2	3.23475723574891	0.0413279448351253	no hit
DOCK8	3.79042830037333	0.10224829749928	no hit
CARNMT1	9.01086158487447	4.41851257531768e-07	stabilized hit
ZC3H7A	-0.341147070169814	0.11047634672188	no hit
UCK2	-2.13576874510495	1.83528209141841e-08	destabilized hit
CHMP5	-0.877753134589263	0.776551051573379	no hit
SDHB	-2.24147898486338	0.000284227992585432	destabilized hit
WASF2	-0.288006286515389	0.377907968452915	no hit
NFIC	-1.26068821203285	0.00373419738694842	destabilized hit
CISD1	-1.82498711691588	0.00258413618208342	destabilized hit
FAHD1	1.61970450764969	0.518660608497132	no hit
STK24	-1.65669720824942	0.0137743138967203	no hit
PRDX3	-2.16242357356906	4.98016572501984e-08	destabilized hit
PGAM1	-1.75328409510525	2.96938656622412e-06	destabilized hit
MAP2K1	-2.15028497394009	0.000185334938740388	destabilized hit
RABGGTB	5.99174300365548	0.000289870870703924	stabilized hit
WDCP	6.69138091875646	0.00321883873013618	stabilized hit
RALA	-3.36761072824122	4.12060586250295e-13	destabilized hit
ZCCHC6	2.38700035812394	0.0131933219826131	no hit
WDR5	17.379936760491	1.91319912603401e-09	stabilized hit
APIP	-2.08829515234889	3.44744570669066e-10	destabilized hit
PPIE	10.9044336104266	0.000699821626587259	stabilized hit
TACO1	8.20159294750578	0.0403420253801072	no hit
CASP3	-3.14402791315392	5.04769437103074e-11	destabilized hit
ARG2	-1.37179045136336	0.000582125758665452	destabilized hit
PNPT1	-1.43214094727854	0.00642833449993619	destabilized hit
USMG5	-1.69825315524711	0.00776241080228149	destabilized hit
API5	-2.87150168855938	7.20133384151545e-05	destabilized hit
POLR3C	8.88346183544098	6.07017326573998e-09	stabilized hit
KDELC1	-1.03231138252448	0.0220883255917091	no hit
EHD1	-0.713543482620599	0.000885929561860728	no hit
PLD6	3.75922842649047	2.13109284492696e-05	stabilized hit
PRMT1	5.20958146545003	0.364880061229305	no hit
ASAH1	-2.60306650423069	1.21581645179692e-11	destabilized hit
YEATS4	2.12666658572873	0.422733174755324	no hit
LMNA	-2.81708435953435	0.000156170885437259	destabilized hit
CNBP	-0.223120551407408	0.591124849401301	no hit
CEP85	1.76550419545195	0.0376923949232914	no hit
EIF4G2	1.47527807363464	0.633737347332418	no hit
SORT1	-0.762223897028466	0.0363215606802665	no hit
ADSS	-3.47226089691436	1.16316451134663e-05	destabilized hit
CYP20A1	-1.4720869269689	1.56448137810535e-06	destabilized hit
MAT2B	-1.41178067581233	0.000102257275666639	destabilized hit
TDP2	4.11098969656271	0.00205448656782801	stabilized hit
ABCF3	1.80135346832569	0.381921752422182	no hit
PSMD5	-5.13940110870589	8.00924980133602e-05	destabilized hit
ALDH5A1	-2.5146593873678	1.59266582149754e-08	destabilized hit
AK6	-0.639871635414933	0.109198831443902	no hit
NLN	-1.91970859410496	1.13908963153208e-09	destabilized hit
CEP192	-0.0524367551717213	0.928963671226123	no hit
SNRPD1	-1.73906901519514	0.000356608833736845	destabilized hit
ARIH1	-1.35144941215681	0.00161631314097784	destabilized hit
CTPS2	-0.173317509777637	0.80322686982645	no hit
NPM3	-2.02067586482145	0.000165403806545572	destabilized hit
ETFB	-3.27387807169073	7.69918905621462e-09	destabilized hit
ACADM	-1.40483746621225	0.0488457819556833	no hit
ALDH18A1	-0.938554784399938	0.0248864705502698	no hit
SLC25A22	-1.61746286524852	3.60742592918507e-05	destabilized hit
PSMB5	-0.99253633251876	0.0043678727216845	destabilized hit
TMED9	6.96056209654185	0.0111572706817391	no hit
AP2A2	-1.3661558186984	0.000252391414828673	destabilized hit
TUBB	-4.00295647424879	4.39143269267276e-07	destabilized hit
POGLUT1	-0.94588215258919	0.050403421833766	no hit
PLIN3	-1.68756969571335	1.39063078781566e-05	destabilized hit
FKBP9	0.401834189699533	0.824559558420158	no hit
OARD1	-0.505446883792273	0.145783036735247	no hit
MRPS26	4.31186473016593	0.00107349459495872	stabilized hit
DLGAP4	-2.54231479160912	6.35740318275804e-05	destabilized hit
RBMXL1	3.33054135440978	0.037893494037952	no hit
ASMTL	-2.09774879073231	0.0764089866986064	no hit
RBM42	8.33445697672	0.00180110963215436	stabilized hit
METAP2	-0.561100810422878	0.338985017282482	no hit
CNDP2	-0.302215668245521	0.588885615350438	no hit
LSS	4.47985818527467	4.74917493763481e-06	stabilized hit
PNISR	-1.99129597559221	0.103309260835187	no hit
P3H1	-0.149281734534903	0.625531492106615	no hit
RRM1	-1.81948544797545	2.68387556126606e-10	destabilized hit
SPTLC2	0.793058774517764	0.567479150050367	no hit
NSMCE1	-0.834041308508696	0.0160264078444823	no hit
FASN	-3.93604644928572	1.0852287825856e-05	destabilized hit
GNE	-0.401571530183741	0.0557562509950481	no hit
RRP15	-7.97627083715914	9.57163580947378e-16	destabilized hit
HACD3	-2.05788452722439	0.0019400237937904	destabilized hit
PIGK	4.59321698562302	0.0827444702318585	no hit
MIF	2.14494925889318	0.666516372287074	no hit
NRAS	-4.49709325070737	1.59715973005535e-09	destabilized hit
TNIK	-1.52078445963653	0.00845116744143492	destabilized hit
FDPS	-2.81230960721575	0.00276893113980645	destabilized hit
APMAP	-2.31460965796789	1.22074867603828e-08	destabilized hit
SARS2	20.060944433354	5.88409004432979e-07	stabilized hit
HSP90AA1	-3.40733800230013	9.32963510293921e-05	destabilized hit
PRRC2C	-1.48083130166657	0.00248483824594409	destabilized hit
DBN1	-1.67262220832699	0.130823269144114	no hit
NDUFAF3	-0.481230859739752	0.0257669529905747	no hit
ARF6	-1.24733288017266	0.000163555817494983	destabilized hit
TPD52L2	-1.02822195553394	0.312358683083488	no hit
NDUFA10	6.07807982221306	0.00290436298960528	stabilized hit
TPX2	-0.870118609231675	0.00537362648816984	destabilized hit
CTPS1	4.21250423846937	0.291509306761543	no hit
PRPF18	6.58737772681384	0.00343316032060023	stabilized hit
WDR89	-0.614549431727103	0.132545288682465	no hit
UCHL5	-0.20928443668748	0.707113854354075	no hit
PTDSS1	-0.855470525096035	0.00147905950244208	destabilized hit
MKI67	49.1014126058196	2.08214580069149e-18	stabilized hit
GOPC	2.9815835936287	0.176230032771108	no hit
PPIL1	-1.00071244798088	0.0381186773614766	no hit
COG5	1.23628228016597	0.0876185663538041	no hit
RBM7	-0.0546834761187841	0.904558245308792	no hit
ETHE1	-2.90041073255137	3.80481168194232e-09	destabilized hit
GPS1	-0.126532011300305	0.825444960189467	no hit
PRKAR2B	-0.0798430195506881	0.942136222161001	no hit
IDH3A	-1.85787605264822	4.95227299435072e-07	destabilized hit
WNK1	-0.0677765433007469	0.931051177977083	no hit
METTL13	-0.00807106382262278	0.984898416280151	no hit
RNF138	8.71220344720268	2.68979719178229e-05	stabilized hit
NPEPPS	-1.7089439567256	0.000548115807259785	destabilized hit
C9ORF78	-1.42006774648746	0.002090830852643	destabilized hit
INTS8	0.0778040416557804	0.969635347925658	no hit
MTCH2	-2.94695525567144	1.90121939313726e-13	destabilized hit
NADK2	-1.11261325356402	4.67872608794092e-10	destabilized hit
ENO1	-3.71277997124684	5.50382476813691e-07	destabilized hit
FARSB	-0.445897512291934	0.815793433251253	no hit
QPRT	-3.07028820799948	5.72204644849683e-11	destabilized hit
GALK2	-0.477814653253022	0.051669870967835	no hit
CLIC2	0.430829033812992	0.855526033647987	no hit
EXOC2	-0.153663630773869	0.254417956737917	no hit
PIBF1	8.04216110561675	2.96879712062343e-07	stabilized hit
RBM33	8.27561682555097	0.00626781152113205	stabilized hit
DRG1	-0.463178632193491	0.21010440795323	no hit
XPO4	-0.883196974986483	0.000589179350129953	destabilized hit
CEBPZ	8.88488844448576	5.83803480502086e-07	stabilized hit
UBE3A	-0.463770944311439	0.283526945301832	no hit
TMED5	-0.6735935193211	0.022747270430285	no hit
MPST	-1.22954769175349	0.0441826081398918	no hit
HNRNPA2B1	0.541042406173858	0.861840360175094	no hit
HIBADH	-2.30825718856693	2.38512429183552e-07	destabilized hit
CCDC9	-1.28694566107783	1.31487424688969e-05	destabilized hit
NIT2	-1.32972313586778	0.00202044235045999	destabilized hit
FAM118A	2.09684253222748	0.0537247843567868	no hit
NUFIP2	-2.42707814782702	7.87255705679792e-06	destabilized hit
TSN	-3.37661633522462	2.8552965652521e-11	destabilized hit
UQCRC1	-1.57829044131883	0.00185657121718693	destabilized hit
PCMT1	-0.760388825802928	0.234717149271524	no hit
NUDC	-4.07634014578135	1.08677652452171e-05	destabilized hit
IFI35	-1.46775018172199	4.77262023385073e-08	destabilized hit
PSMA2	-1.83102464911037	1.3685812945056e-06	destabilized hit
TMF1	-2.80343797368865	5.54328698961138e-08	destabilized hit
TMEM115	-0.599641505288015	0.0744701772402241	no hit
GEMIN4	0.927131716156299	0.3133978333246	no hit
SEL1L	0.459716410235401	0.815878745765342	no hit
MECP2	-0.616577681599258	0.0792806799126202	no hit
CTSZ	-2.79722813160463	6.2576064996253e-08	destabilized hit
SOD1	-4.34161129708306	7.90368199629975e-13	destabilized hit
GMDS	-1.7665729185321	5.03464167774542e-06	destabilized hit
USP32	3.02229755707672	0.01122720301783	no hit
MRPL24	3.67594104027417	0.0557562509950481	no hit
EXOSC6	-1.91986959522116	2.34231691803454e-05	destabilized hit
FBXO45	-0.508326201611078	0.164071539430863	no hit
PSMA7	-1.08908876462745	0.0224364815005179	no hit
UBE2E1	2.91471412966856	0.0923565829888414	no hit
HSPA4	-4.25272240183896	2.56486128591847e-06	destabilized hit
DHX29	-0.814378424908632	0.0111644986580157	no hit
RAB6A	-2.80699057616816	2.1523293111035e-05	destabilized hit
PRDX6	-0.920977322042705	0.286019271331982	no hit
PAPOLA	-0.552104071793213	0.320704835790941	no hit
PUS10	4.18809435772111	4.72165054944259e-05	stabilized hit
PSMC6	-3.09254019429329	2.03606402183217e-07	destabilized hit
NES	-0.36913827834788	0.648597690700832	no hit
MED14	-0.795741077186567	0.0106013959729752	no hit
MED12	7.00141555474132	1.31917270929742e-06	stabilized hit
ATP6V0A2	-4.13692673191075	3.7448955617971e-10	destabilized hit
CWF19L1	0.0292365100395997	0.976132331796012	no hit
ADI1	-2.34262860278603	0.0028195750552243	destabilized hit
DDX51	1.63354597319649	0.0363687308035525	no hit
NOL11	-0.73427053156216	0.307088060276997	no hit
STARD3NL	-1.93769583971216	0.00774068519491759	destabilized hit
VAPB	-1.01394046264213	0.00478735273667816	destabilized hit
MYCBP2	0.928034094591158	0.519169742381325	no hit
ATP6V1D	-1.22851980992603	0.107534731917507	no hit
SP1	12.0713865314857	4.33455512733646e-08	stabilized hit
CYFIP1	-0.405032072693118	0.221757526568811	no hit
PDIA5	-0.262697151999616	0.25948209801403	no hit
UFD1L	-3.10089002160292	3.83683517010209e-12	destabilized hit
TKFC	-1.16774399484162	2.47613563472686e-06	destabilized hit
CRTAP	-0.255379233722368	0.661229773863166	no hit
GNPAT	-0.698562068487055	0.00260082897347057	no hit
SAR1A	-0.321011923103818	0.365434460938375	no hit
RUVBL1	-5.47104124843376	1.26288033645425e-06	destabilized hit
ACACA	-3.05108739486413	8.21377272538121e-08	destabilized hit
PSMC5	-2.78133977601942	6.21861413502123e-08	destabilized hit
FLOT1	-2.64726674685293	4.84726549272333e-07	destabilized hit
ADSL	-5.29456897293509	5.29340724963483e-15	destabilized hit
DHX16	7.96816647131096	0.000519146474394717	stabilized hit
KIDINS220	-0.787004913979323	3.55812067617893e-06	destabilized hit
CLPB	-0.751920220731651	0.000320763941560159	destabilized hit
EIF2A	-1.17076181628999	6.20546408282861e-08	destabilized hit
DGCR14	6.60049660485341	0.000303336574771613	stabilized hit
KLF16	32.4591286799645	7.08820759535872e-09	stabilized hit
SMG9	1.23182987778971	0.0707501540561298	no hit
PDHA1	-0.345390719133845	0.567064871891984	no hit
EIF3H	-2.61348981767628	0.00135004664724339	destabilized hit
TRMT1L	-0.1807290902297	0.381921752422182	no hit
ALDH6A1	3.32680471591766	0.00591558315927926	stabilized hit
HAUS3	2.41745935660594	0.109329375446526	no hit
GRK6	0.826423150713855	0.763566286167296	no hit
FUCA2	0.598268812657853	0.799716119086205	no hit
CD46	-1.6424915611435	0.000488082263490594	destabilized hit
POLR3D	4.54465644807254	0.000227861034872255	stabilized hit
DNAJC1	-0.616019882697156	0.00848481354798826	no hit
FLNC	-5.04109700830361	1.00392188529062e-10	destabilized hit
MACROD1	7.82694562517867	0.0222928038421593	no hit
MRPS25	1.5777801417873	0.181732008531091	no hit
BUB3	-2.20439118779079	4.22749782520527e-06	destabilized hit
XPNPEP1	-0.179475651186696	0.671866947279018	no hit
UBE2S	0.428891175194337	0.896762135326557	no hit
ACOT13	-5.17340622291716	4.53120940247167e-09	destabilized hit
SLC35B2	-2.79492972309857	1.63774386757229e-09	destabilized hit
DPP3	-1.39554656445188	0.0160991000215384	no hit
DIP2B	-1.0354715938135	1.44305571997417e-05	destabilized hit
MRPS7	-0.292266093331336	0.448624013583665	no hit
SLC33A1	-1.9914424317944	1.24279960310052e-06	destabilized hit
PSMC3	-5.94128002991674	0.0254072069645106	no hit
NIF3L1	-2.77794194278877	1.49848417568617e-11	destabilized hit
PSMB6	0.855893013795079	0.602455987586359	no hit
CDC16	-3.16316632980456	0.00043941312397515	destabilized hit
SLC35A4	-2.20445591058427	0.0180691451246204	no hit
NME1|NME2	-3.68050584550411	5.17398051442036e-12	destabilized hit
POFUT1	-0.86828455876529	0.00259088919529277	destabilized hit
ADD3	-1.61224355139461	3.70336746604859e-12	destabilized hit
SORD	-0.653766243398265	0.0296864458643078	no hit
QDPR	0.618124829813475	0.852175912490252	no hit
POR	0.292561021915389	0.735039447160048	no hit
PTGES2	-1.65413392566275	0.0098588157957584	destabilized hit
RPS25	-5.0672023132402	0.000517098670482594	destabilized hit
HMGB3	-3.18740270058657	0.015155360662513	no hit
NCAPD2	2.75585121924784	0.117874640115863	no hit
PLCG1	-0.198658366750905	0.225737404753867	no hit
DPM3	-1.39835012941099	0.00571507272905347	destabilized hit
GNPDA1	-3.00213873102777	5.82477433850101e-05	destabilized hit
SGF29	-0.447720110125637	0.558467013430382	no hit
CUL2	-1.28531299537824	0.000299385794611244	destabilized hit
RAD50	-2.5284100604234	0.00184103680917869	destabilized hit
GCLM	-4.65650707338253	1.57437325656979e-07	destabilized hit
ASCC2	-0.640840984908101	0.0812019955832285	no hit
EIF5B	-0.0675116938881285	0.951635726259846	no hit
MRPS2	10.6753741299691	2.35071566669732e-08	stabilized hit
METTL14	2.83549727200326	0.0669491516430076	no hit
GPALPP1	-2.77573635913401	5.81706025244952e-15	destabilized hit
COPS3	-1.95713115130882	0.000615647601890707	destabilized hit
LRRFIP1	-1.12743023470081	1.23723154228321e-08	destabilized hit
TSNAX	-2.42745841253181	4.93294010028184e-07	destabilized hit
OSGEP	-2.85698689570169	3.79384062311232e-05	destabilized hit
ELP5	-1.99529670030555	1.55669742998846e-05	destabilized hit
NPC1	-2.12870112571131	2.68979719178229e-05	destabilized hit
PPM1H	-1.6663895598262	4.47607736193828e-05	destabilized hit
ERLEC1	-2.03947390146149	1.07002117614302e-09	destabilized hit
PPP1R7	1.3305898931614	0.242595150996872	no hit
SLC7A5	-2.7252881339174	2.97136072393958e-10	destabilized hit
GLUD2	2.13142382029345	0.342806363964486	no hit
OTUD7B	-0.166375684504218	0.493039850760909	no hit
EIF3M	-0.496132018167693	0.00106711640601957	no hit
ESYT1	0.143566308883612	0.954946863266865	no hit
SSR1	-2.93717226551128	1.88778948528723e-09	destabilized hit
NCAPH	-0.133183223132586	0.790708777200214	no hit
COPB1	-1.95246414530234	0.0157526377427778	no hit
TAPT1	-3.64408849883663	7.55748731638624e-09	destabilized hit
TMA16	14.0138659510226	1.12533364151302e-07	stabilized hit
USP16	5.39477169372129	0.00689866477601434	stabilized hit
QKI	14.6504163876259	1.24924301429913e-06	stabilized hit
CENPF	9.09050719345037	0.037713035258945	no hit
SYPL1	-3.3756172061318	8.10355154318922e-10	destabilized hit
MAN1A2	-0.299732361337211	0.0644370984341233	no hit
IKBIP	-0.205825131133203	0.639083815409662	no hit
KLHL18	3.24575426159492	0.00157915743990059	stabilized hit
STON2	2.34276549801989	0.0045590440154795	stabilized hit
SSB	4.76917663176357	0.0186882658502546	no hit
PAPSS1	-0.998701615739123	5.56998733716192e-06	destabilized hit
EPCAM	-2.6427785124939	1.26466410691207e-08	destabilized hit
GHDC	-0.903782167101182	0.018501150765254	no hit
SAAL1	-0.571850731282185	0.111018791367059	no hit
CMTR1	1.96462418205977	0.178320647282944	no hit
COPG2	-1.83379907113471	3.65254977690678e-06	destabilized hit
ASNA1	-3.52593830629453	5.14166955686528e-09	destabilized hit
FLCN	4.52313897042047	0.00466562931951832	stabilized hit
DNAJC9	-0.524746187922595	0.726812974783516	no hit
ATP11C	-0.689307069024049	0.000355040634173846	no hit
NDUFB10	-1.90551746590755	0.293594369035333	no hit
SEC24C	5.6464284797202	0.244031849464798	no hit
SRSF1	-2.51719186487846	6.62589759341985e-09	destabilized hit
SNRPA1	-1.91256968105639	1.58593048414175e-07	destabilized hit
COPZ1	-4.00279262944389	1.19027515523475e-05	destabilized hit
PRRC1	-2.02044911207682	6.66602793850674e-09	destabilized hit
TUBGCP2	-0.268307308975746	0.0418078272464156	no hit
HEBP1	-1.06133042911221	0.000467756943100483	destabilized hit
SLC4A1AP	-0.156439383556386	0.52956936118861	no hit
ABCC4	-1.66822084164341	4.33526079385244e-07	destabilized hit
SMPD4	4.37408074340452	0.00999915008768978	stabilized hit
SMNDC1	-2.73859144701782	1.03549679293465e-08	destabilized hit
ANPEP	-1.34376117570341	0.0287011801215609	no hit
PITPNA	-2.14394880967997	0.00021906538490809	destabilized hit
SNRPA	-1.49704581550443	0.00288785135396934	destabilized hit
HEXIM1	-1.59885976971657	3.73092434465219e-06	destabilized hit
DCTD	-3.4476150341005	2.56369720863676e-08	destabilized hit
CSTF3	-0.925149527372878	4.92547352060045e-07	destabilized hit
EIF4A3	-2.21069895148043	0.0031887562113963	destabilized hit
ERAP1	0.334208530557923	0.889560693537513	no hit
LGALS8	-0.987164129622898	0.00513534554357163	destabilized hit
HBE1	-3.58282138283788	0.00472186652185522	destabilized hit
MAGEC1	-0.785260336525258	0.215063375571398	no hit
S100A11	2.85986679451026	0.437853352446641	no hit
ARPC4	-3.25445334186288	5.21514380535479e-12	destabilized hit
C19ORF43	-2.59006874404717	0.140167708918838	no hit
TM9SF2	-2.25731485996988	2.12288274213342e-12	destabilized hit
IRAK4	-0.0940179345301549	0.535972237335031	no hit
YME1L1	-0.00590982768188085	0.992210208086246	no hit
ANKHD1	4.84735767098377	6.89925867651987e-05	stabilized hit
ALDH1B1	-0.332512233058172	0.0256190309801429	no hit
ACAA1	-0.635448819004905	0.0846632361569162	no hit
ANKRD27	2.34910160785681	0.0736389881196333	no hit
NARF	2.61135529909596	0.0277969217088223	no hit
SMC5	0.624293731908742	0.43296251515892	no hit
BRAP	-2.01825202985055	4.00019077362319e-09	destabilized hit
RTCA	-1.20635843449751	0.000199399512654314	destabilized hit
GTSE1	15.7884095867233	0.00723807156905218	stabilized hit
RWDD1	-1.89992456378759	1.72555836964798e-07	destabilized hit
TIMM23	-3.36912480134114	1.07953525792666e-14	destabilized hit
GBE1	3.0302382565617	0.000899992493371317	stabilized hit
NAGA	-3.44844793021954	1.29225719563793e-14	destabilized hit
ABHD10	-5.16027830635412	6.62619402175611e-17	destabilized hit
CLPTM1	-1.13252018607609	0.00599381031692087	destabilized hit
PSMG1	-3.25573418826481	4.51966274329316e-09	destabilized hit
PRTFDC1	-0.893858391161832	3.65254977690678e-06	destabilized hit
WBP11	-0.724879072940478	0.0120575161015718	no hit
ACOX1	-0.927005029103097	0.046271669847473	no hit
TRIP11	0.189558088791579	0.867127818161251	no hit
ITPA	-0.60922830195947	0.0180101368389782	no hit
NDUFA12	5.77582987579691	0.00190218677643291	stabilized hit
NFATC2IP	2.70638890886245	0.0744701772402241	no hit
DCTPP1	-1.61653114093273	0.0997119889009203	no hit
OBSL1	0.027446453244422	0.988099236460701	no hit
PNPO	2.96548585791381	0.0385827012879602	no hit
CNOT4	-0.166607643423766	0.407235683108384	no hit
GSTP1	-2.59024819658139	0.00849065107107123	destabilized hit
TXN	-3.98221155399122	9.86574198335247e-09	destabilized hit
CCDC12	-1.53108041760572	0.00163360000795389	destabilized hit
PCYOX1	-1.93716856570007	1.0742447533432e-08	destabilized hit
SYK	2.14537581616839	0.0272165148646172	no hit
CALU	-2.01731992113728	3.30336847993931e-07	destabilized hit
SLC19A1	-2.49533242955802	3.49527431184343e-13	destabilized hit
ATP6V1C1	-0.264024754033234	0.463252431195442	no hit
RAB8B	-2.85552618140191	4.553937535928e-10	destabilized hit
NUTF2	-4.68404629410583	2.34389323081318e-10	destabilized hit
C2ORF47	-2.15243680845229	2.76592548303763e-08	destabilized hit
MRPL44	1.11506629396271	0.717127117064102	no hit
SH3BP5L	-1.24403433701795	7.40017975874689e-08	destabilized hit
TPT1	-3.82789502035314	7.4981558895899e-08	destabilized hit
PLD3	-2.93968961654665	2.60622520219492e-07	destabilized hit
USP47	-1.29140832693055	5.12859912587997e-06	destabilized hit
ASPH	-0.0643943514572921	0.917273374097155	no hit
BLM	28.8175182922247	6.15739217373754e-12	stabilized hit
RANBP6	5.65633162821432	0.00189527948126079	stabilized hit
IRAK1	1.31290600536977	0.427987612215977	no hit
BSG	-3.81470234425102	6.28005694290556e-18	destabilized hit
BZW1	-3.00509337158508	0.000425086688207966	destabilized hit
SERBP1	2.08432275327286	0.79573658651167	no hit
RAB8A	-1.45315995717931	0.000126980253106717	destabilized hit
OPLAH	-1.18972470819948	4.19707118177325e-05	destabilized hit
SUCLG2	-0.795344131380196	0.0382461180206707	no hit
SRGAP2	2.08962812361947	0.17762135672183	no hit
CNOT1	-0.846392435296615	2.59023967847361e-05	destabilized hit
ZNF143	11.7182972273828	3.03643395544385e-09	stabilized hit
HSD17B11	-3.05277378933102	4.81059256247942e-06	destabilized hit
GIGYF2	1.62887110585237	0.67853230679154	no hit
SRSF5	4.37191816862181	0.0547772016558386	no hit
EED	11.854733118362	2.55283333215569e-10	stabilized hit
NME7	-0.146636538918227	0.758039906858207	no hit
RXRA	1.5499945203369	0.376440299797195	no hit
GBAS	-0.458007347289462	0.657032695386733	no hit
LAMP2	-3.58320667167787	0.0148950285808696	no hit
NOP2	-0.646261674364345	0.416283171459167	no hit
TM9SF4	-1.61795121511022	1.87603714725489e-07	destabilized hit
HDGFRP3	-1.75441912813432	0.00059637669714277	destabilized hit
AP3S1	-1.1224001891505	0.108220359261537	no hit
PSMD14	-0.79042406803725	0.0699883919118314	no hit
ACTR1A	-3.97249231821698	2.38512429183552e-07	destabilized hit
BCS1L	-1.51376197473897	4.48102129998063e-09	destabilized hit
C1ORF131	-3.37871538547881	2.64625772954858e-10	destabilized hit
HDAC3	4.35928779891352	0.0842176751850997	no hit
GK|GK3P	-3.643025081108	1.55131842339897e-15	destabilized hit
RAB4A	-1.47745218924396	0.0203171889845652	no hit
CMBL	-2.06918357371617	2.18041089104647e-05	destabilized hit
RAP1B	-1.69989431885834	7.20805706710205e-06	destabilized hit
CIRBP	-2.43561854124888	0.352670454362987	no hit
TAF5	1.93169028938596	0.0102899407082437	no hit
HMGB1	-1.14733826419689	0.215723977099046	no hit
DHDDS	-0.461502193811556	0.330145700604323	no hit
REEP4	-1.71510353745541	0.00108190094276754	destabilized hit
TCEA1	0.684820183499963	0.374239059456961	no hit
MYO18A	0.842625821876233	0.254432900278189	no hit
NDUFA9	4.34917446201379	0.000803064755910625	stabilized hit
PSMD2	-1.43156105824451	0.108125136465744	no hit
CEP131	23.1691346257005	9.98201662034223e-05	stabilized hit
EEA1	-1.89516736697674	1.59715973005535e-09	destabilized hit
RSBN1	-1.23234726985758	0.0167509635046011	no hit
PARL	-1.95675348054969	8.00918013373068e-05	destabilized hit
MAP2K2	-1.14364073855133	0.000654233375453697	destabilized hit
AKT1	-0.331260751121137	0.114343204899677	no hit
PIGT	-0.491710768609923	0.0429727097663395	no hit
CHML	-1.88364336529162	1.13917568820242e-10	destabilized hit
EPHX2	4.12078811557137	0.00237536620254456	stabilized hit
ARF5	-0.396608947236629	0.48007793200478	no hit
MCM5	0.352668497877934	0.747206020457936	no hit
KIF20A	12.1482266658234	2.46549789999591e-07	stabilized hit
CRLF3	-0.842891479763436	0.00202934831943408	destabilized hit
GHITM	-2.02604458951058	5.98785153422715e-09	destabilized hit
ARF3|ARF1	-3.85317718525863	1.12207743942902e-08	destabilized hit
HCLS1	-2.14231278298731	1.38893920655855e-14	destabilized hit
GMPR2	-2.54644724115011	1.37359432095566e-08	destabilized hit
PDF	-1.91788316581741	1.39338473099041e-06	destabilized hit
GNAI3	-1.56204550320613	0.000769817102913963	destabilized hit
ALG5	3.11146333660827	0.00240417318994982	stabilized hit
DLAT	0.324206354471074	0.941537008943737	no hit
FAM20B	4.13752795286369	0.100928501045421	no hit
NUP88	1.02007954903368	0.15819206323688	no hit
DHRS11	-0.413693447062893	0.388515408847758	no hit
VPS45	-0.283006747611938	0.065798255437877	no hit
ANAPC4	-1.7004460708462	0.000122376312298545	destabilized hit
DUT	-2.38056100300301	3.5395078803869e-06	destabilized hit
EXOC1	-0.394197056999368	0.557103280061222	no hit
RREB1	29.244679615147	1.38650315665982e-10	stabilized hit
TRAFD1	-0.499888937547991	0.243666019111586	no hit
SELENBP1	-1.49441702922141	6.94096046205475e-05	destabilized hit
ETFDH	-1.18247711438644	1.4703532514409e-06	destabilized hit
BLVRA	-0.834829265366468	0.0481895018874027	no hit
AP2A1	-3.29889703537455	0.00292198226575082	destabilized hit
PPA1	-3.73562113599297	0.147059043067766	no hit
MYADM	-0.813512348894312	0.00910277960594478	destabilized hit
DBT	-0.613158341208651	0.0183125127390296	no hit
SRSF7	-6.04940998871141	7.43026566163447e-14	destabilized hit
NT5C2	-1.01388606158073	0.0852827606695447	no hit
NFAT5	3.22547117797613	0.059610509005915	no hit
GLB1	-2.39870695440946	7.16054967318735e-05	destabilized hit
REEP6	-1.99247046730428	0.000186871294920352	destabilized hit
DDX56	-0.366166717290343	0.330558366441025	no hit
ARHGEF1	-0.934426872488405	0.0650705586253375	no hit
APOBEC3B	4.6715159045313	0.0109790664050775	no hit
HSP90AB1	-4.55859434291289	4.93181344880968e-06	destabilized hit
ICMT	0.0217685981561458	0.992210208086246	no hit
NDUFC2	-3.55482070134926	0.0267902971783319	no hit
LGALS1	-1.14333680996887	0.000506236337809985	destabilized hit
RHEB	-0.720503039805184	0.0163540703898955	no hit
UMPS	-3.77618500535646	2.27264315110738e-13	destabilized hit
MED1	2.5367931328994	0.0118211383139511	no hit
SEPHS1	-2.30908855397711	7.8793650987336e-07	destabilized hit
PSMC1	-3.33769060300894	3.10210437722671e-11	destabilized hit
CAMK2G	-0.0514677328254445	0.950398155935569	no hit
TNFRSF8	-3.14281271179883	2.77802004912705e-07	destabilized hit
TFCP2	-0.345571193070586	0.136635175199456	no hit
ZNF385A	6.06832137411139	0.0334353867075398	no hit
SEC24B	5.24504927149915	0.00360508188292404	stabilized hit
SNRNP70	-1.96987992753729	8.61166814012949e-06	destabilized hit
MTHFS	-1.13245943327305	1.10731314671738e-05	destabilized hit
DNAJC10	-0.464074062447737	0.138769080365699	no hit
MORF4L1	6.6525550083907	2.19996400670735e-06	stabilized hit
TRPV2	-0.410846462779939	0.111399221856603	no hit
RIPK1	0.436060171174464	0.554740546766151	no hit
ELP4	-2.54666951673945	1.67419690934247e-08	destabilized hit
GFM1	2.50631194363966	0.618779292950556	no hit
FASTKD2	6.09642130825224	0.0195915446714933	no hit
CBX8	11.6487911402214	3.06718185477997e-09	stabilized hit
FUBP1	-1.86899933597778	0.000498018228972751	destabilized hit
SNX3	11.9081174640974	3.07890867564294e-06	stabilized hit
SPATA5	-0.723907912700328	0.0145929465616708	no hit
PRRC2A	-0.846950739145808	0.00312821234479228	destabilized hit
SLC5A6	-3.42717193276348	5.74599215123438e-07	destabilized hit
NDRG2	-1.27101190284189	0.0545419993908354	no hit
ACO2	-0.442010079344135	0.618955267697006	no hit
ELP2	-1.84550200059016	2.85398170947726e-05	destabilized hit
CDC40	-0.00477423612727625	0.993433549305959	no hit
CANT1	-0.819339027722849	0.000855888377300208	destabilized hit
PDCD6IP	-4.49297136535914	0.000870274658383753	destabilized hit
NGLY1	-0.248711236983409	0.598455595129372	no hit
EMC10	-3.0411101869403	6.00422377301072e-06	destabilized hit
PELO	0.65983733557383	0.806836616288317	no hit
ATP6V1G1	-2.47789570128687	0.145012737573307	no hit
MARCH5	-1.53379387330614	0.0411590108119931	no hit
ZDHHC5	-2.04631001276563	8.36113517633634e-06	destabilized hit
PABPC1	-2.33250505858205	3.67126541926544e-08	destabilized hit
PSMD6	-5.45036199122459	1.13917568820242e-10	destabilized hit
RAB27A	-4.08447407153914	1.96976101528969e-08	destabilized hit
TMEM259	-3.08623720131815	2.8552965652521e-11	destabilized hit
UFC1	-3.35153557255485	2.45078105229956e-07	destabilized hit
ASUN	1.46405303407313	0.129824040826316	no hit
MFF	-1.97675948618518	1.61270074544037e-09	destabilized hit
DCTN1	-0.693353064723358	0.0079131521638787	no hit
GABARAPL2	-2.43511626467056	4.48026504444622e-07	destabilized hit
SLBP	2.29747933039695	0.156637089377436	no hit
SEC61B	-0.864913808136719	0.104140860691841	no hit
UNC13D	-0.976757188235805	0.0283176992989386	no hit
PUF60	-1.76874801312878	0.000122609134950475	destabilized hit
ISG15	0.487341988148893	0.818909243774031	no hit
DCTN6	-3.09978983501341	4.72004660269004e-05	destabilized hit
PSMD3	-3.67181941167372	4.08064464461839e-10	destabilized hit
ERLIN2	-0.327547810140043	0.451547048217611	no hit
VPS4B	1.84978417310991	0.229072281390491	no hit
ABHD14B	-2.17840962085896	3.4763667850098e-05	destabilized hit
ZNF787	-0.458813109412365	0.405671554885366	no hit
SNU13	-1.99935223038215	0.0257361609911799	no hit
CFDP1	-2.45121371795363	5.44158808971104e-11	destabilized hit
PPP6R3	-4.66071614748463	1.28121877201818e-13	destabilized hit
MESDC2	1.21583087354553	0.537171145803665	no hit
GGCT	-1.68160090559755	0.0221200324678808	no hit
RPL10A	4.032501557279	0.600534082907021	no hit
DYNLL1	2.68403197858877	0.704606167979726	no hit
PCM1	4.60877880878291	0.0582130647936195	no hit
ZNHIT2	3.75014373480853	0.0742954415371643	no hit
CDK5RAP2	4.01372453047691	0.00127621692004171	stabilized hit
ITGA5	-1.85131653495302	2.45266743170319e-07	destabilized hit
FBL	20.3691050519469	4.48026504444622e-07	stabilized hit
ABCB10	-2.04338633232883	3.65849914897722e-09	destabilized hit
KLC1	-0.904160646177538	0.0012048581924963	destabilized hit
ARV1	-0.926248454329101	0.0519666790564082	no hit
ATP13A3	-0.992816944979877	0.00241158540911327	destabilized hit
XPOT	-0.461267089293921	0.0436869203023877	no hit
MAP7D3	4.71476007268123	0.103199710758961	no hit
GSK3A	-0.534822727884534	0.188821520218212	no hit
CKS1B	-0.855377691204249	0.44450599046025	no hit
LSG1	-0.188521964291147	0.614922650492375	no hit
ABCD3	-1.11062516078858	2.62944955518604e-05	destabilized hit
GOLGA2	-1.25376702190395	0.00440745212811714	destabilized hit
RPUSD3	8.30914239253838	0.00190662229372394	stabilized hit
MTHFR	3.68557762095368	0.0113491677012956	no hit
RALB	-2.32118520099738	4.65994817405487e-06	destabilized hit
HARS2	5.18863591317046	0.321350413625966	no hit
GGA1	-0.154315953066588	0.500439953295817	no hit
MARS	-2.19443150035974	0.0102140539284814	no hit
VPS26A	-1.68875071621356	1.01205495225245e-05	destabilized hit
RINT1	1.57427442533167	0.181486156019001	no hit
KDM6A	3.50494289351841	0.000239570543617666	stabilized hit
ANKZF1	-0.131670982993647	0.613597235230964	no hit
DNAJC7	-0.37025302490318	0.512238995245154	no hit
KARS	1.73122947459697	0.78560857788048	no hit
TATDN3	0.218937657451738	0.961524878895	no hit
HTRA2	-0.676592856293528	0.0990803530728421	no hit
NIPSNAP1	-0.243477883757944	0.621180162113737	no hit
DFFA	-2.83606884031736	1.27760595634525e-09	destabilized hit
PLSCR1	-0.414966016087603	0.512832537270077	no hit
TAF2	3.76283782583354	0.00129360760034307	stabilized hit
PACSIN3	-0.145478140320413	0.852579637725734	no hit
TATDN1	-1.74723463203579	1.93247818252454e-05	destabilized hit
SDF2L1	2.83281265554852	0.173490044843661	no hit
TP53RK	-1.0645917981289	0.0847891869195148	no hit
EPB41	-1.66676407013467	0.000163555817494983	destabilized hit
ECHS1	-0.505048695048481	0.174016962156627	no hit
EPB41L2	-0.808601606726252	0.0709884889957104	no hit
MADD	-0.612997897109171	0.000944693735170261	no hit
MRPL40	-0.144790414708429	0.848921093344218	no hit
PYCR2	-3.69759706694368	4.39376786235533e-10	destabilized hit
TXLNG	-0.61015783075714	0.297363467567818	no hit
SNRNP40	14.0085189327406	6.37994560765689e-07	stabilized hit
TJP2	2.59180139114741	0.208733227807254	no hit
MTX1	-0.746575545900678	0.00825005415011382	destabilized hit
OTULIN	-1.34327930743145	4.32919073018566e-05	destabilized hit
MASTL	10.2767332501695	6.61407020167154e-06	stabilized hit
PRDX2	-1.58836819651306	0.0391789117509473	no hit
EDF1	-2.6402115955036	0.0288044271666858	no hit
COMT	-0.844795551346034	0.174214702639813	no hit
CHAF1B	4.93665423748746	0.000362822100410561	stabilized hit
UBE2G2	-0.280985656712231	0.116367256857382	no hit
TRIM21	-0.0549013528835287	0.744255246236746	no hit
ERMP1	-1.88773880390366	1.29734205331136e-05	destabilized hit
HSPE1	-3.48912723203505	2.99724319844899e-07	destabilized hit
SPN	-5.31997308759125	9.98673684445905e-08	destabilized hit
CLTA	2.26991287408835	0.835920494753435	no hit
SSR4	-1.97988727800044	4.39881873713657e-10	destabilized hit
PXN	6.45211278078315	0.00154953388907487	stabilized hit
MCM6	-3.20211455274691	4.21671740710723e-07	destabilized hit
HSPA4L	-3.73596206749523	4.70444466888683e-09	destabilized hit
SCAMP1	-2.69165562551507	7.46941039625122e-06	destabilized hit
FABP5	-2.55298637779184	2.13494160296691e-08	destabilized hit
PPOX	-0.0823262709211867	0.688303558874772	no hit
NUDT3	-4.00502901290642	5.04791976575179e-07	destabilized hit
TMX3	-0.845503912674559	0.0203837037079942	no hit
NOL6	-1.93474661044304	7.52671189208614e-06	destabilized hit
FOXRED1	19.630759728382	3.83934982749135e-15	stabilized hit
ARPC3	-2.08177552662224	0.00101354661533832	destabilized hit
UBR1	6.56493491566274	0.000523156448868461	stabilized hit
AGO2	-1.15135814552869	0.000418098183933577	destabilized hit
SCAF4	1.83645034196595	0.716897707952319	no hit
MCTS1	-3.19147802863261	5.462686808047e-10	destabilized hit
SRSF3	-3.27048714901583	1.59740411344958e-12	destabilized hit
SMG6	1.17829788708497	0.125108449288046	no hit
SNUPN	0.00655618607262212	0.996405156948026	no hit
MOB2	0.320951178120429	0.764404516113068	no hit
BID	-3.0264385446441	0.00397281318930614	destabilized hit
IPO8	3.00781494004232	0.0223176262407804	no hit
SCARB1	-1.74239408883239	0.0148674961345853	no hit
TMED2	-0.674652221704838	0.0650849005651928	no hit
EXOSC3	-0.364208239036475	0.171510871877899	no hit
CYB5R1	-0.203709965331528	0.753911479628787	no hit
MOCS2	-3.09945228391302	1.25265734816562e-08	destabilized hit
LACTB2	-1.85074771743902	0.000107785875073685	destabilized hit
EIF4G1	-3.76093264752793	1.9462118518252e-06	destabilized hit
ATPIF1	-0.768780395426485	0.774680901693309	no hit
PPIH	-2.79568576888132	0.00142530544282751	destabilized hit
TBC1D13	-1.64013690549429	0.000298783192105072	destabilized hit
MRPL22	2.39583170129659	0.673406634801392	no hit
BTF3	-4.7922243808965	2.5940720145415e-12	destabilized hit
NBAS	1.73451859604163	0.0935744415044402	no hit
RFESD	-0.181717958898079	0.775899947595475	no hit
RNASEH2A	-0.0289979619842169	0.921271655073384	no hit
WBP2	-1.1756263772751	0.114343204899677	no hit
TOP2B	16.768934655262	1.848203484471e-06	stabilized hit
CSTF1	1.17199124191278	0.613559847469164	no hit
FNDC3A	6.44521402336772	2.86914643571877e-05	stabilized hit
RPS7	-4.96734712391274	2.14770600576381e-07	destabilized hit
ATIC	-2.4717923133872	2.21169867872989e-07	destabilized hit
RTN4	-1.28283131112014	0.00425184613417977	destabilized hit
PTPN1	0.826860742384764	0.789651594773508	no hit
RRM2	-3.33792928585128	2.23752655089756e-18	destabilized hit
CASC3	-2.46607684050276	1.14080516276534e-09	destabilized hit
MBNL1	-0.0550829073491791	0.89412301487197	no hit
UBE2K	-5.74322058093362	1.14106698807399e-07	destabilized hit
DTD1	-3.25624872572934	3.64570258472914e-12	destabilized hit
EIF5	-2.53168157625075	2.52348949374393e-05	destabilized hit
HGH1	-2.51008982299693	1.1275497169752e-08	destabilized hit
TMEM87A	-3.03322928390443	3.66053023530262e-07	destabilized hit
SPC25	-0.239734103237992	0.377058405186991	no hit
RABGGTA	-0.175396703401287	0.53874625258246	no hit
RNPEP	-1.47834109597471	0.103385013585934	no hit
RPL12	-2.41547148541157	0.452038525593131	no hit
G3V3G9	-0.488038818241482	0.0598658690768503	no hit
SF3A1	1.15788560430043	0.569007384179219	no hit
CTNNA1	-1.11436859595136	2.77538791450454e-07	destabilized hit
SEPT8	-2.56869669417711	1.31238514789593e-08	destabilized hit
TAOK2	-1.2239174488566	1.38787918433868e-05	destabilized hit
REPIN1	0.0900749208971412	0.975349989099259	no hit
MRPS35	13.7451600128124	2.111111827334e-10	stabilized hit
PREB	-2.29199772337851	6.60348864515828e-10	destabilized hit
COPG1	-0.737043127524251	0.000514293967470426	destabilized hit
PPP6C	-1.72789187872691	1.40394742873495e-07	destabilized hit
USP24	-2.24754885776673	3.0132477660771e-10	destabilized hit
POLRMT	10.4650726910505	0.00676546289679854	stabilized hit
HIST1H1C	-6.36369469047049	3.78097072666259e-06	destabilized hit
NT5C	-3.72588896949192	1.07517776559748e-10	destabilized hit
PTPN7	12.4622825519776	0.000102476140153245	stabilized hit
COPS4	-0.950369836378086	0.176152472400534	no hit
BRAF	-1.10030293727448	0.00217930585908624	destabilized hit
EXOC5	1.64545325506628	0.00397281318930614	stabilized hit
PDCD2L	2.73965404019005	0.0352747358373243	no hit
MIEF1	-0.518706202675163	0.126705640852923	no hit
PLS1	-1.7031682101053	0.000134530836477757	destabilized hit
USP1	8.24763716834679	1.01256491649661e-05	stabilized hit
PTGES3	-2.55102758757368	0.000285737151815494	destabilized hit
ARGLU1	-1.11633724408834	0.352744525711295	no hit
RAB3GAP2	-0.517441529301764	0.0324013766217503	no hit
MVD	-0.763479009860887	0.130954930481643	no hit
MRPL2	2.66240299049159	0.0502564709828353	no hit
BSDC1	-1.26568706995135	0.00352298006571585	destabilized hit
PIP4K2C	1.36946275222476	0.408696743883072	no hit
PIK3R2	0.0457532386613897	0.976661719793169	no hit
CARS2	0.335000899722726	0.897612878299089	no hit
ALDH2	-1.64357968154614	0.00775958570738325	destabilized hit
STRBP	5.39021287276301	0.0016922657232545	stabilized hit
MAZ	-0.70015992333631	0.157806640777543	no hit
EIF4E2	0.85155677961188	0.138076997404998	no hit
LTV1	-0.462493439854239	0.0988723978632899	no hit
PSMC2	-3.4451558243819	2.56369720863676e-08	destabilized hit
POFUT2	0.0651718981055029	0.98124317050379	no hit
SIRT1	-0.291653226304445	0.276875309178143	no hit
RICTOR	2.93274271976098	0.0114251538758844	no hit
UBE2R2	-2.20929038592519	6.94992826199634e-07	destabilized hit
SKP1	-1.00283301914986	0.302528956093536	no hit
VPS4A	1.94118110420988	0.0474306593440188	no hit
LRRC47	-1.17086645038921	0.00050431547234863	destabilized hit
AKT2	-0.437762385554614	0.388723515550809	no hit
DOCK7	1.67171647675921	0.112631476786888	no hit
ACSF3	-0.00321779077126836	0.992210208086246	no hit
BST2	-2.16644916014086	1.3612657622418e-07	destabilized hit
ARHGAP35	0.335044125921199	0.881014627740628	no hit
NDUFAF5	0.411938919696511	0.820100937349262	no hit
ZFAND6	-2.61727359394389	0.00286886573702738	destabilized hit
PGLS	-1.8796172966826	6.51551575030746e-10	destabilized hit
REL	-0.119531107383499	0.646451989508793	no hit
TBL1X	14.5489996985294	1.36155733781139e-11	stabilized hit
LIMS1	5.12912728119567	0.00761264571469132	stabilized hit
VAC14	-0.159740511969767	0.770897220778685	no hit
ATG3	-3.33754690383779	6.66602793850674e-09	destabilized hit
ARHGAP5	2.60529792302299	0.000117773570990716	stabilized hit
TFAM	-1.29006213577654	0.0868423032307411	no hit
IMPA1	-2.2183870114204	2.90828828708592e-12	destabilized hit
ATP2B1	-2.71536441293989	1.72157589143006e-12	destabilized hit
SF3A2	5.62547539815267	0.00298612318220931	stabilized hit
SKA2	6.91599857717464	0.0171931242894302	no hit
IMP4	1.46487120260178	0.27618030825074	no hit
MINPP1	5.07801961194524	0.10543623407599	no hit
C8ORF82	-3.52323398961798	0.01357044688582	no hit
PSMF1	-2.7537169568144	8.21286672139724e-11	destabilized hit
CTSA	-0.643677856959663	0.11475576507775	no hit
VEZF1	13.365590955001	3.78097072666259e-06	stabilized hit
GCDH	8.23866501855281	0.0681072456087019	no hit
TOR1B	3.16132868049986	0.163502981560187	no hit
IPO4	-1.23795752595707	0.00136747050044332	destabilized hit
CARD9	3.08425460469953	0.00680909598036906	stabilized hit
TBCB	-0.963206391286857	0.000447488925305057	destabilized hit
NAP1L4	-2.3146140305717	0.0213057832224093	no hit
GOLGB1	2.54870340104492	0.0812799871974423	no hit
IKBKB	-0.0450707486224965	0.902290807537442	no hit
SLC25A11	-2.41857470855153	8.71878268541664e-08	destabilized hit
RCSD1	-2.13685705032805	0.121591807130334	no hit
MED6	-0.36444365694209	0.0754914214817901	no hit
TRMT61A	0.0877748917713077	0.962312493122501	no hit
SCP2	-2.67473494002536	0.000243487975279375	destabilized hit
ABCC1	-2.3184228986107	2.76478300918995e-08	destabilized hit
APOO	-3.08962833713205	3.77105769526182e-11	destabilized hit
PSMD9	-2.24402607275728	6.21861413502123e-08	destabilized hit
P4HA1	-0.130440940299882	0.811611708800568	no hit
GTSF1	-0.261464623473416	0.774550183804845	no hit
SCCPDH	-0.752466982144371	0.00184577795437947	destabilized hit
ANKRD17	1.14283929839063	0.581907754756982	no hit
CCAR1	-0.483918500687051	0.302528956093536	no hit
YTHDF3	-0.461157900912905	0.0291208483813838	no hit
RIOK3	-3.04659782473006	9.28651599103326e-12	destabilized hit
RANBP1	-1.70628328941776	0.169635253721241	no hit
RAB12	-0.612961834478342	0.00408725020047557	no hit
DTWD1	2.1678993907768	0.037462933816132	no hit
RNF214	2.02913623409699	0.300680971843634	no hit
CPPED1	-2.03619793747867	1.58670290757397e-07	destabilized hit
DPP7	-2.63694913288891	1.31048443482765e-09	destabilized hit
UBA5	-1.86641885604333	9.59673781839404e-09	destabilized hit
PGRMC1	-1.31106524857654	0.173880893115753	no hit
LYPLA1	-3.74563679180636	1.41062753086722e-12	destabilized hit
TMEM106B	-1.82185077271135	6.61407020167154e-06	destabilized hit
MMTAG2	6.07358904424873	0.0325624648019647	no hit
RHOT1	-0.376300995693593	0.349371911456317	no hit
GOLGA7	-3.09630784995556	5.19701790529254e-11	destabilized hit
LRBA	-1.05245115350459	4.94767282667188e-11	destabilized hit
UPF3B	1.21145933647088	0.504658837889062	no hit
HINT3	-1.31294226473992	0.0539367881462326	no hit
FDX1	-1.74728927253587	0.00857546840778422	destabilized hit
TFB2M	7.01827668280308	0.0280149685339808	no hit
NSUN4	0.974323211772923	0.236735161860324	no hit
ZFYVE19	-0.595823514294211	0.166514577159221	no hit
POLR2H	-0.222458483215805	0.723086807004097	no hit
DRAP1	-2.22415273754525	0.0338939660444782	no hit
CDC42EP1	-1.09054024562485	0.0183316078661612	no hit
RB1	-3.64827330477259	3.14894124087116e-10	destabilized hit
PPP4R3A	-1.04566724917384	0.000223104267173876	destabilized hit
UBE2Z	-0.141809085646683	0.3687670622839	no hit
TCF12	6.38658045164196	0.0079131521638787	stabilized hit
PSME1	-0.919003146279019	0.236093226147726	no hit
TACC1	-0.680571627868333	0.180290043812351	no hit
DOLPP1	3.00623674092498	0.00995779462209054	stabilized hit
KMT2A	5.30423999442144	0.00111567250999699	stabilized hit
TPM3	-0.231555611015943	0.80322686982645	no hit
USP5	-3.45827629957111	3.61910775050294e-06	destabilized hit
[truncated: 3,320 more rows]
